# Supplementary material for: Colorectal Tumour Mucosa Microbiome Is Enriched in Oral Pathogens and Defines Three Subtypes That Correlate with Markers of Tumour Progression
Source: Cancers (Basel). 2021 Sep 25;13(19):4799. doi: 10.3390/cancers13194799 (PMC8507728; doi:10.3390/cancers13194799)
Supplement: Supplementary file 1 [file cancers-13-04799-s001.zip]

Archive with 32 entries (31 files):
- cancers-1377747-supplementary-updated final/cancers-1377747-supplementary.pdf
- cancers-1377747-supplementary-updated final/Supplementary Figures/
- cancers-1377747-supplementary-updated final/Supplementary Figures/FigS1.png
- cancers-1377747-supplementary-updated final/Supplementary Figures/FigS10.png
- cancers-1377747-supplementary-updated final/Supplementary Figures/FigS11.png
- cancers-1377747-supplementary-updated final/Supplementary Figures/FigS12.png
- cancers-1377747-supplementary-updated final/Supplementary Figures/FigS13.png
- cancers-1377747-supplementary-updated final/Supplementary Figures/FigS14.png
- cancers-1377747-supplementary-updated final/Supplementary Figures/FigS15.png
- cancers-1377747-supplementary-updated final/Supplementary Figures/FigS16.png
- cancers-1377747-supplementary-updated final/Supplementary Figures/FigS2.png
- cancers-1377747-supplementary-updated final/Supplementary Figures/FigS3.png
- cancers-1377747-supplementary-updated final/Supplementary Figures/FigS5.png
- cancers-1377747-supplementary-updated final/Supplementary Figures/FigS6.png
- cancers-1377747-supplementary-updated final/Supplementary Figures/FigS7.png
- cancers-1377747-supplementary-updated final/Supplementary Figures/FigS8.png
- cancers-1377747-supplementary-updated final/Supplementary Figures/FigS9.png
- cancers-1377747-supplementary-updated final/TableS10.xlsx
- cancers-1377747-supplementary-updated final/TableS11.xlsx
- cancers-1377747-supplementary-updated final/TableS12.xlsx
- cancers-1377747-supplementary-updated final/TableS13.xlsx
- cancers-1377747-supplementary-updated final/TableS14.xlsx
- cancers-1377747-supplementary-updated final/TableS15.xlsx
- cancers-1377747-supplementary-updated final/TableS16.xlsx
- cancers-1377747-supplementary-updated final/TableS17.xlsx
- cancers-1377747-supplementary-updated final/TableS3.xlsx
- cancers-1377747-supplementary-updated final/TableS4.xlsx
- cancers-1377747-supplementary-updated final/TableS5.xlsx
- cancers-1377747-supplementary-updated final/TableS6.xlsx
- cancers-1377747-supplementary-updated final/TableS7.xlsx
- cancers-1377747-supplementary-updated final/TableS8.xlsx
- cancers-1377747-supplementary-updated final/TableS9.xlsx
