# Supplementary material for: Colorectal Tumour Mucosa Microbiome Is Enriched in Oral Pathogens and Defines Three Subtypes That Correlate with Markers of Tumour Progression
Source: Cancers (Basel). 2021 Sep 25;13(19):4799. doi: 10.3390/cancers13194799 (PMC8507728; doi:10.3390/cancers13194799)
Supplement: Supplementary file 1 [file cancers-13-04799-s001.zip › cancers-1377747-supplementary-updated final/TableS10.xlsx]

## Sheet: cooccurence_species_by_site
cooccurence no	sp1	sp2	sp1_inc	sp2_inc	obs_cooccur	prob_cooccur	exp_cooccur	p_lt	p_gt	sp1_name	sp2_name
1	1	2	33	53	6	0.055	9.8	0.07705	0.97014	G_Eggerthella	G_Senegalimassilia
2	1	3	33	73	10	0.076	13.5	0.11632	0.94496	G_Eggerthella	G_Slackia
3	1	4	33	177	33	0.184	32.8	1	0.81461	G_Eggerthella	G_Bacteroides
4	1	5	33	8	2	0.008	1.5	0.8324	0.45565	G_Eggerthella	G_Phocaeicola
5	1	6	33	105	19	0.109	19.5	0.50227	0.64979	G_Eggerthella	G_Coprobacter
6	1	7	33	67	11	0.07	12.4	0.36054	0.77631	G_Eggerthella	G_Alloprevotella
7	1	8	33	113	21	0.118	20.9	0.58283	0.57567	G_Eggerthella	G_Gemella
8	1	10	33	68	15	0.071	12.6	0.87414	0.22503	G_Eggerthella	G_Granulicatella
9	1	11	33	28	11	0.029	5.2	0.99905	0.00412	G_Eggerthella	G_Enterococcus
10	1	12	33	141	30	0.147	26.1	0.98689	0.04845	G_Eggerthella	G_Streptococcus
11	1	13	33	101	18	0.105	18.7	0.463	0.68454	G_Eggerthella	G_Parvimonas
12	1	14	33	71	13	0.074	13.2	0.55601	0.59975	G_Eggerthella	G_Howardella
13	1	15	33	70	20	0.073	13	0.99837	0.00537	G_Eggerthella	G_Hungatella
14	1	16	33	9	1	0.009	1.7	0.47706	0.84941	G_Eggerthella	G_Johnsonella
15	1	17	33	177	33	0.184	32.8	1	0.81461	G_Eggerthella	G_Lachnoclostridium
16	1	18	33	47	11	0.049	8.7	0.88709	0.21481	G_Eggerthella	G_Tyzzerella
17	1	19	33	47	18	0.049	8.7	0.99998	0.00012	G_Eggerthella	G_Tyzzerella 4
18	1	20	33	170	32	0.177	31.5	0.81313	0.54435	G_Eggerthella	F_Lachnospiraceae; G_uncultured
19	1	21	33	143	25	0.149	26.5	0.30377	0.83615	G_Eggerthella	G_Peptoclostridium
20	1	22	33	23	1	0.024	4.3	0.04489	0.99374	G_Eggerthella	G_Peptostreptococcus
21	1	23	33	19	6	0.02	3.5	0.96198	0.11161	G_Eggerthella	G_Romboutsia
22	1	24	33	6	3	0.006	1.1	0.98859	0.07833	G_Eggerthella	F_Peptostreptococcaceae; G_Unassigned
23	1	25	33	130	29	0.135	24.1	0.99372	0.0232	G_Eggerthella	G_Flavonifractor
24	1	26	33	24	6	0.025	4.4	0.87471	0.26738	G_Eggerthella	G_Faecalitalea
25	1	27	33	56	19	0.058	10.4	0.99988	0.00053	G_Eggerthella	F_Erysipelotrichaceae; G_Incertae Sedis
26	1	28	33	76	13	0.079	14.1	0.41144	0.73086	G_Eggerthella	G_Solobacterium
27	1	29	33	53	9	0.055	9.8	0.45256	0.70733	G_Eggerthella	G_Selenomonas
28	1	30	33	45	9	0.047	8.3	0.70193	0.46297	G_Eggerthella	G_Selenomonas 3
29	1	31	33	40	5	0.042	7.4	0.18977	0.91559	G_Eggerthella	G_Selenomonas 4
30	1	32	33	126	27	0.131	23.4	0.9648	0.08847	G_Eggerthella	G_Veillonella
31	1	33	33	17	2	0.018	3.2	0.35349	0.8641	G_Eggerthella	F_Veillonellaceae; G_uncultured
32	1	34	33	158	27	0.165	29.3	0.13779	0.94948	G_Eggerthella	G_Fusobacterium
33	1	35	33	83	13	0.086	15.4	0.23336	0.8681	G_Eggerthella	G_Leptotrichia
34	1	36	33	20	5	0.021	3.7	0.86221	0.30113	G_Eggerthella	F_boneC3G7; G_uncultured Fusobacterium sp.
35	1	37	33	136	24	0.142	25.2	0.36458	0.78468	G_Eggerthella	G_Sutterella
36	1	38	33	40	9	0.042	7.4	0.83296	0.30138	G_Eggerthella	G_Massilia
37	1	39	33	47	9	0.049	8.7	0.64162	0.52839	G_Eggerthella	G_Eikenella
38	1	40	33	6	1	0.006	1.1	0.69175	0.71347	G_Eggerthella	G_Kingella
39	1	41	33	36	9	0.037	6.7	0.90954	0.18831	G_Eggerthella	G_Neisseria
40	1	42	33	118	18	0.123	21.9	0.08565	0.9611	G_Eggerthella	G_Campylobacter
41	1	43	33	18	3	0.019	3.3	0.56296	0.68841	G_Eggerthella	G_Aeromonas
42	1	44	33	9	1	0.009	1.7	0.47706	0.84941	G_Eggerthella	G_Shewanella
43	1	45	33	166	31	0.173	30.8	0.69094	0.61011	G_Eggerthella	G_Escherichia-Shigella
44	1	46	33	13	6	0.014	2.4	0.9969	0.01695	G_Eggerthella	G_Morganella
45	1	47	33	8	4	0.008	1.5	0.99388	0.04004	G_Eggerthella	G_Tatumella
46	1	48	33	22	10	0.023	4.1	0.99969	0.00172	G_Eggerthella	G_Actinobacillus
47	1	49	33	44	6	0.046	8.2	0.23302	0.88504	G_Eggerthella	G_Aggregatibacter
48	1	50	33	135	27	0.141	25	0.86894	0.25851	G_Eggerthella	G_Haemophilus
49	1	51	33	52	10	0.054	9.6	0.64809	0.51621	G_Eggerthella	G_Pseudomonas
50	1	52	33	30	5	0.031	5.6	0.50204	0.69815	G_Eggerthella	G_Treponema 2
51	2	3	53	73	32	0.122	21.7	0.99983	0.00059	G_Senegalimassilia	G_Slackia
52	2	4	53	177	53	0.296	52.7	1	0.70225	G_Senegalimassilia	G_Bacteroides
53	2	5	53	8	3	0.013	2.4	0.81473	0.44312	G_Senegalimassilia	G_Phocaeicola
54	2	6	53	105	32	0.176	31.3	0.65842	0.47031	G_Senegalimassilia	G_Coprobacter
55	2	7	53	67	26	0.112	19.9	0.98618	0.03087	G_Senegalimassilia	G_Alloprevotella
56	2	8	53	113	43	0.189	33.6	0.99974	0.00098	G_Senegalimassilia	G_Gemella
57	2	10	53	68	26	0.114	20.2	0.98203	0.03885	G_Senegalimassilia	G_Granulicatella
58	2	11	53	28	8	0.047	8.3	0.53755	0.63965	G_Senegalimassilia	G_Enterococcus
59	2	12	53	141	46	0.236	42	0.96963	0.07475	G_Senegalimassilia	G_Streptococcus
60	2	13	53	101	38	0.169	30.1	0.99765	0.00649	G_Senegalimassilia	G_Parvimonas
61	2	14	53	71	29	0.119	21.1	0.99732	0.00711	G_Senegalimassilia	G_Howardella
62	2	15	53	70	17	0.117	20.8	0.13068	0.92845	G_Senegalimassilia	G_Hungatella
63	2	16	53	9	5	0.015	2.7	0.97862	0.09048	G_Senegalimassilia	G_Johnsonella
64	2	17	53	177	53	0.296	52.7	1	0.70225	G_Senegalimassilia	G_Lachnoclostridium
65	2	18	53	47	12	0.079	14	0.29229	0.82267	G_Senegalimassilia	G_Tyzzerella
66	2	19	53	47	13	0.079	14	0.43174	0.70771	G_Senegalimassilia	G_Tyzzerella 4
67	2	20	53	170	52	0.284	50.6	0.9448	0.25354	G_Senegalimassilia	F_Lachnospiraceae; G_uncultured
68	2	21	53	143	48	0.239	42.6	0.99497	0.01763	G_Senegalimassilia	G_Peptoclostridium
69	2	22	53	23	9	0.038	6.8	0.90036	0.20743	G_Senegalimassilia	G_Peptostreptococcus
70	2	23	53	19	4	0.032	5.7	0.27626	0.87633	G_Senegalimassilia	G_Romboutsia
71	2	24	53	6	2	0.01	1.8	0.75118	0.578	G_Senegalimassilia	F_Peptostreptococcaceae; G_Unassigned
72	2	25	53	130	40	0.217	38.7	0.74369	0.38916	G_Senegalimassilia	G_Flavonifractor
73	2	26	53	24	6	0.04	7.1	0.38705	0.78218	G_Senegalimassilia	G_Faecalitalea
74	2	27	53	56	11	0.094	16.7	0.03189	0.98699	G_Senegalimassilia	F_Erysipelotrichaceae; G_Incertae Sedis
75	2	28	53	76	27	0.127	22.6	0.94642	0.10004	G_Senegalimassilia	G_Solobacterium
76	2	29	53	53	17	0.089	15.8	0.73301	0.39485	G_Senegalimassilia	G_Selenomonas
77	2	30	53	45	16	0.075	13.4	0.87818	0.21277	G_Senegalimassilia	G_Selenomonas 3
78	2	31	53	40	13	0.067	11.9	0.73657	0.40313	G_Senegalimassilia	G_Selenomonas 4
79	2	32	53	126	42	0.211	37.5	0.96606	0.07366	G_Senegalimassilia	G_Veillonella
80	2	33	53	17	7	0.028	5.1	0.91016	0.20823	G_Senegalimassilia	F_Veillonellaceae; G_uncultured
81	2	34	53	158	50	0.264	47	0.97042	0.09727	G_Senegalimassilia	G_Fusobacterium
82	2	35	53	83	35	0.139	24.7	0.99982	0.00063	G_Senegalimassilia	G_Leptotrichia
83	2	36	53	20	5	0.033	6	0.41735	0.77076	G_Senegalimassilia	F_boneC3G7; G_uncultured Fusobacterium sp.
84	2	37	53	136	48	0.227	40.5	0.9995	0.00224	G_Senegalimassilia	G_Sutterella
85	2	38	53	40	16	0.067	11.9	0.96227	0.08099	G_Senegalimassilia	G_Massilia
86	2	39	53	47	16	0.079	14	0.82467	0.28517	G_Senegalimassilia	G_Eikenella
87	2	40	53	6	1	0.01	1.8	0.422	0.88438	G_Senegalimassilia	G_Kingella
88	2	41	53	36	14	0.06	10.7	0.93642	0.12896	G_Senegalimassilia	G_Neisseria
89	2	42	53	118	42	0.197	35.1	0.99557	0.01226	G_Senegalimassilia	G_Campylobacter
90	2	43	53	18	9	0.03	5.4	0.98524	0.04756	G_Senegalimassilia	G_Aeromonas
91	2	44	53	9	6	0.015	2.7	0.99675	0.02138	G_Senegalimassilia	G_Shewanella
92	2	45	53	166	51	0.278	49.4	0.91984	0.24922	G_Senegalimassilia	G_Escherichia-Shigella
93	2	46	53	13	5	0.022	3.9	0.84772	0.33512	G_Senegalimassilia	G_Morganella
94	2	47	53	8	1	0.013	2.4	0.25354	0.9448	G_Senegalimassilia	G_Tatumella
95	2	48	53	22	9	0.037	6.6	0.92614	0.16525	G_Senegalimassilia	G_Actinobacillus
96	2	49	53	44	21	0.074	13.1	0.99909	0.00296	G_Senegalimassilia	G_Aggregatibacter
97	2	50	53	135	46	0.226	40.2	0.99396	0.01836	G_Senegalimassilia	G_Haemophilus
98	2	51	53	52	16	0.087	15.5	0.64616	0.4935	G_Senegalimassilia	G_Pseudomonas
99	2	52	53	30	13	0.05	8.9	0.97488	0.06168	G_Senegalimassilia	G_Treponema 2
100	3	4	73	177	73	0.408	72.6	1	0.58989	G_Slackia	G_Bacteroides
101	3	5	73	8	7	0.018	3.3	0.99937	0.00866	G_Slackia	G_Phocaeicola
102	3	6	73	105	47	0.242	43.1	0.91579	0.14332	G_Slackia	G_Coprobacter
103	3	7	73	67	38	0.154	27.5	0.99974	0.00082	G_Slackia	G_Alloprevotella
104	3	8	73	113	54	0.26	46.3	0.99544	0.01122	G_Slackia	G_Gemella
105	3	9	73	3	2	0.007	1.2	0.9327	0.36588	G_Slackia	G_Abiotrophia
106	3	10	73	68	30	0.157	27.9	0.79386	0.30604	G_Slackia	G_Granulicatella
107	3	11	73	28	11	0.065	11.5	0.5063	0.65666	G_Slackia	G_Enterococcus
108	3	12	73	141	64	0.325	57.8	0.99487	0.01507	G_Slackia	G_Streptococcus
109	3	13	73	101	54	0.233	41.4	0.99998	8e-05	G_Slackia	G_Parvimonas
110	3	14	73	71	39	0.164	29.1	0.99938	0.00176	G_Slackia	G_Howardella
111	3	15	73	70	29	0.161	28.7	0.59827	0.52504	G_Slackia	G_Hungatella
112	3	16	73	9	7	0.021	3.7	0.99625	0.02585	G_Slackia	G_Johnsonella
113	3	17	73	177	73	0.408	72.6	1	0.58989	G_Slackia	G_Lachnoclostridium
114	3	18	73	47	22	0.108	19.3	0.86734	0.22042	G_Slackia	G_Tyzzerella
115	3	19	73	47	15	0.108	19.3	0.09517	0.95181	G_Slackia	G_Tyzzerella 4
116	3	20	73	170	71	0.392	69.7	0.90894	0.28955	G_Slackia	F_Lachnospiraceae; G_uncultured
117	3	21	73	143	66	0.329	58.6	0.99911	0.00344	G_Slackia	G_Peptoclostridium
118	3	22	73	23	14	0.053	9.4	0.98888	0.03318	G_Slackia	G_Peptostreptococcus
119	3	23	73	19	9	0.044	7.8	0.80107	0.35994	G_Slackia	G_Romboutsia
120	3	24	73	6	2	0.014	2.5	0.52306	0.78659	G_Slackia	F_Peptostreptococcaceae; G_Unassigned
121	3	25	73	130	55	0.3	53.3	0.77275	0.3436	G_Slackia	G_Flavonifractor
122	3	26	73	24	7	0.055	9.8	0.14772	0.93439	G_Slackia	G_Faecalitalea
123	3	27	73	56	22	0.129	23	0.44066	0.68368	G_Slackia	F_Erysipelotrichaceae; G_Incertae Sedis
124	3	28	73	76	39	0.175	31.2	0.99487	0.01196	G_Slackia	G_Solobacterium
125	3	29	73	53	30	0.122	21.7	0.99819	0.00498	G_Slackia	G_Selenomonas
126	3	30	73	45	28	0.104	18.5	0.99977	0.0008	G_Slackia	G_Selenomonas 3
127	3	31	73	40	23	0.092	16.4	0.995	0.01344	G_Slackia	G_Selenomonas 4
128	3	32	73	126	54	0.29	51.7	0.82802	0.27132	G_Slackia	G_Veillonella
129	3	33	73	17	9	0.039	7	0.90416	0.21306	G_Slackia	F_Veillonellaceae; G_uncultured
130	3	34	73	158	66	0.364	64.8	0.79286	0.37164	G_Slackia	G_Fusobacterium
131	3	35	73	83	43	0.191	34	0.99812	0.00481	G_Slackia	G_Leptotrichia
132	3	36	73	20	7	0.046	8.2	0.37164	0.79286	G_Slackia	F_boneC3G7; G_uncultured Fusobacterium sp.
133	3	37	73	136	63	0.313	55.8	0.99775	0.00696	G_Slackia	G_Sutterella
134	3	38	73	40	17	0.092	16.4	0.65712	0.48368	G_Slackia	G_Massilia
135	3	39	73	47	25	0.108	19.3	0.98391	0.03598	G_Slackia	G_Eikenella
136	3	40	73	6	3	0.014	2.5	0.81045	0.47694	G_Slackia	G_Kingella
137	3	41	73	36	18	0.083	14.8	0.92114	0.14972	G_Slackia	G_Neisseria
138	3	42	73	118	59	0.272	48.4	0.99987	0.00046	G_Slackia	G_Campylobacter
139	3	43	73	18	10	0.041	7.4	0.94143	0.14244	G_Slackia	G_Aeromonas
140	3	44	73	9	6	0.021	3.7	0.97415	0.10514	G_Slackia	G_Shewanella
141	3	45	73	166	70	0.382	68.1	0.93363	0.19565	G_Slackia	G_Escherichia-Shigella
142	3	46	73	13	4	0.03	5.3	0.31831	0.85887	G_Slackia	G_Morganella
143	3	47	73	8	5	0.018	3.3	0.94772	0.18442	G_Slackia	G_Tatumella
144	3	48	73	22	9	0.051	9	0.59118	0.59137	G_Slackia	G_Actinobacillus
145	3	49	73	44	23	0.101	18	0.97248	0.05837	G_Slackia	G_Aggregatibacter
146	3	50	73	135	56	0.311	55.4	0.65501	0.4831	G_Slackia	G_Haemophilus
147	3	51	73	52	20	0.12	21.3	0.39258	0.72868	G_Slackia	G_Pseudomonas
148	3	52	73	30	18	0.069	12.3	0.99389	0.01778	G_Slackia	G_Treponema 2
149	4	5	177	8	8	0.045	8	1	0.95506	G_Bacteroides	G_Phocaeicola
150	4	6	177	105	105	0.587	104.4	1	0.41011	G_Bacteroides	G_Coprobacter
151	4	7	177	67	67	0.374	66.6	1	0.6236	G_Bacteroides	G_Alloprevotella
152	4	8	177	113	113	0.631	112.4	1	0.36517	G_Bacteroides	G_Gemella
153	4	9	177	3	3	0.017	3	1	0.98315	G_Bacteroides	G_Abiotrophia
154	4	10	177	68	68	0.38	67.6	1	0.61798	G_Bacteroides	G_Granulicatella
155	4	11	177	28	27	0.156	27.8	0.1573	1	G_Bacteroides	G_Enterococcus
156	4	12	177	141	141	0.788	140.2	1	0.20787	G_Bacteroides	G_Streptococcus
157	4	13	177	101	101	0.564	100.4	1	0.43258	G_Bacteroides	G_Parvimonas
158	4	14	177	71	71	0.397	70.6	1	0.60112	G_Bacteroides	G_Howardella
159	4	15	177	70	70	0.391	69.6	1	0.60674	G_Bacteroides	G_Hungatella
160	4	16	177	9	9	0.05	8.9	1	0.94944	G_Bacteroides	G_Johnsonella
161	4	17	177	177	176	0.989	176	0.99438	1	G_Bacteroides	G_Lachnoclostridium
162	4	18	177	47	47	0.263	46.7	1	0.73596	G_Bacteroides	G_Tyzzerella
163	4	19	177	47	47	0.263	46.7	1	0.73596	G_Bacteroides	G_Tyzzerella 4
164	4	20	177	170	169	0.95	169	0.95506	1	G_Bacteroides	F_Lachnospiraceae; G_uncultured
165	4	21	177	143	142	0.799	142.2	0.80337	1	G_Bacteroides	G_Peptoclostridium
166	4	22	177	23	23	0.128	22.9	1	0.87079	G_Bacteroides	G_Peptostreptococcus
167	4	23	177	19	19	0.106	18.9	1	0.89326	G_Bacteroides	G_Romboutsia
168	4	24	177	6	6	0.034	6	1	0.96629	G_Bacteroides	F_Peptostreptococcaceae; G_Unassigned
169	4	25	177	130	130	0.726	129.3	1	0.26966	G_Bacteroides	G_Flavonifractor
170	4	26	177	24	24	0.134	23.9	1	0.86517	G_Bacteroides	G_Faecalitalea
171	4	27	177	56	56	0.313	55.7	1	0.68539	G_Bacteroides	F_Erysipelotrichaceae; G_Incertae Sedis
172	4	28	177	76	76	0.425	75.6	1	0.57303	G_Bacteroides	G_Solobacterium
173	4	29	177	53	53	0.296	52.7	1	0.70225	G_Bacteroides	G_Selenomonas
174	4	30	177	45	45	0.251	44.7	1	0.74719	G_Bacteroides	G_Selenomonas 3
175	4	31	177	40	40	0.223	39.8	1	0.77528	G_Bacteroides	G_Selenomonas 4
176	4	32	177	126	125	0.704	125.3	0.70787	1	G_Bacteroides	G_Veillonella
177	4	33	177	17	17	0.095	16.9	1	0.90449	G_Bacteroides	F_Veillonellaceae; G_uncultured
178	4	34	177	158	158	0.883	157.1	1	0.11236	G_Bacteroides	G_Fusobacterium
179	4	35	177	83	83	0.464	82.5	1	0.53371	G_Bacteroides	G_Leptotrichia
180	4	36	177	20	20	0.112	19.9	1	0.88764	G_Bacteroides	F_boneC3G7; G_uncultured Fusobacterium sp.
181	4	37	177	136	136	0.76	135.2	1	0.23596	G_Bacteroides	G_Sutterella
182	4	38	177	40	40	0.223	39.8	1	0.77528	G_Bacteroides	G_Massilia
183	4	39	177	47	47	0.263	46.7	1	0.73596	G_Bacteroides	G_Eikenella
184	4	40	177	6	6	0.034	6	1	0.96629	G_Bacteroides	G_Kingella
185	4	41	177	36	36	0.201	35.8	1	0.79775	G_Bacteroides	G_Neisseria
186	4	42	177	118	118	0.659	117.3	1	0.33708	G_Bacteroides	G_Campylobacter
187	4	43	177	18	18	0.101	17.9	1	0.89888	G_Bacteroides	G_Aeromonas
188	4	44	177	9	9	0.05	8.9	1	0.94944	G_Bacteroides	G_Shewanella
189	4	45	177	166	165	0.927	165.1	0.93258	1	G_Bacteroides	G_Escherichia-Shigella
190	4	46	177	13	13	0.073	12.9	1	0.92697	G_Bacteroides	G_Morganella
191	4	47	177	8	8	0.045	8	1	0.95506	G_Bacteroides	G_Tatumella
192	4	48	177	22	22	0.123	21.9	1	0.8764	G_Bacteroides	G_Actinobacillus
193	4	49	177	44	44	0.246	43.8	1	0.75281	G_Bacteroides	G_Aggregatibacter
194	4	50	177	135	134	0.754	134.2	0.75843	1	G_Bacteroides	G_Haemophilus
195	4	51	177	52	52	0.29	51.7	1	0.70787	G_Bacteroides	G_Pseudomonas
196	4	52	177	30	30	0.168	29.8	1	0.83146	G_Bacteroides	G_Treponema 2
197	5	6	8	105	3	0.027	4.7	0.18442	0.94772	G_Phocaeicola	G_Coprobacter
198	5	7	8	67	5	0.017	3	0.96657	0.13396	G_Phocaeicola	G_Alloprevotella
199	5	8	8	113	6	0.029	5.1	0.85817	0.38846	G_Phocaeicola	G_Gemella
200	5	10	8	68	2	0.017	3.1	0.34976	0.87922	G_Phocaeicola	G_Granulicatella
201	5	11	8	28	2	0.007	1.3	0.88683	0.3668	G_Phocaeicola	G_Enterococcus
202	5	12	8	141	8	0.036	6.3	1	0.14855	G_Phocaeicola	G_Streptococcus
203	5	13	8	101	8	0.026	4.5	1	0.00948	G_Phocaeicola	G_Parvimonas
204	5	14	8	71	5	0.018	3.2	0.95471	0.16658	G_Phocaeicola	G_Howardella
205	5	15	8	70	5	0.018	3.1	0.95793	0.15803	G_Phocaeicola	G_Hungatella
206	5	17	8	177	8	0.045	8	1	0.95506	G_Phocaeicola	G_Lachnoclostridium
207	5	18	8	47	3	0.012	2.1	0.87087	0.3556	G_Phocaeicola	G_Tyzzerella
208	5	19	8	47	2	0.012	2.1	0.6444	0.67266	G_Phocaeicola	G_Tyzzerella 4
209	5	20	8	170	7	0.043	7.6	0.31306	0.95666	G_Phocaeicola	F_Lachnospiraceae; G_uncultured
210	5	21	8	143	6	0.036	6.4	0.48995	0.80825	G_Phocaeicola	G_Peptoclostridium
211	5	22	8	23	4	0.006	1	0.99898	0.01063	G_Phocaeicola	G_Peptostreptococcus
212	5	25	8	130	4	0.033	5.8	0.13777	0.96595	G_Phocaeicola	G_Flavonifractor
213	5	26	8	24	1	0.006	1.1	0.70584	0.69393	G_Phocaeicola	G_Faecalitalea
214	5	27	8	56	2	0.014	2.5	0.51337	0.77877	G_Phocaeicola	F_Erysipelotrichaceae; G_Incertae Sedis
215	5	28	8	76	8	0.019	3.4	1	0.00088	G_Phocaeicola	G_Solobacterium
216	5	29	8	53	5	0.013	2.4	0.9907	0.05209	G_Phocaeicola	G_Selenomonas
217	5	30	8	45	4	0.011	2	0.97437	0.11273	G_Phocaeicola	G_Selenomonas 3
218	5	31	8	40	6	0.01	1.8	0.99988	0.00183	G_Phocaeicola	G_Selenomonas 4
219	5	32	8	126	5	0.032	5.7	0.42852	0.82478	G_Phocaeicola	G_Veillonella
220	5	34	8	158	8	0.04	7.1	1	0.37756	G_Phocaeicola	G_Fusobacterium
221	5	35	8	83	5	0.021	3.7	0.90055	0.28806	G_Phocaeicola	G_Leptotrichia
222	5	37	8	136	7	0.034	6.1	0.88956	0.39811	G_Phocaeicola	G_Sutterella
223	5	38	8	40	1	0.01	1.8	0.42866	0.87549	G_Phocaeicola	G_Massilia
224	5	39	8	47	4	0.012	2.1	0.96895	0.12913	G_Phocaeicola	G_Eikenella
225	5	41	8	36	2	0.009	1.6	0.79574	0.50675	G_Phocaeicola	G_Neisseria
226	5	42	8	118	8	0.03	5.3	1	0.03433	G_Phocaeicola	G_Campylobacter
227	5	45	8	166	8	0.042	7.5	1	0.56548	G_Phocaeicola	G_Escherichia-Shigella
228	5	49	8	44	2	0.011	2	0.6875	0.63118	G_Phocaeicola	G_Aggregatibacter
229	5	50	8	135	6	0.034	6.1	0.61669	0.70165	G_Phocaeicola	G_Haemophilus
230	5	51	8	52	4	0.013	2.3	0.95195	0.17522	G_Phocaeicola	G_Pseudomonas
231	5	52	8	30	4	0.008	1.3	0.99614	0.02854	G_Phocaeicola	G_Treponema 2
232	6	7	105	67	38	0.222	39.5	0.37315	0.73803	G_Coprobacter	G_Alloprevotella
233	6	8	105	113	65	0.374	66.7	0.358	0.75211	G_Coprobacter	G_Gemella
234	6	9	105	3	1	0.01	1.8	0.36588	0.9327	G_Coprobacter	G_Abiotrophia
235	6	10	105	68	45	0.225	40.1	0.95505	0.08396	G_Coprobacter	G_Granulicatella
236	6	11	105	28	17	0.093	16.5	0.65666	0.5063	G_Coprobacter	G_Enterococcus
237	6	12	105	141	92	0.467	83.2	0.99975	0.00094	G_Coprobacter	G_Streptococcus
238	6	13	105	101	55	0.335	59.6	0.10462	0.94123	G_Coprobacter	G_Parvimonas
239	6	14	105	71	42	0.235	41.9	0.57549	0.54803	G_Coprobacter	G_Howardella
240	6	15	105	70	45	0.232	41.3	0.9057	0.15848	G_Coprobacter	G_Hungatella
241	6	16	105	9	2	0.03	5.3	0.02585	0.99625	G_Coprobacter	G_Johnsonella
242	6	17	105	177	104	0.587	104.4	0.58989	1	G_Coprobacter	G_Lachnoclostridium
243	6	18	105	47	23	0.156	27.7	0.0726	0.96402	G_Coprobacter	G_Tyzzerella
244	6	19	105	47	27	0.156	27.7	0.46712	0.66533	G_Coprobacter	G_Tyzzerella 4
245	6	20	105	170	105	0.563	100.3	1	0.00063	G_Coprobacter	F_Lachnospiraceae; G_uncultured
246	6	21	105	143	85	0.474	84.4	0.67167	0.4749	G_Coprobacter	G_Peptoclostridium
247	6	22	105	23	14	0.076	13.6	0.66058	0.51629	G_Coprobacter	G_Peptostreptococcus
248	6	23	105	19	9	0.063	11.2	0.19893	0.90841	G_Coprobacter	G_Romboutsia
249	6	24	105	6	1	0.02	3.5	0.04307	0.9958	G_Coprobacter	F_Peptostreptococcaceae; G_Unassigned
250	6	25	105	130	76	0.431	76.7	0.47655	0.6564	G_Coprobacter	G_Flavonifractor
251	6	26	105	24	18	0.08	14.2	0.97634	0.06561	G_Coprobacter	G_Faecalitalea
252	6	27	105	56	36	0.186	33	0.87262	0.2096	G_Coprobacter	F_Erysipelotrichaceae; G_Incertae Sedis
253	6	28	105	76	41	0.252	44.8	0.15237	0.90889	G_Coprobacter	G_Solobacterium
254	6	29	105	53	30	0.176	31.3	0.39812	0.72247	G_Coprobacter	G_Selenomonas
255	6	30	105	45	27	0.149	26.5	0.62923	0.50838	G_Coprobacter	G_Selenomonas 3
256	6	31	105	40	21	0.133	23.6	0.22149	0.87054	G_Coprobacter	G_Selenomonas 4
257	6	32	105	126	82	0.418	74.3	0.99681	0.00832	G_Coprobacter	G_Veillonella
258	6	33	105	17	10	0.056	10	0.5915	0.61203	G_Coprobacter	F_Veillonellaceae; G_uncultured
259	6	34	105	158	94	0.524	93.2	0.73626	0.43865	G_Coprobacter	G_Fusobacterium
260	6	35	105	83	44	0.275	49	0.08649	0.9524	G_Coprobacter	G_Leptotrichia
261	6	36	105	20	7	0.066	11.8	0.01973	0.99447	G_Coprobacter	F_boneC3G7; G_uncultured Fusobacterium sp.
262	6	37	105	136	81	0.451	80.2	0.67788	0.45844	G_Coprobacter	G_Sutterella
263	6	38	105	40	25	0.133	23.6	0.7554	0.37284	G_Coprobacter	G_Massilia
264	6	39	105	47	32	0.156	27.7	0.95181	0.09517	G_Coprobacter	G_Eikenella
265	6	40	105	6	3	0.02	3.5	0.47694	0.81045	G_Coprobacter	G_Kingella
266	6	41	105	36	23	0.119	21.2	0.80419	0.31789	G_Coprobacter	G_Neisseria
267	6	42	105	118	67	0.391	69.6	0.24916	0.84171	G_Coprobacter	G_Campylobacter
268	6	43	105	18	9	0.06	10.6	0.28367	0.85756	G_Coprobacter	G_Aeromonas
269	6	44	105	9	5	0.03	5.3	0.54466	0.71647	G_Coprobacter	G_Shewanella
270	6	45	105	166	98	0.55	97.9	0.64203	0.59444	G_Coprobacter	G_Escherichia-Shigella
271	6	46	105	13	8	0.043	7.7	0.68169	0.54516	G_Coprobacter	G_Morganella
272	6	47	105	8	4	0.027	4.7	0.4286	0.81558	G_Coprobacter	G_Tatumella
273	6	48	105	22	13	0.073	13	0.59137	0.59118	G_Coprobacter	G_Actinobacillus
274	6	49	105	44	23	0.146	26	0.19259	0.88851	G_Coprobacter	G_Aggregatibacter
275	6	50	105	135	82	0.447	79.6	0.84612	0.25248	G_Coprobacter	G_Haemophilus
276	6	51	105	52	30	0.172	30.7	0.47508	0.65421	G_Coprobacter	G_Pseudomonas
277	6	52	105	30	10	0.099	17.7	0.0018	0.99955	G_Coprobacter	G_Treponema 2
278	7	8	67	113	52	0.239	42.5	0.99945	0.00172	G_Alloprevotella	G_Gemella
279	7	9	67	3	1	0.006	1.1	0.68261	0.75999	G_Alloprevotella	G_Abiotrophia
280	7	10	67	68	31	0.144	25.6	0.96963	0.05953	G_Alloprevotella	G_Granulicatella
281	7	11	67	28	10	0.059	10.5	0.49823	0.6667	G_Alloprevotella	G_Enterococcus
282	7	12	67	141	54	0.298	53.1	0.70428	0.43903	G_Alloprevotella	G_Streptococcus
283	7	13	67	101	50	0.214	38	0.99996	0.00014	G_Alloprevotella	G_Parvimonas
284	7	14	67	71	39	0.15	26.7	0.99997	0.0001	G_Alloprevotella	G_Howardella
285	7	15	67	70	27	0.148	26.3	0.64318	0.47974	G_Alloprevotella	G_Hungatella
286	7	16	67	9	6	0.019	3.4	0.9849	0.07009	G_Alloprevotella	G_Johnsonella
287	7	17	67	177	67	0.374	66.6	1	0.6236	G_Alloprevotella	G_Lachnoclostridium
288	7	18	67	47	18	0.099	17.7	0.61408	0.52395	G_Alloprevotella	G_Tyzzerella
289	7	19	67	47	18	0.099	17.7	0.61408	0.52395	G_Alloprevotella	G_Tyzzerella 4
290	7	20	67	170	66	0.359	64	0.97928	0.12751	G_Alloprevotella	F_Lachnospiraceae; G_uncultured
291	7	21	67	143	60	0.302	53.8	0.99645	0.01169	G_Alloprevotella	G_Peptoclostridium
292	7	22	67	23	11	0.049	8.7	0.90389	0.19674	G_Alloprevotella	G_Peptostreptococcus
293	7	23	67	19	8	0.04	7.2	0.75278	0.42467	G_Alloprevotella	G_Romboutsia
294	7	24	67	6	2	0.013	2.3	0.59386	0.73253	G_Alloprevotella	F_Peptostreptococcaceae; G_Unassigned
295	7	25	67	130	45	0.275	48.9	0.11616	0.93804	G_Alloprevotella	G_Flavonifractor
296	7	26	67	24	9	0.051	9	0.58858	0.59014	G_Alloprevotella	G_Faecalitalea
297	7	27	67	56	17	0.118	21.1	0.11607	0.93752	G_Alloprevotella	F_Erysipelotrichaceae; G_Incertae Sedis
298	7	28	67	76	43	0.161	28.6	1	1e-05	G_Alloprevotella	G_Solobacterium
299	7	29	67	53	29	0.112	19.9	0.99933	0.00205	G_Alloprevotella	G_Selenomonas
300	7	30	67	45	28	0.095	16.9	0.99998	0.0001	G_Alloprevotella	G_Selenomonas 3
301	7	31	67	40	24	0.085	15.1	0.99973	0.00099	G_Alloprevotella	G_Selenomonas 4
302	7	32	67	126	49	0.266	47.4	0.75862	0.35958	G_Alloprevotella	G_Veillonella
303	7	33	67	17	13	0.036	6.4	0.9999	0.00076	G_Alloprevotella	F_Veillonellaceae; G_uncultured
304	7	34	67	158	63	0.334	59.5	0.9798	0.06541	G_Alloprevotella	G_Fusobacterium
305	7	35	67	83	42	0.176	31.2	0.99977	0.00071	G_Alloprevotella	G_Leptotrichia
306	7	36	67	20	8	0.042	7.5	0.68693	0.49907	G_Alloprevotella	F_boneC3G7; G_uncultured Fusobacterium sp.
307	7	37	67	136	58	0.288	51.2	0.99695	0.00937	G_Alloprevotella	G_Sutterella
308	7	38	67	40	12	0.085	15.1	0.17199	0.90757	G_Alloprevotella	G_Massilia
309	7	39	67	47	20	0.099	17.7	0.83795	0.26155	G_Alloprevotella	G_Eikenella
310	7	40	67	6	4	0.013	2.3	0.97112	0.14422	G_Alloprevotella	G_Kingella
311	7	41	67	36	15	0.076	13.6	0.77474	0.35441	G_Alloprevotella	G_Neisseria
312	7	42	67	118	56	0.25	44.4	0.99998	0.0001	G_Alloprevotella	G_Campylobacter
313	7	43	67	18	6	0.038	6.8	0.45081	0.73972	G_Alloprevotella	G_Aeromonas
314	7	44	67	9	6	0.019	3.4	0.9849	0.07009	G_Alloprevotella	G_Shewanella
315	7	45	67	166	63	0.351	62.5	0.72908	0.505	G_Alloprevotella	G_Escherichia-Shigella
316	7	46	67	13	3	0.027	4.9	0.20636	0.92738	G_Alloprevotella	G_Morganella
317	7	47	67	8	3	0.017	3	0.6506	0.63754	G_Alloprevotella	G_Tatumella
318	7	48	67	22	6	0.047	8.3	0.20283	0.9068	G_Alloprevotella	G_Actinobacillus
319	7	49	67	44	24	0.093	16.6	0.99759	0.00685	G_Alloprevotella	G_Aggregatibacter
320	7	50	67	135	55	0.285	50.8	0.95664	0.09019	G_Alloprevotella	G_Haemophilus
321	7	51	67	52	16	0.11	19.6	0.14776	0.91811	G_Alloprevotella	G_Pseudomonas
322	7	52	67	30	21	0.063	11.3	0.99998	9e-05	G_Alloprevotella	G_Treponema 2
323	8	9	113	3	2	0.011	1.9	0.74665	0.69841	G_Gemella	G_Abiotrophia
324	8	10	113	68	59	0.243	43.2	1	0	G_Gemella	G_Granulicatella
325	8	11	113	28	19	0.1	17.8	0.7674	0.38325	G_Gemella	G_Enterococcus
326	8	12	113	141	97	0.503	89.5	0.99874	0.00408	G_Gemella	G_Streptococcus
327	8	13	113	101	86	0.36	64.1	1	0	G_Gemella	G_Parvimonas
328	8	14	113	71	54	0.253	45.1	0.99882	0.00336	G_Gemella	G_Howardella
329	8	15	113	70	51	0.25	44.4	0.9884	0.02593	G_Gemella	G_Hungatella
330	8	16	113	9	8	0.032	5.7	0.98517	0.09747	G_Gemella	G_Johnsonella
331	8	17	113	177	112	0.631	112.4	0.63483	1	G_Gemella	G_Lachnoclostridium
332	8	18	113	47	33	0.168	29.8	0.90316	0.17378	G_Gemella	G_Tyzzerella
333	8	19	113	47	30	0.168	29.8	0.58965	0.55028	G_Gemella	G_Tyzzerella 4
334	8	20	113	170	107	0.606	107.9	0.38846	0.85817	G_Gemella	F_Lachnospiraceae; G_uncultured
335	8	21	113	143	99	0.51	90.8	0.99961	0.00145	G_Gemella	G_Peptoclostridium
336	8	22	113	23	19	0.082	14.6	0.99147	0.0312	G_Gemella	G_Peptostreptococcus
337	8	23	113	19	12	0.068	12.1	0.58026	0.61752	G_Gemella	G_Romboutsia
338	8	24	113	6	5	0.021	3.8	0.93772	0.28716	G_Gemella	F_Peptostreptococcaceae; G_Unassigned
339	8	25	113	130	79	0.464	82.5	0.14383	0.92251	G_Gemella	G_Flavonifractor
340	8	26	113	24	15	0.086	15.2	0.54177	0.63612	G_Gemella	G_Faecalitalea
341	8	27	113	56	35	0.2	35.6	0.49099	0.6394	G_Gemella	F_Erysipelotrichaceae; G_Incertae Sedis
342	8	28	113	76	65	0.271	48.2	1	0	G_Gemella	G_Solobacterium
343	8	29	113	53	40	0.189	33.6	0.9912	0.02176	G_Gemella	G_Selenomonas
344	8	30	113	45	38	0.16	28.6	0.99991	0.00044	G_Gemella	G_Selenomonas 3
345	8	31	113	40	29	0.143	25.4	0.93918	0.12251	G_Gemella	G_Selenomonas 4
346	8	32	113	126	85	0.449	80	0.96962	0.06206	G_Gemella	G_Veillonella
347	8	33	113	17	14	0.061	10.8	0.9803	0.07157	G_Gemella	F_Veillonellaceae; G_uncultured
348	8	34	113	158	108	0.564	100.3	0.99997	0.00024	G_Gemella	G_Fusobacterium
349	8	35	113	83	66	0.296	52.7	0.99999	3e-05	G_Gemella	G_Leptotrichia
350	8	36	113	20	15	0.071	12.7	0.91982	0.18829	G_Gemella	F_boneC3G7; G_uncultured Fusobacterium sp.
351	8	37	113	136	90	0.485	86.3	0.93545	0.12356	G_Gemella	G_Sutterella
352	8	38	113	40	26	0.143	25.4	0.65705	0.48787	G_Gemella	G_Massilia
353	8	39	113	47	36	0.168	29.8	0.99189	0.02111	G_Gemella	G_Eikenella
354	8	40	113	6	5	0.021	3.8	0.93772	0.28716	G_Gemella	G_Kingella
355	8	41	113	36	26	0.128	22.9	0.92314	0.15242	G_Gemella	G_Neisseria
356	8	42	113	118	87	0.421	74.9	0.99998	7e-05	G_Gemella	G_Campylobacter
357	8	43	113	18	17	0.064	11.4	0.99984	0.00215	G_Gemella	G_Aeromonas
358	8	44	113	9	9	0.032	5.7	1	0.01483	G_Gemella	G_Shewanella
359	8	45	113	166	108	0.592	105.4	0.97149	0.0961	G_Gemella	G_Escherichia-Shigella
360	8	46	113	13	8	0.046	8.3	0.54916	0.67979	G_Gemella	G_Morganella
361	8	47	113	8	6	0.029	5.1	0.85817	0.38846	G_Gemella	G_Tatumella
362	8	48	113	22	16	0.078	14	0.8864	0.23693	G_Gemella	G_Actinobacillus
363	8	49	113	44	40	0.157	27.9	1	0	G_Gemella	G_Aggregatibacter
364	8	50	113	135	91	0.481	85.7	0.98165	0.04159	G_Gemella	G_Haemophilus
365	8	51	113	52	35	0.185	33	0.80231	0.30698	G_Gemella	G_Pseudomonas
366	8	52	113	30	25	0.107	19	0.9976	0.00936	G_Gemella	G_Treponema 2
367	9	10	3	68	3	0.006	1.1	1	0.05423	G_Abiotrophia	G_Granulicatella
368	9	12	3	141	3	0.013	2.4	1	0.49483	G_Abiotrophia	G_Streptococcus
369	9	13	3	101	3	0.01	1.7	1	0.18032	G_Abiotrophia	G_Parvimonas
370	9	14	3	71	1	0.007	1.2	0.65045	0.78523	G_Abiotrophia	G_Howardella
371	9	15	3	70	2	0.007	1.2	0.94077	0.34145	G_Abiotrophia	G_Hungatella
372	9	17	3	177	3	0.017	3	1	0.98315	G_Abiotrophia	G_Lachnoclostridium
373	9	20	3	170	3	0.016	2.9	1	0.87044	G_Abiotrophia	F_Lachnospiraceae; G_uncultured
374	9	21	3	143	2	0.014	2.4	0.48366	0.90085	G_Abiotrophia	G_Peptoclostridium
375	9	25	3	130	2	0.012	2.2	0.61289	0.82261	G_Abiotrophia	G_Flavonifractor
376	9	28	3	76	1	0.007	1.3	0.60938	0.81421	G_Abiotrophia	G_Solobacterium
377	9	32	3	126	3	0.012	2.1	1	0.35221	G_Abiotrophia	G_Veillonella
378	9	34	3	158	3	0.015	2.7	1	0.69787	G_Abiotrophia	G_Fusobacterium
379	9	35	3	83	2	0.008	1.4	0.90058	0.44923	G_Abiotrophia	G_Leptotrichia
380	9	37	3	136	3	0.013	2.3	1	0.44368	G_Abiotrophia	G_Sutterella
381	9	42	3	118	3	0.011	2	1	0.28882	G_Abiotrophia	G_Campylobacter
382	9	45	3	166	3	0.016	2.8	1	0.81008	G_Abiotrophia	G_Escherichia-Shigella
383	9	50	3	135	2	0.013	2.3	0.56611	0.85474	G_Abiotrophia	G_Haemophilus
384	10	11	68	28	10	0.06	10.7	0.47148	0.69052	G_Granulicatella	G_Enterococcus
385	10	12	68	141	63	0.303	53.9	0.99995	0.00028	G_Granulicatella	G_Streptococcus
386	10	13	68	101	50	0.217	38.6	0.99992	0.00029	G_Granulicatella	G_Parvimonas
387	10	14	68	71	30	0.152	27.1	0.85621	0.22677	G_Granulicatella	G_Howardella
388	10	15	68	70	32	0.15	26.7	0.96525	0.06672	G_Granulicatella	G_Hungatella
389	10	16	68	9	3	0.019	3.4	0.52756	0.73914	G_Granulicatella	G_Johnsonella
390	10	17	68	177	68	0.38	67.6	1	0.61798	G_Granulicatella	G_Lachnoclostridium
391	10	18	68	47	20	0.101	18	0.81375	0.29292	G_Granulicatella	G_Tyzzerella
392	10	19	68	47	22	0.101	18	0.94333	0.10789	G_Granulicatella	G_Tyzzerella 4
393	10	20	68	170	64	0.365	64.9	0.36238	0.85827	G_Granulicatella	F_Lachnospiraceae; G_uncultured
394	10	21	68	143	57	0.307	54.6	0.86799	0.23547	G_Granulicatella	G_Peptoclostridium
395	10	22	68	23	15	0.049	8.8	0.99885	0.00476	G_Granulicatella	G_Peptostreptococcus
396	10	23	68	19	9	0.041	7.3	0.86806	0.26481	G_Granulicatella	G_Romboutsia
397	10	24	68	6	2	0.013	2.3	0.5821	0.74206	G_Granulicatella	F_Peptostreptococcaceae; G_Unassigned
398	10	25	68	130	45	0.279	49.7	0.07466	0.96287	G_Granulicatella	G_Flavonifractor
399	10	26	68	24	7	0.052	9.2	0.22762	0.88743	G_Granulicatella	G_Faecalitalea
400	10	27	68	56	20	0.12	21.4	0.38514	0.73421	G_Granulicatella	F_Erysipelotrichaceae; G_Incertae Sedis
401	10	28	68	76	36	0.163	29	0.99001	0.02196	G_Granulicatella	G_Solobacterium
402	10	29	68	53	21	0.114	20.2	0.66522	0.46391	G_Granulicatella	G_Selenomonas
403	10	30	68	45	26	0.097	17.2	0.99947	0.00174	G_Granulicatella	G_Selenomonas 3
404	10	31	68	40	15	0.086	15.3	0.53543	0.61055	G_Granulicatella	G_Selenomonas 4
405	10	32	68	126	57	0.27	48.1	0.99945	0.00185	G_Granulicatella	G_Veillonella
406	10	33	68	17	7	0.036	6.5	0.70489	0.49198	G_Granulicatella	F_Veillonellaceae; G_uncultured
407	10	34	68	158	66	0.339	60.4	0.99949	0.00379	G_Granulicatella	G_Fusobacterium
408	10	35	68	83	38	0.178	31.7	0.98221	0.0366	G_Granulicatella	G_Leptotrichia
409	10	36	68	20	6	0.043	7.6	0.29293	0.85248	G_Granulicatella	F_boneC3G7; G_uncultured Fusobacterium sp.
410	10	37	68	136	55	0.292	52	0.9022	0.17794	G_Granulicatella	G_Sutterella
411	10	38	68	40	17	0.086	15.3	0.79459	0.32401	G_Granulicatella	G_Massilia
412	10	39	68	47	25	0.101	18	0.99559	0.0115	G_Granulicatella	G_Eikenella
413	10	40	68	6	5	0.013	2.3	0.9973	0.03096	G_Granulicatella	G_Kingella
414	10	41	68	36	23	0.077	13.8	0.99989	0.00045	G_Granulicatella	G_Neisseria
415	10	42	68	118	54	0.253	45.1	0.99914	0.00261	G_Granulicatella	G_Campylobacter
416	10	43	68	18	10	0.039	6.9	0.96658	0.09109	G_Granulicatella	G_Aeromonas
417	10	44	68	9	5	0.019	3.4	0.92473	0.2248	G_Granulicatella	G_Shewanella
418	10	45	68	166	66	0.356	63.4	0.97751	0.09638	G_Granulicatella	G_Escherichia-Shigella
419	10	46	68	13	6	0.028	5	0.81916	0.36951	G_Granulicatella	G_Morganella
420	10	47	68	8	2	0.017	3.1	0.34976	0.87922	G_Granulicatella	G_Tatumella
421	10	48	68	22	13	0.047	8.4	0.99079	0.02883	G_Granulicatella	G_Actinobacillus
422	10	49	68	44	32	0.094	16.8	1	0	G_Granulicatella	G_Aggregatibacter
423	10	50	68	135	57	0.29	51.6	0.98518	0.03613	G_Granulicatella	G_Haemophilus
424	10	51	68	52	21	0.112	19.9	0.71161	0.41274	G_Granulicatella	G_Pseudomonas
425	10	52	68	30	13	0.064	11.5	0.80043	0.33125	G_Granulicatella	G_Treponema 2
426	11	12	28	141	24	0.125	22.2	0.88391	0.25828	G_Enterococcus	G_Streptococcus
427	11	13	28	101	15	0.089	15.9	0.43366	0.71907	G_Enterococcus	G_Parvimonas
428	11	14	28	71	13	0.063	11.2	0.83661	0.2858	G_Enterococcus	G_Howardella
429	11	15	28	70	15	0.062	11	0.96969	0.07182	G_Enterococcus	G_Hungatella
430	11	16	28	9	1	0.008	1.4	0.57182	0.79391	G_Enterococcus	G_Johnsonella
431	11	17	28	177	28	0.156	27.8	1	0.8427	G_Enterococcus	G_Lachnoclostridium
432	11	18	28	47	5	0.042	7.4	0.19001	0.91601	G_Enterococcus	G_Tyzzerella
433	11	19	28	47	8	0.042	7.4	0.70356	0.46996	G_Enterococcus	G_Tyzzerella 4
434	11	20	28	170	27	0.15	26.7	0.75328	0.6332	G_Enterococcus	F_Lachnospiraceae; G_uncultured
435	11	21	28	143	24	0.126	22.5	0.85158	0.31143	G_Enterococcus	G_Peptoclostridium
436	11	22	28	23	5	0.02	3.6	0.87395	0.28178	G_Enterococcus	G_Peptostreptococcus
437	11	23	28	19	3	0.017	3	0.65308	0.60497	G_Enterococcus	G_Romboutsia
438	11	25	28	130	22	0.115	20.4	0.8286	0.3203	G_Enterococcus	G_Flavonifractor
439	11	26	28	24	5	0.021	3.8	0.85084	0.31668	G_Enterococcus	G_Faecalitalea
440	11	27	28	56	15	0.049	8.8	0.99801	0.00698	G_Enterococcus	F_Erysipelotrichaceae; G_Incertae Sedis
441	11	28	28	76	11	0.067	12	0.42774	0.72579	G_Enterococcus	G_Solobacterium
442	11	29	28	53	8	0.047	8.3	0.53755	0.63965	G_Enterococcus	G_Selenomonas
443	11	30	28	45	4	0.04	7.1	0.10774	0.96136	G_Enterococcus	G_Selenomonas 3
444	11	31	28	40	5	0.035	6.3	0.35862	0.80955	G_Enterococcus	G_Selenomonas 4
445	11	32	28	126	24	0.111	19.8	0.98729	0.04279	G_Enterococcus	G_Veillonella
446	11	33	28	17	3	0.015	2.7	0.73278	0.5213	G_Enterococcus	F_Veillonellaceae; G_uncultured
447	11	34	28	158	24	0.14	24.9	0.38749	0.81538	G_Enterococcus	G_Fusobacterium
448	11	35	28	83	15	0.073	13.1	0.84337	0.27524	G_Enterococcus	G_Leptotrichia
449	11	36	28	20	4	0.018	3.1	0.81538	0.38749	G_Enterococcus	F_boneC3G7; G_uncultured Fusobacterium sp.
450	11	37	28	136	20	0.12	21.4	0.3241	0.82206	G_Enterococcus	G_Sutterella
451	11	38	28	40	8	0.035	6.3	0.86119	0.26922	G_Enterococcus	G_Massilia
452	11	39	28	47	12	0.042	7.4	0.98939	0.03082	G_Enterococcus	G_Eikenella
453	11	41	28	36	5	0.032	5.7	0.48106	0.71593	G_Enterococcus	G_Neisseria
454	11	42	28	118	20	0.104	18.6	0.79913	0.34687	G_Enterococcus	G_Campylobacter
455	11	43	28	18	5	0.016	2.8	0.95795	0.12914	G_Enterococcus	G_Aeromonas
456	11	44	28	9	2	0.008	1.4	0.84804	0.42818	G_Enterococcus	G_Shewanella
457	11	45	28	166	25	0.147	26.1	0.28666	0.9013	G_Enterococcus	G_Escherichia-Shigella
458	11	46	28	13	5	0.011	2	0.99297	0.03501	G_Enterococcus	G_Morganella
459	11	47	28	8	3	0.007	1.3	0.97778	0.11317	G_Enterococcus	G_Tatumella
460	11	48	28	22	4	0.019	3.5	0.75207	0.46799	G_Enterococcus	G_Actinobacillus
461	11	49	28	44	7	0.039	6.9	0.61842	0.56875	G_Enterococcus	G_Aggregatibacter
462	11	50	28	135	24	0.119	21.2	0.94825	0.13656	G_Enterococcus	G_Haemophilus
463	11	51	28	52	10	0.046	8.2	0.85297	0.27065	G_Enterococcus	G_Pseudomonas
464	11	52	28	30	5	0.027	4.7	0.67827	0.53084	G_Enterococcus	G_Treponema 2
465	12	13	141	101	85	0.449	80	0.97944	0.04734	G_Streptococcus	G_Parvimonas
466	12	14	141	71	65	0.316	56.2	0.99988	0.0006	G_Streptococcus	G_Howardella
467	12	15	141	70	59	0.312	55.4	0.93897	0.12368	G_Streptococcus	G_Hungatella
468	12	16	141	9	9	0.04	7.1	1	0.11622	G_Streptococcus	G_Johnsonella
469	12	17	141	177	140	0.788	140.2	0.79213	1	G_Streptococcus	G_Lachnoclostridium
470	12	18	141	47	37	0.209	37.2	0.53719	0.62671	G_Streptococcus	G_Tyzzerella
471	12	19	141	47	44	0.209	37.2	0.99958	0.00245	G_Streptococcus	G_Tyzzerella 4
472	12	20	141	170	135	0.757	134.7	0.78296	0.52331	G_Streptococcus	F_Lachnospiraceae; G_uncultured
473	12	21	141	143	118	0.636	113.3	0.9902	0.02834	G_Streptococcus	G_Peptoclostridium
474	12	22	141	23	22	0.102	18.2	0.99689	0.02537	G_Streptococcus	G_Peptostreptococcus
475	12	23	141	19	17	0.085	15.1	0.939	0.19666	G_Streptococcus	G_Romboutsia
476	12	24	141	6	5	0.027	4.8	0.75848	0.63578	G_Streptococcus	F_Peptostreptococcaceae; G_Unassigned
477	12	25	141	130	104	0.579	103	0.74034	0.40707	G_Streptococcus	G_Flavonifractor
478	12	26	141	24	17	0.107	19	0.20313	0.90903	G_Streptococcus	G_Faecalitalea
479	12	27	141	56	42	0.249	44.4	0.22788	0.87167	G_Streptococcus	F_Erysipelotrichaceae; G_Incertae Sedis
480	12	28	141	76	67	0.338	60.2	0.99738	0.00831	G_Streptococcus	G_Solobacterium
481	12	29	141	53	43	0.236	42	0.72631	0.42354	G_Streptococcus	G_Selenomonas
482	12	30	141	45	39	0.2	35.6	0.95392	0.11028	G_Streptococcus	G_Selenomonas 3
483	12	31	141	40	33	0.178	31.7	0.78626	0.36754	G_Streptococcus	G_Selenomonas 4
484	12	32	141	126	106	0.561	99.8	0.99595	0.01187	G_Streptococcus	G_Veillonella
485	12	33	141	17	15	0.076	13.5	0.90745	0.26901	G_Streptococcus	F_Veillonellaceae; G_uncultured
486	12	34	141	158	128	0.703	125.2	0.96925	0.0896	G_Streptococcus	G_Fusobacterium
487	12	35	141	83	70	0.369	65.7	0.96168	0.08171	G_Streptococcus	G_Leptotrichia
488	12	36	141	20	14	0.089	15.8	0.2111	0.9104	G_Streptococcus	F_boneC3G7; G_uncultured Fusobacterium sp.
489	12	37	141	136	114	0.605	107.7	0.99768	0.00761	G_Streptococcus	G_Sutterella
490	12	38	141	40	29	0.178	31.7	0.16618	0.91797	G_Streptococcus	G_Massilia
491	12	39	141	47	42	0.209	37.2	0.98982	0.03235	G_Streptococcus	G_Eikenella
492	12	40	141	6	6	0.027	4.8	1	0.24152	G_Streptococcus	G_Kingella
493	12	41	141	36	31	0.16	28.5	0.91968	0.1822	G_Streptococcus	G_Neisseria
494	12	42	141	118	97	0.525	93.5	0.94064	0.11911	G_Streptococcus	G_Campylobacter
495	12	43	141	18	15	0.08	14.3	0.76935	0.46082	G_Streptococcus	G_Aeromonas
496	12	44	141	9	7	0.04	7.1	0.5928	0.7199	G_Streptococcus	G_Shewanella
497	12	45	141	166	134	0.739	131.5	0.9807	0.07628	G_Streptococcus	G_Escherichia-Shigella
498	12	46	141	13	12	0.058	10.3	0.95718	0.20248	G_Streptococcus	G_Morganella
499	12	47	141	8	8	0.036	6.3	1	0.14855	G_Streptococcus	G_Tatumella
500	12	48	141	22	19	0.098	17.4	0.88179	0.28357	G_Streptococcus	G_Actinobacillus
501	12	49	141	44	38	0.196	34.9	0.94536	0.12703	G_Streptococcus	G_Aggregatibacter
502	12	50	141	135	112	0.601	106.9	0.99001	0.0273	G_Streptococcus	G_Haemophilus
503	12	51	141	52	42	0.231	41.2	0.69804	0.4567	G_Streptococcus	G_Pseudomonas
504	12	52	141	30	24	0.134	23.8	0.63053	0.5643	G_Streptococcus	G_Treponema 2
505	13	14	101	71	46	0.226	40.3	0.97299	0.05321	G_Parvimonas	G_Howardella
506	13	15	101	70	50	0.223	39.7	0.99963	0.00112	G_Parvimonas	G_Hungatella
507	13	16	101	9	8	0.029	5.1	0.99481	0.04385	G_Parvimonas	G_Johnsonella
508	13	17	101	177	100	0.564	100.4	0.56742	1	G_Parvimonas	G_Lachnoclostridium
509	13	18	101	47	31	0.15	26.7	0.95232	0.09365	G_Parvimonas	G_Tyzzerella
510	13	19	101	47	27	0.15	26.7	0.6109	0.5245	G_Parvimonas	G_Tyzzerella 4
511	13	20	101	170	95	0.542	96.5	0.24567	0.92836	G_Parvimonas	F_Lachnospiraceae; G_uncultured
512	13	21	101	143	91	0.456	81.1	0.99996	0.00018	G_Parvimonas	G_Peptoclostridium
513	13	22	101	23	18	0.073	13.1	0.99448	0.02016	G_Parvimonas	G_Peptostreptococcus
514	13	23	101	19	11	0.061	10.8	0.6343	0.55796	G_Parvimonas	G_Romboutsia
515	13	24	101	6	5	0.019	3.4	0.96876	0.18157	G_Parvimonas	F_Peptostreptococcaceae; G_Unassigned
516	13	25	101	130	71	0.414	73.8	0.22065	0.86732	G_Parvimonas	G_Flavonifractor
517	13	26	101	24	12	0.077	13.6	0.30862	0.82607	G_Parvimonas	G_Faecalitalea
518	13	27	101	56	30	0.179	31.8	0.33817	0.77103	G_Parvimonas	F_Erysipelotrichaceae; G_Incertae Sedis
519	13	28	101	76	70	0.242	43.1	1	0	G_Parvimonas	G_Solobacterium
520	13	29	101	53	40	0.169	30.1	0.99979	0.00075	G_Parvimonas	G_Selenomonas
521	13	30	101	45	38	0.143	25.5	1	1e-05	G_Parvimonas	G_Selenomonas 3
522	13	31	101	40	30	0.128	22.7	0.99809	0.00606	G_Parvimonas	G_Selenomonas 4
523	13	32	101	126	73	0.402	71.5	0.74814	0.36803	G_Parvimonas	G_Veillonella
524	13	33	101	17	14	0.054	9.6	0.99566	0.02059	G_Parvimonas	F_Veillonellaceae; G_uncultured
525	13	34	101	158	98	0.504	89.7	0.99999	7e-05	G_Parvimonas	G_Fusobacterium
526	13	35	101	83	58	0.265	47.1	0.99975	0.00075	G_Parvimonas	G_Leptotrichia
527	13	36	101	20	13	0.064	11.3	0.84878	0.29314	G_Parvimonas	F_boneC3G7; G_uncultured Fusobacterium sp.
528	13	37	101	136	79	0.434	77.2	0.79722	0.31659	G_Parvimonas	G_Sutterella
529	13	38	101	40	20	0.128	22.7	0.21259	0.87649	G_Parvimonas	G_Massilia
530	13	39	101	47	36	0.15	26.7	0.99973	0.00099	G_Parvimonas	G_Eikenella
531	13	40	101	6	4	0.019	3.4	0.81843	0.47604	G_Parvimonas	G_Kingella
532	13	41	101	36	22	0.115	20.4	0.78178	0.34484	G_Parvimonas	G_Neisseria
533	13	42	101	118	86	0.376	67	1	0	G_Parvimonas	G_Campylobacter
534	13	43	101	18	16	0.057	10.2	0.99968	0.00258	G_Parvimonas	G_Aeromonas
535	13	44	101	9	9	0.029	5.1	1	0.00519	G_Parvimonas	G_Shewanella
536	13	45	101	166	100	0.529	94.2	0.99997	0.00049	G_Parvimonas	G_Escherichia-Shigella
537	13	46	101	13	7	0.041	7.4	0.52389	0.69701	G_Parvimonas	G_Morganella
538	13	47	101	8	5	0.026	4.5	0.75433	0.51759	G_Parvimonas	G_Tatumella
539	13	48	101	22	13	0.07	12.5	0.67722	0.50009	G_Parvimonas	G_Actinobacillus
540	13	49	101	44	35	0.14	25	0.99993	0.0003	G_Parvimonas	G_Aggregatibacter
541	13	50	101	135	78	0.43	76.6	0.74952	0.37407	G_Parvimonas	G_Haemophilus
542	13	51	101	52	29	0.166	29.5	0.498	0.63197	G_Parvimonas	G_Pseudomonas
543	13	52	101	30	27	0.096	17	1	2e-05	G_Parvimonas	G_Treponema 2
544	14	15	71	70	27	0.157	27.9	0.4484	0.67123	G_Howardella	G_Hungatella
545	14	16	71	9	9	0.02	3.6	1	0.00019	G_Howardella	G_Johnsonella
546	14	17	71	177	71	0.397	70.6	1	0.60112	G_Howardella	G_Lachnoclostridium
547	14	18	71	47	16	0.105	18.7	0.21837	0.87063	G_Howardella	G_Tyzzerella
548	14	19	71	47	16	0.105	18.7	0.21837	0.87063	G_Howardella	G_Tyzzerella 4
549	14	20	71	170	70	0.381	67.8	0.9847	0.10218	G_Howardella	F_Lachnospiraceae; G_uncultured
550	14	21	71	143	65	0.32	57	0.99968	0.00144	G_Howardella	G_Peptoclostridium
551	14	22	71	23	12	0.052	9.2	0.9343	0.14447	G_Howardella	G_Peptostreptococcus
552	14	23	71	19	10	0.043	7.6	0.92501	0.17017	G_Howardella	G_Romboutsia
553	14	24	71	6	4	0.013	2.4	0.96213	0.17369	G_Howardella	F_Peptostreptococcaceae; G_Unassigned
554	14	25	71	130	49	0.291	51.9	0.20797	0.87605	G_Howardella	G_Flavonifractor
555	14	26	71	24	10	0.054	9.6	0.66413	0.50853	G_Howardella	G_Faecalitalea
556	14	27	71	56	19	0.125	22.3	0.17502	0.8976	G_Howardella	F_Erysipelotrichaceae; G_Incertae Sedis
557	14	28	71	76	45	0.17	30.3	1	1e-05	G_Howardella	G_Solobacterium
558	14	29	71	53	35	0.119	21.1	1	0	G_Howardella	G_Selenomonas
559	14	30	71	45	27	0.101	17.9	0.99958	0.00139	G_Howardella	G_Selenomonas 3
560	14	31	71	40	26	0.09	16	0.99994	0.00025	G_Howardella	G_Selenomonas 4
561	14	32	71	126	55	0.282	50.3	0.96233	0.07576	G_Howardella	G_Veillonella
562	14	33	71	17	11	0.038	6.8	0.99258	0.02746	G_Howardella	F_Veillonellaceae; G_uncultured
563	14	34	71	158	64	0.354	63	0.7606	0.4136	G_Howardella	G_Fusobacterium
564	14	35	71	83	47	0.186	33.1	1	2e-05	G_Howardella	G_Leptotrichia
565	14	36	71	20	8	0.045	8	0.6043	0.5864	G_Howardella	F_boneC3G7; G_uncultured Fusobacterium sp.
566	14	37	71	136	62	0.305	54.2	0.99892	0.0037	G_Howardella	G_Sutterella
567	14	38	71	40	16	0.09	16	0.58168	0.56353	G_Howardella	G_Massilia
568	14	39	71	47	25	0.105	18.7	0.99013	0.02343	G_Howardella	G_Eikenella
569	14	40	71	6	3	0.013	2.4	0.82631	0.45331	G_Howardella	G_Kingella
570	14	41	71	36	18	0.081	14.4	0.94182	0.11617	G_Howardella	G_Neisseria
571	14	42	71	118	55	0.264	47.1	0.99719	0.00746	G_Howardella	G_Campylobacter
572	14	43	71	18	8	0.04	7.2	0.75065	0.43032	G_Howardella	G_Aeromonas
573	14	44	71	9	5	0.02	3.6	0.90762	0.25932	G_Howardella	G_Shewanella
574	14	45	71	166	69	0.372	66.2	0.98307	0.07733	G_Howardella	G_Escherichia-Shigella
575	14	46	71	13	3	0.029	5.2	0.16101	0.94778	G_Howardella	G_Morganella
576	14	47	71	8	1	0.018	3.2	0.10218	0.9847	G_Howardella	G_Tatumella
577	14	48	71	22	13	0.049	8.8	0.98527	0.04279	G_Howardella	G_Actinobacillus
578	14	49	71	44	26	0.099	17.6	0.99919	0.00254	G_Howardella	G_Aggregatibacter
579	14	50	71	135	55	0.303	53.8	0.72106	0.4103	G_Howardella	G_Haemophilus
580	14	51	71	52	19	0.117	20.7	0.33958	0.77401	G_Howardella	G_Pseudomonas
581	14	52	71	30	18	0.067	12	0.99595	0.01242	G_Howardella	G_Treponema 2
582	15	16	70	9	4	0.02	3.5	0.75244	0.5015	G_Hungatella	G_Johnsonella
583	15	17	70	177	70	0.391	69.6	1	0.60674	G_Hungatella	G_Lachnoclostridium
584	15	18	70	47	24	0.104	18.5	0.98134	0.04108	G_Hungatella	G_Tyzzerella
585	15	19	70	47	22	0.104	18.5	0.91836	0.14693	G_Hungatella	G_Tyzzerella 4
586	15	20	70	170	67	0.376	66.9	0.675	0.61136	G_Hungatella	F_Lachnospiraceae; G_uncultured
587	15	21	70	143	59	0.316	56.2	0.89733	0.19171	G_Hungatella	G_Peptoclostridium
588	15	22	70	23	12	0.051	9	0.94172	0.13116	G_Hungatella	G_Peptostreptococcus
589	15	23	70	19	11	0.042	7.5	0.97623	0.06756	G_Hungatella	G_Romboutsia
590	15	24	70	6	3	0.013	2.4	0.83397	0.4415	G_Hungatella	F_Peptostreptococcaceae; G_Unassigned
591	15	25	70	130	59	0.287	51.1	0.9985	0.00465	G_Hungatella	G_Flavonifractor
592	15	26	70	24	10	0.053	9.4	0.68623	0.48421	G_Hungatella	G_Faecalitalea
593	15	27	70	56	34	0.124	22	0.99998	8e-05	G_Hungatella	F_Erysipelotrichaceae; G_Incertae Sedis
594	15	28	70	76	39	0.168	29.9	0.99857	0.00378	G_Hungatella	G_Solobacterium
595	15	29	70	53	23	0.117	20.8	0.81395	0.28803	G_Hungatella	G_Selenomonas
596	15	30	70	45	22	0.099	17.7	0.95429	0.09027	G_Hungatella	G_Selenomonas 3
597	15	31	70	40	18	0.088	15.7	0.84567	0.25647	G_Hungatella	G_Selenomonas 4
598	15	32	70	126	46	0.278	49.6	0.15171	0.91365	G_Hungatella	G_Veillonella
599	15	33	70	17	7	0.038	6.7	0.66872	0.53228	G_Hungatella	F_Veillonellaceae; G_uncultured
600	15	34	70	158	65	0.349	62.1	0.95256	0.12408	G_Hungatella	G_Fusobacterium
601	15	35	70	83	36	0.183	32.6	0.88241	0.18954	G_Hungatella	G_Leptotrichia
602	15	36	70	20	10	0.044	7.9	0.89878	0.21231	G_Hungatella	F_boneC3G7; G_uncultured Fusobacterium sp.
603	15	37	70	136	54	0.3	53.5	0.64097	0.50032	G_Hungatella	G_Sutterella
604	15	38	70	40	19	0.088	15.7	0.91636	0.15433	G_Hungatella	G_Massilia
605	15	39	70	47	27	0.104	18.5	0.99908	0.00279	G_Hungatella	G_Eikenella
606	15	40	70	6	2	0.013	2.4	0.5585	0.7605	G_Hungatella	G_Kingella
607	15	41	70	36	10	0.08	14.2	0.07966	0.96442	G_Hungatella	G_Neisseria
608	15	42	70	118	54	0.261	46.4	0.99615	0.00994	G_Hungatella	G_Campylobacter
609	15	43	70	18	10	0.04	7.1	0.95779	0.10981	G_Hungatella	G_Aeromonas
610	15	44	70	9	1	0.02	3.5	0.07094	0.99028	G_Hungatella	G_Shewanella
611	15	45	70	166	65	0.367	65.3	0.54533	0.6881	G_Hungatella	G_Escherichia-Shigella
612	15	46	70	13	7	0.029	5.1	0.91899	0.20527	G_Hungatella	G_Morganella
613	15	47	70	8	3	0.018	3.1	0.61136	0.675	G_Hungatella	G_Tatumella
614	15	48	70	22	11	0.049	8.7	0.90686	0.19367	G_Hungatella	G_Actinobacillus
615	15	49	70	44	17	0.097	17.3	0.53041	0.61005	G_Hungatella	G_Aggregatibacter
616	15	50	70	135	51	0.298	53.1	0.28299	0.82362	G_Hungatella	G_Haemophilus
617	15	51	70	52	25	0.115	20.4	0.95523	0.08635	G_Hungatella	G_Pseudomonas
618	15	52	70	30	12	0.066	11.8	0.6165	0.54462	G_Hungatella	G_Treponema 2
619	16	17	9	177	9	0.05	8.9	1	0.94944	G_Johnsonella	G_Lachnoclostridium
620	16	18	9	47	3	0.013	2.4	0.81226	0.43953	G_Johnsonella	G_Tyzzerella
621	16	19	9	47	3	0.013	2.4	0.81226	0.43953	G_Johnsonella	G_Tyzzerella 4
622	16	20	9	170	9	0.048	8.6	1	0.65462	G_Johnsonella	F_Lachnospiraceae; G_uncultured
623	16	21	9	143	9	0.041	7.2	1	0.13242	G_Johnsonella	G_Peptoclostridium
624	16	22	9	23	2	0.007	1.2	0.9057	0.32796	G_Johnsonella	G_Peptostreptococcus
625	16	25	9	130	7	0.037	6.6	0.7516	0.54446	G_Johnsonella	G_Flavonifractor
626	16	26	9	24	2	0.007	1.2	0.89514	0.34824	G_Johnsonella	G_Faecalitalea
627	16	27	9	56	1	0.016	2.8	0.16428	0.9697	G_Johnsonella	F_Erysipelotrichaceae; G_Incertae Sedis
628	16	28	9	76	8	0.022	3.8	0.99965	0.00513	G_Johnsonella	G_Solobacterium
629	16	29	9	53	8	0.015	2.7	0.99999	0.00029	G_Johnsonella	G_Selenomonas
630	16	30	9	45	8	0.013	2.3	1	7e-05	G_Johnsonella	G_Selenomonas 3
631	16	31	9	40	6	0.011	2	0.99954	0.00455	G_Johnsonella	G_Selenomonas 4
632	16	32	9	126	6	0.036	6.4	0.51867	0.75177	G_Johnsonella	G_Veillonella
633	16	34	9	158	9	0.045	8	1	0.33314	G_Johnsonella	G_Fusobacterium
634	16	35	9	83	9	0.024	4.2	1	0.00082	G_Johnsonella	G_Leptotrichia
635	16	36	9	20	1	0.006	1	0.7329	0.66686	G_Johnsonella	F_boneC3G7; G_uncultured Fusobacterium sp.
636	16	37	9	136	8	0.039	6.9	0.91684	0.32873	G_Johnsonella	G_Sutterella
637	16	38	9	40	1	0.011	2	0.35889	0.90479	G_Johnsonella	G_Massilia
638	16	39	9	47	5	0.013	2.4	0.9888	0.05586	G_Johnsonella	G_Eikenella
639	16	41	9	36	2	0.01	1.8	0.73524	0.57589	G_Johnsonella	G_Neisseria
640	16	42	9	118	9	0.034	6	1	0.02221	G_Johnsonella	G_Campylobacter
641	16	45	9	166	9	0.047	8.4	1	0.52556	G_Johnsonella	G_Escherichia-Shigella
642	16	48	9	22	2	0.006	1.1	0.91572	0.30764	G_Johnsonella	G_Actinobacillus
643	16	49	9	44	5	0.012	2.2	0.99221	0.04243	G_Johnsonella	G_Aggregatibacter
644	16	50	9	135	7	0.038	6.8	0.68571	0.62487	G_Johnsonella	G_Haemophilus
645	16	51	9	52	2	0.015	2.6	0.48133	0.79683	G_Johnsonella	G_Pseudomonas
646	16	52	9	30	8	0.009	1.5	1	0	G_Johnsonella	G_Treponema 2
647	17	18	177	47	47	0.263	46.7	1	0.73596	G_Lachnoclostridium	G_Tyzzerella
648	17	19	177	47	47	0.263	46.7	1	0.73596	G_Lachnoclostridium	G_Tyzzerella 4
649	17	20	177	170	169	0.95	169	0.95506	1	G_Lachnoclostridium	F_Lachnospiraceae; G_uncultured
650	17	21	177	143	142	0.799	142.2	0.80337	1	G_Lachnoclostridium	G_Peptoclostridium
651	17	22	177	23	23	0.128	22.9	1	0.87079	G_Lachnoclostridium	G_Peptostreptococcus
652	17	23	177	19	19	0.106	18.9	1	0.89326	G_Lachnoclostridium	G_Romboutsia
653	17	24	177	6	6	0.034	6	1	0.96629	G_Lachnoclostridium	F_Peptostreptococcaceae; G_Unassigned
654	17	25	177	130	130	0.726	129.3	1	0.26966	G_Lachnoclostridium	G_Flavonifractor
655	17	26	177	24	24	0.134	23.9	1	0.86517	G_Lachnoclostridium	G_Faecalitalea
656	17	27	177	56	56	0.313	55.7	1	0.68539	G_Lachnoclostridium	F_Erysipelotrichaceae; G_Incertae Sedis
657	17	28	177	76	75	0.425	75.6	0.42697	1	G_Lachnoclostridium	G_Solobacterium
658	17	29	177	53	53	0.296	52.7	1	0.70225	G_Lachnoclostridium	G_Selenomonas
659	17	30	177	45	45	0.251	44.7	1	0.74719	G_Lachnoclostridium	G_Selenomonas 3
660	17	31	177	40	40	0.223	39.8	1	0.77528	G_Lachnoclostridium	G_Selenomonas 4
661	17	32	177	126	126	0.704	125.3	1	0.29213	G_Lachnoclostridium	G_Veillonella
662	17	33	177	17	17	0.095	16.9	1	0.90449	G_Lachnoclostridium	F_Veillonellaceae; G_uncultured
663	17	34	177	158	157	0.883	157.1	0.88764	1	G_Lachnoclostridium	G_Fusobacterium
664	17	35	177	83	83	0.464	82.5	1	0.53371	G_Lachnoclostridium	G_Leptotrichia
665	17	36	177	20	20	0.112	19.9	1	0.88764	G_Lachnoclostridium	F_boneC3G7; G_uncultured Fusobacterium sp.
666	17	37	177	136	136	0.76	135.2	1	0.23596	G_Lachnoclostridium	G_Sutterella
667	17	38	177	40	40	0.223	39.8	1	0.77528	G_Lachnoclostridium	G_Massilia
668	17	39	177	47	47	0.263	46.7	1	0.73596	G_Lachnoclostridium	G_Eikenella
669	17	40	177	6	6	0.034	6	1	0.96629	G_Lachnoclostridium	G_Kingella
670	17	41	177	36	36	0.201	35.8	1	0.79775	G_Lachnoclostridium	G_Neisseria
671	17	42	177	118	117	0.659	117.3	0.66292	1	G_Lachnoclostridium	G_Campylobacter
672	17	43	177	18	18	0.101	17.9	1	0.89888	G_Lachnoclostridium	G_Aeromonas
673	17	44	177	9	9	0.05	8.9	1	0.94944	G_Lachnoclostridium	G_Shewanella
674	17	45	177	166	165	0.927	165.1	0.93258	1	G_Lachnoclostridium	G_Escherichia-Shigella
675	17	46	177	13	13	0.073	12.9	1	0.92697	G_Lachnoclostridium	G_Morganella
676	17	47	177	8	8	0.045	8	1	0.95506	G_Lachnoclostridium	G_Tatumella
677	17	48	177	22	22	0.123	21.9	1	0.8764	G_Lachnoclostridium	G_Actinobacillus
678	17	49	177	44	44	0.246	43.8	1	0.75281	G_Lachnoclostridium	G_Aggregatibacter
679	17	50	177	135	135	0.754	134.2	1	0.24157	G_Lachnoclostridium	G_Haemophilus
680	17	51	177	52	52	0.29	51.7	1	0.70787	G_Lachnoclostridium	G_Pseudomonas
681	17	52	177	30	30	0.168	29.8	1	0.83146	G_Lachnoclostridium	G_Treponema 2
682	18	19	47	47	12	0.07	12.4	0.51959	0.6322	G_Tyzzerella	G_Tyzzerella 4
683	18	20	47	170	43	0.252	44.9	0.12913	0.96895	G_Tyzzerella	F_Lachnospiraceae; G_uncultured
684	18	21	47	143	37	0.212	37.8	0.44796	0.70963	G_Tyzzerella	G_Peptoclostridium
685	18	22	47	23	8	0.034	6.1	0.88865	0.23057	G_Tyzzerella	G_Peptostreptococcus
686	18	23	47	19	7	0.028	5	0.91089	0.20382	G_Tyzzerella	G_Romboutsia
687	18	24	47	6	3	0.009	1.6	0.95735	0.18899	G_Tyzzerella	F_Peptostreptococcaceae; G_Unassigned
688	18	25	47	130	40	0.193	34.3	0.99304	0.02076	G_Tyzzerella	G_Flavonifractor
689	18	26	47	24	8	0.036	6.3	0.85865	0.27518	G_Tyzzerella	G_Faecalitalea
690	18	27	47	56	19	0.083	14.8	0.95635	0.0881	G_Tyzzerella	F_Erysipelotrichaceae; G_Incertae Sedis
691	18	28	47	76	24	0.113	20.1	0.93581	0.11922	G_Tyzzerella	G_Solobacterium
692	18	29	47	53	17	0.079	14	0.90267	0.17533	G_Tyzzerella	G_Selenomonas
693	18	30	47	45	14	0.067	11.9	0.84707	0.26054	G_Tyzzerella	G_Selenomonas 3
694	18	31	47	40	17	0.059	10.6	0.99696	0.00918	G_Tyzzerella	G_Selenomonas 4
695	18	32	47	126	31	0.187	33.3	0.25201	0.84969	G_Tyzzerella	G_Veillonella
696	18	33	47	17	7	0.025	4.5	0.95455	0.12399	G_Tyzzerella	F_Veillonellaceae; G_uncultured
697	18	34	47	158	42	0.234	41.7	0.65189	0.55989	G_Tyzzerella	G_Fusobacterium
698	18	35	47	83	27	0.123	21.9	0.97152	0.05913	G_Tyzzerella	G_Leptotrichia
699	18	36	47	20	4	0.03	5.3	0.34811	0.83043	G_Tyzzerella	F_boneC3G7; G_uncultured Fusobacterium sp.
700	18	37	47	136	38	0.202	35.9	0.85053	0.26575	G_Tyzzerella	G_Sutterella
701	18	38	47	40	12	0.059	10.6	0.78698	0.34574	G_Tyzzerella	G_Massilia
702	18	39	47	47	20	0.07	12.4	0.99881	0.00378	G_Tyzzerella	G_Eikenella
703	18	40	47	6	2	0.009	1.6	0.81101	0.50119	G_Tyzzerella	G_Kingella
704	18	41	47	36	9	0.053	9.5	0.50711	0.65842	G_Tyzzerella	G_Neisseria
705	18	42	47	118	37	0.175	31.2	0.99029	0.02526	G_Tyzzerella	G_Campylobacter
706	18	43	47	18	5	0.027	4.8	0.67352	0.54214	G_Tyzzerella	G_Aeromonas
707	18	44	47	9	2	0.013	2.4	0.56047	0.73926	G_Tyzzerella	G_Shewanella
708	18	45	47	166	45	0.246	43.8	0.87492	0.34074	G_Tyzzerella	G_Escherichia-Shigella
709	18	46	47	13	7	0.019	3.4	0.99395	0.02734	G_Tyzzerella	G_Morganella
710	18	47	47	8	3	0.012	2.1	0.87087	0.3556	G_Tyzzerella	G_Tatumella
711	18	48	47	22	5	0.033	5.8	0.449	0.74445	G_Tyzzerella	G_Actinobacillus
712	18	49	47	44	13	0.065	11.6	0.77294	0.35901	G_Tyzzerella	G_Aggregatibacter
713	18	50	47	135	33	0.2	35.6	0.19577	0.89299	G_Tyzzerella	G_Haemophilus
714	18	51	47	52	16	0.077	13.7	0.84969	0.25201	G_Tyzzerella	G_Pseudomonas
715	18	52	47	30	10	0.045	7.9	0.87796	0.23326	G_Tyzzerella	G_Treponema 2
716	19	20	47	170	46	0.252	44.9	0.91882	0.32734	G_Tyzzerella 4	F_Lachnospiraceae; G_uncultured
717	19	21	47	143	37	0.212	37.8	0.44796	0.70963	G_Tyzzerella 4	G_Peptoclostridium
718	19	22	47	23	5	0.034	6.1	0.39692	0.78371	G_Tyzzerella 4	G_Peptostreptococcus
719	19	23	47	19	6	0.028	5	0.79618	0.38309	G_Tyzzerella 4	G_Romboutsia
720	19	24	47	6	2	0.009	1.6	0.81101	0.50119	G_Tyzzerella 4	F_Peptostreptococcaceae; G_Unassigned
721	19	25	47	130	39	0.193	34.3	0.97924	0.05185	G_Tyzzerella 4	G_Flavonifractor
722	19	26	47	24	8	0.036	6.3	0.85865	0.27518	G_Tyzzerella 4	G_Faecalitalea
723	19	27	47	56	23	0.083	14.8	0.99913	0.00275	G_Tyzzerella 4	F_Erysipelotrichaceae; G_Incertae Sedis
724	19	28	47	76	22	0.113	20.1	0.79874	0.31027	G_Tyzzerella 4	G_Solobacterium
725	19	29	47	53	9	0.079	14	0.04469	0.98191	G_Tyzzerella 4	G_Selenomonas
726	19	30	47	45	14	0.067	11.9	0.84707	0.26054	G_Tyzzerella 4	G_Selenomonas 3
727	19	31	47	40	7	0.059	10.6	0.10394	0.95498	G_Tyzzerella 4	G_Selenomonas 4
728	19	32	47	126	38	0.187	33.3	0.97739	0.05422	G_Tyzzerella 4	G_Veillonella
729	19	33	47	17	3	0.025	4.5	0.29346	0.8784	G_Tyzzerella 4	F_Veillonellaceae; G_uncultured
730	19	34	47	158	41	0.234	41.7	0.44011	0.74996	G_Tyzzerella 4	G_Fusobacterium
731	19	35	47	83	21	0.123	21.9	0.44443	0.68464	G_Tyzzerella 4	G_Leptotrichia
732	19	36	47	20	5	0.03	5.3	0.55989	0.65189	G_Tyzzerella 4	F_boneC3G7; G_uncultured Fusobacterium sp.
733	19	37	47	136	32	0.202	35.9	0.08783	0.95898	G_Tyzzerella 4	G_Sutterella
734	19	38	47	40	13	0.059	10.6	0.88318	0.21302	G_Tyzzerella 4	G_Massilia
735	19	39	47	47	18	0.07	12.4	0.98935	0.02665	G_Tyzzerella 4	G_Eikenella
736	19	40	47	6	2	0.009	1.6	0.81101	0.50119	G_Tyzzerella 4	G_Kingella
737	19	41	47	36	9	0.053	9.5	0.50711	0.65842	G_Tyzzerella 4	G_Neisseria
738	19	42	47	118	29	0.175	31.2	0.2737	0.83063	G_Tyzzerella 4	G_Campylobacter
739	19	43	47	18	6	0.027	4.8	0.83844	0.32648	G_Tyzzerella 4	G_Aeromonas
740	19	44	47	9	2	0.013	2.4	0.56047	0.73926	G_Tyzzerella 4	G_Shewanella
741	19	45	47	166	46	0.246	43.8	0.97806	0.12508	G_Tyzzerella 4	G_Escherichia-Shigella
742	19	46	47	13	7	0.019	3.4	0.99395	0.02734	G_Tyzzerella 4	G_Morganella
743	19	47	47	8	4	0.012	2.1	0.96895	0.12913	G_Tyzzerella 4	G_Tatumella
744	19	48	47	22	7	0.033	5.8	0.8109	0.35082	G_Tyzzerella 4	G_Actinobacillus
745	19	49	47	44	18	0.065	11.6	0.99591	0.01163	G_Tyzzerella 4	G_Aggregatibacter
746	19	50	47	135	43	0.2	35.6	0.99962	0.00193	G_Tyzzerella 4	G_Haemophilus
747	19	51	47	52	22	0.077	13.7	0.99932	0.00222	G_Tyzzerella 4	G_Pseudomonas
748	19	52	47	30	8	0.045	7.9	0.61203	0.56648	G_Tyzzerella 4	G_Treponema 2
749	20	21	170	143	137	0.767	136.6	0.80825	0.48995	F_Lachnospiraceae; G_uncultured	G_Peptoclostridium
750	20	22	170	23	23	0.123	22	1	0.32273	F_Lachnospiraceae; G_uncultured	G_Peptostreptococcus
751	20	23	170	19	18	0.102	18.1	0.60244	0.79512	F_Lachnospiraceae; G_uncultured	G_Romboutsia
752	20	24	170	6	5	0.032	5.7	0.24419	0.97569	F_Lachnospiraceae; G_uncultured	F_Peptostreptococcaceae; G_Unassigned
753	20	25	170	130	126	0.698	124.2	0.96595	0.13777	F_Lachnospiraceae; G_uncultured	G_Flavonifractor
754	20	26	170	24	24	0.129	22.9	1	0.30607	F_Lachnospiraceae; G_uncultured	G_Faecalitalea
755	20	27	170	56	54	0.3	53.5	0.77877	0.51337	F_Lachnospiraceae; G_uncultured	F_Erysipelotrichaceae; G_Incertae Sedis
756	20	28	170	76	72	0.408	72.6	0.46894	0.78693	F_Lachnospiraceae; G_uncultured	G_Solobacterium
757	20	29	170	53	51	0.284	50.6	0.74646	0.55688	F_Lachnospiraceae; G_uncultured	G_Selenomonas
758	20	30	170	45	43	0.241	43	0.64534	0.67323	F_Lachnospiraceae; G_uncultured	G_Selenomonas 3
759	20	31	170	40	37	0.215	38.2	0.25682	0.92291	F_Lachnospiraceae; G_uncultured	G_Selenomonas 4
760	20	32	170	126	122	0.676	120.3	0.95195	0.17522	F_Lachnospiraceae; G_uncultured	G_Veillonella
761	20	33	170	17	17	0.091	16.2	1	0.44037	F_Lachnospiraceae; G_uncultured	F_Veillonellaceae; G_uncultured
762	20	34	170	158	151	0.848	150.9	0.77762	0.62244	F_Lachnospiraceae; G_uncultured	G_Fusobacterium
763	20	35	170	83	80	0.445	79.3	0.81245	0.43739	F_Lachnospiraceae; G_uncultured	G_Leptotrichia
764	20	36	170	20	17	0.107	19.1	0.04736	0.99382	F_Lachnospiraceae; G_uncultured	F_boneC3G7; G_uncultured Fusobacterium sp.
765	20	37	170	136	131	0.73	129.9	0.90957	0.28434	F_Lachnospiraceae; G_uncultured	G_Sutterella
766	20	38	170	40	40	0.215	38.2	1	0.12451	F_Lachnospiraceae; G_uncultured	G_Massilia
767	20	39	170	47	45	0.252	44.9	0.67266	0.6444	F_Lachnospiraceae; G_uncultured	G_Eikenella
768	20	40	170	6	5	0.032	5.7	0.24419	0.97569	F_Lachnospiraceae; G_uncultured	G_Kingella
769	20	41	170	36	35	0.193	34.4	0.84258	0.49325	F_Lachnospiraceae; G_uncultured	G_Neisseria
770	20	42	170	118	112	0.633	112.7	0.45651	0.81721	F_Lachnospiraceae; G_uncultured	G_Campylobacter
771	20	43	170	18	17	0.097	17.2	0.58152	0.81235	F_Lachnospiraceae; G_uncultured	G_Aeromonas
772	20	44	170	9	9	0.048	8.6	1	0.65462	F_Lachnospiraceae; G_uncultured	G_Shewanella
773	20	45	170	166	158	0.891	158.5	0.56548	1	F_Lachnospiraceae; G_uncultured	G_Escherichia-Shigella
774	20	46	170	13	13	0.07	12.4	1	0.53823	F_Lachnospiraceae; G_uncultured	G_Morganella
775	20	47	170	8	7	0.043	7.6	0.31306	0.95666	F_Lachnospiraceae; G_uncultured	G_Tatumella
776	20	48	170	22	21	0.118	21	0.65982	0.74199	F_Lachnospiraceae; G_uncultured	G_Actinobacillus
777	20	49	170	44	43	0.236	42	0.90221	0.36882	F_Lachnospiraceae; G_uncultured	G_Aggregatibacter
778	20	50	170	135	130	0.724	128.9	0.90245	0.29835	F_Lachnospiraceae; G_uncultured	G_Haemophilus
779	20	51	170	52	50	0.279	49.7	0.73501	0.57148	F_Lachnospiraceae; G_uncultured	G_Pseudomonas
780	20	52	170	30	28	0.161	28.7	0.40276	0.86615	F_Lachnospiraceae; G_uncultured	G_Treponema 2
781	21	22	143	23	19	0.104	18.5	0.70636	0.51237	G_Peptoclostridium	G_Peptostreptococcus
782	21	23	143	19	18	0.086	15.3	0.98791	0.07644	G_Peptoclostridium	G_Romboutsia
783	21	24	143	6	5	0.027	4.8	0.73678	0.66378	G_Peptoclostridium	F_Peptostreptococcaceae; G_Unassigned
784	21	25	143	130	105	0.587	104.4	0.67956	0.48152	G_Peptoclostridium	G_Flavonifractor
785	21	26	143	24	19	0.108	19.3	0.53138	0.6786	G_Peptoclostridium	G_Faecalitalea
786	21	27	143	56	46	0.253	45	0.72679	0.42374	G_Peptoclostridium	F_Erysipelotrichaceae; G_Incertae Sedis
787	21	28	143	76	69	0.343	61.1	0.99958	0.00175	G_Peptoclostridium	G_Solobacterium
788	21	29	143	53	51	0.239	42.6	0.99998	0.00017	G_Peptoclostridium	G_Selenomonas
789	21	30	143	45	41	0.203	36.2	0.99324	0.02466	G_Peptoclostridium	G_Selenomonas 3
790	21	31	143	40	34	0.181	32.1	0.85844	0.27442	G_Peptoclostridium	G_Selenomonas 4
791	21	32	143	126	106	0.569	101.2	0.98384	0.04051	G_Peptoclostridium	G_Veillonella
792	21	33	143	17	17	0.077	13.7	1	0.01978	G_Peptoclostridium	F_Veillonellaceae; G_uncultured
793	21	34	143	158	136	0.713	126.9	1	0	G_Peptoclostridium	G_Fusobacterium
794	21	35	143	83	75	0.375	66.7	0.99969	0.00127	G_Peptoclostridium	G_Leptotrichia
795	21	36	143	20	14	0.09	16.1	0.17257	0.93175	G_Peptoclostridium	F_boneC3G7; G_uncultured Fusobacterium sp.
796	21	37	143	136	112	0.614	109.3	0.92221	0.15945	G_Peptoclostridium	G_Sutterella
797	21	38	143	40	30	0.181	32.1	0.22669	0.88154	G_Peptoclostridium	G_Massilia
798	21	39	143	47	42	0.212	37.8	0.98304	0.05016	G_Peptoclostridium	G_Eikenella
799	21	40	143	6	6	0.027	4.8	1	0.26322	G_Peptoclostridium	G_Kingella
800	21	41	143	36	32	0.162	28.9	0.96021	0.10975	G_Peptoclostridium	G_Neisseria
801	21	42	143	118	104	0.533	94.8	0.99992	0.00034	G_Peptoclostridium	G_Campylobacter
802	21	43	143	18	16	0.081	14.5	0.90712	0.26902	G_Peptoclostridium	G_Aeromonas
803	21	44	143	9	9	0.041	7.2	1	0.13242	G_Peptoclostridium	G_Shewanella
804	21	45	143	166	134	0.749	133.4	0.80994	0.43134	G_Peptoclostridium	G_Escherichia-Shigella
805	21	46	143	13	11	0.059	10.4	0.76807	0.51023	G_Peptoclostridium	G_Morganella
806	21	47	143	8	7	0.036	6.4	0.83325	0.51005	G_Peptoclostridium	G_Tatumella
807	21	48	143	22	21	0.099	17.7	0.99429	0.04172	G_Peptoclostridium	G_Actinobacillus
808	21	49	143	44	42	0.199	35.3	0.99978	0.00169	G_Peptoclostridium	G_Aggregatibacter
809	21	50	143	135	111	0.609	108.5	0.9078	0.18257	G_Peptoclostridium	G_Haemophilus
810	21	51	143	52	40	0.235	41.8	0.29429	0.82786	G_Peptoclostridium	G_Pseudomonas
811	21	52	143	30	30	0.135	24.1	1	0.00071	G_Peptoclostridium	G_Treponema 2
812	22	23	23	19	5	0.014	2.5	0.97909	0.0769	G_Peptostreptococcus	G_Romboutsia
813	22	25	23	130	14	0.094	16.8	0.125	0.9478	G_Peptostreptococcus	G_Flavonifractor
814	22	26	23	24	3	0.017	3.1	0.62412	0.63199	G_Peptostreptococcus	G_Faecalitalea
815	22	27	23	56	6	0.041	7.2	0.36954	0.79599	G_Peptostreptococcus	F_Erysipelotrichaceae; G_Incertae Sedis
816	22	28	23	76	16	0.055	9.8	0.99873	0.00524	G_Peptostreptococcus	G_Solobacterium
817	22	29	23	53	7	0.038	6.8	0.63303	0.55772	G_Peptostreptococcus	G_Selenomonas
818	22	30	23	45	6	0.033	5.8	0.64779	0.55152	G_Peptostreptococcus	G_Selenomonas 3
819	22	31	23	40	5	0.029	5.2	0.5843	0.62675	G_Peptostreptococcus	G_Selenomonas 4
820	22	32	23	126	18	0.091	16.3	0.8636	0.28075	G_Peptostreptococcus	G_Veillonella
821	22	33	23	17	3	0.012	2.2	0.84134	0.3806	G_Peptostreptococcus	F_Veillonellaceae; G_uncultured
822	22	34	23	158	22	0.115	20.4	0.94709	0.23186	G_Peptostreptococcus	G_Fusobacterium
823	22	35	23	83	12	0.06	10.7	0.78689	0.36328	G_Peptostreptococcus	G_Leptotrichia
824	22	36	23	20	1	0.015	2.6	0.23186	0.94709	G_Peptostreptococcus	F_boneC3G7; G_uncultured Fusobacterium sp.
825	22	37	23	136	22	0.099	17.6	0.99874	0.01193	G_Peptostreptococcus	G_Sutterella
826	22	38	23	40	6	0.029	5.2	0.76743	0.4157	G_Peptostreptococcus	G_Massilia
827	22	39	23	47	8	0.034	6.1	0.88865	0.23057	G_Peptostreptococcus	G_Eikenella
828	22	41	23	36	7	0.026	4.7	0.93824	0.15178	G_Peptostreptococcus	G_Neisseria
829	22	42	23	118	21	0.086	15.2	0.99946	0.00389	G_Peptostreptococcus	G_Campylobacter
830	22	43	23	18	6	0.013	2.3	0.997	0.01568	G_Peptostreptococcus	G_Aeromonas
831	22	44	23	9	0	0.007	1.2	0.27907	1	G_Peptostreptococcus	G_Shewanella
832	22	45	23	166	22	0.121	21.4	0.82058	0.52332	G_Peptostreptococcus	G_Escherichia-Shigella
833	22	46	23	13	2	0.009	1.7	0.77399	0.52226	G_Peptostreptococcus	G_Morganella
834	22	47	23	8	2	0.006	1	0.93131	0.27604	G_Peptostreptococcus	G_Tatumella
835	22	48	23	22	3	0.016	2.8	0.69022	0.56642	G_Peptostreptococcus	G_Actinobacillus
836	22	49	23	44	8	0.032	5.7	0.92382	0.17239	G_Peptostreptococcus	G_Aggregatibacter
837	22	50	23	135	17	0.098	17.4	0.49797	0.6975	G_Peptostreptococcus	G_Haemophilus
838	22	51	23	52	8	0.038	6.7	0.81087	0.34289	G_Peptostreptococcus	G_Pseudomonas
839	22	52	23	30	6	0.022	3.9	0.93528	0.16474	G_Peptostreptococcus	G_Treponema 2
840	23	25	19	130	17	0.078	13.9	0.98415	0.06869	G_Romboutsia	G_Flavonifractor
841	23	26	19	24	3	0.014	2.6	0.7596	0.48879	G_Romboutsia	G_Faecalitalea
842	23	27	19	56	9	0.034	6	0.96412	0.0959	G_Romboutsia	F_Erysipelotrichaceae; G_Incertae Sedis
843	23	28	19	76	9	0.046	8.1	0.75325	0.42121	G_Romboutsia	G_Solobacterium
844	23	29	19	53	8	0.032	5.7	0.93103	0.16345	G_Romboutsia	G_Selenomonas
845	23	30	19	45	7	0.027	4.8	0.92968	0.17039	G_Romboutsia	G_Selenomonas 3
846	23	31	19	40	5	0.024	4.3	0.76905	0.43025	G_Romboutsia	G_Selenomonas 4
847	23	32	19	126	15	0.076	13.4	0.86482	0.29533	G_Romboutsia	G_Veillonella
848	23	33	19	17	0	0.01	1.8	0.13309	1	G_Romboutsia	F_Veillonellaceae; G_uncultured
849	23	34	19	158	16	0.095	16.9	0.36185	0.85352	G_Romboutsia	G_Fusobacterium
850	23	35	19	83	11	0.05	8.9	0.90054	0.21226	G_Romboutsia	G_Leptotrichia
851	23	36	19	20	3	0.012	2.1	0.85352	0.36185	G_Romboutsia	F_boneC3G7; G_uncultured Fusobacterium sp.
852	23	37	19	136	18	0.082	14.5	0.99564	0.03381	G_Romboutsia	G_Sutterella
853	23	38	19	40	3	0.024	4.3	0.34093	0.84925	G_Romboutsia	G_Massilia
854	23	39	19	47	6	0.028	5	0.79618	0.38309	G_Romboutsia	G_Eikenella
855	23	41	19	36	3	0.022	3.8	0.43703	0.78588	G_Romboutsia	G_Neisseria
856	23	42	19	118	14	0.071	12.6	0.83562	0.3282	G_Romboutsia	G_Campylobacter
857	23	43	19	18	1	0.011	1.9	0.40011	0.88261	G_Romboutsia	G_Aeromonas
858	23	45	19	166	18	0.1	17.7	0.75365	0.62587	G_Romboutsia	G_Escherichia-Shigella
859	23	46	19	13	1	0.008	1.4	0.58472	0.78184	G_Romboutsia	G_Morganella
860	23	48	19	22	4	0.013	2.3	0.93528	0.1913	G_Romboutsia	G_Actinobacillus
861	23	49	19	44	7	0.026	4.7	0.93799	0.15482	G_Romboutsia	G_Aggregatibacter
862	23	50	19	135	16	0.081	14.4	0.88626	0.27739	G_Romboutsia	G_Haemophilus
863	23	51	19	52	6	0.031	5.6	0.70106	0.49877	G_Romboutsia	G_Pseudomonas
864	23	52	19	30	2	0.018	3.2	0.34293	0.86923	G_Romboutsia	G_Treponema 2
865	24	25	6	130	6	0.025	4.4	1	0.14699	F_Peptostreptococcaceae; G_Unassigned	G_Flavonifractor
866	24	27	6	56	3	0.011	1.9	0.92089	0.28083	F_Peptostreptococcaceae; G_Unassigned	F_Erysipelotrichaceae; G_Incertae Sedis
867	24	28	6	76	3	0.014	2.6	0.78527	0.51225	F_Peptostreptococcaceae; G_Unassigned	G_Solobacterium
868	24	29	6	53	3	0.01	1.8	0.93465	0.24882	F_Peptostreptococcaceae; G_Unassigned	G_Selenomonas
869	24	30	6	45	2	0.009	1.5	0.82949	0.4745	F_Peptostreptococcaceae; G_Unassigned	G_Selenomonas 3
870	24	31	6	40	0	0.008	1.3	0.21178	1	F_Peptostreptococcaceae; G_Unassigned	G_Selenomonas 4
871	24	32	6	126	4	0.024	4.2	0.56557	0.76157	F_Peptostreptococcaceae; G_Unassigned	G_Veillonella
872	24	34	6	158	4	0.03	5.3	0.13671	0.98033	F_Peptostreptococcaceae; G_Unassigned	G_Fusobacterium
873	24	35	6	83	3	0.016	2.8	0.72047	0.59301	F_Peptostreptococcaceae; G_Unassigned	G_Leptotrichia
874	24	37	6	136	5	0.026	4.6	0.8063	0.56632	F_Peptostreptococcaceae; G_Unassigned	G_Sutterella
875	24	38	6	40	1	0.008	1.3	0.59395	0.78822	F_Peptostreptococcaceae; G_Unassigned	G_Massilia
876	24	39	6	47	1	0.009	1.6	0.49881	0.84595	F_Peptostreptococcaceae; G_Unassigned	G_Eikenella
877	24	41	6	36	1	0.007	1.2	0.64978	0.74782	F_Peptostreptococcaceae; G_Unassigned	G_Neisseria
878	24	42	6	118	4	0.022	4	0.66002	0.67477	F_Peptostreptococcaceae; G_Unassigned	G_Campylobacter
879	24	45	6	166	6	0.031	5.6	1	0.65377	F_Peptostreptococcaceae; G_Unassigned	G_Escherichia-Shigella
880	24	49	6	44	2	0.008	1.5	0.83843	0.46099	F_Peptostreptococcaceae; G_Unassigned	G_Aggregatibacter
881	24	50	6	135	4	0.026	4.6	0.44738	0.84715	F_Peptostreptococcaceae; G_Unassigned	G_Haemophilus
882	24	51	6	52	0	0.01	1.8	0.1214	1	F_Peptostreptococcaceae; G_Unassigned	G_Pseudomonas
883	24	52	6	30	1	0.006	1	0.73337	0.67532	F_Peptostreptococcaceae; G_Unassigned	G_Treponema 2
884	25	26	130	24	21	0.098	17.5	0.98165	0.06497	G_Flavonifractor	G_Faecalitalea
885	25	27	130	56	50	0.23	40.9	0.99989	0.00052	G_Flavonifractor	F_Erysipelotrichaceae; G_Incertae Sedis
886	25	28	130	76	53	0.312	55.5	0.2462	0.84759	G_Flavonifractor	G_Solobacterium
887	25	29	130	53	38	0.217	38.7	0.46485	0.67543	G_Flavonifractor	G_Selenomonas
888	25	30	130	45	36	0.185	32.9	0.92378	0.15273	G_Flavonifractor	G_Selenomonas 3
889	25	31	130	40	28	0.164	29.2	0.38052	0.75861	G_Flavonifractor	G_Selenomonas 4
890	25	32	130	126	95	0.517	92	0.90065	0.17826	G_Flavonifractor	G_Veillonella
891	25	33	130	17	14	0.07	12.4	0.88864	0.2751	G_Flavonifractor	F_Veillonellaceae; G_uncultured
892	25	34	130	158	114	0.648	115.4	0.3263	0.84468	G_Flavonifractor	G_Fusobacterium
893	25	35	130	83	61	0.341	60.6	0.61666	0.51662	G_Flavonifractor	G_Leptotrichia
894	25	36	130	20	15	0.082	14.6	0.6737	0.53564	G_Flavonifractor	F_boneC3G7; G_uncultured Fusobacterium sp.
895	25	37	130	136	97	0.558	99.3	0.23646	0.8706	G_Flavonifractor	G_Sutterella
896	25	38	130	40	32	0.164	29.2	0.9109	0.17815	G_Flavonifractor	G_Massilia
897	25	39	130	47	39	0.193	34.3	0.97924	0.05185	G_Flavonifractor	G_Eikenella
898	25	40	130	6	4	0.025	4.4	0.51434	0.80147	G_Flavonifractor	G_Kingella
899	25	41	130	36	24	0.148	26.3	0.22316	0.87871	G_Flavonifractor	G_Neisseria
900	25	42	130	118	83	0.484	86.2	0.1694	0.90704	G_Flavonifractor	G_Campylobacter
901	25	43	130	18	12	0.074	13.1	0.34788	0.82334	G_Flavonifractor	G_Aeromonas
902	25	44	130	9	6	0.037	6.6	0.45554	0.80072	G_Flavonifractor	G_Shewanella
903	25	45	130	166	124	0.681	121.2	0.982	0.06862	G_Flavonifractor	G_Escherichia-Shigella
904	25	46	130	13	11	0.053	9.5	0.9109	0.26668	G_Flavonifractor	G_Morganella
905	25	47	130	8	8	0.033	5.8	1	0.07622	G_Flavonifractor	G_Tatumella
906	25	48	130	22	14	0.09	16.1	0.20762	0.90349	G_Flavonifractor	G_Actinobacillus
907	25	49	130	44	31	0.181	32.1	0.39643	0.74171	G_Flavonifractor	G_Aggregatibacter
908	25	50	130	135	98	0.554	98.6	0.49134	0.66223	G_Flavonifractor	G_Haemophilus
909	25	51	130	52	38	0.213	38	0.57228	0.57485	G_Flavonifractor	G_Pseudomonas
910	25	52	130	30	21	0.123	21.9	0.41795	0.74194	G_Flavonifractor	G_Treponema 2
911	26	27	24	56	12	0.042	7.6	0.98863	0.03365	G_Faecalitalea	F_Erysipelotrichaceae; G_Incertae Sedis
912	26	28	24	76	9	0.058	10.2	0.37318	0.77961	G_Faecalitalea	G_Solobacterium
913	26	29	24	53	7	0.04	7.1	0.57642	0.61295	G_Faecalitalea	G_Selenomonas
914	26	30	24	45	5	0.034	6.1	0.39876	0.7818	G_Faecalitalea	G_Selenomonas 3
915	26	31	24	40	5	0.03	5.4	0.53664	0.66974	G_Faecalitalea	G_Selenomonas 4
916	26	32	24	126	16	0.095	17	0.39794	0.76722	G_Faecalitalea	G_Veillonella
917	26	33	24	17	3	0.013	2.3	0.82129	0.40945	G_Faecalitalea	F_Veillonellaceae; G_uncultured
918	26	34	24	158	22	0.12	21.3	0.79007	0.47316	G_Faecalitalea	G_Fusobacterium
919	26	35	24	83	12	0.063	11.2	0.7181	0.44466	G_Faecalitalea	G_Leptotrichia
920	26	36	24	20	1	0.015	2.7	0.20993	0.95392	G_Faecalitalea	F_boneC3G7; G_uncultured Fusobacterium sp.
921	26	37	24	136	17	0.103	18.3	0.32311	0.82995	G_Faecalitalea	G_Sutterella
922	26	38	24	40	6	0.03	5.4	0.72726	0.46336	G_Faecalitalea	G_Massilia
923	26	39	24	47	7	0.036	6.3	0.72482	0.45624	G_Faecalitalea	G_Eikenella
924	26	41	24	36	5	0.027	4.9	0.6507	0.56075	G_Faecalitalea	G_Neisseria
925	26	42	24	118	16	0.089	15.9	0.60084	0.58236	G_Faecalitalea	G_Campylobacter
926	26	43	24	18	4	0.014	2.4	0.92663	0.2088	G_Faecalitalea	G_Aeromonas
927	26	44	24	9	3	0.007	1.2	0.97956	0.10486	G_Faecalitalea	G_Shewanella
928	26	45	24	166	23	0.126	22.4	0.83447	0.49891	G_Faecalitalea	G_Escherichia-Shigella
929	26	46	24	13	1	0.01	1.8	0.45272	0.8584	G_Faecalitalea	G_Morganella
930	26	47	24	8	0	0.006	1.1	0.30607	1	G_Faecalitalea	G_Tatumella
931	26	48	24	22	2	0.017	3	0.40142	0.83546	G_Faecalitalea	G_Actinobacillus
932	26	49	24	44	5	0.033	5.9	0.42528	0.76174	G_Faecalitalea	G_Aggregatibacter
933	26	50	24	135	17	0.102	18.2	0.34916	0.81082	G_Faecalitalea	G_Haemophilus
934	26	51	24	52	5	0.039	7	0.23698	0.89007	G_Faecalitalea	G_Pseudomonas
935	26	52	24	30	4	0.023	4	0.62199	0.6076	G_Faecalitalea	G_Treponema 2
936	27	28	56	76	20	0.134	23.9	0.13271	0.92557	F_Erysipelotrichaceae; G_Incertae Sedis	G_Solobacterium
937	27	29	56	53	13	0.094	16.7	0.1307	0.93141	F_Erysipelotrichaceae; G_Incertae Sedis	G_Selenomonas
938	27	30	56	45	12	0.08	14.2	0.2717	0.83806	F_Erysipelotrichaceae; G_Incertae Sedis	G_Selenomonas 3
939	27	31	56	40	6	0.071	12.6	0.0073	0.998	F_Erysipelotrichaceae; G_Incertae Sedis	G_Selenomonas 4
940	27	32	56	126	42	0.223	39.6	0.84502	0.25646	F_Erysipelotrichaceae; G_Incertae Sedis	G_Veillonella
941	27	33	56	17	3	0.03	5.3	0.1548	0.94785	F_Erysipelotrichaceae; G_Incertae Sedis	F_Veillonellaceae; G_uncultured
942	27	34	56	158	50	0.279	49.7	0.64881	0.55197	F_Erysipelotrichaceae; G_Incertae Sedis	G_Fusobacterium
943	27	35	56	83	21	0.147	26.1	0.0674	0.9658	F_Erysipelotrichaceae; G_Incertae Sedis	G_Leptotrichia
944	27	36	56	20	6	0.035	6.3	0.55197	0.64881	F_Erysipelotrichaceae; G_Incertae Sedis	F_boneC3G7; G_uncultured Fusobacterium sp.
945	27	37	56	136	37	0.24	42.8	0.02373	0.9906	F_Erysipelotrichaceae; G_Incertae Sedis	G_Sutterella
946	27	38	56	40	18	0.071	12.6	0.98773	0.03036	F_Erysipelotrichaceae; G_Incertae Sedis	G_Massilia
947	27	39	56	47	20	0.083	14.8	0.98058	0.04365	F_Erysipelotrichaceae; G_Incertae Sedis	G_Eikenella
948	27	40	56	6	1	0.011	1.9	0.38576	0.90037	F_Erysipelotrichaceae; G_Incertae Sedis	G_Kingella
949	27	41	56	36	9	0.064	11.3	0.23393	0.87302	F_Erysipelotrichaceae; G_Incertae Sedis	G_Neisseria
950	27	42	56	118	36	0.209	37.1	0.41318	0.71186	F_Erysipelotrichaceae; G_Incertae Sedis	G_Campylobacter
951	27	43	56	18	6	0.032	5.7	0.6802	0.52383	F_Erysipelotrichaceae; G_Incertae Sedis	G_Aeromonas
952	27	44	56	9	2	0.016	2.8	0.42057	0.83572	F_Erysipelotrichaceae; G_Incertae Sedis	G_Shewanella
953	27	45	56	166	53	0.293	52.2	0.78986	0.444	F_Erysipelotrichaceae; G_Incertae Sedis	G_Escherichia-Shigella
954	27	46	56	13	7	0.023	4.1	0.97981	0.07097	F_Erysipelotrichaceae; G_Incertae Sedis	G_Morganella
955	27	47	56	8	3	0.014	2.5	0.78303	0.48663	F_Erysipelotrichaceae; G_Incertae Sedis	G_Tatumella
956	27	48	56	22	8	0.039	6.9	0.78315	0.38045	F_Erysipelotrichaceae; G_Incertae Sedis	G_Actinobacillus
957	27	49	56	44	12	0.078	13.8	0.31105	0.80879	F_Erysipelotrichaceae; G_Incertae Sedis	G_Aggregatibacter
958	27	50	56	135	45	0.239	42.5	0.87416	0.22389	F_Erysipelotrichaceae; G_Incertae Sedis	G_Haemophilus
959	27	51	56	52	24	0.092	16.4	0.99779	0.00619	F_Erysipelotrichaceae; G_Incertae Sedis	G_Pseudomonas
960	27	52	56	30	4	0.053	9.4	0.01307	0.99679	F_Erysipelotrichaceae; G_Incertae Sedis	G_Treponema 2
961	28	29	76	53	35	0.127	22.6	0.99999	4e-05	G_Solobacterium	G_Selenomonas
962	28	30	76	45	30	0.108	19.2	0.99996	0.00017	G_Solobacterium	G_Selenomonas 3
963	28	31	76	40	27	0.096	17.1	0.99992	0.00032	G_Solobacterium	G_Selenomonas 4
964	28	32	76	126	51	0.302	53.8	0.2216	0.86398	G_Solobacterium	G_Veillonella
965	28	33	76	17	12	0.041	7.3	0.99661	0.01458	G_Solobacterium	F_Veillonellaceae; G_uncultured
966	28	34	76	158	74	0.379	67.5	0.99988	0.00105	G_Solobacterium	G_Fusobacterium
967	28	35	76	83	49	0.199	35.4	0.99999	3e-05	G_Solobacterium	G_Leptotrichia
968	28	36	76	20	10	0.048	8.5	0.82676	0.32026	G_Solobacterium	F_boneC3G7; G_uncultured Fusobacterium sp.
969	28	37	76	136	62	0.326	58.1	0.94431	0.10971	G_Solobacterium	G_Sutterella
970	28	38	76	40	13	0.096	17.1	0.09616	0.95305	G_Solobacterium	G_Massilia
971	28	39	76	47	30	0.113	20.1	0.99983	0.00061	G_Solobacterium	G_Eikenella
972	28	40	76	6	2	0.014	2.6	0.48775	0.81078	G_Solobacterium	G_Kingella
973	28	41	76	36	15	0.086	15.4	0.52161	0.62667	G_Solobacterium	G_Neisseria
974	28	42	76	118	67	0.283	50.4	1	0	G_Solobacterium	G_Campylobacter
975	28	43	76	18	14	0.043	7.7	0.99973	0.00168	G_Solobacterium	G_Aeromonas
976	28	44	76	9	9	0.022	3.8	1	0.00035	G_Solobacterium	G_Shewanella
977	28	45	76	166	76	0.398	70.9	1	0.00093	G_Solobacterium	G_Escherichia-Shigella
978	28	46	76	13	4	0.031	5.6	0.27386	0.88531	G_Solobacterium	G_Morganella
979	28	47	76	8	5	0.019	3.4	0.9358	0.21307	G_Solobacterium	G_Tatumella
980	28	48	76	22	11	0.053	9.4	0.83406	0.30336	G_Solobacterium	G_Actinobacillus
981	28	49	76	44	26	0.106	18.8	0.99655	0.00937	G_Solobacterium	G_Aggregatibacter
982	28	50	76	135	56	0.324	57.6	0.34197	0.77616	G_Solobacterium	G_Haemophilus
983	28	51	76	52	23	0.125	22.2	0.66818	0.45918	G_Solobacterium	G_Pseudomonas
984	28	52	76	30	23	0.072	12.8	0.99999	4e-05	G_Solobacterium	G_Treponema 2
985	29	30	53	45	28	0.075	13.4	1	0	G_Selenomonas	G_Selenomonas 3
986	29	31	53	40	29	0.067	11.9	1	0	G_Selenomonas	G_Selenomonas 4
987	29	32	53	126	39	0.211	37.5	0.76092	0.36506	G_Selenomonas	G_Veillonella
988	29	33	53	17	13	0.028	5.1	1	4e-05	G_Selenomonas	F_Veillonellaceae; G_uncultured
989	29	34	53	158	53	0.264	47	1	0.00052	G_Selenomonas	G_Fusobacterium
990	29	35	53	83	43	0.139	24.7	1	0	G_Selenomonas	G_Leptotrichia
991	29	36	53	20	4	0.033	6	0.22924	0.90273	G_Selenomonas	F_boneC3G7; G_uncultured Fusobacterium sp.
992	29	37	53	136	41	0.227	40.5	0.64643	0.5047	G_Selenomonas	G_Sutterella
993	29	38	53	40	4	0.067	11.9	0.00099	0.99982	G_Selenomonas	G_Massilia
994	29	39	53	47	22	0.079	14	0.99902	0.0031	G_Selenomonas	G_Eikenella
995	29	40	53	6	1	0.01	1.8	0.422	0.88438	G_Selenomonas	G_Kingella
996	29	41	53	36	8	0.06	10.7	0.18348	0.90801	G_Selenomonas	G_Neisseria
997	29	42	53	118	50	0.197	35.1	1	0	G_Selenomonas	G_Campylobacter
998	29	43	53	18	7	0.03	5.4	0.87633	0.26204	G_Selenomonas	G_Aeromonas
999	29	44	53	9	3	0.015	2.7	0.73889	0.53412	G_Selenomonas	G_Shewanella
1000	29	45	53	166	51	0.278	49.4	0.91984	0.24922	G_Selenomonas	G_Escherichia-Shigella
1001	29	46	53	13	2	0.022	3.9	0.19728	0.94113	G_Selenomonas	G_Morganella
1002	29	47	53	8	1	0.013	2.4	0.25354	0.9448	G_Selenomonas	G_Tatumella
1003	29	48	53	22	8	0.037	6.6	0.83475	0.31148	G_Selenomonas	G_Actinobacillus
1004	29	49	53	44	17	0.074	13.1	0.95089	0.09946	G_Selenomonas	G_Aggregatibacter
1005	29	50	53	135	42	0.226	40.2	0.81021	0.3127	G_Selenomonas	G_Haemophilus
1006	29	51	53	52	7	0.087	15.5	0.00138	0.99966	G_Selenomonas	G_Pseudomonas
1007	29	52	53	30	23	0.05	8.9	1	0	G_Selenomonas	G_Treponema 2
1008	30	31	45	40	18	0.057	10.1	0.99958	0.00159	G_Selenomonas 3	G_Selenomonas 4
1009	30	32	45	126	35	0.179	31.9	0.91886	0.15778	G_Selenomonas 3	G_Veillonella
1010	30	33	45	17	12	0.024	4.3	1	4e-05	G_Selenomonas 3	F_Veillonellaceae; G_uncultured
1011	30	34	45	158	45	0.224	39.9	1	0.00198	G_Selenomonas 3	G_Fusobacterium
1012	30	35	45	83	37	0.118	21	1	0	G_Selenomonas 3	G_Leptotrichia
1013	30	36	45	20	5	0.028	5.1	0.60835	0.60615	G_Selenomonas 3	F_boneC3G7; G_uncultured Fusobacterium sp.
1014	30	37	45	136	35	0.193	34.4	0.66964	0.48808	G_Selenomonas 3	G_Sutterella
1015	30	38	45	40	8	0.057	10.1	0.25637	0.86064	G_Selenomonas 3	G_Massilia
1016	30	39	45	47	22	0.067	11.9	0.99997	0.00013	G_Selenomonas 3	G_Eikenella
1017	30	40	45	6	3	0.009	1.5	0.96356	0.17051	G_Selenomonas 3	G_Kingella
1018	30	41	45	36	13	0.051	9.1	0.9677	0.07482	G_Selenomonas 3	G_Neisseria
1019	30	42	45	118	43	0.168	29.8	1	0	G_Selenomonas 3	G_Campylobacter
1020	30	43	45	18	7	0.026	4.6	0.94937	0.13352	G_Selenomonas 3	G_Aeromonas
1021	30	44	45	9	4	0.013	2.3	0.95336	0.16561	G_Selenomonas 3	G_Shewanella
1022	30	45	45	166	44	0.236	42	0.97347	0.14397	G_Selenomonas 3	G_Escherichia-Shigella
1023	30	46	45	13	0	0.018	3.3	0.01934	1	G_Selenomonas 3	G_Morganella
1024	30	47	45	8	2	0.011	2	0.67323	0.64534	G_Selenomonas 3	G_Tatumella
1025	30	48	45	22	6	0.031	5.6	0.6969	0.49952	G_Selenomonas 3	G_Actinobacillus
1026	30	49	45	44	18	0.062	11.1	0.9979	0.00648	G_Selenomonas 3	G_Aggregatibacter
1027	30	50	45	135	38	0.192	34.1	0.96481	0.08436	G_Selenomonas 3	G_Haemophilus
1028	30	51	45	52	9	0.074	13.1	0.08114	0.96392	G_Selenomonas 3	G_Pseudomonas
1029	30	52	45	30	17	0.043	7.6	0.99999	5e-05	G_Selenomonas 3	G_Treponema 2
1030	31	32	40	126	28	0.159	28.3	0.52306	0.63114	G_Selenomonas 4	G_Veillonella
1031	31	33	40	17	9	0.021	3.8	0.99931	0.00383	G_Selenomonas 4	F_Veillonellaceae; G_uncultured
1032	31	34	40	158	39	0.199	35.5	0.99561	0.0339	G_Selenomonas 4	G_Fusobacterium
1033	31	35	40	83	29	0.105	18.7	0.99996	0.00018	G_Selenomonas 4	G_Leptotrichia
1034	31	36	40	20	8	0.025	4.5	0.98483	0.04903	G_Selenomonas 4	F_boneC3G7; G_uncultured Fusobacterium sp.
1035	31	37	40	136	30	0.172	30.6	0.48128	0.67901	G_Selenomonas 4	G_Sutterella
1036	31	38	40	40	9	0.05	9	0.59502	0.57476	G_Selenomonas 4	G_Massilia
1037	31	39	40	47	19	0.059	10.6	0.99978	0.00088	G_Selenomonas 4	G_Eikenella
1038	31	40	40	6	2	0.008	1.3	0.87201	0.40605	G_Selenomonas 4	G_Kingella
1039	31	41	40	36	7	0.045	8.1	0.40529	0.75717	G_Selenomonas 4	G_Neisseria
1040	31	42	40	118	37	0.149	26.5	1	2e-05	G_Selenomonas 4	G_Campylobacter
1041	31	43	40	18	5	0.023	4	0.81017	0.3778	G_Selenomonas 4	G_Aeromonas
1042	31	44	40	9	1	0.011	2	0.35889	0.90479	G_Selenomonas 4	G_Shewanella
1043	31	45	40	166	39	0.21	37.3	0.95789	0.20127	G_Selenomonas 4	G_Escherichia-Shigella
1044	31	46	40	13	1	0.016	2.9	0.16388	0.96804	G_Selenomonas 4	G_Morganella
1045	31	47	40	8	1	0.01	1.8	0.42866	0.87549	G_Selenomonas 4	G_Tatumella
1046	31	48	40	22	5	0.028	4.9	0.63207	0.58087	G_Selenomonas 4	G_Actinobacillus
1047	31	49	40	44	10	0.056	9.9	0.60748	0.55638	G_Selenomonas 4	G_Aggregatibacter
1048	31	50	40	135	29	0.17	30.3	0.35635	0.78188	G_Selenomonas 4	G_Haemophilus
1049	31	51	40	52	14	0.066	11.7	0.86625	0.23468	G_Selenomonas 4	G_Pseudomonas
1050	31	52	40	30	20	0.038	6.7	1	0	G_Selenomonas 4	G_Treponema 2
1051	32	33	126	17	11	0.068	12	0.3717	0.80741	G_Veillonella	F_Veillonellaceae; G_uncultured
1052	32	34	126	158	115	0.628	111.8	0.96843	0.08562	G_Veillonella	G_Fusobacterium
1053	32	35	126	83	62	0.33	58.8	0.89241	0.18215	G_Veillonella	G_Leptotrichia
1054	32	36	126	20	12	0.08	14.2	0.19157	0.91438	G_Veillonella	F_boneC3G7; G_uncultured Fusobacterium sp.
1055	32	37	126	136	96	0.541	96.3	0.54124	0.61221	G_Veillonella	G_Sutterella
1056	32	38	126	40	30	0.159	28.3	0.80472	0.32443	G_Veillonella	G_Massilia
1057	32	39	126	47	38	0.187	33.3	0.97739	0.05422	G_Veillonella	G_Eikenella
1058	32	40	126	6	6	0.024	4.2	1	0.1214	G_Veillonella	G_Kingella
1059	32	41	126	36	33	0.143	25.5	0.99985	0.00099	G_Veillonella	G_Neisseria
1060	32	42	126	118	88	0.469	83.5	0.95745	0.08391	G_Veillonella	G_Campylobacter
1061	32	43	126	18	14	0.072	12.7	0.8311	0.34952	G_Veillonella	G_Aeromonas
1062	32	44	126	9	7	0.036	6.4	0.79683	0.48133	G_Veillonella	G_Shewanella
1063	32	45	126	166	117	0.66	117.5	0.51496	0.73676	G_Veillonella	G_Escherichia-Shigella
1064	32	46	126	13	11	0.052	9.2	0.93591	0.21002	G_Veillonella	G_Morganella
1065	32	47	126	8	4	0.032	5.7	0.17522	0.95195	G_Veillonella	G_Tatumella
1066	32	48	126	22	19	0.087	15.6	0.98153	0.0658	G_Veillonella	G_Actinobacillus
1067	32	49	126	44	38	0.175	31.1	0.99845	0.00578	G_Veillonella	G_Aggregatibacter
1068	32	50	126	135	107	0.537	95.6	1	2e-05	G_Veillonella	G_Haemophilus
1069	32	51	126	52	37	0.207	36.8	0.59491	0.54867	G_Veillonella	G_Pseudomonas
1070	32	52	126	30	17	0.119	21.2	0.05272	0.97918	G_Veillonella	G_Treponema 2
1071	33	34	17	158	17	0.085	15.1	1	0.11886	F_Veillonellaceae; G_uncultured	G_Fusobacterium
1072	33	35	17	83	13	0.045	7.9	0.99816	0.00913	F_Veillonellaceae; G_uncultured	G_Leptotrichia
1073	33	36	17	20	2	0.011	1.9	0.70598	0.59654	F_Veillonellaceae; G_uncultured	F_boneC3G7; G_uncultured Fusobacterium sp.
1074	33	37	17	136	12	0.073	13	0.36982	0.817	F_Veillonellaceae; G_uncultured	G_Sutterella
1075	33	38	17	40	4	0.021	3.8	0.67442	0.5591	F_Veillonellaceae; G_uncultured	G_Massilia
1076	33	39	17	47	9	0.025	4.5	0.99695	0.01326	F_Veillonellaceae; G_uncultured	G_Eikenella
1077	33	41	17	36	2	0.019	3.4	0.28873	0.89791	F_Veillonellaceae; G_uncultured	G_Neisseria
1078	33	42	17	118	16	0.063	11.3	0.99939	0.00666	F_Veillonellaceae; G_uncultured	G_Campylobacter
1079	33	43	17	18	1	0.01	1.7	0.46536	0.85108	F_Veillonellaceae; G_uncultured	G_Aeromonas
1080	33	45	17	166	17	0.089	15.9	1	0.28778	F_Veillonellaceae; G_uncultured	G_Escherichia-Shigella
1081	33	46	17	13	0	0.007	1.2	0.25831	1	F_Veillonellaceae; G_uncultured	G_Morganella
1082	33	48	17	22	1	0.012	2.1	0.34727	0.90541	F_Veillonellaceae; G_uncultured	G_Actinobacillus
1083	33	49	17	44	6	0.024	4.2	0.90903	0.21662	F_Veillonellaceae; G_uncultured	G_Aggregatibacter
1084	33	50	17	135	15	0.072	12.9	0.95006	0.1702	F_Veillonellaceae; G_uncultured	G_Haemophilus
1085	33	51	17	52	3	0.028	5	0.20904	0.92284	F_Veillonellaceae; G_uncultured	G_Pseudomonas
1086	33	52	17	30	8	0.016	2.9	0.99967	0.00219	F_Veillonellaceae; G_uncultured	G_Treponema 2
1087	34	35	158	83	83	0.414	73.7	1	0	G_Fusobacterium	G_Leptotrichia
1088	34	36	158	20	17	0.1	17.8	0.39579	0.8305	G_Fusobacterium	F_boneC3G7; G_uncultured Fusobacterium sp.
1089	34	37	158	136	126	0.678	120.7	0.99875	0.00578	G_Fusobacterium	G_Sutterella
1090	34	38	158	40	35	0.199	35.5	0.48206	0.72518	G_Fusobacterium	G_Massilia
1091	34	39	158	47	45	0.234	41.7	0.98658	0.05977	G_Fusobacterium	G_Eikenella
1092	34	40	158	6	6	0.03	5.3	1	0.48382	G_Fusobacterium	G_Kingella
1093	34	41	158	36	35	0.18	32	0.99189	0.0556	G_Fusobacterium	G_Neisseria
1094	34	42	158	118	117	0.588	104.7	1	0	G_Fusobacterium	G_Campylobacter
1095	34	43	158	18	18	0.09	16	1	0.1041	G_Fusobacterium	G_Aeromonas
1096	34	44	158	9	9	0.045	8	1	0.33314	G_Fusobacterium	G_Shewanella
1097	34	45	158	166	148	0.828	147.3	0.86217	0.40039	G_Fusobacterium	G_Escherichia-Shigella
1098	34	46	158	13	12	0.065	11.5	0.79968	0.55705	G_Fusobacterium	G_Morganella
1099	34	47	158	8	6	0.04	7.1	0.22238	0.95264	G_Fusobacterium	G_Tatumella
1100	34	48	158	22	21	0.11	19.5	0.93931	0.2556	G_Fusobacterium	G_Actinobacillus
1101	34	49	158	44	43	0.219	39.1	0.99767	0.02015	G_Fusobacterium	G_Aggregatibacter
1102	34	50	158	135	122	0.673	119.8	0.92621	0.17574	G_Fusobacterium	G_Haemophilus
1103	34	51	158	52	46	0.259	46.2	0.55963	0.64325	G_Fusobacterium	G_Pseudomonas
1104	34	52	158	30	30	0.15	26.6	1	0.0197	G_Fusobacterium	G_Treponema 2
1105	35	36	83	20	9	0.052	9.3	0.53458	0.65102	G_Leptotrichia	F_boneC3G7; G_uncultured Fusobacterium sp.
1106	35	37	83	136	69	0.356	63.4	0.98502	0.03523	G_Leptotrichia	G_Sutterella
1107	35	38	83	40	16	0.105	18.7	0.21971	0.87191	G_Leptotrichia	G_Massilia
1108	35	39	83	47	31	0.123	21.9	0.99948	0.00167	G_Leptotrichia	G_Eikenella
1109	35	40	83	6	6	0.016	2.8	1	0.0093	G_Leptotrichia	G_Kingella
1110	35	41	83	36	24	0.094	16.8	0.99813	0.0059	G_Leptotrichia	G_Neisseria
1111	35	42	83	118	78	0.309	55	1	0	G_Leptotrichia	G_Campylobacter
1112	35	43	83	18	15	0.047	8.4	0.99988	0.00094	G_Leptotrichia	G_Aeromonas
1113	35	44	83	9	8	0.024	4.2	0.99918	0.01013	G_Leptotrichia	G_Shewanella
1114	35	45	83	166	80	0.435	77.4	0.97135	0.10332	G_Leptotrichia	G_Escherichia-Shigella
1115	35	46	83	13	6	0.034	6.1	0.60139	0.62454	G_Leptotrichia	G_Morganella
1116	35	47	83	8	2	0.021	3.7	0.18755	0.95125	G_Leptotrichia	G_Tatumella
1117	35	48	83	22	14	0.058	10.3	0.97388	0.06942	G_Leptotrichia	G_Actinobacillus
1118	35	49	83	44	30	0.115	20.5	0.99977	0.00084	G_Leptotrichia	G_Aggregatibacter
1119	35	50	83	135	67	0.354	62.9	0.94558	0.10598	G_Leptotrichia	G_Haemophilus
1120	35	51	83	52	24	0.136	24.2	0.53387	0.59685	G_Leptotrichia	G_Pseudomonas
1121	35	52	83	30	23	0.079	14	0.99995	0.00027	G_Leptotrichia	G_Treponema 2
1122	36	37	20	136	18	0.086	15.3	0.97378	0.10218	F_boneC3G7; G_uncultured Fusobacterium sp.	G_Sutterella
1123	36	38	20	40	5	0.025	4.5	0.72518	0.48206	F_boneC3G7; G_uncultured Fusobacterium sp.	G_Massilia
1124	36	39	20	47	4	0.03	5.3	0.34811	0.83043	F_boneC3G7; G_uncultured Fusobacterium sp.	G_Eikenella
1125	36	41	20	36	3	0.023	4	0.39076	0.81706	F_boneC3G7; G_uncultured Fusobacterium sp.	G_Neisseria
1126	36	42	20	118	11	0.074	13.3	0.18744	0.91485	F_boneC3G7; G_uncultured Fusobacterium sp.	G_Campylobacter
1127	36	43	20	18	1	0.011	2	0.36988	0.8959	F_boneC3G7; G_uncultured Fusobacterium sp.	G_Aeromonas
1128	36	44	20	9	1	0.006	1	0.7329	0.66686	F_boneC3G7; G_uncultured Fusobacterium sp.	G_Shewanella
1129	36	45	20	166	18	0.105	18.7	0.40039	0.86217	F_boneC3G7; G_uncultured Fusobacterium sp.	G_Escherichia-Shigella
1130	36	46	20	13	0	0.008	1.5	0.20032	1	F_boneC3G7; G_uncultured Fusobacterium sp.	G_Morganella
1131	36	48	20	22	2	0.014	2.5	0.53738	0.7444	F_boneC3G7; G_uncultured Fusobacterium sp.	G_Actinobacillus
1132	36	49	20	44	6	0.028	4.9	0.80683	0.36762	F_boneC3G7; G_uncultured Fusobacterium sp.	G_Aggregatibacter
1133	36	50	20	135	16	0.085	15.2	0.76378	0.44208	F_boneC3G7; G_uncultured Fusobacterium sp.	G_Haemophilus
1134	36	51	20	52	10	0.033	5.8	0.99047	0.03157	F_boneC3G7; G_uncultured Fusobacterium sp.	G_Pseudomonas
1135	36	52	20	30	3	0.019	3.4	0.55464	0.69443	F_boneC3G7; G_uncultured Fusobacterium sp.	G_Treponema 2
1136	37	38	136	40	28	0.172	30.6	0.19024	0.90045	G_Sutterella	G_Massilia
1137	37	39	136	47	35	0.202	35.9	0.42844	0.71754	G_Sutterella	G_Eikenella
1138	37	40	136	6	5	0.026	4.6	0.8063	0.56632	G_Sutterella	G_Kingella
1139	37	41	136	36	32	0.155	27.5	0.99009	0.03421	G_Sutterella	G_Neisseria
1140	37	42	136	118	94	0.507	90.2	0.94614	0.10682	G_Sutterella	G_Campylobacter
1141	37	43	136	18	14	0.077	13.8	0.65548	0.57484	G_Sutterella	G_Aeromonas
1142	37	44	136	9	9	0.039	6.9	1	0.08316	G_Sutterella	G_Shewanella
1143	37	45	136	166	127	0.713	126.8	0.69545	0.57032	G_Sutterella	G_Escherichia-Shigella
1144	37	46	136	13	12	0.056	9.9	0.97379	0.14159	G_Sutterella	G_Morganella
1145	37	47	136	8	6	0.034	6.1	0.60189	0.71566	G_Sutterella	G_Tatumella
1146	37	48	136	22	19	0.094	16.8	0.93303	0.18412	G_Sutterella	G_Actinobacillus
1147	37	49	136	44	39	0.189	33.6	0.99447	0.01901	G_Sutterella	G_Aggregatibacter
1148	37	50	136	135	107	0.579	103.1	0.96111	0.08538	G_Sutterella	G_Haemophilus
1149	37	51	136	52	40	0.223	39.7	0.61221	0.54124	G_Sutterella	G_Pseudomonas
1150	37	52	136	30	22	0.129	22.9	0.41096	0.75332	G_Sutterella	G_Treponema 2
1151	38	39	40	47	10	0.059	10.6	0.49714	0.66169	G_Massilia	G_Eikenella
1152	38	40	40	6	1	0.008	1.3	0.59395	0.78822	G_Massilia	G_Kingella
1153	38	41	40	36	8	0.045	8.1	0.58196	0.59471	G_Massilia	G_Neisseria
1154	38	42	40	118	26	0.149	26.5	0.49285	0.65379	G_Massilia	G_Campylobacter
1155	38	43	40	18	4	0.023	4	0.6222	0.6109	G_Massilia	G_Aeromonas
1156	38	44	40	9	1	0.011	2	0.35889	0.90479	G_Massilia	G_Shewanella
1157	38	45	40	166	36	0.21	37.3	0.27012	0.89759	G_Massilia	G_Escherichia-Shigella
1158	38	46	40	13	2	0.016	2.9	0.40693	0.83612	G_Massilia	G_Morganella
1159	38	47	40	8	1	0.01	1.8	0.42866	0.87549	G_Massilia	G_Tatumella
1160	38	48	40	22	4	0.028	4.9	0.41913	0.77968	G_Massilia	G_Actinobacillus
1161	38	49	40	44	9	0.056	9.9	0.44362	0.71345	G_Massilia	G_Aggregatibacter
1162	38	50	40	135	31	0.17	30.3	0.68132	0.48086	G_Massilia	G_Haemophilus
1163	38	51	40	52	29	0.066	11.7	1	0	G_Massilia	G_Pseudomonas
1164	38	52	40	30	4	0.038	6.7	0.13975	0.94659	G_Massilia	G_Treponema 2
1165	39	40	47	6	4	0.009	1.6	0.99478	0.04265	G_Eikenella	G_Kingella
1166	39	41	47	36	10	0.053	9.5	0.66886	0.49289	G_Eikenella	G_Neisseria
1167	39	42	47	118	41	0.175	31.2	0.99996	0.00021	G_Eikenella	G_Campylobacter
1168	39	43	47	18	9	0.027	4.8	0.99454	0.02105	G_Eikenella	G_Aeromonas
1169	39	44	47	9	4	0.013	2.4	0.94414	0.18774	G_Eikenella	G_Shewanella
1170	39	45	47	166	46	0.246	43.8	0.97806	0.12508	G_Eikenella	G_Escherichia-Shigella
1171	39	46	47	13	5	0.019	3.4	0.90775	0.23598	G_Eikenella	G_Morganella
1172	39	47	47	8	2	0.012	2.1	0.6444	0.67266	G_Eikenella	G_Tatumella
1173	39	48	47	22	6	0.033	5.8	0.64918	0.551	G_Eikenella	G_Actinobacillus
1174	39	49	47	44	18	0.065	11.6	0.99591	0.01163	G_Eikenella	G_Aggregatibacter
1175	39	50	47	135	42	0.2	35.6	0.99807	0.00753	G_Eikenella	G_Haemophilus
1176	39	51	47	52	17	0.077	13.7	0.91923	0.15031	G_Eikenella	G_Pseudomonas
1177	39	52	47	30	14	0.045	7.9	0.99793	0.00721	G_Eikenella	G_Treponema 2
1178	40	41	6	36	4	0.007	1.2	0.99863	0.0159	G_Kingella	G_Neisseria
1179	40	42	6	118	6	0.022	4	1	0.08122	G_Kingella	G_Campylobacter
1180	40	45	6	166	6	0.031	5.6	1	0.65377	G_Kingella	G_Escherichia-Shigella
1181	40	49	6	44	4	0.008	1.5	0.99624	0.03358	G_Kingella	G_Aggregatibacter
1182	40	50	6	135	6	0.026	4.6	1	0.18516	G_Kingella	G_Haemophilus
1183	40	51	6	52	3	0.01	1.8	0.93888	0.23843	G_Kingella	G_Pseudomonas
1184	40	52	6	30	2	0.006	1	0.93914	0.26663	G_Kingella	G_Treponema 2
1185	41	42	36	118	28	0.134	23.9	0.96933	0.07322	G_Neisseria	G_Campylobacter
1186	41	43	36	18	6	0.02	3.6	0.9553	0.12675	G_Neisseria	G_Aeromonas
1187	41	44	36	9	0	0.01	1.8	0.12408	1	G_Neisseria	G_Shewanella
1188	41	45	36	166	36	0.189	33.6	1	0.06019	G_Neisseria	G_Escherichia-Shigella
1189	41	46	36	13	4	0.015	2.6	0.90508	0.25428	G_Neisseria	G_Morganella
1190	41	47	36	8	0	0.009	1.6	0.15742	1	G_Neisseria	G_Tatumella
1191	41	48	36	22	14	0.025	4.4	1	0	G_Neisseria	G_Actinobacillus
1192	41	49	36	44	17	0.05	8.9	0.99981	0.00081	G_Neisseria	G_Aggregatibacter
1193	41	50	36	135	31	0.153	27.3	0.9715	0.07767	G_Neisseria	G_Haemophilus
1194	41	51	36	52	12	0.059	10.5	0.79369	0.33828	G_Neisseria	G_Pseudomonas
1195	41	52	36	30	7	0.034	6.1	0.76728	0.4025	G_Neisseria	G_Treponema 2
1196	42	43	118	18	17	0.067	11.9	0.99962	0.00444	G_Campylobacter	G_Aeromonas
1197	42	44	118	9	9	0.034	6	1	0.02221	G_Campylobacter	G_Shewanella
1198	42	45	118	166	113	0.618	110	0.9833	0.06344	G_Campylobacter	G_Escherichia-Shigella
1199	42	46	118	13	7	0.048	8.6	0.24353	0.89944	G_Campylobacter	G_Morganella
1200	42	47	118	8	4	0.03	5.3	0.26251	0.91311	G_Campylobacter	G_Tatumella
1201	42	48	118	22	17	0.082	14.6	0.9238	0.17898	G_Campylobacter	G_Actinobacillus
1202	42	49	118	44	38	0.164	29.2	0.99986	0.00068	G_Campylobacter	G_Aggregatibacter
1203	42	50	118	135	91	0.503	89.5	0.77255	0.35155	G_Campylobacter	G_Haemophilus
1204	42	51	118	52	32	0.194	34.5	0.24466	0.84987	G_Campylobacter	G_Pseudomonas
1205	42	52	118	30	28	0.112	19.9	0.99998	0.00022	G_Campylobacter	G_Treponema 2
1206	43	45	18	166	18	0.094	16.8	1	0.26633	G_Aeromonas	G_Escherichia-Shigella
1207	43	46	18	13	3	0.007	1.3	0.97039	0.13013	G_Aeromonas	G_Morganella
1208	43	48	18	22	4	0.012	2.2	0.94794	0.16465	G_Aeromonas	G_Actinobacillus
1209	43	49	18	44	7	0.025	4.4	0.95563	0.12063	G_Aeromonas	G_Aggregatibacter
1210	43	50	18	135	16	0.077	13.7	0.96126	0.13958	G_Aeromonas	G_Haemophilus
1211	43	51	18	52	8	0.03	5.3	0.95801	0.11218	G_Aeromonas	G_Pseudomonas
1212	43	52	18	30	3	0.017	3	0.64154	0.61681	G_Aeromonas	G_Treponema 2
1213	44	45	9	166	9	0.047	8.4	1	0.52556	G_Shewanella	G_Escherichia-Shigella
1214	44	48	9	22	1	0.006	1.1	0.69236	0.70385	G_Shewanella	G_Actinobacillus
1215	44	49	9	44	4	0.012	2.2	0.95757	0.15504	G_Shewanella	G_Aggregatibacter
1216	44	50	9	135	7	0.038	6.8	0.68571	0.62487	G_Shewanella	G_Haemophilus
1217	44	51	9	52	2	0.015	2.6	0.48133	0.79683	G_Shewanella	G_Pseudomonas
1218	44	52	9	30	1	0.009	1.5	0.53306	0.81798	G_Shewanella	G_Treponema 2
1219	45	46	166	13	12	0.068	12.1	0.60963	0.78582	G_Escherichia-Shigella	G_Morganella
1220	45	47	166	8	8	0.042	7.5	1	0.56548	G_Escherichia-Shigella	G_Tatumella
1221	45	48	166	22	22	0.115	20.5	1	0.19438	G_Escherichia-Shigella	G_Actinobacillus
1222	45	49	166	44	44	0.231	41	1	0.02914	G_Escherichia-Shigella	G_Aggregatibacter
1223	45	50	166	135	125	0.707	125.9	0.41106	0.83491	G_Escherichia-Shigella	G_Haemophilus
1224	45	51	166	52	49	0.272	48.5	0.73676	0.51496	G_Escherichia-Shigella	G_Pseudomonas
1225	45	52	166	30	30	0.157	28	1	0.10088	G_Escherichia-Shigella	G_Treponema 2
1226	46	48	13	22	1	0.009	1.6	0.5035	0.83139	G_Morganella	G_Actinobacillus
1227	46	49	13	44	2	0.018	3.2	0.33247	0.87816	G_Morganella	G_Aggregatibacter
1228	46	50	13	135	9	0.055	9.9	0.38643	0.82251	G_Morganella	G_Haemophilus
1229	46	51	13	52	6	0.021	3.8	0.95205	0.14106	G_Morganella	G_Pseudomonas
1230	46	52	13	30	0	0.012	2.2	0.08265	1	G_Morganella	G_Treponema 2
1231	47	49	8	44	1	0.011	2	0.36882	0.90221	G_Tatumella	G_Aggregatibacter
1232	47	50	8	135	4	0.034	6.1	0.09755	0.97909	G_Tatumella	G_Haemophilus
1233	47	51	8	52	3	0.013	2.3	0.82478	0.42852	G_Tatumella	G_Pseudomonas
1234	47	52	8	30	0	0.008	1.3	0.22103	1	G_Tatumella	G_Treponema 2
1235	48	49	22	44	8	0.031	5.4	0.94265	0.13893	G_Actinobacillus	G_Aggregatibacter
1236	48	50	22	135	21	0.094	16.7	0.99856	0.01343	G_Actinobacillus	G_Haemophilus
1237	48	51	22	52	8	0.036	6.4	0.85027	0.28941	G_Actinobacillus	G_Pseudomonas
1238	48	52	22	30	3	0.021	3.7	0.47064	0.76035	G_Actinobacillus	G_Treponema 2
1239	49	50	44	135	42	0.187	33.4	0.99999	0.00014	G_Aggregatibacter	G_Haemophilus
1240	49	51	44	52	15	0.072	12.9	0.84401	0.26219	G_Aggregatibacter	G_Pseudomonas
1241	49	52	44	30	10	0.042	7.4	0.92086	0.16604	G_Aggregatibacter	G_Treponema 2
1242	50	51	135	52	41	0.222	39.4	0.7847	0.34586	G_Haemophilus	G_Pseudomonas
1243	50	52	135	30	23	0.128	22.8	0.62715	0.55756	G_Haemophilus	G_Treponema 2
1244	51	52	52	30	6	0.049	8.8	0.15942	0.92862	G_Pseudomonas	G_Treponema 2
