# Supplementary material for: Colorectal Tumour Mucosa Microbiome Is Enriched in Oral Pathogens and Defines Three Subtypes That Correlate with Markers of Tumour Progression
Source: Cancers (Basel). 2021 Sep 25;13(19):4799. doi: 10.3390/cancers13194799 (PMC8507728; doi:10.3390/cancers13194799)
Supplement: Supplementary file 1 [file cancers-13-04799-s001.zip › cancers-1377747-supplementary-updated final/TableS11.xlsx]

## Sheet: Sheet1
explain that *genus is from SILVA															Types of identification		library				Previously associated in CRC with clinical data			Previously associated within CRC			Comparisons CRC patients to healthy volunteers		Comparisons adenoma patients to healthy volunteers
Genus	Closest hit on genus level from QIIME (46 tumour-enriched genera)	Xfinres_friedman2	Origin	Tumour-specific?	Mucosa enriched?	Associated with CRC previously	Number of ASV belonging to the genus	closest species hit from QIIME with valid nomenclature	WGS on stool	Butyrate production	Acetate production	Propionate production	Illnesses	Metabolism	Cultivation	Molecular		closest species hit from BLAST* (# of ASVs with the hit) - nomenclature species only (nazev jeste upresnim, poradim se)	closest species hit from BLAST* (# of ASVs with the hit) - all	Species previously associated with CRC	Stool	Tumour tissue	Visually normal tissue	TtoVN	VNtoS	TtoS	Stool	Tissue	Stool	Tissue	Known associations		References
B1 group
Bacteroides	Bacteroides	yes	gut		yes	yes (+)	241		Bacteroides_caccae Bacteroides_cellulosilyticus Bacteroides_clarus Bacteroides_coprocola Bacteroides_coprophilus Bacteroides_dorei Bacteroides_eggerthii Bacteroides_faecis Bacteroides_faecis_CAG_32 Bacteroides_finegoldii Bacteroides_fragilis Bacteroides_galacturonicus Bacteroides_heparinolyticus Bacteroides_intestinalis Bacteroides_massiliensis Bacteroides_nordii Bacteroides_ovatus Bacteroides_pl…	no	yes	yes	Bacteroides fragilis important risk factor that promote cell transformation (1)		various types of cultivation fragilis: MEDIUM 6 - Columbia agar with 10 % horse blood	16 S, WGS		bacterium ic1234(4)|bacterium ic1258(4)|bacterium ic1371(4)|bacterium New Zealand B(2)|bacterium NLAE-zl-C11(1)|bacterium NLAE-zl-C155(3)|bacterium NLAE-zl-C163(3)|bacterium NLAE-zl-C18(3)|bacterium NLAE-zl-C184(4)|bacterium NLAE-zl-C194(3)|bacterium NLAE-zl-C198(3)|bacterium NLAE-zl-C206(3)|bacterium NLAE-zl-C221(4)|bacterium NLAE-zl-C34(1)|bacterium NLAE-zl-C394(4)|bacterium NLAE-zl-C458(1)|bac…	bacterium ic1234(4)|bacterium ic1258(4)|bacterium ic1371(4)|bacterium New Zealand B(2)|bacterium NLAE-zl-C11(1)|bacterium NLAE-zl-C155(3)|bacterium NLAE-zl-C163(3)|bacterium NLAE-zl-C18(3)|bacterium NLAE-zl-C184(4)|bacterium NLAE-zl-C194(3)|bacterium NLAE-zl-C198(3)|bacterium NLAE-zl-C206(3)|bacterium NLAE-zl-C221(4)|bacterium NLAE-zl-C34(1)|bacterium NLAE-zl-C394(4)|bacterium NLAE-zl-C458(1)|bac…	enterotoxigenic B. fragilis	yes [7-8]	yes [4,6]	no	equal [4] up [8]	no	no	up [2,5]	up [3]	no	up [3]	Strongly cancer-associated microorganism, lower abundance in adenoma tissue compares to cancer [4]		PMID: 31662752 [1] , 31488085 [2], 32010637 [3], 31035942 [4], 29642940 [5], 28151975 [6], 24376500 [7], 29214046 [8]
Fusobacterium	Fusobacterium	yes	oral	yes	yes	yes(+)	86		Fusobacterium_equinum Fusobacterium_gonidiaformans Fusobacterium_hwasookii Fusobacterium_mortiferum Fusobacterium_naviforme Fusobacterium_necrophorum Fusobacterium_nucleatum Fusobacterium_periodonticum Fusobacterium_sp_CAG_439 Fusobacterium_sp_oral_taxon_370 Fusobacterium_ulcerans Fusobacterium_varium	yes	yes	yes	oral cancer, intestinal cancer, hepatic cancer, activates inflammatory responses, oncogenes and Wnt gene expressions, …	Indole production	COLUMBIA BLOOD MEDIUM (DSMZ Medium 693), 37°C, anaerobic/ PYG MEDIUM (MODIFIED) (DSMZ Medium 104), 37°C, anaerobic	16 S, WGS		Bacillus bogoriensis ATCC BAA-922(1)|bacterium NLAE-zl-C108(1)|bacterium NLAE-zl-G324(3)|bacterium NLAE-zl-P39(1)|Filifactor alocis(6)|Fusobacterium equinum(5)|Fusobacterium necrogenes(1)|Fusobacterium nucleatum(29)|Fusobacterium nucleatum subsp. animalis(15)|Fusobacterium nucleatum subsp. polymorphum(6)|Fusobacterium nucleatum subsp. vincentii(4)|Fusobacterium perfoetens ATCC 29250(1)|Fusobacter…	Bacillus bogoriensis ATCC BAA-922(1)|bacterium NLAE-zl-C108(1)|bacterium NLAE-zl-G324(3)|bacterium NLAE-zl-P39(1)|Filifactor alocis(6)|Fusobacterium equinum(5)|Fusobacterium necrogenes(1)|Fusobacterium nucleatum(29)|Fusobacterium nucleatum subsp. animalis(15)|Fusobacterium nucleatum subsp. polymorphum(6)|Fusobacterium nucleatum subsp. vincentii(4)|Fusobacterium perfoetens ATCC 29250(1)|Fusobacter…	Fusobacterium nucleatum	yes	yes (left) [14-15], yes (poorer outcome) [1, 3],	yes	up [1-2 5-6,8-11], equal [3]	no	no	up [1, 4,7,12-14]	no	up [4]	no	Strongly cancer-associated microorganis , involved in oral cancer, lower abundance in adenoma tissue compares to cancer [3], significantly higher in the carcinoma from patients with shorter survival period [15]		PMID: 31915144 [1], 32010645 [2], 31035942 [3], 23954159 [4], 22009990 [5], 22009989 [6], 25758642 [7], 21647227 [8], 22761885 [9], 25751261 [10], 28600626 [11] 25432777 [12], 29642940 [13], 24811328 [14], 31244818 [15]
Lachnoclostridium	Lachnoclostridium	yes	gut		yes	yes (+/-)	179		Clostridium_aldenense Clostridium_asparagiforme Clostridium_bolteae Clostridium_citroniae Clostridium_clostridioforme Clostridium_hylemonae Clostridium_lavalense Clostridium_saccharolyticum Clostridium_scindens Clostridium_symbiosum Lachnoclostridium_sp_An118 Lachnoclostridium_sp_An131 Lachnoclostridium_sp_An138 Lachnoclostridium_sp_An14 Lachnoclostridium_sp_An298	yes	yes	yes	marker of cancer/adenoma [2]	Oxidase and catalase are not produced. Some mono- and disaccharides can be fermented, acetate is produced as a major end product. Sulfate is not reduced	WILKINS-CHALGREN ANAEROBE BROTH (N2/CO2) (DSMZ Medium 339a), 37°C, anaerobic / CMC MEDIUM (N2/CO2) (DSMZ Medium 110a), 37°C, anaerobic	16 S, WGS		[Clostridium asparagiforme] DSM 15981(4)|[Clostridium] bolteae(2)|[Clostridium] bolteae 90A5(2)|[Clostridium] bolteae 90A9(2)|[Clostridium] bolteae 90B3(2)|[Clostridium] bolteae 90B7(2)|[Clostridium] bolteae 90B8(2)|[Clostridium] clostridioforme 90A7(2)|[Clostridium] hylemonae(1)|[Clostridium] oroticum(1)|[Clostridium] symbiosum ATCC 14940(3)|[Clostridium] symbiosum WAL-14673(3)|[Eubacterium] con…	[Clostridium asparagiforme] DSM 15981(4)|[Clostridium] bolteae(2)|[Clostridium] bolteae 90A5(2)|[Clostridium] bolteae 90A9(2)|[Clostridium] bolteae 90B3(2)|[Clostridium] bolteae 90B7(2)|[Clostridium] bolteae 90B8(2)|[Clostridium] clostridioforme 90A7(2)|[Clostridium] hylemonae(1)|[Clostridium] oroticum(1)|[Clostridium] symbiosum ATCC 14940(3)|[Clostridium] symbiosum WAL-14673(3)|[Eubacterium] con…	Lachnoclostridium sp. YL32 [2]	no	no	no	no	no	no	DOWN [1], up [2]	no	up [2]	no	depleted in fecal samples of CRC patients in comparison with healthy individuals [1], enriched in fecal samples of CRC and adenoma patients in comparison with healthy individuals [2]		PMID: 29995183 [1], 31776231 [2]
*F_Lachnospiraceae; uncultured	F_Lachnospiraceae; uncultured	yes	gut?		yes	no	160			yes? Some of them	-	some of them maybe yes	protection from colon cancer in humans, mainly due to the association of many species within the group with the production of butyric acid			16 S, WGS		[Clostridium] scindens(1)|bacterium ic1311(1)|Blautia sp. canine oral taxon 143(4)|Clostridiales bacterium CIEAF 016(1)|Coprococcus sp. HPP0048(4)|Coprococcus sp. HPP0074(4)|Epulopiscium;Ambiguous_taxa(1)|human gut metagenome(5)|Lachnoclostridium;Ambiguous_taxa(1)|Lachnospiraceae ND3007 group;Ambiguous_taxa(1)|Ruminococcus sp. ID1(1)|Tyzzerella;Ambiguous_taxa(1)|uncultured bacterium(145)|uncultur…	[Clostridium] scindens(1)|bacterium ic1311(1)|Blautia sp. canine oral taxon 143(4)|Clostridiales bacterium CIEAF 016(1)|Coprococcus sp. HPP0048(4)|Coprococcus sp. HPP0074(4)|Epulopiscium;Ambiguous_taxa(1)|human gut metagenome(5)|Lachnoclostridium;Ambiguous_taxa(1)|Lachnospiraceae ND3007 group;Ambiguous_taxa(1)|Ruminococcus sp. ID1(1)|Tyzzerella;Ambiguous_taxa(1)|uncultured bacterium(145)|uncultur…	-	no	no	no	no	no	no	no	no	no	no	-		-
Escherichia-Shigella	Escherichia-Shigella	yes	gut		yes	yes (+/-)	18		Escherichia_albertii Escherichia_coli Escherichia_marmotae	no	yes	no		Escherichia species provide a portion of the microbially derived vitamin K	Nutrient agar (NA) / MEDIUM 72- for trypto casein soja agar	16 S, WGS		artificial sequences(9)|bacterium 14W111(9)|bacterium 14W224(9)|bacterium 14W433(9)|bacterium 28S415(9)|bacterium BM0096(9)|bacterium BM0101(9)|bacterium C6129(9)|bacterium CSR-72(9)|bacterium CTS-Mc1(9)|bacterium EM-2014-13(9)|bacterium EM-2014-185(9)|bacterium EM-2014-195(9)|bacterium EM-2014-41(9)|bacterium EM-2014-55(9)|bacterium EM-2014-57(9)|bacterium EM-2014-91(9)|bacterium endosymbiont of…	artificial sequences(9)|bacterium 14W111(9)|bacterium 14W224(9)|bacterium 14W433(9)|bacterium 28S415(9)|bacterium BM0096(9)|bacterium BM0101(9)|bacterium C6129(9)|bacterium CSR-72(9)|bacterium CTS-Mc1(9)|bacterium EM-2014-13(9)|bacterium EM-2014-185(9)|bacterium EM-2014-195(9)|bacterium EM-2014-41(9)|bacterium EM-2014-55(9)|bacterium EM-2014-57(9)|bacterium EM-2014-91(9)|bacterium endosymbiont of…	-	yes	yes (left)	no	no	down [3,5]	no	down [2], up [4-6]	up [1]	no	no	increased in tumor mucosa in comparison with healthy tissue from healthy donors [1], Lower in stool of CRC patients in comparison with healthy individuals [2], decreased in tumor mucosa in comparison with healthy tissue [3], increased in stool of CRC patients in comparison with stool from healthy individuals [4]		26992426 [1], 31611994 [2], 25699023 [3], 21850056 [4], 21647227 [5], 29985435 [6]
B2 group
Coprobacter	Coprobacter	yes	gut		yes	yes (+)	7		Coprobacter_fastidiosus Coprobacter_secundus	no	no	no	more abundant in proximal CRC[1]	Enzyme activity :alkaline phosphatase, alpha-galactosidase, catalase, gelatinase, Metabolite: glucose, lactose, maltose, raffinose	CHOPPED MEAT MEDIUM (DSMZ Medium 78), 37°C, anaerobic	16 S, WGS		Coprobacter;Ambiguous_taxa(3)|uncultured bacterium(7)|uncultured organism(5)	Coprobacter;Ambiguous_taxa(3)|uncultured bacterium(7)|uncultured organism(5)	-	no	yes proximal [1]	no	no	no	no	no	no	no	no	Enriched in proximal tumors in comparison with distal		PMID: 31611994
Flavonifractor	Flavonifractor	yes	gut	yes	yes	yes (+)	6		Flavonifractor_plautii Flavonifractor_sp_An10 Flavonifractor_sp_An100 Flavonifractor_sp_An82	yes	yes	no	F. plautii appears to be linked with the degradation of beneficial anticarcinogenic flavonoids, which was also found to be significantly correlated with the enzymes and modules involved in flavonoid degradation		YCFA-MEDIUM (MODIFIED) (DSMZ Medium 1611), strictly anaerobic , rarely isolated	16 S, WGS		Clostridiales bacterium 30-4c(1)|Flavonifractor plautii(1)|Flavonifractor;Ambiguous_taxa(1)|human gut metagenome(1)|uncultured bacterium(5)|uncultured organism(1)|unidentified(1)	Clostridiales bacterium 30-4c(1)|Flavonifractor plautii(1)|Flavonifractor;Ambiguous_taxa(1)|human gut metagenome(1)|uncultured bacterium(5)|uncultured organism(1)|unidentified(1)	F. plautii	yes (sigmoid more than rectal) [3]	no	no	no	no	no	up [1,2]	no	no	no	increased in stool of CRC patients in comparison with stool from healthy individuals [1,2]		PMID: 31068913, 31719139 [2], 31665031 [3]
Sutterella	Sutterella	yes	gut		yes	yes (+)	73		Sutterella_parvirubra	no	no	no	frequently associated with human diseases, such as autism, Down syndrome, and inflammatory bowel disease (IBD)	anaerobic mesophilic	FASTIDIOUS ANAEROBE AGAR (DSMZ Medium 1203), 37°C, anaerobic (88% air, 7%H2, 5%CO2)	16 S, WGS		Sutterella sp. YIT 12072(3)|Sutterella wadsworthensis(3)|Sutterella wadsworthensis 2_1_59BFAA(3)|Sutterella;Ambiguous_taxa(43)|uncultured bacterium(54)|uncultured organism(43)	Sutterella sp. YIT 12072(3)|Sutterella wadsworthensis(3)|Sutterella wadsworthensis 2_1_59BFAA(3)|Sutterella;Ambiguous_taxa(43)|uncultured bacterium(54)|uncultured organism(43)	-	yes (more in rectal) [3]	no	no	no	no	no	up [1]	no	no	no	appeared to be associated with malignancy [1], chemoresistance during CRC therapy [2]		PMID: 29985435 [1], 30065719 [2], 31665031 [3]
Streptococcus	Streptococcus	yes	oral/gut	yes		yes (+)	27	Streptococcus uberis(1)|uncultured Streptococcus sp.(2)	Streptococcus_agalactiae Streptococcus_anginosus_group Streptococcus_australis Streptococcus_cristatus Streptococcus_downei Streptococcus_gallolyticus Streptococcus_gordonii Streptococcus_infantarius Streptococcus_infantis Streptococcus_lutetiensis Streptococcus_macedonicus Streptococcus_milleri Streptococcus_mitis Streptococcus_mutans Streptococcus_oralis Streptococcus_parasanguinis Streptococcu…	no	yes	no		gram-positive, facultative anaerobic bacteria that is both catalase and oxidase negative	TODD-HEWITT MEDIUM (DSMZ Medium 697), 45°C, + 0.1% choline, microaerophilic, TRYPTICASE SOY YEAST EXTRACT MEDIUM (DSMZ Medium 92), 45°C, microaerophilic, COLUMBIA BLOOD MEDIUM (DSMZ Medium 693), 45°C, microaerophilic, MEDIUM 6 - Columbia agar with 10 % horse blood	16 S, WGS		bacterium 2/3(1)|bacterium LBS1(1)|bacterium MRG-IF-3(1)|bacterium NLAE-zl-P496(1)|bacterium NLAE-zl-P807(2)|bacterium NLAE-zl-P889(2)|bacterium NLAE-zl-P890(2)|Lactobacillus;Ambiguous_taxa(1)|Lactococcus lactis(1)|Lactococcus lactis subsp. cremoris(1)|Lactococcus lactis subsp. lactis(1)|Lactococcus lactis subsp. lactis bv. diacetylactis(1)|Lactococcus sp. INBio_4514B(1)|Lactococcus sp. INT2(1)|L…	bacterium 2/3(1)|bacterium LBS1(1)|bacterium MRG-IF-3(1)|bacterium NLAE-zl-P496(1)|bacterium NLAE-zl-P807(2)|bacterium NLAE-zl-P889(2)|bacterium NLAE-zl-P890(2)|Lactobacillus;Ambiguous_taxa(1)|Lactococcus lactis(1)|Lactococcus lactis subsp. cremoris(1)|Lactococcus lactis subsp. lactis(1)|Lactococcus lactis subsp. lactis bv. diacetylactis(1)|Lactococcus sp. INBio_4514B(1)|Lactococcus sp. INT2(1)|L…	S. gallolyticus	no	yes	no	up [2-4]	no	no	up [5]	no	no	no	different between tumor and adjacent normal tissues [1], is associated with colon tumor presence. Sg is found more frequently in tumors than in surrounding normal tissue [2-3]		PMID: 32021305 [1], 21960713 [2], 23831427 [3], 22761885 [4], 21850056 [5]
																16 S, WGS
																16 S, WGS
																16 S, WGS
																16 S, WGS
Peptoclostridium	Peptoclostridium	yes	gut	yes	yes	yes (+)	28			no	no	no	infectious diarrhea			16 S, WGS		[Clostridium] ghonii(2)|[Clostridium] hiranonis(1)|[Clostridium] sordellii(2)|Asaccharospora;Ambiguous_taxa(1)|bacterium WH2-11(1)|Clostridium sp. 01(1)|Clostridium sp. C01-2409(2)|Clostridium sp. enrichment culture clone NHT38(1)|Clostridium sp. K39(1)|Clostridium sp. LAM201(1)|Clostridium sp. TO-931(1)|Intestinibacter;Ambiguous_taxa(5)|NA;Ambiguous_taxa(6)|Peptoclostridium difficile(1)|Peptoclo…	[Clostridium] ghonii(2)|[Clostridium] hiranonis(1)|[Clostridium] sordellii(2)|Asaccharospora;Ambiguous_taxa(1)|bacterium WH2-11(1)|Clostridium sp. 01(1)|Clostridium sp. C01-2409(2)|Clostridium sp. enrichment culture clone NHT38(1)|Clostridium sp. K39(1)|Clostridium sp. LAM201(1)|Clostridium sp. TO-931(1)|Intestinibacter;Ambiguous_taxa(5)|NA;Ambiguous_taxa(6)|Peptoclostridium difficile(1)|Peptoclo…	Clostridium difficile	no	no	no	up [1]	no	no	no	no	no	no	increased in tumor mucosa in comparison with healthy tissue [1], more abundant in stool of patients with metastatic cancer [2]		PMID: 31749925 [1], 28060753 [2]
Veillonella	Veillonella	yes	oral	yes	yes	yes (+)	22		Veillonella_atypica Veillonella_denticariosi Veillonella_dispar Veillonella_infantium Veillonella_parvula Veillonella_rogosae Veillonella_sp_T11011_6 Veillonella_tobetsuensis Veillonellaceae_bacterium_DNF00626			yes	normal part of the oral flora, associated with diseases such as periodontitis and dental caries as well as various systemic infections	Lactate metabolism, succinate production	VEILLONELLA MEDIUM (DSMZ Medium 136), 37°C, anaerobic PYG MEDIUM (MODIFIED) (DSMZ Medium 104), 37°C, + lactate (0.75%) + putrescine (3 mg/l), anaerobic	16 S, WGS		bacterium NLAE-zl-G377(5)|uncultured bacterium(19)|uncultured Firmicutes bacterium(3)|uncultured methanogenic archaeon(1)|uncultured organism(16)|uncultured Veillonella sp.(5)|Veillonella atypica(6)|Veillonella atypica ACS-134-V-Col7a(1)|Veillonella denticariosi(1)|Veillonella dispar(5)|Veillonella genomosp. P1 oral clone MB5_P17(5)|Veillonella parvula(3)|Veillonella parvula ACS-068-V-Sch12(3)|Ve…	bacterium NLAE-zl-G377(5)|uncultured bacterium(19)|uncultured Firmicutes bacterium(3)|uncultured methanogenic archaeon(1)|uncultured organism(16)|uncultured Veillonella sp.(5)|Veillonella atypica(6)|Veillonella atypica ACS-134-V-Col7a(1)|Veillonella denticariosi(1)|Veillonella dispar(5)|Veillonella genomosp. P1 oral clone MB5_P17(5)|Veillonella parvula(3)|Veillonella parvula ACS-068-V-Sch12(3)|Ve…	Veillonella dispar	no	yes (proximal)	no	no	no	no	up [2]	no	no	no	more abundant in the proximal segments than in the distal segments of the colon [1]		PMID: 31611994 [1], 29872574 [2]
Haemophilus	Haemophilus	yes	oral/gut		yes	yes (+/-)	20		Haemophilus_haemolyticus Haemophilus_parainfluenzae Haemophilus_pittmaniae Haemophilus_sp_HMSC71H05	no	yes	no		Enzymes: catalase, cytochrome-c oxidase	H. influenze: requires special growth factors, hemin (factor X) and NAD (factor V) HAEMOPHILUS MEDIUM (DSMZ Medium 804), 37°C, microaerophilic (candle jar) / BLOOD AGAR I (DSMZ Medium 420), 37°C, with X- and V-factor, microaerophilic (candle jar) /MEDIUM 10 - Chocolate medium for Actinobacillus pleuropneumoniae, Capnocytophaga cynodegmi, Haemophilus and Neisseria	16 S, WGS		Bisgaard Taxon 7(7)|Haemophilus aegyptius(1)|Haemophilus haemolyticus(3)|Haemophilus haemolyticus M21127(2)|Haemophilus haemolyticus M21621(2)|Haemophilus haemolyticus M21639(1)|Haemophilus influenzae(4)|Haemophilus influenzae 22.1-21(1)|Haemophilus influenzae 60294N1(2)|Haemophilus influenzae F3047(1)|Haemophilus influenzae MCCM 02082(2)|Haemophilus pittmaniae HK 85(5)|Haemophilus quentini(1)|Ha…	Bisgaard Taxon 7(7)|Haemophilus aegyptius(1)|Haemophilus haemolyticus(3)|Haemophilus haemolyticus M21127(2)|Haemophilus haemolyticus M21621(2)|Haemophilus haemolyticus M21639(1)|Haemophilus influenzae(4)|Haemophilus influenzae 22.1-21(1)|Haemophilus influenzae 60294N1(2)|Haemophilus influenzae F3047(1)|Haemophilus influenzae MCCM 02082(2)|Haemophilus pittmaniae HK 85(5)|Haemophilus quentini(1)|Ha…	H. parainfluenzae	yes	no	no	no	no	no	down [3]	no	down [2], up [1]	no	More abundant in stool samples of patients with carcinoma-in-adenoma in comparison with control group samples [1], Depleted in fecal samples of patients with CRC stages 1,2 in comparison with stage 0 [2], depleted in fecal samples of CRC patients in comparison with healthy individuals [3]		PMID: 26549775 [1], 31358825 [2], 31582724 [3]
B3 group
Gemella	Gemella	yes	oral	yes	yes	yes (+)	9		Gemella_asaccharolytica Gemella_bergeri Gemella_haemolysans Gemella_morbillorum Gemella_sanguinis	no	yes	no	endocarditis, oral tumours, meningitis, arthiritis, pneumonia	fermentative bacteria, and are catalase and oxidase negative	MEDIUM 6 - Columbia agar with 10 % horse blood	16 S, WGS		Gemella haemolysans(4)|Gemella sp. 933-88(4)|Gemella;Ambiguous_taxa(6)|uncultured bacterium(5)|uncultured Gemella sp.(5)|uncultured organism(7)|unidentified(4)	Gemella haemolysans(4)|Gemella sp. 933-88(4)|Gemella;Ambiguous_taxa(6)|uncultured bacterium(5)|uncultured Gemella sp.(5)|uncultured organism(7)|unidentified(4)	G. morbillorum	no	yes [1,2]	no	up [2]	no	no	no	no	no	no	Gemella is enriched in stage III tumor samples with COL6A3, LRP1B, MUC16 or FLG mutations in comparison with normal tissue and low-risk tumors [1], increased in tumor mucosa in comparison with healthy tissue [2]		PMID: 31693169 [1], 25875428 [2]
Parvimonas	Parvimonas	yes	oral/gut	yes	yes	yes (+)	10		Parvimonas_micra Parvimonas_sp_KA00067 Parvimonas_sp_oral_taxon_393	no	yes	no	signicantly increased cell proliferation in tumour colonic cells (10), gastric metoplasia, atrophy, oral squamous cell carcinoma staging, spinal infections		MEDIUM 20 - for Anaerobic bacteria FASTIDIOUS ANAEROBE BROTH (DSMZ Medium 1203a), 37°C, anaerobic, COLUMBIA BLOOD MEDIUM (DSMZ Medium 693), 37°C, anaerobic	16 S, WGS		Parvimonas sp. oral taxon 393(3)|Parvimonas;Ambiguous_taxa(7)|Peptostreptococcus sp. MDA2346-2(3)|Peptostreptococcus sp. oral clone AJ062(3)|Peptostreptococcus sp. oral clone BS044(4)|uncultured bacterium(10)|uncultured organism(7)	Parvimonas sp. oral taxon 393(3)|Parvimonas;Ambiguous_taxa(7)|Peptostreptococcus sp. MDA2346-2(3)|Peptostreptococcus sp. oral clone AJ062(3)|Peptostreptococcus sp. oral clone BS044(4)|uncultured bacterium(10)|uncultured organism(7)	P. micra	no	yes (left) [9]	no	up [1-3, 9]	no	no	up [4,7-8]	up [5]	no	no	overrepresented both in colonic cancer lesions compared to adjacent healthy tissue [1-3] and in stool samples of patients compared to controls [4], increased in tumor mucosa in comparison with healthy tissue from healthy donors [5] The tumor promoting effect of P. micra is associated with altered immune responses and enhanced inflammation in the gut [6]. P. micra was associated with altered immun…		PMID: 29214046 [1], 25875428 [2], 26515465 [3], 26408641 [4], 26992426 [5] 32831925 [6], 25758642 [7], 29642940 [8] 31311881 [9], 32831925 [10]
Leptotrichia	Leptotrichia	yes	oral		yes	yes (+)	38	uncultured Leptotrichia sp.(2)	Leptotrichia_buccalis Leptotrichia_hofstadii Leptotrichia_sp_oral_taxon_212 Leptotrichia_sp_oral_taxon_215 Leptotrichia_sp_oral_taxon_225 Leptotrichia_sp_oral_taxon_879 Leptotrichia_wadei	no	yes	no	protective role, decreased pancreatic cancer, oral ,supragingival	ferment carbohydrates and produce lactic acid	COLUMBIA BLOOD MEDIUM (DSMZ Medium 693), 37°C, anaerobic / CHOPPED MEAT MEDIUM WITH CARBOHYDRATES (DSMZ Medium 110), 37°C, anaerobic PYG MEDIUM (MODIFIED) (DSMZ Medium 104), 37°C, anaerobic /MEDIUM 10 - Chocolate medium for Actinobacillus pleuropneumoniae, Capnocytophaga cynodegmi, Haemophilus and Neisseria	16 S, WGS		Acholeplasma;Ambiguous_taxa(3)|Leptotrichia shahii(1)|Leptotrichia trevisanii(1)|Leptotrichia;Ambiguous_taxa(14)|uncultured bacterium(35)|uncultured candidate division WS1 bacterium(1)|uncultured Leptotrichia sp.(5)|uncultured organism(1)	Acholeplasma;Ambiguous_taxa(3)|Leptotrichia shahii(1)|Leptotrichia trevisanii(1)|Leptotrichia;Ambiguous_taxa(14)|uncultured bacterium(35)|uncultured candidate division WS1 bacterium(1)|uncultured Leptotrichia sp.(5)|uncultured organism(1)	-	no	yes (left) [2]	no	up [1]	no	no	no	no	no	no	increased in tumor mucosa in comparison with healthy tissue [1], more abundant in left colon cancer [2]		PMID: 28600626 [1], 30630301 [2]
Campylobacter	Campylobacter	yes	gut	yes	yes	yes (+)	26	Campylobacter curvus(2)|Campylobacter mucosalis(1)|Campylobacter rectus(5)|Campylobacter ureolyticus(1)	Campylobacter_concisus Campylobacter_curvus Campylobacter_gracilis Campylobacter_hominis Campylobacter_jejuni Campylobacter_rectus Campylobacter_showae Campylobacter_ureolyticus	no	no	no	diarrhea, enteritis, gastroenteritis, periodontitis, colon cancer [6]	syntthetise Catalase, Cytochrome-c oxidase	Columbia Blood medium	16 S, WGS		Campylobacter concisus(5)|Campylobacter concisus UNSWCS(4)|Campylobacter curvus 525.92(1)|Campylobacter faecalis(1)|Campylobacter gracilis(1)|Campylobacter hominis(3)|Campylobacter jejuni(2)|Campylobacter mucosalis(1)|Campylobacter mucosalis-like bacterium(1)|Campylobacter rectus(5)|Campylobacter showae(1)|Campylobacter sp. canine oral taxon 283(1)|Campylobacter sp. EQ1(2)|Campylobacter sp. felin…	Campylobacter concisus(5)|Campylobacter concisus UNSWCS(4)|Campylobacter curvus 525.92(1)|Campylobacter faecalis(1)|Campylobacter gracilis(1)|Campylobacter hominis(3)|Campylobacter jejuni(2)|Campylobacter mucosalis(1)|Campylobacter mucosalis-like bacterium(1)|Campylobacter rectus(5)|Campylobacter showae(1)|Campylobacter sp. canine oral taxon 283(1)|Campylobacter sp. EQ1(2)|Campylobacter sp. felin…	-	no	yes [5]	no	up [1-3, 5]	no	no	up [4]	no	no	no	increased in tumor mucosa in comparison with healthy tissue [1-3], increased in stool of CRC patients compared with stool of healthy participants [4], Campylobacter jejuni produces a genotoxin, cytolethal distending toxin (CDT), which has DNAse activity and causes DNA double-strand breaks [6]		PMID: 31244818 [1], 25875428 [2], 24450771 [3], 23733170 [4], 31244818 [5], 30377189 [6]
					yes											16 S, WGS				C. jejuni	no	no	no	no	no	no	no	no	no	no	C. jejuni promotes colorectal cancer in animal model [1],		PMID: 30377189
					yes											16 S, WGS				C. showae	no	no	no	no	no	no	no	no	no	no
B4 group
Alloprevotella	Alloprevotella	yes	oral		yes	yes (+)	51		Alloprevotella_tannerae, Prevotella_sp_oral_taxon_473	no	yes	no		metabolite: fructose, glucose, lactose, maltose, mannose	Columbia Blood medium	16 S, WGS		Alloprevotella;Ambiguous_taxa(30)|uncultured bacterium(38)|uncultured Bacteroidetes bacterium(1)|uncultured eubacterium E1-K12(1)|uncultured organism(21)|uncultured Prevotellaceae bacterium(1)|unidentified eubacterium clone 3.42(3)	Alloprevotella;Ambiguous_taxa(30)|uncultured bacterium(38)|uncultured Bacteroidetes bacterium(1)|uncultured eubacterium E1-K12(1)|uncultured organism(21)|uncultured Prevotellaceae bacterium(1)|unidentified eubacterium clone 3.42(3)	-	yes (more in rectal) [3]	yes [1]	no	no	no	no	no	no	no	no	Alloprevotella is enriched in III stage tumors samples with COL6A3, LRP1B, MUC16 or FLG mutations in comparison with normal tissue and low-risk tumors [1], linked to oral cancer [2], associated with ankylosing spondylitis [4] enriched in the fecal samples of patients with chronic kidney disease [5] associated with oral cancer [6]		PMID: 31693169 [1], 32010645 [2], 31665031 [3], 31807552 [4] 31245306 [5] 31109865 [6]
Selenomonas	Selenomonas	yes	oral	yes	yes	yes (+)	15		Selenomonas_artemidis Selenomonas_infelix Selenomonas_noxia Selenomonas_sp_oral_taxon_138 Selenomonas_sp_oral_taxon_892 Selenomonas_sputigena	no	no	no	peridontal desease	anaerobe, alpha a beta gal	CHOPPED MEAT MEDIUM WITH CARBOHYDRATES (DSMZ Medium 110), 37°C, anaerobic , PYG MEDIUM (MODIFIED) (DSMZ Medium 104), 37°C, anaerobic	16 S, WGS		Selenomonas genomosp. P5(5)|Selenomonas sp. canine oral taxon 167(1)|Selenomonas sp. CM52(5)|Selenomonas sp. oral clone EW051a(5)|Selenomonas sputigena(7)|Selenomonas;Ambiguous_taxa(10)|uncultured bacterium(11)|uncultured organism(5)|uncultured Selenomonas sp.(7)|uncultured Treponema sp.(1)	Selenomonas genomosp. P5(5)|Selenomonas sp. canine oral taxon 167(1)|Selenomonas sp. CM52(5)|Selenomonas sp. oral clone EW051a(5)|Selenomonas sputigena(7)|Selenomonas;Ambiguous_taxa(10)|uncultured bacterium(11)|uncultured organism(5)|uncultured Selenomonas sp.(7)|uncultured Treponema sp.(1)	-	no	yes (right) [1]	no	no	no	no	no	no	no	no	-		PMID: 28600626 [1]
	Selenomonas 3	yes	oral	yes	yes	no	23									16 S, WGS		Centipeda periodontii(1)|Centipeda;Ambiguous_taxa(1)|Selenomonas 3;Ambiguous_taxa(11)|Selenomonas dianae(3)|Selenomonas genomosp. P6 oral clone MB3_C41(3)|Selenomonas noxia(2)|Selenomonas sp. FOBRC6(3)|Selenomonas sp. oral clone AJ036(3)|Selenomonas sp. oral clone DO042(1)|Selenomonas sp. oral clone EY047(3)|Selenomonas sp. oral taxon 137 str. F0430(1)|Selenomonas sp. oral taxon 140(2)|uncultured…	Centipeda periodontii(1)|Centipeda;Ambiguous_taxa(1)|Selenomonas 3;Ambiguous_taxa(11)|Selenomonas dianae(3)|Selenomonas genomosp. P6 oral clone MB3_C41(3)|Selenomonas noxia(2)|Selenomonas sp. FOBRC6(3)|Selenomonas sp. oral clone AJ036(3)|Selenomonas sp. oral clone DO042(1)|Selenomonas sp. oral clone EY047(3)|Selenomonas sp. oral taxon 137 str. F0430(1)|Selenomonas sp. oral taxon 140(2)|uncultured…	-	no	no	no	no	no	no	no	no	no	no	-
	Selenomonas 4	yes	oral		yes	no	17	uncultured Selenomonas sp.(2)								16 S, WGS		Selenomonas-like sp. oral clone DM071(1)|Selenomonas-like sp. oral strain FNA3(4)|Selenomonas 4;Ambiguous_taxa(8)|Selenomonas sp. oral clone EZ011(1)|Selenomonas sp. oral clone JS031(1)|Schwartzia sp. canine oral taxon 389(4)|uncultured bacterium(15)|uncultured Selenomonas sp.(6)|Veillonellaceae bacterium oral taxon 129(5)	Selenomonas-like sp. oral clone DM071(1)|Selenomonas-like sp. oral strain FNA3(4)|Selenomonas 4;Ambiguous_taxa(8)|Selenomonas sp. oral clone EZ011(1)|Selenomonas sp. oral clone JS031(1)|Schwartzia sp. canine oral taxon 389(4)|uncultured bacterium(15)|uncultured Selenomonas sp.(6)|Veillonellaceae bacterium oral taxon 129(5)	-	no	no	no	no	no	no	no	no	no	no	-
Treponema	Treponema 2	yes	oral		yes	yes(+)	36	Treponema lecithinolyticum(1)	Treponema_lecithinolyticum Treponema_maltophilum Treponema_socranskii	no	no	no	gingivitis and periodontitis	heterotrophic bacteria that mainly metabolize through fermentation use a variety of carbohydrates and amino acid as their carbon source and energy Oxidase-negative. Catalase-negative.	MEDIUM 155 - for Treponema maltophilum	16 S, WGS		Treponema 2;Ambiguous_taxa(26)|Treponema berlinense(1)|Treponema denticola(2)|Treponema lecithinolyticum(1)|Treponema medium(1)|Treponema pectinovorum(1)|Treponema putidum(1)|Treponema socranskii(4)|Treponema socranskii subsp. buccale(6)|Treponema socranskii subsp. socranskii(4)|Treponema sp. II:10:D12(2)|Treponema sp. oral taxon 237(1)|Treponema vincentii F0403(1)|uncultured bacterium(17)|uncult…	Treponema 2;Ambiguous_taxa(26)|Treponema berlinense(1)|Treponema denticola(2)|Treponema lecithinolyticum(1)|Treponema medium(1)|Treponema pectinovorum(1)|Treponema putidum(1)|Treponema socranskii(4)|Treponema socranskii subsp. buccale(6)|Treponema socranskii subsp. socranskii(4)|Treponema sp. II:10:D12(2)|Treponema sp. oral taxon 237(1)|Treponema vincentii F0403(1)|uncultured bacterium(17)|uncult…	Treponema denticola	no	no	no	no	no	no	down (in rats) [2]	no	no	no	associated with an increased risk of CRC [1]		PMID: 30365870 [1] , 24603888 [2]
B5 group
Granulicatella	Granulicatella	yes	oral	yes	yes	yes (+)	10		Granulicatella_adiacens Granulicatella_elegans	no	no	no	endocarditis, oral tumours, immune disbalance, lung cancer		PYG MEDIUM (MODIFIED) (DSMZ Medium 104), 37°C, + haemine (5µg/ml) + Vit K1, anaerobic/ MEDIUM 27 - for Capnocytophaga gingivalis and Abiotrophia genus	16 S, WGS		Granulicatella adiacens(9)|Granulicatella elegans(1)|Granulicatella;Ambiguous_taxa(10)|NA;Ambiguous_taxa(10)|uncultured bacterium(10)|uncultured Granulicatella sp.(10)|uncultured organism(10)	Granulicatella adiacens(9)|Granulicatella elegans(1)|Granulicatella;Ambiguous_taxa(10)|NA;Ambiguous_taxa(10)|uncultured bacterium(10)|uncultured Granulicatella sp.(10)|uncultured organism(10)	-	no	yes [1]	no	no	no	no	no	up [2]	no	no	More abundant in MMR(+) tumor tissue in comparison with MMR(-) tumors [1], increased in tumor mucosa in comparison with healthy tissue from healthy donors [2], increasing abundance in the adenoma-carcinoma sequence in tumor tissue [3]		PMID: 32021305 [1], 26992426 [2], 26515465 [3]
Aggregatibacter	Aggregatibacter	yes	oral		yes	no	6		Aggregatibacter_aphrophilus, Aggregatibacter_segnis	no	no	no	associated with higher risk of pancreatic cancer, oral cavity cancer	varied capacity to ferment galactose, lactose,... ;reduce nitrate; produce alkaline phosphatase oxidase-negative catalase-variable	complex medium	16 S, WGS		Aggregatibacter aphrophilus(1)|Aggregatibacter segnis(1)|Aggregatibacter sp. HS19_2W_I12(1)|Aggregatibacter;Ambiguous_taxa(3)|Haemophilus simiae(1)|Haemophilus sp. oral clone ASCB01(1)|Haemophilus sp. oral clone JM053(1)|Mannheimia granulomatis(1)|Mannheimia haemolytica serotype A1/A6 str. PKL10(1)|Mannheimia;Ambiguous_taxa(1)|uncultured bacterium(6)|uncultured Haemophilus sp.(2)|uncultured prote…	Aggregatibacter aphrophilus(1)|Aggregatibacter segnis(1)|Aggregatibacter sp. HS19_2W_I12(1)|Aggregatibacter;Ambiguous_taxa(3)|Haemophilus simiae(1)|Haemophilus sp. oral clone ASCB01(1)|Haemophilus sp. oral clone JM053(1)|Mannheimia granulomatis(1)|Mannheimia haemolytica serotype A1/A6 str. PKL10(1)|Mannheimia;Ambiguous_taxa(1)|uncultured bacterium(6)|uncultured Haemophilus sp.(2)|uncultured prote…	-	no	no	no	no	no	no	no	no	no	no	-		-
Tyzzerella	Tyzzerella 4	yes	gut		yes	no	10		Tyzzerella_nexilis						CHOPPED MEAT MEDIUM WITH CARBOHYDRATES (DSMZ Medium 110), 37°C, anaerobic	16 S, WGS		Tyzzerella 4;Ambiguous_taxa(7)|Tyzzerella nexilis(7)|uncultured bacterium(8)|uncultured organism(10)	Tyzzerella 4;Ambiguous_taxa(7)|Tyzzerella nexilis(7)|uncultured bacterium(8)|uncultured organism(10)	-	no	no	no	no	no	no	no	no	no	no	-		-
Hungatella	Hungatella	yes	gut	yes	yes	yes (+)	8		Hungatella_effluvii Hungatella_hathewayi	no	yes	no	involvment in clinical infections involved in the development of acute appendicitis and bacteremia	negative for indole, catalase, lecithinase and lipase, hydrolyzes esculin and starch, but not gelatin, does not reduce nitrate, ferments carbohydrate to produce acetate, ethanol, carbon dioxide and hydrogen	PY + X MEDIUM (DSMZ Medium 104b), 30°C, with strain-specific modifications, anaerobic / MEDIUM 20 - for Anaerobic bacteria	16 S, WGS		[Clostridium] hathewayi(3)|[Clostridium] hathewayi 12489931(3)|[Clostridium] hathewayi WAL-18680(3)|bacterium NLAE-zl-C164(3)|bacterium NLAE-zl-C21(3)|bacterium NLAE-zl-C22(3)|bacterium NLAE-zl-G190(3)|bacterium NLAE-zl-G299(3)|bacterium NLAE-zl-H300(3)|bacterium NLAE-zl-H344(3)|bacterium NLAE-zl-H350(3)|Bacteroides sp. MANG(3)|Clostridium sp. UB-B.2(3)|human gut metagenome(3)|Hungatella;Ambiguou…	[Clostridium] hathewayi(3)|[Clostridium] hathewayi 12489931(3)|[Clostridium] hathewayi WAL-18680(3)|bacterium NLAE-zl-C164(3)|bacterium NLAE-zl-C21(3)|bacterium NLAE-zl-C22(3)|bacterium NLAE-zl-G190(3)|bacterium NLAE-zl-G299(3)|bacterium NLAE-zl-H300(3)|bacterium NLAE-zl-H344(3)|bacterium NLAE-zl-H350(3)|Bacteroides sp. MANG(3)|Clostridium sp. UB-B.2(3)|human gut metagenome(3)|Hungatella;Ambiguou…	Clostridium hathewayi	no	no	no	no	no	no	up [1]	no	no	no	enriched in fecal samples of CRC patients in comparison with healthy individuals [1]		PMID: 27697996
Slackia	Slackia	yes	oral	yes		yes(-)	8		Slackia_exigua Slackia_isoflavoniconvertens	no	no	no	oral infectious diseases		WILKINS-CHALGREN ANAEROBE BROTH (DSMZ Medium 339), 37°C, with 1% arginine, anaerobic, COLUMBIA BLOOD MEDIUM (DSMZ Medium 693), 37°C, anaerobic	16 S, WGS		Slackia exigua ATCC 700122(1)|Slackia isoflavoniconvertens(1)|Slackia;Ambiguous_taxa(7)|uncultured actinobacterium(1)|uncultured bacterium(7)|unidentified(1)	Slackia exigua ATCC 700122(1)|Slackia isoflavoniconvertens(1)|Slackia;Ambiguous_taxa(7)|uncultured actinobacterium(1)|uncultured bacterium(7)|unidentified(1)	Slackia exgua	no	no	no	no	no	no	down [1,3]	no	no	no	equol-forming bacteria [1], cause meningitis in patients with CRC in rare but serious		PMID: 26549775 [1], 31312073 [2], 26549775 [3]
																16 S, WGS				ATCC 700122											microbial biomarkers in CRC for prevention, diagnosis, prognosis and/or therapeutics [2]
Eikenella	Eikenella	yes	oral	yes	yes	yes (+)	9			no	no	no	Endocarditis and endarteritis	ornithine decarboxylase positive and reduces nitrates to nitrites, but it does not produce catalase, urease, or indole oxidase-positive	COLUMBIA BLOOD AGAR (DSMZ Medium 429), 37°C / MEDIUM 6 - Columbia agar with 10 % horse blood	16 S, WGS		Eikenella corrodens(3)|Eikenella sp.(1)|Eikenella sp. MDA2346-4(1)|Eikenella;Ambiguous_taxa(3)|uncultured bacterium(8)|uncultured proteobacterium(2)	Eikenella corrodens(3)|Eikenella sp.(1)|Eikenella sp. MDA2346-4(1)|Eikenella;Ambiguous_taxa(3)|uncultured bacterium(8)|uncultured proteobacterium(2)	-	no	no	no	up [1]	no	no	no	no	no	no	increased in tumor mucosa in comparison with healthy tissue		10.1080/19490976.2015
Howardella	Howardella	yes	gut	yes		yes (+)	7			no	no	no	relative abundance in rectal cancer were more than that in sigmoid cancer at genus level, associated with pre-diabetes 2	Howardella ureilytica: enzymes: urease, metabolite: acetate, urea	HOWARDELLA MEDIUM (DSMZ Medium 1085), 37°C, anaerobic	16 S, WGS		Catonella sp. oral clone AH153(1)|Howardella ureilytica(4)|uncultured bacterium(6)|uncultured organism(4)	Catonella sp. oral clone AH153(1)|Howardella ureilytica(4)|uncultured bacterium(6)|uncultured organism(4)	-	yes (more in rectal) [2]	no	no	no	no	no	no	up [1]	no	no	increased in tumor mucosa in comparison with healthy tissue from healthy donors [1]		PMID: 26992426 [1], 31665031 [2]
Solobacterium	Solobacterium	yes	oral	yes		yes (+/-)	5		Solobacterium_moorei	yes	yes	no	associated with oral halitosis, endodontic infections, peri-radicular lesions, refractory periodontitis, root canals; wound and blood stream infections	glucose fermentation product for S.moorei is acetic acid S.moorei produces beta galactosidase and hydrogen sulfide	COLUMBIA BLOOD MEDIUM (DSMZ Medium 693), 37°C, anaerobic, PYG MEDIUM (MODIFIED) (DSMZ Medium 104), 37°C, + haemin + Vit K1, anaerobic	16 S, WGS		metagenome(2)|Solobacterium;Ambiguous_taxa(2)|uncultured bacterium(5)	metagenome(2)|Solobacterium;Ambiguous_taxa(2)|uncultured bacterium(5)	-	no	no	no	no	no	no	up [1,3]	no	no	no	increased relative abundance on germ-free mice colonized with stools from a pool of CRC patients [2],		PMID: 29887882 [1] , 29100848 [2], 26408641 [3]
B6 group
*F_boneC3G7; uncultured Fusobacterium sp.	F_boneC3G7; uncultured Fusobacterium sp.	yes	oral		yes	no	5									16 S, WGS		Fusobacterium necrophorum(5)|Fusobacterium;Ambiguous_taxa(5)|uncultured Fusobacterium sp.(5)|uncultured organism(5)	Fusobacterium necrophorum(5)|Fusobacterium;Ambiguous_taxa(5)|uncultured Fusobacterium sp.(5)|uncultured organism(5)	-	no	no	no	no	no	no	no	no	no	no	-		-
Massilia	Massilia	yes	gut		yes	no	2			no	no	no		broad spectrum : enzymes :catalasa cytochrome oxidase, urease, partly halophil, Metabolite: alanine, arabinose, glucose, glycogen etc...	R2A medium ?	16 S, WGS		Antarctic bacterium R-7687(1)|Aquaspirillum arcticum(1)|bacterium EA10-83(1)|bacterium THCL15(1)|beta proteobacterium 176(1)|beta proteobacterium Wuba68(1)|Duganella sp. DCB58(1)|Duganella sp. IRT17(1)|endosymbiont of Nilaparvata lugens(1)|Janthinobacterium agaricidamnosum NBRC 102515 = DSM 9628(1)|Janthinobacterium lividum(1)|Janthinobacterium sp. 164(1)|Janthinobacterium sp. 42(1)|Janthinobacte…	Antarctic bacterium R-7687(1)|Aquaspirillum arcticum(1)|bacterium EA10-83(1)|bacterium THCL15(1)|beta proteobacterium 176(1)|beta proteobacterium Wuba68(1)|Duganella sp. DCB58(1)|Duganella sp. IRT17(1)|endosymbiont of Nilaparvata lugens(1)|Janthinobacterium agaricidamnosum NBRC 102515 = DSM 9628(1)|Janthinobacterium lividum(1)|Janthinobacterium sp. 164(1)|Janthinobacterium sp. 42(1)|Janthinobacte…	-	no	no	no	no	no	no	no	no	no	no	-		-
Pseudomonas	Pseudomonas	yes	oral/gut		yes	yes (-)	19	Pseudomonas otitidis(1)|Pseudomonas stutzeri(1)	Pseudomonas_aeruginosa_group	no	yes	no		produced: compound pyocyanine, extracellular protease , Pyocyanine, Fluorescein, Pyocyanine produced enzymes: catalase, cytochrome oxidase, gelatinaze, urease, arginin dehydrolase, Oxidase positive or negative Catalase positive	MEDIUM 72- for trypto casein soja agar, Nutrient agar (NA), COLUMBIA BLOOD MEDIUM (DSMZ Medium 693)	16 S, WGS		Acinetobacter sp. LH-e(1)|Acinetobacter;Ambiguous_taxa(3)|actinobacterium FJ3GKDS21(1)|Apis mellifera (honey bee)(2)|Arctic sea ice bacterium ARK9995(1)|Arthrobacter sp. CW01(1)|Azospirillum sp.(1)|Bacillus sp. B4(2007)(1)|Bacillus sp. W4(2008)(3)|bacterium 11(2010)(1)|bacterium 13(2010)(2)|bacterium 14(2010)(2)|bacterium 28S434(1)|bacterium 2H105(1)|bacterium 9-gw1-10(1)|bacterium 9-gw3-6(1)|bac…	Acinetobacter sp. LH-e(1)|Acinetobacter;Ambiguous_taxa(3)|actinobacterium FJ3GKDS21(1)|Apis mellifera (honey bee)(2)|Arctic sea ice bacterium ARK9995(1)|Arthrobacter sp. CW01(1)|Azospirillum sp.(1)|Bacillus sp. B4(2007)(1)|Bacillus sp. W4(2008)(3)|bacterium 11(2010)(1)|bacterium 13(2010)(2)|bacterium 14(2010)(2)|bacterium 28S434(1)|bacterium 2H105(1)|bacterium 9-gw1-10(1)|bacterium 9-gw3-6(1)|bac…	-	no	no	no	no	no	no	yes [2]	no	no	no	it express the LecB gene can lead to degradation of β-catenin, providing hypothetical support for the concept that this genus may play a somewhat protective role in CRC by suppressing the Wnt signaling pathway [1]		PMID: 26862060 [1], 31582724 [2]
Senegalimassilia		new	gut			no			-	-	-	-		anaerobic actinobacterium	PYG MEDIUM (MODIFIED) (DSMZ Medium 104), FASTIDIOUS ANAEROBE BROTH (DSMZ Medium 1203a), 37°C, obligately anaerobic	16 S, WGS				no	no	no	no	no	no	no	no	no	no	no
Aeromonas		new	gut			no			aeromonas veronii	-	-	-	human diarrhea and human intestinal infections		CASO AGAR (MERCK 105458) (DSMZ Medium 220), VIBRIO NATRIEGENS MEDIUM (DSMZ Medium 115), 28°C, MEDIUM 3 - Columbia agar	16 S, WGS				no	no	no	no	no	no	no	no	no	no	no
Peptostreptococcus		new	oral			yes			P. Anaerobius, sp.MV1, stomatis	-	-	-	dental infections	Peptostreptococci are anaerobic, non-sporing, gram-positive cocci, Production of reactive oxygen species and cholesterol biosynthesis	PYG MEDIUM (MODIFIED) (DSMZ Medium 104), 37°C, anaerobic	16 S, WGS , PCR				peptostreptococcus, stomatis anaerobius	no	no	no	no	no	yes	up [3]	down	up [2, 3]		P. anaerobius drives CRC via a PCWBR2-integrin α2/β1-PI3K-Akt-NF-κB signalling axis [1]		PMID: 31501538 [1] ,30157754 [2], 28126350 [3]
Neisseria	Neisseria	yes	oral/gut		yes	yes (+)	11		Neisseria_elongata Neisseria_flavescens Neisseria_perflava Neisseria_sicca Neisseria_subflava	no	no	no		microaerophile	MEDIUM 6 - Columbia agar with 10 % horse blood, COLUMBIA BLOOD AGAR (DSMZ Medium 429), 35°C, microaerobic (candle jar)	16 S, WGS		Eikenella sp.(1)|Kingella potus(1)|Morococcus cerebrosus(1)|Neisseria cinerea(1)|Neisseria flavescens(1)|Neisseria mucosa(1)|Neisseria sp. 260(1)|Neisseria sp. 5770(1)|Neisseria sp. CCUG 45853(1)|Neisseria sp. ChDC B382(1)|Neisseria sp. ChDC B385(1)|Neisseria sp. oral clone AP060(1)|Neisseria sp. oral clone AP067(1)|Neisseria sp. TM10_1(1)|Neisseria subflava(1)|Neisseria;Ambiguous_taxa(4)|uncultu…	Eikenella sp.(1)|Kingella potus(1)|Morococcus cerebrosus(1)|Neisseria cinerea(1)|Neisseria flavescens(1)|Neisseria mucosa(1)|Neisseria sp. 260(1)|Neisseria sp. 5770(1)|Neisseria sp. CCUG 45853(1)|Neisseria sp. ChDC B382(1)|Neisseria sp. ChDC B385(1)|Neisseria sp. oral clone AP060(1)|Neisseria sp. oral clone AP067(1)|Neisseria sp. TM10_1(1)|Neisseria subflava(1)|Neisseria;Ambiguous_taxa(4)|uncultu…	-	no	yes [1]	no	no	no	no	no	no	no	no	higher in the invasive cancer tissue in comparison with noninvasive cancer tissue [1]		PMID: 31609493 [1]
Enterococcus	Enterococcus	yes	gut		yes	yes (+/-)	5	Enterococcus malodoratus(1)	Enterococcus_avium Enterococcus_casseliflavus Enterococcus_dispar Enterococcus_durans Enterococcus_faecalis Enterococcus_faecium Enterococcus_gallinarum Enterococcus_hirae Enterococcus_raffinosus						COLUMBIA BLOOD MEDIUM (DSMZ Medium 693), 37°C, microaerophilic / TRYPTICASE SOY YEAST EXTRACT MEDIUM (DSMZ Medium 92) / MEDIUM 29- Brain heart agar	16 S, WGS		bacterium 24(1)|bacterium FUA 3139(1)|bacterium NLAE-zl-C414(1)|bacterium NLAE-zl-G478(1)|bacterium NLAE-zl-H532(1)|bacterium NLAE-zl-P164(1)|bacterium NLAE-zl-P185(1)|bacterium NLAE-zl-P43(1)|bacterium NLAE-zl-P487(1)|bacterium QHA12(1)|bacterium Te32A(1)|bacterium Te42A(1)|bacterium Te59R(1)|bacterium Te65R(1)|bacterium Te6A(1)|Enterobacter sp. 3012O2(1)|Enterobacter sp. 3014O2(1)|Enterococcus …	bacterium 24(1)|bacterium FUA 3139(1)|bacterium NLAE-zl-C414(1)|bacterium NLAE-zl-G478(1)|bacterium NLAE-zl-H532(1)|bacterium NLAE-zl-P164(1)|bacterium NLAE-zl-P185(1)|bacterium NLAE-zl-P43(1)|bacterium NLAE-zl-P487(1)|bacterium QHA12(1)|bacterium Te32A(1)|bacterium Te42A(1)|bacterium Te59R(1)|bacterium Te65R(1)|bacterium Te6A(1)|Enterobacter sp. 3012O2(1)|Enterobacter sp. 3014O2(1)|Enterococcus …	Enterococcus faecalis	no	no	no	no	up [5]	up [5]	DOWN [2], up [3]	no	down [4]	no	controversial role [1]		PMID: 30013618 [1], 30897751 [2], 18624900 [3], 18624900[4], 30655873 [5]
Morganella	Morganella	yes	gut		yes	no	2		Morganella_morganii	no	no	no	M. morganii is often associated with sulfhemoglobinemia. M. morganii is an opportunistic pathogen that may cause serious infection, particularly in immunocompromised hosts, including neonates, detected in cancer(1)	produce histidine decarboxylase	MEDIUM 3 - Columbia agar, TRYPTICASE SOY BROTH AGAR (TSBA, DSMZ Medium 535), COLUMBIA BLOOD MEDIUM (DSMZ Medium 693)	16 S, WGS		Morganella morganii(1)|Morganella morganii IS15(1)|Morganella morganii subsp. morganii(1)|Morganella morganii subsp. sibonii(1)|Morganella sp. 8121(1)|Morganella sp. RP-42(1)|Morganella sp. T43-14(1)|Morganella sp. TR 90(1)|Morganella;Ambiguous_taxa(1)|Ochrobactrum;Ambiguous_taxa(1)|Photorhabdus luminescens(1)|uncultured bacterium(1)|uncultured Morganella sp.(1)|uncultured organism(2)	Morganella morganii(1)|Morganella morganii IS15(1)|Morganella morganii subsp. morganii(1)|Morganella morganii subsp. sibonii(1)|Morganella sp. 8121(1)|Morganella sp. RP-42(1)|Morganella sp. T43-14(1)|Morganella sp. TR 90(1)|Morganella;Ambiguous_taxa(1)|Ochrobactrum;Ambiguous_taxa(1)|Photorhabdus luminescens(1)|uncultured bacterium(1)|uncultured Morganella sp.(1)|uncultured organism(2)	-	no	no	no	no	no	no	no	no	no	no	M. morganii is an opportunistic pathogen that may cause serious infection, particularly in immunocompromised hosts, including neonates, detected in cancer [1]		PMID: 30655873 [1]
Faecalitalea	Faecalitalea	yes	gut		yes	no	4		Faecalitalea_cylindroides	no	yes	no			CHOPPED MEAT MEDIUM (DSMZ Medium 78), 37°C, with vitamin K1, 0.1 mg/l, anaerobic	16 S, WGS		Faecalitalea;Ambiguous_taxa(2)|uncultured bacterium(3)|uncultured organism(1)	Faecalitalea;Ambiguous_taxa(2)|uncultured bacterium(3)|uncultured organism(1)	-	no	no	no	no	no	no	no	no	no	no	-		-
Erysipelotrichaceae G_Incertae Sedis		new	gut			no				yes	-	no	IBD			16 S, WGS				no	no	no	no	no	no	no	no	no	no	no	increased in cancer patients in lumen [1]		PMID: 22761885 [1]
Romboutsia	Romboutsia	yes	gut		yes	yes (-)	1		Romboutsia_hominis Romboutsia_ilealis	scfa	scfa	scfa	Romboutsia is depleted in CRC , is associated with neuromyelitis (negatively) [2]	anaerobe	PY + X MEDIUM (DSMZ Medium 104b), 37°C, anaerobic, CMC MEDIUM (N2/CO2) (DSMZ Medium 110a), 37°C, anaerobic	16 S, WGS	https://www.nature.com/articles/s41598-018-32413-2	Clostridium sp. 01(1)|Clostridium sp. enrichment culture clone NHT38(1)|Clostridium sp. K39(1)|Clostridium sp. LAM201(1)|NA;Ambiguous_taxa(1)|Romboutsia;Ambiguous_taxa(1)|uncultured bacterium(1)|uncultured Clostridium sp.(1)|uncultured organism(1)|uncultured Sporacetigenium sp.(1)	Clostridium sp. 01(1)|Clostridium sp. enrichment culture clone NHT38(1)|Clostridium sp. K39(1)|Clostridium sp. LAM201(1)|NA;Ambiguous_taxa(1)|Romboutsia;Ambiguous_taxa(1)|uncultured bacterium(1)|uncultured Clostridium sp.(1)|uncultured organism(1)|uncultured Sporacetigenium sp.(1)	-	no	no	no	down [1]	no	no	no	no	no	no	Romboutsia is depleted in CRC , is associated with neuromyelitis (negatively) [2]		PMID: 30655873[1] , 30228361 [2]
Eggerthella	Eggerthella	yes	gut		yes	yes (+)	8		Eggerthella_lenta	?	?	?	rectal tumour , different types of solid tumours [2]		COLUMBIA BLOOD MEDIUM (DSMZ Medium 693), 37°C, anaerobic / CHOPPED MEAT MEDIUM (DSMZ Medium 78), 37°C, anaerobic / WILKINS-CHALGREN ANAEROBE BROTH (DSMZ Medium 339), 37°C, anaerobic	16 S, WGS	[1] https://pubmed.ncbi.nlm.nih.gov/28442420/	Eggerthella lenta(7)|Eggerthella sp. S4-A1(7)|Eggerthella;Ambiguous_taxa(8)|uncultured bacterium(7)	Eggerthella lenta(7)|Eggerthella sp. S4-A1(7)|Eggerthella;Ambiguous_taxa(8)|uncultured bacterium(7)	E. lenta	no	yes [1]	no	no	no	no	no	no	no	no	E. lenta bacteremia associated with colonic polyps and colon adenocarcinoma [1], rectal tumour , different types of solid tumours [2]		PMID: 28625516 [1], 28442420 [2]
Actinobacillus	Actinobacillus	yes	oral		yes	no	3	Actinobacillus porcinus(1)		no	no	no	A. actinomycetemcomitans is part of the normal flora of the human oral cavity and is one of the major causes of endocarditis, soft tissue infections, abscess formation, and adult and juvenile periodontis	+ Porphyrin, Catalase, NadV, Beta-Galactosidase, Urease +/- Mannose	Blood Agar, Chocolate agar, Growth requires enriched media and is improved by a 5 % - 10 % CO2 atmosphere	16 S, WGS		[Actinobacillus] rossii(2)|Actinobacillus porcinus(3)|Actinobacillus;Ambiguous_taxa(3)|Haemophilus parahaemolyticus(1)|Haemophilus paraphrohaemolyticus HK411(2)|Haemophilus;Ambiguous_taxa(2)|Pasteurella aerogenes MCCM 01550(2)|Pasteurella aerogenes MCCM 01551(2)|uncultured bacterium(3)|uncultured Haemophilus sp.(2)|uncultured organism(2)	[Actinobacillus] rossii(2)|Actinobacillus porcinus(3)|Actinobacillus;Ambiguous_taxa(3)|Haemophilus parahaemolyticus(1)|Haemophilus paraphrohaemolyticus HK411(2)|Haemophilus;Ambiguous_taxa(2)|Pasteurella aerogenes MCCM 01550(2)|Pasteurella aerogenes MCCM 01551(2)|uncultured bacterium(3)|uncultured Haemophilus sp.(2)|uncultured organism(2)	-	no	no	no	no	no	no	no	no	no	no	-		-
*F_Veillonellaceae; uncultured	F_Veillonellaceae; uncultured	yes	oral?		yes	no	5	Mitsuokella sp. oral taxon G68(1)|								16 S, WGS		Mitsuokella sp. oral taxon G68(1)|Selenomonas genomosp. P8 oral clone MB5_P06(1)|Selenomonas sp. oral clone JI021(1)|uncultured bacterium(1)|uncultured organism(1)|uncultured rumen bacterium 4C28d-3(1)|uncultured Selenomonas sp.(1)|uncultured;Ambiguous_taxa(2)	Mitsuokella sp. oral taxon G68(1)|Selenomonas genomosp. P8 oral clone MB5_P06(1)|Selenomonas sp. oral clone JI021(1)|uncultured bacterium(1)|uncultured organism(1)|uncultured rumen bacterium 4C28d-3(1)|uncultured Selenomonas sp.(1)|uncultured;Ambiguous_taxa(2)	-	no	no	no	no	no	no	no	no	no	no	-		-
Shewanella		new	?			no			shewanella algae	-	-	-	cellulitis	heterotrophic facultative anaerobes, In the absence of oxygen, members of this genus possess capabilities allowing the use of a variety of other electron acceptors for respiration. These include thiosulfate, sulfite, or elemental sulfuras well as fumarate. It is oxidase and catalase-positive non-fermenter gram-negative rod that produces hydrogen sulfide, indole	BACTO MARINE BROTH (DIFCO 2216) (DSMZ Medium 514)	16 S, WGS				no	no	no	no	no	no	no	no	up [1]	no	no			PMID: 32103871 [1]
*F_Peptostreptococcaceae; Unassigned	F_Peptostreptococcaceae; Unassigned	yes	gut?		yes	no	7									16 S, WGS	yes	Clostridium sp. 01(2)|Clostridium sp. enrichment culture clone NHT38(2)|Clostridium sp. K39(2)|Clostridium sp. LAM201(2)|Intestinibacter;Ambiguous_taxa(1)|NA;Ambiguous_taxa(3)|Romboutsia;Ambiguous_taxa(3)|Terrisporobacter;Ambiguous_taxa(1)|uncultured bacterium(6)|uncultured Clostridium sp.(3)|uncultured Firmicutes bacterium(1)|uncultured organism(5)|uncultured Peptostreptococcaceae bacterium(1)|u…	Clostridium sp. 01(2)|Clostridium sp. enrichment culture clone NHT38(2)|Clostridium sp. K39(2)|Clostridium sp. LAM201(2)|Intestinibacter;Ambiguous_taxa(1)|NA;Ambiguous_taxa(3)|Romboutsia;Ambiguous_taxa(3)|Terrisporobacter;Ambiguous_taxa(1)|uncultured bacterium(6)|uncultured Clostridium sp.(3)|uncultured Firmicutes bacterium(1)|uncultured organism(5)|uncultured Peptostreptococcaceae bacterium(1)|u…	-	no	no	no	no	no	no	no	no	no	no	-		-
Tatumella		new	?			no			-	-	-	-		Gram-negative, facultative, and anaerobic bacteria	REACTIVATION WITH LIQUID MEDIUM 1 (DSMZ Medium 1a), 28°C, MEDIUM 3 - Columbia agar	16 S, WGS				no	no	no	no	no	no	no	no	no	no	no	negativeli corelated wth some fungi [1]		PMID: 26516658 [1]
Prevotella	Prevotella 1	yes	gut		yes	yes (+/-)	4		Prevotella_bergensis Prevotella_bivia Prevotella_buccae Prevotella_buccalis Prevotella_colorans Prevotella_copri Prevotella_corporis Prevotella_disiens Prevotella_fusca Prevotella_intermedia Prevotella_multisaccharivorax Prevotella_nigrescens Prevotella_oralis Prevotella_sp_885 Prevotella_sp_AM42_24 Prevotella_sp_CAG_1031 Prevotella_sp_CAG_1058 Prevotella_sp_CAG_1092 Prevotella_sp_CAG_1124 Prevot…				Rheumatoid Arthritis, enriched in patients treated with chemotherapy compared to controls	ferment carbohydrates and produce succinic and acetic acids	SCHAEDLER BROTH (ROTH; 5772) (DSMZ Medium 1669), 37°C, anaerobic	16 S, WGS		Prevotella 1;Ambiguous_taxa(2)|uncultured bacterium(4)	Prevotella 1;Ambiguous_taxa(2)|uncultured bacterium(4)	Prevotella intermedia	yes (more in rectal) [9]	yes (right) [9]	no	no	no	no	up [1, 4,7], down [2]	up [5]	no	up [3]	enriched in fecal samples of CRC patients in comparison with healthy individuals [1,4], depleted in fecal samples of CRC patients in comparison with healthy individuals [2], more abundant in CRC tissue than in adenoma [3], Higher CRC risk [5], increased in tumor mucosa in comparison with healthy tissue from healthy donors [6]		PMID: 31611994 [1], 31582724 [2], 31035942 [3], 29642940 [4] 30365870 [5], 26992426 [6], 29642940 [7] 31665031 [8], 28600626 [9]
Prevotellaceae UCG-003		new	gut			no			-	-	-	-	Acute myocardial ischemia (might affect the intestinal permeability, oxidative stress and energy metabolism, which might further stimulate the intestinal inflammation) 1		/	16S				no	no	no	no	no	no	no	no	no	no	no	my produce oxidative stress and energy metabolism, which might further stimulate the intestinal inflammation [1]		PMID: 31428065 [1]
Johnsonella		new	oral			no			-	-	-	-	Oral squamous cell carcinoma (OSCC)	a		16 S, WGS				no, with other ccancer	no	no	no	no	no	no	no	no	no	no	associated with oral squamosa carcinoma [1]		PMID: 22817758 [1]
Phocaeicola	Phocaeicola	yes	oral		yes	yes (+)	1	Bacteroidetes bacterium oral taxon 272(1)		no	no	no				16 S, WGS		Phocaeicola;Ambiguous_taxa(1)	Phocaeicola;Ambiguous_taxa(1)	-	no	yes (right) [1]	no	no	no	no	no	no	no	no	More abundant in right tumor sites in comparison with left tumor sites [1]		PMID: 31611994 [1]
Abiotrophia		new	oral			no			Abiotrophia_defectiva	-	-	-	ocular infections, osteoarticular infections, prosthetic joint infections, otitis and sinus infections, cerebral abscesses, iatrogenic meningitis, and pancreatic abscesses, previously asociated with Gastric cancer [2],		PYG MEDIUM (MODIFIED) (DSMZ Medium 104), 37°C, anaerobic, MEDIUM 27 - for Capnocytophaga gingivalis and Abiotrophia genus	16 S, WGS				no	no	no	no	no	no	no	no	no	no	no	connected to the western diet [1] , Risk Effect on Gastric Cancer [2]		PMID: 30112040 [1] , 30410609 [2]
Kingella		new	upper respiratory			no			-	-	-	-	septic arthritis, osteomyelitis, spondylodiscitis, bacteraemia, and endocarditis		COLUMBIA BLOOD AGAR (DSMZ Medium 429), 37°C / MEDIUM 6 - Columbia agar with 10 % horse blood	16 S, WGS				no	no	no	no	no	no	no	no	no	no	no
*Defluviitaleaceae UCG-011	Defluviitaleaceae UCG-011	yes	oral/gut	yes		no	11									16 S, WGS		Lachnospiraceae bacterium canine oral taxon 026(2)|Lachnospiraceae bacterium canine oral taxon 073(2)|Lachnospiraceae bacterium feline oral taxon 001(2)|Peptococcus sp. oral clone JM048(2)|uncultured bacterium(11)|uncultured Lachnospiraceae bacterium(2)	Lachnospiraceae bacterium canine oral taxon 026(2)|Lachnospiraceae bacterium canine oral taxon 073(2)|Lachnospiraceae bacterium feline oral taxon 001(2)|Peptococcus sp. oral clone JM048(2)|uncultured bacterium(11)|uncultured Lachnospiraceae bacterium(2)	-	no	no	no	no	no	no	no	no	no	no			-
Stomatobaculum		new	dental plaque			no			-	-	-	-	detected decrease in lung cancer 1	glucose , maltose, sucrose positive, anaerobe, Cells are Gram-variable after staining but structurally Gram-positive, long non-motile rods,	PY + X STREDNÉ (DSMZ médium 104b), anaeróbne	16 S,				no	no	no	no	no	no	no	no	no	no	no	detected decrease in lung cancer [1]		PMID: 32541778 [1]
Comamonadaceae		new	oral			yes			-	-	-	-	1. detected increase in women breast cancer samples, 3. Higher relative abundance were found in cases compared with controls.		/	16 S,				yes	no	no	no	no	no	no	no	up [1]	no	no			https://www.ncbi.nlm.nih.gov/pmc/articles/PMC5977013/ [1]
