# Supplementary material for: Colorectal Tumour Mucosa Microbiome Is Enriched in Oral Pathogens and Defines Three Subtypes That Correlate with Markers of Tumour Progression
Source: Cancers (Basel). 2021 Sep 25;13(19):4799. doi: 10.3390/cancers13194799 (PMC8507728; doi:10.3390/cancers13194799)
Supplement: Supplementary file 1 [file cancers-13-04799-s001.zip › cancers-1377747-supplementary-updated final/TableS12.xlsx]

## Sheet: Tumour swabs (N=178)
	Df	SumOfSqs	R2	F	Pr(>F)
pN.which.tumour.swab	2	2165.86	0.0131726	1.20327	0.098
pT.which.tumour.swab	4	4296.29	0.0261298	1.19343	0.057
stage.which.tumour.swab.cat	3	2402.75	0.0146134	0.889916	0.81
site_merged_178_f	2	5050.18	0.0307149	2.80569	0.001
grade.which.tumour.swab	1	1668.51	0.0101478	1.85392	0.002
gender	1	1359.54	0.00826864	1.51062	0.035
clustersPat3_f	1	6883.58	0.0418656	7.64851	0.001
age.at.dg	1	1095.92	0.00666533	1.2177	0.153
Residual	155	139498	0.848422
Total	170	164421	1

## Sheet: Visually-normal (N=178)
	Df	SumOfSqs	R2	F	Pr(>F)
pN.which.tumour.swab	2	2001.85	0.0129143	1.14041	0.157
pT.which.tumour.swab	4	4364.17	0.028154	1.24309	0.039
stage.which.tumour.swab.cat	3	2525.79	0.0162943	0.959263	0.585
site_merged_178_f	2	4203.49	0.0271175	2.39465	0.001
grade.which.tumour.swab	1	857.932	0.00553467	0.977496	0.481
gender	1	1096.9	0.00707627	1.24976	0.088
clustersPat3_f	1	2635.09	0.0169994	3.00232	0.001
age.at.dg	1	1284.29	0.00828519	1.46327	0.045
Residual	155	136041	0.877624
Total	170	155011	1

## Sheet: Tumour swabs (N=127)
	Df	SumOfSqs	R2	F	Pr(>F)
pN.which.tumour.swab	2	1935.59	0.0164769	1.07615	0.255
pT.which.tumour.swab	4	4256	0.0362297	1.18313	0.07
stage.which.tumour.swab.cat	3	2953.35	0.0251407	1.09467	0.194
site_merged_127_f	2	3901.86	0.0332151	2.16937	0.001
grade.which.tumour.swab	1	1853.03	0.0157741	2.0605	0.003
gender	1	1195.46	0.0101765	1.32931	0.07
clustersPat3_127_f	1	5134.11	0.0437047	5.70896	0.001
age.at.dg	1	916.698	0.00780349	1.01934	0.4
Residual	106	95326.7	0.811479
Total	121	117473	1

## Sheet: Visually-normal (N=127)
	Df	SumOfSqs	R2	F	Pr(>F)
pN.which.tumour.swab	2	1814.06	0.0165263	1.0426	0.343
pT.which.tumour.swab	4	4129	0.0376157	1.18653	0.082
stage.which.tumour.swab.cat	3	2806.57	0.0255681	1.07535	0.268
site_merged_127_f	2	3388.82	0.0308725	1.94766	0.001
grade.which.tumour.swab	1	942.151	0.0085831	1.08297	0.287
gender	1	870.154	0.0079272	1.00021	0.415
clustersPat3_127_f	1	2331.31	0.0212385	2.67975	0.001
age.at.dg	1	1269.16	0.0115622	1.45885	0.035
Residual	106	92216.9	0.840106
Total	121	109768	1

## Sheet: Stool samples (N=127)
	Df	SumOfSqs	R2	F	Pr(>F)
pN.which.tumour.swab	2	2269.07	0.0204032	1.26652	0.067
pT.which.tumour.swab	4	4035.94	0.0362907	1.12636	0.114
stage.which.tumour.swab.cat	3	2660.41	0.0239221	0.989971	0.485
site_merged_127_f	2	2605.64	0.0234296	1.45438	0.012
grade.which.tumour.swab	1	790.372	0.00710692	0.882319	0.693
gender	1	1111.92	0.00999824	1.24127	0.141
clustersPat3_127_f	1	1514.7	0.01362	1.69092	0.009
age.at.dg	1	1269.81	0.011418	1.41754	0.043
Residual	106	94953.6	0.853811
Total	121	111211	1
