# Supplementary material for: Colorectal Tumour Mucosa Microbiome Is Enriched in Oral Pathogens and Defines Three Subtypes That Correlate with Markers of Tumour Progression
Source: Cancers (Basel). 2021 Sep 25;13(19):4799. doi: 10.3390/cancers13194799 (PMC8507728; doi:10.3390/cancers13194799)
Supplement: Supplementary file 1 [file cancers-13-04799-s001.zip › cancers-1377747-supplementary-updated final/TableS13.xlsx]

## Sheet: Tumour (N=178)
Genera	Model without interaction SITE and GRADE															Model with interaction SITE and GRADE																											STAGE						TUMOUR
	Intercept	Grade: 2	Grade: 2 (p-value)	Grade: 2 (adjusted p-value)	Grade: 3	Grade: 3 (p-value)	Grade: 3 (adjusted p-value)	Site: left	Site: left (p-value)	Site: left (adjusted p-value)	Site: rectosigmoideum+rectum	Site: rectosigmoideum+rectum (p-value)	Site: rectosigmoideum+rectum (adjusted p-value)	p-value	adjusted p-value	Intercept	Grade: 2	Grade: 2 (p-value)	Grade: 2 (adjusted p-value)	Grade: 3	Grade: 3 (p-value)	Grade: 3 (adjusted p-value)	Site: left	Site: left (p-value)	Site: left (adjusted p-value)	Site: rectosigmoideum+rectum	Site: rectosigmoideum+rectum (p-value)	Site: rectosigmoideum+rectum (adjusted p-value)	Grade 2: Site left	Grade 2: Site left (p-value)	Grade 2: Site left (adjusted p-value)	Grade 3: Site left	Grade 3: Site left (p-value)	Grade 3: Site left (adjusted p-value)	Grade 2: Site rectosigmoideum+rectum	Grade 2: Site rectosigmoideum+rectum (p-value)	Grade 2: Site rectosigmoideum+rectum (adjusted p-value)	Grade 3: Site rectosigmoideum+rectum	Grade 3: Site rectosigmoideum+rectum (p-value)	Grade 3: Site rectosigmoideum+rectum (adjusted p-value)	p-value	adjusted p-value	Intercept	Stage: advanced (III-IV)	Stage: advanced (III-IV) (p-value)	Stage: advanced (III-IV) (adjustedp-value)	p-value	adjusted p-value	Intercept
Archaea; G_Methanobrevibacter	-	-	-	-	-	-	-	-	-	-	-	-	-	-	-	-0.733892	0.0255635	0.917206	0.954358	0.0418074	0.863724	0.983422	0.0492435	0.880943	0.880943	3.5672	1.60527e-19	3.05002e-18	-0.0668254	0.852739	0.900113	-0.101152	0.81525	0.855392	-3.54975	2.57224e-17	4.88726e-16	-3.28969	1.79118e-13	3.40323e-12	1.42679e-05	6.77726e-05	-0.698557	0.000787747	0.992628	0.994494	0.243165	0.998787	-0.467963
Bacteria; G_Actinomyces	-0.72115	0.148458	0.341896	0.979229	0.0737338	0.665932	0.979408	-0.0980244	0.42449	0.679098	-0.109406	0.342359	0.552193	0.733497	0.883731	-	-	-	-	-	-	-	-	-	-	-	-	-	-	-	-	-	-	-	-	-	-	-	-	-	-	-	-0.662025	0.0225908	0.807518	0.96282	0.964798	0.998787	-0.515995
Bacteria; G_Bifidobacterium	3.24546	-0.585935	0.333694	0.979229	-1.04836	0.114903	0.894843	1.85598	0.00013592	0.0053765	1.24657	0.00578115	0.064235	0.000258245	0.00645613	-	-	-	-	-	-	-	-	-	-	-	-	-	-	-	-	-	-	-	-	-	-	-	-	-	-	-	3.55393	-0.0778391	0.763643	0.96282	0.655451	0.998787	3.14368
Bacteria; G_Collinsella	5.21703	-0.394791	0.367622	0.979229	-0.730744	0.128483	0.917739	-0.400315	0.245555	0.571059	0.127216	0.693617	0.85052	0.295644	0.533495	-	-	-	-	-	-	-	-	-	-	-	-	-	-	-	-	-	-	-	-	-	-	-	-	-	-	-	4.98015	-0.419084	0.115201	0.96282	0.577198	0.998787	4.91552
Bacteria; G_Senegalimassilia	-0.560846	-0.0398089	0.802987	0.979229	0.00109379	0.995003	0.995003	-0.0860359	0.493027	0.714016	-0.0543627	0.644263	0.823203	0.895945	0.963382	-	-	-	-	-	-	-	-	-	-	-	-	-	-	-	-	-	-	-	-	-	-	-	-	-	-	-	-0.56436	-0.0240996	0.796827	0.96282	0.939984	0.998787	-0.455999
Bacteria; G_Slackia	-0.480343	0.0963897	0.663109	0.979229	0.296531	0.221717	0.954596	-0.0458367	0.792105	0.870445	-0.130557	0.424096	0.645965	0.370272	0.597213	-	-	-	-	-	-	-	-	-	-	-	-	-	-	-	-	-	-	-	-	-	-	-	-	-	-	-	-0.497341	0.0969714	0.425507	0.96282	0.803218	0.998787	-0.653943
Bacteria; F_Coriobacteriaceae; G_uncultured	-0.63683	0.0744155	0.572854	0.979229	-0.0747345	0.604879	0.979408	0.114584	0.270029	0.574531	0.0551368	0.571157	0.793274	0.196074	0.426248	-	-	-	-	-	-	-	-	-	-	-	-	-	-	-	-	-	-	-	-	-	-	-	-	-	-	-	-0.620703	-0.010258	0.888029	0.96282	0.684918	0.998787	-0.533562
Bacteria; G_Bacteroides	9.78907	0.153503	0.527128	0.979229	-0.00338123	0.98984	0.995003	-0.316285	0.0985756	0.357226	-0.583582	0.00132464	0.0331161	0.030969	0.151538	-	-	-	-	-	-	-	-	-	-	-	-	-	-	-	-	-	-	-	-	-	-	-	-	-	-	-	9.74479	-0.300944	0.0571737	0.96282	0.264044	0.998787	10.1655
Bacteria; F_Bacteroidales S24-7 group; G_uncultured bacterium	-	-	-	-	-	-	-	-	-	-	-	-	-	-	-	-0.315142	-0.313869	0.247293	0.761687	-0.161407	0.547455	0.866804	0.20184	0.577277	0.783448	-0.649322	0.0897159	0.213075	-0.330087	0.405411	0.550201	-0.474035	0.320618	0.406116	0.809418	0.0505771	0.120121	0.112211	0.80362	0.848266	0.0260192	0.038028	-0.543843	-0.137126	0.128855	0.96282	0.387327	0.998787	-0.557949
Bacteria; G_Barnesiella	5.34183	-0.0265186	0.966369	0.979229	-0.379888	0.581244	0.979408	-0.237353	0.631294	0.767001	-0.238787	0.606928	0.820173	0.950505	0.982147	-	-	-	-	-	-	-	-	-	-	-	-	-	-	-	-	-	-	-	-	-	-	-	-	-	-	-	5.13803	0.0586091	0.870494	0.96282	0.164325	0.998787	6.64314
Bacteria; G_Butyricimonas	4.5921	-0.335525	0.496711	0.979229	-0.403234	0.455565	0.954596	-0.238374	0.538974	0.747638	-0.175973	0.628807	0.823203	0.893585	0.963382	-	-	-	-	-	-	-	-	-	-	-	-	-	-	-	-	-	-	-	-	-	-	-	-	-	-	-	4.10954	0.139459	0.633184	0.96282	0.862065	0.998787	4.78889
Bacteria; G_Coprobacter	3.28067	0.0317427	0.951543	0.979229	-1.01405	0.0775115	0.871504	-0.442954	0.281527	0.575483	-0.479365	0.214537	0.412572	0.108835	0.279063	-	-	-	-	-	-	-	-	-	-	-	-	-	-	-	-	-	-	-	-	-	-	-	-	-	-	-	2.92319	0.0864761	0.692578	0.96282	0.0378984	0.998787	4.99301
Bacteria; G_Odoribacter	-	-	-	-	-	-	-	-	-	-	-	-	-	-	-	4.29512	0.910166	0.194653	0.761687	0.561542	0.41844	0.795036	1.75848	0.0616335	0.106458	-0.073937	0.940161	0.967885	-1.9412	0.0595519	0.113149	-5.02184	6.99422e-05	0.000221484	-0.543145	0.609893	0.724248	-0.030333	0.979256	0.979256	0.0541159	0.0661296	4.72299	-0.0694831	0.767456	0.96282	0.429032	0.998787	5.13239
Bacteria; G_Parabacteroides	5.82498	0.17378	0.729015	0.979229	-0.447348	0.415585	0.954596	0.308742	0.433975	0.679098	0.171069	0.643904	0.823203	0.268763	0.516851	-	-	-	-	-	-	-	-	-	-	-	-	-	-	-	-	-	-	-	-	-	-	-	-	-	-	-	6.05443	-0.296387	0.301472	0.96282	0.1272	0.998787	7.17579
Bacteria; G_Porphyromonas	-0.363105	-0.224143	0.435898	0.979229	-0.14825	0.637578	0.979408	-0.00231743	0.991816	0.992165	0.371454	0.0811657	0.292211	0.334871	0.558118	-	-	-	-	-	-	-	-	-	-	-	-	-	-	-	-	-	-	-	-	-	-	-	-	-	-	-	-0.539959	0.0978055	0.515052	0.96282	0.2333	0.998787	-0.810083
Bacteria; F_Porphyromonadaceae; G_uncultured	-0.70062	0.0117597	0.919384	0.979229	-0.0348919	0.783831	0.979408	-0.0142557	0.875972	0.931885	0.225092	0.00933649	0.0848772	0.0531197	0.216484	-	-	-	-	-	-	-	-	-	-	-	-	-	-	-	-	-	-	-	-	-	-	-	-	-	-	-	-0.72183	0.0547209	0.398492	0.96282	0.0833992	0.998787	-0.704849
Bacteria; G_Alloprevotella	0.0276971	-0.236344	0.421853	0.979229	-0.119339	0.710768	0.979408	-0.666472	0.00438657	0.0672159	-0.34143	0.116721	0.306289	0.00910093	0.0650066	-	-	-	-	-	-	-	-	-	-	-	-	-	-	-	-	-	-	-	-	-	-	-	-	-	-	-	-0.552984	-0.0869588	0.558379	0.96282	0.898518	0.998787	-0.704428
Bacteria; G_Paraprevotella	-	-	-	-	-	-	-	-	-	-	-	-	-	-	-	1.26833	-1.88566	3.23205e-06	6.14089e-05	-1.85966	3.54125e-06	1.68209e-05	-1.42899	0.00695246	0.0165121	-2.24132	7.20523e-05	0.000273799	1.65545	0.0043446	0.0117925	1.26739	0.0673433	0.0985291	2.41962	7.29269e-05	0.000277122	2.58232	0.000110597	0.000420268	0.179611	0.189969	-0.512362	-0.144197	0.224185	0.96282	0.717647	0.998787	-0.552432
Bacteria; G_Prevotella	-	-	-	-	-	-	-	-	-	-	-	-	-	-	-	-0.263004	-0.198878	0.683845	0.954358	3.11218	1.26389e-09	8.00461e-09	-0.267735	0.681777	0.863584	-0.702296	0.307457	0.486808	0.00553172	0.993825	0.993825	-2.83724	0.00116433	0.00276529	0.598321	0.420658	0.570893	-2.88719	0.000498281	0.00157789	3.82233e-08	7.26242e-07	-0.538113	0.021161	0.888384	0.96282	0.998787	0.998787	-0.549294
Bacteria; G_Prevotella 2	-0.614621	-0.0236919	0.877771	0.979229	0.0486932	0.772763	0.979408	-0.235123	0.0535053	0.273692	-0.128861	0.257705	0.468555	0.120316	0.300791	-	-	-	-	-	-	-	-	-	-	-	-	-	-	-	-	-	-	-	-	-	-	-	-	-	-	-	-0.683773	-0.0101802	0.905891	0.968562	0.824378	0.998787	-0.743491
Bacteria; G_Prevotella 7	1.2988	0.197339	0.587378	0.979229	0.314034	0.430378	0.954596	-0.172712	0.545776	0.747638	-0.0397495	0.882158	0.969404	0.712556	0.868971	-	-	-	-	-	-	-	-	-	-	-	-	-	-	-	-	-	-	-	-	-	-	-	-	-	-	-	1.53063	-0.0349701	0.865311	0.96282	0.687061	0.998787	1.11282
Bacteria; G_Prevotella 9	-0.285466	-0.0128151	0.967167	0.979229	-0.0322813	0.924529	0.979408	0.0252676	0.917769	0.956009	-0.0840503	0.714437	0.85052	0.991246	0.991246	-	-	-	-	-	-	-	-	-	-	-	-	-	-	-	-	-	-	-	-	-	-	-	-	-	-	-	-0.386965	-0.0519269	0.762825	0.96282	0.825897	0.998787	-0.610133
Bacteria; G_Alistipes	6.1561	-0.0148504	0.973698	0.979229	-0.325989	0.508735	0.954596	0.316727	0.371594	0.679098	0.09235	0.781073	0.897785	0.620907	0.827876	-	-	-	-	-	-	-	-	-	-	-	-	-	-	-	-	-	-	-	-	-	-	-	-	-	-	-	6.22626	-0.0231217	0.930154	0.96987	0.479476	0.998787	6.89778
Bacteria; G_Gemella	-	-	-	-	-	-	-	-	-	-	-	-	-	-	-	2.53932	-0.0473197	0.952887	0.954358	0.163839	0.836388	0.983422	3.30494	0.00234744	0.00637163	-1.1799	0.295937	0.486808	-3.23814	0.00633168	0.0150377	-3.51803	0.0134427	0.0255411	1.25716	0.302621	0.47915	1.03066	0.440464	0.523051	0.189969	0.189969	2.57008	0.0163918	0.949828	0.96987	0.062465	0.998787	-0.101301
Bacteria; G_Granulicatella	-0.372098	0.127785	0.600373	0.979229	-0.236668	0.375754	0.954596	-0.279473	0.146092	0.440798	-0.0354187	0.843898	0.949346	0.15383	0.357744	-	-	-	-	-	-	-	-	-	-	-	-	-	-	-	-	-	-	-	-	-	-	-	-	-	-	-	-0.509556	-0.0820077	0.51361	0.96282	0.563329	0.998787	-0.700321
Bacteria; G_Streptococcus	4.53989	-0.105692	0.839516	0.979229	-0.109658	0.847771	0.979408	-0.197849	0.629724	0.767001	0.00961517	0.980074	0.997654	0.984953	0.991246	-	-	-	-	-	-	-	-	-	-	-	-	-	-	-	-	-	-	-	-	-	-	-	-	-	-	-	4.16226	0.365128	0.229327	0.96282	0.0760292	0.998787	3.73578
Bacteria; G_Christensenellaceae R-7 group	3.53475	-0.564512	0.319152	0.979229	-0.459071	0.458907	0.954596	1.87753	3.88994e-05	0.00388994	1.22426	0.00377799	0.0472249	0.00120265	0.0168232	-	-	-	-	-	-	-	-	-	-	-	-	-	-	-	-	-	-	-	-	-	-	-	-	-	-	-	4.05219	0.0269925	0.91928	0.96987	0.917149	0.998787	3.56815
Bacteria; G_Clostridium sensu stricto 1	3.80373	-1.02289	0.107597	0.979229	-0.486799	0.482771	0.954596	-1.19568	0.0172365	0.143637	-1.69071	0.000383854	0.0191927	0.00575878	0.0479899	-	-	-	-	-	-	-	-	-	-	-	-	-	-	-	-	-	-	-	-	-	-	-	-	-	-	-	2.48036	0.035505	0.861027	0.96282	0.470486	0.998787	2.18486
Bacteria; F_Clostridiales vadinBB60 group; G_uncultured bacterium	-	-	-	-	-	-	-	-	-	-	-	-	-	-	-	-0.488333	0.10438	0.833834	0.954358	0.0306694	0.950375	0.983422	2.67707	8.5328e-05	0.000324246	3.22897	7.80387e-06	3.70684e-05	-2.62805	0.000402051	0.00152779	-2.53371	0.00428105	0.00903776	-3.15791	4.72599e-05	0.000277122	-2.83932	0.000767079	0.00208207	0.0543334	0.0661296	-0.383142	0.146935	0.363986	0.96282	0.658878	0.998787	-0.308163
Bacteria; G_Anaerococcus	-0.648289	-0.0924984	0.45375	0.979229	-0.10015	0.458631	0.954596	-0.0315798	0.744721	0.836766	0.058024	0.523969	0.737985	0.825015	0.937517	-	-	-	-	-	-	-	-	-	-	-	-	-	-	-	-	-	-	-	-	-	-	-	-	-	-	-	-0.721408	-0.0578214	0.414902	0.96282	0.422544	0.998787	-0.768838
Bacteria; G_Parvimonas	2.07782	-0.280396	0.590985	0.979229	1.00061	0.0810126	0.871504	0.357719	0.383442	0.679098	0.306156	0.426586	0.645965	0.0948076	0.264444	-	-	-	-	-	-	-	-	-	-	-	-	-	-	-	-	-	-	-	-	-	-	-	-	-	-	-	2.29896	0.112683	0.585528	0.96282	0.202508	0.998787	0.0720944
Bacteria; G_Family XIII AD3011 group	2.26344	-0.533916	0.192551	0.979229	0.432382	0.334427	0.954596	1.23863	0.000161295	0.0053765	0.377815	0.211201	0.412572	0.00151408	0.0168232	-	-	-	-	-	-	-	-	-	-	-	-	-	-	-	-	-	-	-	-	-	-	-	-	-	-	-	2.75027	-0.0896263	0.576352	0.96282	0.560927	0.998787	2.41154
Bacteria; G_Family XIII UCG-001	-0.639472	0.0104619	0.929095	0.979229	0.0122253	0.924315	0.979408	-0.175651	0.058711	0.279576	-0.259652	0.00313148	0.0447354	0.0262173	0.145652	-	-	-	-	-	-	-	-	-	-	-	-	-	-	-	-	-	-	-	-	-	-	-	-	-	-	-	-0.718581	-0.0511623	0.485193	0.96282	0.392876	0.998787	-0.657694
Bacteria; G_Mogibacterium	-0.560846	0.0278589	0.905079	0.979229	0.687044	0.0078543	0.26181	-0.225414	0.220688	0.525449	-0.23553	0.172912	0.375896	0.000883992	0.0147332	-	-	-	-	-	-	-	-	-	-	-	-	-	-	-	-	-	-	-	-	-	-	-	-	-	-	-	-0.648229	0.118494	0.293609	0.96282	0.442532	0.998787	-0.632101
Bacteria; G_Anaerostipes	3.33133	-0.367129	0.451905	0.979229	-0.899085	0.0934689	0.871504	0.592073	0.12378	0.390315	0.575149	0.111201	0.306289	0.0645024	0.230366	-	-	-	-	-	-	-	-	-	-	-	-	-	-	-	-	-	-	-	-	-	-	-	-	-	-	-	3.07726	0.40501	0.0955192	0.96282	0.179381	0.998787	3.56997
Bacteria; G_Blautia	5.07349	-0.0665403	0.858462	0.979229	-0.349356	0.392817	0.954596	0.716951	0.0153982	0.139983	0.289188	0.294188	0.506353	0.0376901	0.16387	-	-	-	-	-	-	-	-	-	-	-	-	-	-	-	-	-	-	-	-	-	-	-	-	-	-	-	5.33078	-0.155321	0.453732	0.96282	0.699444	0.998787	5.68269
Bacteria; G_Coprococcus 1	3.95589	-0.317881	0.404227	0.979229	-0.58991	0.158123	0.923062	0.765397	0.0113136	0.113136	0.465316	0.0989221	0.306289	0.0149714	0.0935715	-	-	-	-	-	-	-	-	-	-	-	-	-	-	-	-	-	-	-	-	-	-	-	-	-	-	-	4.00643	-0.0413912	0.843413	0.96282	0.518852	0.998787	3.423
Bacteria; G_Coprococcus 2	-	-	-	-	-	-	-	-	-	-	-	-	-	-	-	-0.419448	-0.242722	0.280621	0.761687	-0.280739	0.208008	0.564593	3.24533	6.80078e-21	1.29215e-19	-0.452614	0.15333	0.291327	-3.05233	9.39695e-17	1.78542e-15	-3.17727	1.67838e-13	3.18891e-12	0.549213	0.109068	0.230255	0.515627	0.169543	0.292847	0.00256867	0.00488047	-0.680082	0.0564453	0.468756	0.96282	0.519443	0.998787	-0.460715
Bacteria; G_Dorea	4.37194	0.137816	0.728362	0.979229	-0.0943588	0.827994	0.979408	0.24389	0.434623	0.679098	0.00892386	0.975675	0.997654	0.703963	0.868971	-	-	-	-	-	-	-	-	-	-	-	-	-	-	-	-	-	-	-	-	-	-	-	-	-	-	-	4.49715	-0.135429	0.567366	0.96282	0.815015	0.998787	4.29711
Bacteria; G_Eisenbergiella	-0.605836	-0.081637	0.594933	0.979229	-0.0622689	0.71093	0.979408	-0.0661612	0.583581	0.767001	-0.116601	0.303812	0.506353	0.811208	0.932423	-	-	-	-	-	-	-	-	-	-	-	-	-	-	-	-	-	-	-	-	-	-	-	-	-	-	-	-0.712638	0.0129112	0.888761	0.96282	0.986159	0.998787	-0.680428
Bacteria; G_Fusicatenibacter	3.44921	-0.452104	0.212436	0.979229	-0.369337	0.351539	0.954596	0.630672	0.0276837	0.162846	0.831237	0.00213412	0.0381409	0.0131732	0.0878216	-	-	-	-	-	-	-	-	-	-	-	-	-	-	-	-	-	-	-	-	-	-	-	-	-	-	-	3.46711	0.105173	0.563537	0.96282	0.781796	0.998787	2.84134
Bacteria; G_Howardella	-0.4245	0.0208621	0.924615	0.979229	0.15348	0.525028	0.954596	-0.21632	0.213043	0.525449	-0.364134	0.0262652	0.138238	0.054121	0.216484	-	-	-	-	-	-	-	-	-	-	-	-	-	-	-	-	-	-	-	-	-	-	-	-	-	-	-	-0.607478	0.156134	0.224182	0.96282	0.758577	0.998787	-0.685045
Bacteria; G_Hungatella	-0.547135	0.0487988	0.825016	0.979229	0.116455	0.629857	0.979408	-0.0916398	0.59749	0.767001	0.00251426	0.987678	0.997654	0.916965	0.975495	-	-	-	-	-	-	-	-	-	-	-	-	-	-	-	-	-	-	-	-	-	-	-	-	-	-	-	-0.522707	-0.0181112	0.884696	0.96282	0.645291	0.998787	-0.557768
Bacteria; F_Lachnospiraceae; G_Incertae Sedis	-	-	-	-	-	-	-	-	-	-	-	-	-	-	-	-0.635324	0.0323171	0.946422	0.954358	0.00989799	0.983422	0.983422	4.29701	3.38991e-10	3.22042e-09	1.06134	0.118172	0.249474	-2.86932	6.9943e-05	0.000332229	-4.0347	4.02054e-06	3.81951e-05	-0.619009	0.397686	0.570893	0.734681	0.359963	0.488521	0.00023617	0.000814368	-0.497341	0.0406815	0.728805	0.96282	0.942511	0.998787	-0.344742
Bacteria; G_Lachnoclostridium	6.89645	0.151239	0.651375	0.979229	-0.0963395	0.792533	0.979408	-0.222103	0.398944	0.679098	-0.512711	0.0390304	0.185859	0.297631	0.533495	-	-	-	-	-	-	-	-	-	-	-	-	-	-	-	-	-	-	-	-	-	-	-	-	-	-	-	6.82559	-0.128347	0.530436	0.96282	0.858285	0.998787	7.0239
Bacteria; G_Lachnospira	-	-	-	-	-	-	-	-	-	-	-	-	-	-	-	-0.00769842	-0.376255	0.529485	0.954358	-0.602719	0.309668	0.70505	1.98166	0.0140705	0.0297044	-0.574383	0.495177	0.72372	-0.923853	0.292107	0.462502	-1.91188	0.0707528	0.0985291	1.00645	0.26917	0.47915	2.60186	0.00977712	0.0206406	0.00881601	0.0152277	-0.415665	0.161796	0.246147	0.96282	0.43094	0.998787	-0.372242
Bacteria; G_Lachnospiraceae FCS020 group	-0.672145	-0.0361407	0.880052	0.979229	0.0312821	0.905009	0.979408	0.200475	0.287742	0.575483	-0.0652892	0.711758	0.85052	0.747799	0.890237	-	-	-	-	-	-	-	-	-	-	-	-	-	-	-	-	-	-	-	-	-	-	-	-	-	-	-	-0.563209	-0.218238	0.118057	0.96282	0.512597	0.998787	-0.620345
Bacteria; G_Lachnospiraceae ND3007 group	1.62974	-0.0848015	0.73217	0.979229	-0.248273	0.360488	0.954596	0.321612	0.100023	0.357226	0.283237	0.122516	0.306289	0.0952	0.264444	-	-	-	-	-	-	-	-	-	-	-	-	-	-	-	-	-	-	-	-	-	-	-	-	-	-	-	1.88886	0.038178	0.767534	0.96282	0.823406	0.998787	2.12432
Bacteria; G_Lachnospiraceae NK4A136 group	4.56345	-0.164092	0.703042	0.979229	0.141283	0.764252	0.979408	0.320493	0.344085	0.674677	-0.0427611	0.892851	0.97049	0.701534	0.868971	-	-	-	-	-	-	-	-	-	-	-	-	-	-	-	-	-	-	-	-	-	-	-	-	-	-	-	4.6122	-0.0162704	0.946253	0.96987	0.641413	0.998787	4.29937
Bacteria; G_Lachnospiraceae UCG-004	5.53436	0.062886	0.877104	0.979229	-0.0916502	0.836868	0.979408	-0.0859292	0.78809	0.870445	0.0586787	0.844918	0.949346	0.969128	0.988906	-	-	-	-	-	-	-	-	-	-	-	-	-	-	-	-	-	-	-	-	-	-	-	-	-	-	-	5.54891	-0.0784042	0.744104	0.96282	0.585402	0.998787	4.6083
Bacteria; G_Lachnospiraceae UCG-005	-0.516771	-0.120174	0.398437	0.979229	-0.186521	0.231655	0.954596	0.0547529	0.624291	0.767001	0.0358914	0.732207	0.861421	0.67007	0.848189	-	-	-	-	-	-	-	-	-	-	-	-	-	-	-	-	-	-	-	-	-	-	-	-	-	-	-	-0.590022	-0.0779553	0.330333	0.96282	0.77031	0.998787	-0.725053
Bacteria; G_Oribacterium	-0.754652	0.0112457	0.905594	0.979229	0.173552	0.0958654	0.871504	-0.102419	0.170623	0.452693	-0.154407	0.028412	0.14206	0.00222127	0.0222127	-	-	-	-	-	-	-	-	-	-	-	-	-	-	-	-	-	-	-	-	-	-	-	-	-	-	-	-0.723471	-0.0826402	0.141711	0.96282	0.692382	0.998787	-0.697132
Bacteria; G_Pseudobutyrivibrio	4.79393	0.10318	0.867592	0.979229	-0.912314	0.179214	0.923062	0.209988	0.666082	0.792954	0.415574	0.363251	0.576589	0.172129	0.382509	-	-	-	-	-	-	-	-	-	-	-	-	-	-	-	-	-	-	-	-	-	-	-	-	-	-	-	4.614	0.0900899	0.742218	0.96282	0.857514	0.998787	4.72403
Bacteria; G_Roseburia	5.0206	0.70834	0.0975414	0.979229	0.464436	0.319652	0.954596	0.483424	0.149871	0.440798	0.224868	0.47432	0.687421	0.219642	0.467324	-	-	-	-	-	-	-	-	-	-	-	-	-	-	-	-	-	-	-	-	-	-	-	-	-	-	-	5.77917	0.0157901	0.951703	0.96987	0.188548	0.998787	6.56102
Bacteria; G_Tyzzerella	-0.632912	-0.0204299	0.900474	0.979229	0.0927855	0.60395	0.979408	-0.108591	0.398249	0.679098	-0.116589	0.333957	0.54747	0.435599	0.666124	-	-	-	-	-	-	-	-	-	-	-	-	-	-	-	-	-	-	-	-	-	-	-	-	-	-	-	-0.680343	0.0370505	0.689144	0.96282	0.959213	0.998787	-0.71077
Bacteria; G_Tyzzerella 4	-0.615859	0.0821743	0.630847	0.979229	-0.0601723	0.7478	0.979408	-0.0759317	0.572213	0.767001	-0.16656	0.187708	0.391059	0.526405	0.751331	-	-	-	-	-	-	-	-	-	-	-	-	-	-	-	-	-	-	-	-	-	-	-	-	-	-	-	-0.58265	-0.152376	0.132181	0.96282	0.0451225	0.998787	-0.344198
Bacteria; F_Lachnospiraceae; G_Unassigned	4.64766	-0.0536672	0.890869	0.979229	-0.370372	0.387506	0.954596	0.546211	0.0770376	0.30815	0.300078	0.299109	0.506353	0.105913	0.278717	-	-	-	-	-	-	-	-	-	-	-	-	-	-	-	-	-	-	-	-	-	-	-	-	-	-	-	4.71663	0.210998	0.360938	0.96282	0.272538	0.998787	5.30173
Bacteria; G_[Eubacterium] hallii group	2.55378	0.328981	0.28558	0.979229	0.189271	0.574113	0.979408	0.54253	0.0259222	0.162846	-0.10611	0.64009	0.823203	0.0803061	0.247969	-	-	-	-	-	-	-	-	-	-	-	-	-	-	-	-	-	-	-	-	-	-	-	-	-	-	-	2.8951	-0.0489532	0.760387	0.96282	0.74513	0.998787	3.19132
Bacteria; G_[Eubacterium] ventriosum group	-	-	-	-	-	-	-	-	-	-	-	-	-	-	-	-0.668026	-0.0753801	0.817043	0.954358	0.00772395	0.980904	0.983422	2.58417	1.67235e-08	7.94367e-08	-0.0184573	0.967885	0.967885	-2.19253	8.32663e-06	5.27353e-05	-2.57116	1.34579e-05	5.11398e-05	0.532924	0.282794	0.47915	0.611037	0.261392	0.406797	0.000257169	0.000814368	-0.589472	0.0288683	0.761151	0.96282	0.800086	0.998787	-0.348306
Bacteria; G_[Ruminococcus] gauvreauii group	-0.632912	0.0522398	0.745435	0.979229	-0.019383	0.912351	0.979408	-0.0296419	0.814695	0.885538	0.148744	0.211146	0.412572	0.498241	0.732708	-	-	-	-	-	-	-	-	-	-	-	-	-	-	-	-	-	-	-	-	-	-	-	-	-	-	-	-0.580629	-0.0343906	0.709108	0.96282	0.175586	0.998787	-0.50293
Bacteria; F_Lachnospiraceae; G_uncultured	6.21608	0.191361	0.624164	0.979229	-0.581409	0.174858	0.923062	-0.594779	0.0539624	0.273692	-0.691266	0.0173261	0.118001	0.0339283	0.15422	-	-	-	-	-	-	-	-	-	-	-	-	-	-	-	-	-	-	-	-	-	-	-	-	-	-	-	5.68515	-0.0668987	0.769623	0.96282	0.910602	0.998787	5.25394
Bacteria; G_Peptococcus	-0.527644	-0.0354704	0.798241	0.979229	-0.0977824	0.519912	0.954596	-0.00107103	0.992165	0.992165	-0.149941	0.144206	0.335364	0.550971	0.752828	-	-	-	-	-	-	-	-	-	-	-	-	-	-	-	-	-	-	-	-	-	-	-	-	-	-	-	-0.654005	0.127975	0.122188	0.96282	0.349201	0.998787	-0.455683
Bacteria; G_Peptoclostridium	4.4461	-0.168537	0.741999	0.979229	1.16137	0.0394299	0.871504	-0.0158463	0.968585	0.992165	-0.458006	0.226158	0.426714	0.000791382	0.0147332	-	-	-	-	-	-	-	-	-	-	-	-	-	-	-	-	-	-	-	-	-	-	-	-	-	-	-	4.24361	0.685041	0.0241682	0.96282	0.00943969	0.998787	1.89079
Bacteria; G_Anaerotruncus	-	-	-	-	-	-	-	-	-	-	-	-	-	-	-	1.81796	1.28625	0.0579214	0.469536	0.646431	0.333971	0.70505	2.00548	0.0273099	0.0518888	2.07567	0.0299338	0.0947905	-2.38013	0.0168867	0.0356496	-0.789321	0.506486	0.566073	-2.42698	0.0189429	0.0514165	-0.884863	0.431664	0.523051	0.185376	0.189969	2.85731	0.099041	0.620899	0.96282	0.405168	0.998787	3.30743
Bacteria; G_Faecalibacterium	7.11592	-0.161639	0.703329	0.979229	-0.441836	0.34212	0.954596	-0.00919074	0.978019	0.992165	-0.366537	0.242588	0.449238	0.543285	0.752828	-	-	-	-	-	-	-	-	-	-	-	-	-	-	-	-	-	-	-	-	-	-	-	-	-	-	-	6.8713	-0.183715	0.455302	0.96282	0.563362	0.998787	7.12727
Bacteria; G_Flavonifractor	3.38258	0.34339	0.463055	0.979229	0.414385	0.418566	0.954596	-0.653165	0.076938	0.30815	-0.841577	0.0155843	0.118001	0.075187	0.247969	-	-	-	-	-	-	-	-	-	-	-	-	-	-	-	-	-	-	-	-	-	-	-	-	-	-	-	3.44549	-0.00168319	0.994494	0.994494	0.93773	0.998787	3.38868
Bacteria; G_Oscillibacter	-0.681065	-0.0170182	0.870328	0.979229	0.0295545	0.795643	0.979408	-0.0733857	0.371078	0.679098	-0.112774	0.143801	0.335364	0.446303	0.666124	-	-	-	-	-	-	-	-	-	-	-	-	-	-	-	-	-	-	-	-	-	-	-	-	-	-	-	-0.704876	-0.0335887	0.57586	0.96282	0.556753	0.998787	-0.684611
Bacteria; G_Ruminiclostridium	-0.685132	0.390414	0.101078	0.979229	0.196171	0.450173	0.954596	-0.126942	0.496186	0.714016	0.0950303	0.587128	0.804285	0.260569	0.51092	-	-	-	-	-	-	-	-	-	-	-	-	-	-	-	-	-	-	-	-	-	-	-	-	-	-	-	-0.443336	0.0562895	0.656326	0.96282	0.685569	0.998787	-0.474104
Bacteria; G_Ruminiclostridium 5	3.47414	-0.349867	0.381106	0.979229	-0.519133	0.235544	0.954596	0.432403	0.169214	0.452693	0.704056	0.0177001	0.118001	0.0805514	0.247969	-	-	-	-	-	-	-	-	-	-	-	-	-	-	-	-	-	-	-	-	-	-	-	-	-	-	-	3.53155	-0.179507	0.419798	0.96282	0.450305	0.998787	3.57665
Bacteria; G_Ruminiclostridium 6	-	-	-	-	-	-	-	-	-	-	-	-	-	-	-	-0.422921	-0.110764	0.748644	0.954358	-0.244017	0.476314	0.822725	2.97209	1.28653e-09	8.14805e-09	0.2321	0.633304	0.791967	-2.66788	4.08039e-07	3.87637e-06	-2.74519	1.19191e-05	5.11398e-05	-0.0481154	0.927036	0.927036	0.233306	0.685535	0.766186	0.00163555	0.00345283	-0.422127	-0.0687738	0.544814	0.96282	0.620727	0.998787	0.0239544
Bacteria; G_Ruminiclostridium 9	3.64658	0.187383	0.636836	0.979229	0.0503158	0.907763	0.979408	-0.345924	0.268252	0.574531	-0.400251	0.172654	0.375896	0.637977	0.828811	-	-	-	-	-	-	-	-	-	-	-	-	-	-	-	-	-	-	-	-	-	-	-	-	-	-	-	3.61067	-0.15346	0.482464	0.96282	0.3732	0.998787	3.94357
Bacteria; G_Ruminococcaceae NK4A214 group	1.64808	-0.281461	0.444155	0.979229	-0.0415604	0.91771	0.979408	0.646308	0.0263776	0.162846	0.621072	0.0230183	0.135402	0.150513	0.357744	-	-	-	-	-	-	-	-	-	-	-	-	-	-	-	-	-	-	-	-	-	-	-	-	-	-	-	1.66774	0.143319	0.368643	0.96282	0.599902	0.998787	1.42134
Bacteria; G_Ruminococcaceae UCG-002	4.52539	-0.306481	0.525324	0.979229	-0.0827804	0.875381	0.979408	0.51917	0.172023	0.452693	0.242616	0.495521	0.707887	0.638185	0.828811	-	-	-	-	-	-	-	-	-	-	-	-	-	-	-	-	-	-	-	-	-	-	-	-	-	-	-	4.44119	0.0627109	0.820759	0.96282	0.898383	0.998787	4.46813
Bacteria; G_Ruminococcaceae UCG-003	2.55	0.109065	0.707944	0.979229	0.100346	0.752824	0.979408	0.112027	0.624534	0.767001	-0.36367	0.0917072	0.29583	0.279675	0.527689	-	-	-	-	-	-	-	-	-	-	-	-	-	-	-	-	-	-	-	-	-	-	-	-	-	-	-	2.60987	0.201525	0.237076	0.96282	0.522944	0.998787	2.72722
Bacteria; G_Ruminococcaceae UCG-005	3.09428	-0.639081	0.106779	0.979229	-0.562736	0.193843	0.923062	0.732588	0.0191953	0.147656	0.494464	0.0908374	0.29583	0.0600942	0.229083	-	-	-	-	-	-	-	-	-	-	-	-	-	-	-	-	-	-	-	-	-	-	-	-	-	-	-	2.6083	0.227238	0.212539	0.96282	0.342092	0.998787	2.43144
Bacteria; G_Ruminococcaceae UCG-010	-	-	-	-	-	-	-	-	-	-	-	-	-	-	-	-0.240567	-0.353786	0.257132	0.761687	-0.444126	0.151433	0.479537	1.50817	0.000385198	0.00121979	2.6152	1.42228e-08	1.35117e-07	-1.44335	0.00182727	0.00578635	-1.30728	0.0181309	0.0313171	-2.51893	3.309e-07	3.14355e-06	-2.26299	2.26227e-05	0.000107458	0.00118937	0.00282476	-0.585515	-0.0275423	0.775476	0.96282	0.982658	0.998787	-0.554697
Bacteria; G_Ruminococcaceae UCG-013	-0.560846	-0.178192	0.290213	0.979229	-0.179875	0.329229	0.954596	0.372366	0.00537727	0.0672159	0.42875	0.000684532	0.0228177	0.00144149	0.0168232	-	-	-	-	-	-	-	-	-	-	-	-	-	-	-	-	-	-	-	-	-	-	-	-	-	-	-	-0.585515	-0.0300805	0.720444	0.96282	0.715864	0.998787	-0.372135
Bacteria; G_Ruminococcaceae UCG-014	1.64698	0.179312	0.671898	0.979229	0.148002	0.749401	0.979408	0.879492	0.00889153	0.0987948	0.62238	0.0475202	0.216001	0.0879064	0.258548	-	-	-	-	-	-	-	-	-	-	-	-	-	-	-	-	-	-	-	-	-	-	-	-	-	-	-	2.1253	-0.0478085	0.793883	0.96282	0.998737	0.998787	2.11069
Bacteria; G_Ruminococcus 1	-0.38014	-0.624574	0.0665181	0.979229	-0.317298	0.392516	0.954596	0.195615	0.462813	0.701232	0.366583	0.143552	0.335364	0.304092	0.533495	-	-	-	-	-	-	-	-	-	-	-	-	-	-	-	-	-	-	-	-	-	-	-	-	-	-	-	-0.751079	0.140024	0.444856	0.96282	0.733269	0.998787	-0.288863
Bacteria; G_Ruminococcus 2	2.55776	-0.343292	0.494836	0.979229	-0.628916	0.253814	0.954596	0.713585	0.0722414	0.30815	1.14671	0.00228845	0.0381409	0.031823	0.151538	-	-	-	-	-	-	-	-	-	-	-	-	-	-	-	-	-	-	-	-	-	-	-	-	-	-	-	2.9788	0.316615	0.114945	0.96282	0.297591	0.998787	3.41042
Bacteria; G_Subdoligranulum	4.80621	0.163611	0.722636	0.979229	-0.144799	0.774103	0.979408	0.557907	0.124901	0.390315	0.0151231	0.964519	0.997654	0.299173	0.533495	-	-	-	-	-	-	-	-	-	-	-	-	-	-	-	-	-	-	-	-	-	-	-	-	-	-	-	4.8784	-0.143803	0.580724	0.96282	0.462277	0.998787	4.83407
Bacteria; F_Ruminococcaceae; G_Unassigned	3.82962	0.15919	0.740333	0.979229	0.516701	0.326337	0.954596	0.729254	0.0547385	0.273692	0.581994	0.101805	0.306289	0.321663	0.545191	-	-	-	-	-	-	-	-	-	-	-	-	-	-	-	-	-	-	-	-	-	-	-	-	-	-	-	4.35445	0.159349	0.528598	0.96282	0.159454	0.998787	2.90161
Bacteria; G_[Eubacterium] coprostanoligenes group	3.05435	-0.124893	0.786439	0.979229	-0.0440398	0.930438	0.979408	0.171231	0.636611	0.767001	0.368457	0.27935	0.490088	0.876414	0.963382	-	-	-	-	-	-	-	-	-	-	-	-	-	-	-	-	-	-	-	-	-	-	-	-	-	-	-	2.99361	0.324222	0.220889	0.96282	0.651432	0.998787	3.18423
Bacteria; F_Ruminococcaceae; G_uncultured	5.09936	-0.344535	0.359755	0.979229	-0.789993	0.0560808	0.871504	-0.10179	0.730406	0.830007	-0.445837	0.109072	0.306289	0.164849	0.374658	-	-	-	-	-	-	-	-	-	-	-	-	-	-	-	-	-	-	-	-	-	-	-	-	-	-	-	4.58094	-0.274983	0.208535	0.96282	0.655436	0.998787	4.55413
Bacteria; O_Clostridiales	-0.445202	-0.0810736	0.727727	0.979229	-0.0724451	0.776224	0.979408	-0.0916199	0.616784	0.767001	-0.0268558	0.875748	0.969404	0.952682	0.982147	-	-	-	-	-	-	-	-	-	-	-	-	-	-	-	-	-	-	-	-	-	-	-	-	-	-	-	-0.557018	0.0529929	0.704303	0.96282	0.29833	0.998787	0.183504
Bacteria; G_Dielma	-	-	-	-	-	-	-	-	-	-	-	-	-	-	-	-0.661311	0.0979613	0.671133	0.954358	-0.0575215	0.801232	0.983422	-0.0528962	0.863813	0.880943	0.633501	0.0523157	0.142	-0.296593	0.380294	0.550201	0.36943	0.363492	0.431647	-1.01388	0.00430237	0.0136242	-0.871571	0.0244802	0.0465123	0.0173509	0.0274722	-0.724927	-0.09889	0.221864	0.96282	0.479478	0.998787	-0.537005
Bacteria; G_Erysipelatoclostridium	0.0236255	0.208539	0.478592	0.979229	0.00417912	0.989641	0.995003	-0.701349	0.0027633	0.055266	-0.501253	0.0218895	0.135402	0.0304233	0.151538	-	-	-	-	-	-	-	-	-	-	-	-	-	-	-	-	-	-	-	-	-	-	-	-	-	-	-	-0.472825	0.0996152	0.482139	0.96282	0.957839	0.998787	-0.483863
Bacteria; G_Erysipelotrichaceae UCG-003	2.93044	-0.353246	0.325682	0.979229	-0.542935	0.168143	0.923062	-0.04597	0.870563	0.931885	-0.207857	0.432796	0.645965	0.656591	0.841784	-	-	-	-	-	-	-	-	-	-	-	-	-	-	-	-	-	-	-	-	-	-	-	-	-	-	-	2.53248	-0.123721	0.517306	0.96282	0.880761	0.998787	2.38627
Bacteria; G_Holdemanella	-0.549254	0.0662162	0.741114	0.979229	0.00684164	0.975116	0.995003	-0.100373	0.524254	0.738386	-0.0573605	0.698054	0.85052	0.948359	0.982147	-	-	-	-	-	-	-	-	-	-	-	-	-	-	-	-	-	-	-	-	-	-	-	-	-	-	-	-0.52216	-0.066715	0.575577	0.96282	0.399133	0.998787	-0.00618914
Bacteria; G_Holdemania	-0.661311	0.176919	0.203471	0.979229	0.164868	0.278603	0.954596	-0.404643	0.000277443	0.00693607	-0.382483	0.000251342	0.0191927	0.000102025	0.00340083	-	-	-	-	-	-	-	-	-	-	-	-	-	-	-	-	-	-	-	-	-	-	-	-	-	-	-	-0.724927	0.0115006	0.885129	0.96282	0.0862876	0.998787	-0.533661
Bacteria; F_Erysipelotrichaceae; G_Incertae Sedis	-0.350487	-0.302734	0.0551121	0.979229	-0.299189	0.0829945	0.871504	-0.190501	0.123941	0.390315	-0.213186	0.0669684	0.279035	0.102584	0.277255	-	-	-	-	-	-	-	-	-	-	-	-	-	-	-	-	-	-	-	-	-	-	-	-	-	-	-	-0.726304	-0.0342918	0.71888	0.96282	0.97753	0.998787	-0.657075
Bacteria; G_Solobacterium	-0.213889	-0.170065	0.498526	0.979229	0.191128	0.487113	0.954596	-0.223472	0.258481	0.574402	-0.0839903	0.65033	0.823203	0.0773107	0.247969	-	-	-	-	-	-	-	-	-	-	-	-	-	-	-	-	-	-	-	-	-	-	-	-	-	-	-	-0.518828	0.0759818	0.569222	0.96282	0.283793	0.998787	-0.737637
Bacteria; G_Acidaminococcus	-0.710551	-0.0650264	0.658899	0.979229	0.0500316	0.756294	0.979408	-0.124422	0.283292	0.575483	-0.00339051	0.975101	0.997654	0.345295	0.566057	-	-	-	-	-	-	-	-	-	-	-	-	-	-	-	-	-	-	-	-	-	-	-	-	-	-	-	-0.723384	-0.0438607	0.611658	0.96282	0.972927	0.998787	-0.776897
Bacteria; G_Phascolarctobacterium	4.34092	0.261456	0.577298	0.979229	0.136631	0.790093	0.979408	-0.294639	0.424523	0.679098	-0.0972113	0.778699	0.897785	0.890603	0.963382	-	-	-	-	-	-	-	-	-	-	-	-	-	-	-	-	-	-	-	-	-	-	-	-	-	-	-	4.58351	-0.155472	0.555983	0.96282	0.480813	0.998787	4.30598
Bacteria; G_Dialister	3.4288	0.310956	0.589194	0.979229	1.18659	0.0610021	0.871504	-0.0612525	0.892316	0.93928	-0.570245	0.180436	0.383907	0.0818299	0.247969	-	-	-	-	-	-	-	-	-	-	-	-	-	-	-	-	-	-	-	-	-	-	-	-	-	-	-	3.75757	-0.311989	0.252921	0.96282	0.326638	0.998787	3.7699
Bacteria; G_Selenomonas	-	-	-	-	-	-	-	-	-	-	-	-	-	-	-	-0.607396	0.316462	0.46338	0.954358	4.09248	1.50731e-17	2.86388e-16	-0.366719	0.524969	0.767262	-0.261211	0.66692	0.791967	-0.187516	0.76645	0.900113	-3.47553	8.99889e-06	5.11398e-05	-0.118265	0.856837	0.904439	-4.02824	8.41043e-08	7.98991e-07	1.41207e-07	1.34147e-06	-0.616149	0.0901187	0.459216	0.96282	0.442753	0.998787	-0.703498
Bacteria; G_Selenomonas 3	-	-	-	-	-	-	-	-	-	-	-	-	-	-	-	-0.675595	0.346511	0.344505	0.818199	2.54095	5.80862e-11	5.51819e-10	-0.350681	0.474006	0.75051	-0.302823	0.556804	0.755663	-0.131744	0.805813	0.900113	-2.28772	0.000494109	0.00134115	-0.153135	0.783201	0.875343	-2.67078	2.08461e-05	0.000107458	1.28783e-05	6.77726e-05	-0.620875	-0.116597	0.216641	0.96282	0.382908	0.998787	-0.651994
Bacteria; G_Selenomonas 4	-0.669072	0.135388	0.406725	0.979229	0.281238	0.11633	0.894843	-0.288875	0.0252633	0.162846	-0.307119	0.0114255	0.0952128	0.00300192	0.0272902	-	-	-	-	-	-	-	-	-	-	-	-	-	-	-	-	-	-	-	-	-	-	-	-	-	-	-	-0.677281	0.0248042	0.777829	0.96282	0.693546	0.998787	-0.694128
Bacteria; G_Veillonella	3.84685	0.0141455	0.979229	0.979229	-0.24257	0.683426	0.979408	-0.357899	0.402531	0.679098	-0.713758	0.0763196	0.292211	0.557093	0.752828	-	-	-	-	-	-	-	-	-	-	-	-	-	-	-	-	-	-	-	-	-	-	-	-	-	-	-	3.26396	0.187432	0.531305	0.96282	0.922542	0.998787	3.36751
Bacteria; G_Fusobacterium	4.42862	2.02021	0.00343017	0.295207	3.23931	2.37537e-05	0.00118769	-0.755878	0.15947	0.452693	-0.651433	0.196138	0.400281	4.77865e-05	0.00238932	-	-	-	-	-	-	-	-	-	-	-	-	-	-	-	-	-	-	-	-	-	-	-	-	-	-	-	5.84838	0.601108	0.166808	0.96282	0.0171362	0.998787	4.45349
Bacteria; G_Leptotrichia	-	-	-	-	-	-	-	-	-	-	-	-	-	-	-	-0.297998	1.52271	0.0741372	0.469536	2.05675	0.0153064	0.0581644	-0.176362	0.876458	0.880943	-0.293257	0.805991	0.900814	-1.49618	0.229413	0.396259	2.69489	0.0726004	0.0985291	-0.945427	0.463959	0.587682	-1.53581	0.278335	0.406797	0.000872809	0.00236905	-0.317634	-0.0535858	0.762827	0.96282	0.565235	0.998787	-0.599944
Bacteria; G_Victivallis	-	-	-	-	-	-	-	-	-	-	-	-	-	-	-	-0.621724	0.0216847	0.954358	0.954358	-0.0555212	0.882386	0.983422	0.146842	0.771928	0.880943	2.52421	4.6082e-06	2.91853e-05	0.10534	0.849372	0.900113	-0.121547	0.855392	0.855392	-2.3697	6.01428e-05	0.000277122	-2.13556	0.000886274	0.0021049	0.0556881	0.0661296	-0.64001	0.135428	0.243821	0.96282	0.496683	0.998787	-0.735493
Bacteria; G_Thalassospira	4.39484	-0.374714	0.400145	0.979229	-0.35298	0.46888	0.954596	0.287268	0.411877	0.679098	-0.000434228	0.998944	0.998944	0.767063	0.902426	-	-	-	-	-	-	-	-	-	-	-	-	-	-	-	-	-	-	-	-	-	-	-	-	-	-	-	3.99302	0.112184	0.665661	0.96282	0.810958	0.998787	4.11404
Bacteria; G_Parasutterella	1.76968	0.148169	0.665185	0.979229	0.0413774	0.912057	0.979408	0.181681	0.499812	0.714016	0.399259	0.115168	0.306289	0.40114	0.63673	-	-	-	-	-	-	-	-	-	-	-	-	-	-	-	-	-	-	-	-	-	-	-	-	-	-	-	2.14748	-0.0938503	0.614738	0.96282	0.865748	0.998787	2.25505
Bacteria; G_Sutterella	5.60662	0.0676474	0.901233	0.979229	-0.315077	0.597573	0.979408	0.151955	0.722904	0.830007	-0.0109404	0.978293	0.997654	0.792737	0.921787	-	-	-	-	-	-	-	-	-	-	-	-	-	-	-	-	-	-	-	-	-	-	-	-	-	-	-	5.78496	-0.16841	0.597702	0.96282	0.371812	0.998787	6.14922
Bacteria; G_Massilia	-0.793792	0.24339	0.0804623	0.979229	0.037845	0.803013	0.979408	0.0403146	0.711411	0.827223	-0.140478	0.170644	0.375896	0.0618523	0.229083	-	-	-	-	-	-	-	-	-	-	-	-	-	-	-	-	-	-	-	-	-	-	-	-	-	-	-	-0.678608	-0.0517586	0.513798	0.96282	0.306031	0.998787	-0.513819
Bacteria; G_Eikenella	-0.637448	0.111173	0.506511	0.979229	0.029696	0.871137	0.979408	-0.218495	0.0979078	0.357226	-0.230927	0.0626029	0.272187	0.255487	0.51092	-	-	-	-	-	-	-	-	-	-	-	-	-	-	-	-	-	-	-	-	-	-	-	-	-	-	-	-0.643614	-0.0692852	0.460445	0.96282	0.538266	0.998787	-0.750133
Bacteria; G_Bilophila	4.59942	-0.145218	0.734476	0.979229	-0.318509	0.496943	0.954596	0.16142	0.631556	0.767001	-0.0294358	0.925732	0.99541	0.891389	0.963382	-	-	-	-	-	-	-	-	-	-	-	-	-	-	-	-	-	-	-	-	-	-	-	-	-	-	-	4.55408	-0.366924	0.143101	0.96282	0.656606	0.998787	4.80823
Bacteria; G_Desulfovibrio	2.59508	0.777976	0.172039	0.979229	0.545421	0.380922	0.954596	0.330677	0.459345	0.701232	0.372243	0.37493	0.585828	0.521933	0.751331	-	-	-	-	-	-	-	-	-	-	-	-	-	-	-	-	-	-	-	-	-	-	-	-	-	-	-	3.15388	0.429463	0.160603	0.96282	0.620589	0.998787	3.24144
Bacteria; G_Campylobacter	1.55923	1.71473	0.00590415	0.295207	3.09452	8.39747e-06	0.000839747	-1.36482	0.00532287	0.0672159	0.172374	0.704371	0.85052	4.55553e-06	0.000455553	-	-	-	-	-	-	-	-	-	-	-	-	-	-	-	-	-	-	-	-	-	-	-	-	-	-	-	2.78569	0.0852812	0.752632	0.96282	0.0188614	0.998787	0.894262
Bacteria; G_Enterobacter	-0.562548	-0.0169166	0.932413	0.979229	-0.0624307	0.774939	0.979408	-0.146304	0.351401	0.675771	0.228185	0.122288	0.306289	0.234796	0.481547	-	-	-	-	-	-	-	-	-	-	-	-	-	-	-	-	-	-	-	-	-	-	-	-	-	-	-	-0.605993	0.0380785	0.721548	0.96282	0.765938	0.998787	-0.593836
Bacteria; G_Escherichia-Shigella	7.37671	-0.478998	0.462963	0.979229	-0.821224	0.250834	0.954596	-0.635036	0.216443	0.525449	0.533106	0.268618	0.479675	0.235958	0.481547	-	-	-	-	-	-	-	-	-	-	-	-	-	-	-	-	-	-	-	-	-	-	-	-	-	-	-	6.84446	-0.460269	0.227042	0.96282	0.288112	0.998787	5.18066
Bacteria; G_Aggregatibacter	-0.64436	0.0625115	0.686341	0.979229	0.00123365	0.994189	0.995003	-0.100866	0.407518	0.679098	-0.181872	0.112497	0.306289	0.533445	0.751331	-	-	-	-	-	-	-	-	-	-	-	-	-	-	-	-	-	-	-	-	-	-	-	-	-	-	-	-0.661573	0.00678575	0.940295	0.96987	0.526285	0.998787	-0.632537
Bacteria; G_Haemophilus	4.11187	0.14408	0.805617	0.979229	-0.157132	0.806304	0.979408	-0.177123	0.700386	0.823984	-0.754975	0.0818191	0.292211	0.44399	0.666124	-	-	-	-	-	-	-	-	-	-	-	-	-	-	-	-	-	-	-	-	-	-	-	-	-	-	-	3.81935	0.301692	0.363771	0.96282	0.788945	0.998787	3.89002
Bacteria; G_Pseudomonas	-0.740825	0.173578	0.32782	0.979229	0.0202734	0.916721	0.979408	0.158138	0.256995	0.574402	0.0962385	0.461774	0.679079	0.313492	0.540503	-	-	-	-	-	-	-	-	-	-	-	-	-	-	-	-	-	-	-	-	-	-	-	-	-	-	-	-0.608062	-0.0896263	0.314734	0.96282	0.272877	0.998787	-0.696259
Bacteria; G_Treponema 2	-0.706148	0.0484084	0.732632	0.979229	0.21228	0.172225	0.923062	-0.17272	0.122269	0.390315	-0.184016	0.0796671	0.292211	0.0207641	0.122142	-	-	-	-	-	-	-	-	-	-	-	-	-	-	-	-	-	-	-	-	-	-	-	-	-	-	-	-0.715563	-0.0122138	0.875245	0.96282	0.98269	0.998787	-0.704352
Bacteria; G_Fretibacterium	-0.706014	0.0658649	0.650416	0.979229	0.208533	0.190908	0.923062	-0.204472	0.0747953	0.30815	-0.242983	0.0244615	0.135897	0.00766284	0.0589449	-	-	-	-	-	-	-	-	-	-	-	-	-	-	-	-	-	-	-	-	-	-	-	-	-	-	-	-0.691993	-0.0525304	0.52347	0.96282	0.759535	0.998787	-0.772668
Bacteria; O_Mollicutes RF9; F_uncultured bacterium; G_Unassigned	-0.552807	-0.113591	0.508678	0.979229	-0.124439	0.508309	0.954596	0.0966523	0.474423	0.708094	0.219327	0.0848348	0.292534	0.437139	0.666124	-	-	-	-	-	-	-	-	-	-	-	-	-	-	-	-	-	-	-	-	-	-	-	-	-	-	-	-0.601705	-0.0415873	0.651961	0.96282	0.870578	0.998787	-0.60434
Bacteria; G_Akkermansia	4.17157	0.271671	0.765175	0.979229	0.816486	0.412538	0.954596	0.897107	0.210584	0.525449	1.77023	0.00900936	0.0848772	0.137753	0.335983	-	-	-	-	-	-	-	-	-	-	-	-	-	-	-	-	-	-	-	-	-	-	-	-	-	-	-	4.9132	1.05586	0.0323958	0.96282	0.140952	0.998787	5.63918
Bacteria; G_Rothia	-	-	-	-	-	-	-	-	-	-	-	-	-	-	-	-	-	-	-	-	-	-	-	-	-	-	-	-	-	-	-	-	-	-	-	-	-	-	-	-	-	-	-0.710258	-0.0320398	0.628676	0.96282	0.791587	0.998787	-0.683184
Bacteria; G_Eggerthella	-	-	-	-	-	-	-	-	-	-	-	-	-	-	-	-	-	-	-	-	-	-	-	-	-	-	-	-	-	-	-	-	-	-	-	-	-	-	-	-	-	-	-0.722396	-0.0117395	0.872253	0.96282	0.207919	0.998787	-0.50147
Bacteria; G_Enterorhabdus	-	-	-	-	-	-	-	-	-	-	-	-	-	-	-	-	-	-	-	-	-	-	-	-	-	-	-	-	-	-	-	-	-	-	-	-	-	-	-	-	-	-	-0.719713	-0.0629037	0.261494	0.96282	0.729739	0.998787	-0.735326
Bacteria; G_Prevotellaceae NK3B31 group	-	-	-	-	-	-	-	-	-	-	-	-	-	-	-	-	-	-	-	-	-	-	-	-	-	-	-	-	-	-	-	-	-	-	-	-	-	-	-	-	-	-	-0.602859	-0.075209	0.365573	0.96282	0.56485	0.998787	-0.499974
Bacteria; F_Prevotellaceae; G_uncultured	-	-	-	-	-	-	-	-	-	-	-	-	-	-	-	-	-	-	-	-	-	-	-	-	-	-	-	-	-	-	-	-	-	-	-	-	-	-	-	-	-	-	-0.716787	0.0283983	0.669766	0.96282	0.952204	0.998787	-0.712027
Bacteria; G_Rikenellaceae RC9 gut group	-	-	-	-	-	-	-	-	-	-	-	-	-	-	-	-	-	-	-	-	-	-	-	-	-	-	-	-	-	-	-	-	-	-	-	-	-	-	-	-	-	-	-0.72256	0.0221314	0.730401	0.96282	0.945302	0.998787	-0.706139
Bacteria; O_Bacteroidales; F_uncultured; G_uncultured bacterium	-	-	-	-	-	-	-	-	-	-	-	-	-	-	-	-	-	-	-	-	-	-	-	-	-	-	-	-	-	-	-	-	-	-	-	-	-	-	-	-	-	-	-0.724927	0.0490412	0.45743	0.96282	0.899443	0.998787	-0.670057
Bacteria; G_Bergeyella	-	-	-	-	-	-	-	-	-	-	-	-	-	-	-	-	-	-	-	-	-	-	-	-	-	-	-	-	-	-	-	-	-	-	-	-	-	-	-	-	-	-	-0.721408	-0.0491341	0.411096	0.96282	0.801243	0.998787	-0.724282
Bacteria; G_Enterococcus	-	-	-	-	-	-	-	-	-	-	-	-	-	-	-	-	-	-	-	-	-	-	-	-	-	-	-	-	-	-	-	-	-	-	-	-	-	-	-	-	-	-	-0.694774	-0.0885983	0.214744	0.96282	0.373109	0.998787	-0.55592
Bacteria; F_Christensenellaceae; G_uncultured	-	-	-	-	-	-	-	-	-	-	-	-	-	-	-	-	-	-	-	-	-	-	-	-	-	-	-	-	-	-	-	-	-	-	-	-	-	-	-	-	-	-	-0.735493	-0.0262889	0.627495	0.96282	0.405592	0.998787	-0.756367
Bacteria; G_[Eubacterium] nodatum group	-	-	-	-	-	-	-	-	-	-	-	-	-	-	-	-	-	-	-	-	-	-	-	-	-	-	-	-	-	-	-	-	-	-	-	-	-	-	-	-	-	-	-0.725911	-0.0175708	0.774725	0.96282	0.995701	0.998787	-0.709029
Bacteria; G_Lachnospiraceae UCG-001	-	-	-	-	-	-	-	-	-	-	-	-	-	-	-	-	-	-	-	-	-	-	-	-	-	-	-	-	-	-	-	-	-	-	-	-	-	-	-	-	-	-	-0.73436	-0.00945587	0.884011	0.96282	0.798519	0.998787	-0.671477
Bacteria; G_Oscillospira	-	-	-	-	-	-	-	-	-	-	-	-	-	-	-	-	-	-	-	-	-	-	-	-	-	-	-	-	-	-	-	-	-	-	-	-	-	-	-	-	-	-	-0.691957	-0.0285605	0.658105	0.96282	0.157383	0.998787	-0.331312
Bacteria; G_Gelria	-	-	-	-	-	-	-	-	-	-	-	-	-	-	-	-	-	-	-	-	-	-	-	-	-	-	-	-	-	-	-	-	-	-	-	-	-	-	-	-	-	-	-0.691957	-0.093858	0.07962	0.96282	0.318322	0.998787	-0.549332
Bacteria; G_Catenibacterium	-	-	-	-	-	-	-	-	-	-	-	-	-	-	-	-	-	-	-	-	-	-	-	-	-	-	-	-	-	-	-	-	-	-	-	-	-	-	-	-	-	-	-0.78966	0.101271	0.120683	0.96282	0.604712	0.998787	-0.75764
Bacteria; F_Erysipelotrichaceae; G_uncultured	-	-	-	-	-	-	-	-	-	-	-	-	-	-	-	-	-	-	-	-	-	-	-	-	-	-	-	-	-	-	-	-	-	-	-	-	-	-	-	-	-	-	-0.731904	0.072342	0.258576	0.96282	0.247171	0.998787	-0.552984
Bacteria; G_Allisonella	-	-	-	-	-	-	-	-	-	-	-	-	-	-	-	-	-	-	-	-	-	-	-	-	-	-	-	-	-	-	-	-	-	-	-	-	-	-	-	-	-	-	-0.666632	-0.0385482	0.538687	0.96282	0.798602	0.998787	-0.702796
Bacteria; G_Megasphaera	-	-	-	-	-	-	-	-	-	-	-	-	-	-	-	-	-	-	-	-	-	-	-	-	-	-	-	-	-	-	-	-	-	-	-	-	-	-	-	-	-	-	-0.684431	0.0113101	0.886222	0.96282	0.790557	0.998787	-0.518363
Bacteria; G_Neisseria	-	-	-	-	-	-	-	-	-	-	-	-	-	-	-	-	-	-	-	-	-	-	-	-	-	-	-	-	-	-	-	-	-	-	-	-	-	-	-	-	-	-	-0.707343	0.0172248	0.803541	0.96282	0.458045	0.998787	-0.351775
Bacteria; G_Aeromonas	-	-	-	-	-	-	-	-	-	-	-	-	-	-	-	-	-	-	-	-	-	-	-	-	-	-	-	-	-	-	-	-	-	-	-	-	-	-	-	-	-	-	-0.691957	-0.10076	0.0764694	0.96282	0.50919	0.998787	-0.662277
Bacteria; G_Actinobacillus	-	-	-	-	-	-	-	-	-	-	-	-	-	-	-	-	-	-	-	-	-	-	-	-	-	-	-	-	-	-	-	-	-	-	-	-	-	-	-	-	-	-	-0.724927	0.0189505	0.761602	0.96282	0.0508277	0.998787	-0.466806
Bacteria; G_Pyramidobacter	-	-	-	-	-	-	-	-	-	-	-	-	-	-	-	-	-	-	-	-	-	-	-	-	-	-	-	-	-	-	-	-	-	-	-	-	-	-	-	-	-	-	-0.707945	-0.0736621	0.264065	0.96282	0.787129	0.998787	-0.715964
Bacteria; O_NB1-n	-	-	-	-	-	-	-	-	-	-	-	-	-	-	-	-	-	-	-	-	-	-	-	-	-	-	-	-	-	-	-	-	-	-	-	-	-	-	-	-	-	-	-0.729873	0.0221964	0.731967	0.96282	0.82463	0.998787	-0.656068
Bacteria; O_Opitutae vadinHA64; F_uncultured bacterium; G_Unassigned	-	-	-	-	-	-	-	-	-	-	-	-	-	-	-	-	-	-	-	-	-	-	-	-	-	-	-	-	-	-	-	-	-	-	-	-	-	-	-	-	-	-	-0.724927	0.0238012	0.712433	0.96282	0.857869	0.998787	-0.685305
Bacteria; G_Propionibacterium	-	-	-	-	-	-	-	-	-	-	-	-	-	-	-	-	-	-	-	-	-	-	-	-	-	-	-	-	-	-	-	-	-	-	-	-	-	-	-	-	-	-	-0.763678	-0.0337616	0.547449	0.96282	0.52179	0.998787	-0.766467
Bacteria; G_Atopobium	-	-	-	-	-	-	-	-	-	-	-	-	-	-	-	-	-	-	-	-	-	-	-	-	-	-	-	-	-	-	-	-	-	-	-	-	-	-	-	-	-	-	-0.811478	-0.0238251	0.714173	0.96282	0.720079	0.998787	-0.663417
Bacteria; F_Coriobacteriaceae; G_Unassigned	-	-	-	-	-	-	-	-	-	-	-	-	-	-	-	-	-	-	-	-	-	-	-	-	-	-	-	-	-	-	-	-	-	-	-	-	-	-	-	-	-	-	-0.744371	0.0444447	0.412031	0.96282	0.378692	0.998787	-0.553178
Bacteria; G_Prevotellaceae UCG-001	-	-	-	-	-	-	-	-	-	-	-	-	-	-	-	-	-	-	-	-	-	-	-	-	-	-	-	-	-	-	-	-	-	-	-	-	-	-	-	-	-	-	-0.721408	-0.101243	0.053168	0.96282	0.0512365	0.998787	-0.569581
Bacteria; G_Staphylococcus	-	-	-	-	-	-	-	-	-	-	-	-	-	-	-	-	-	-	-	-	-	-	-	-	-	-	-	-	-	-	-	-	-	-	-	-	-	-	-	-	-	-	-0.72584	-0.0550642	0.338004	0.96282	0.356106	0.998787	-0.632244
Bacteria; G_Lactobacillus	-	-	-	-	-	-	-	-	-	-	-	-	-	-	-	-	-	-	-	-	-	-	-	-	-	-	-	-	-	-	-	-	-	-	-	-	-	-	-	-	-	-	-0.826349	0.0225559	0.735915	0.96282	0.730488	0.998787	-0.666056
Bacteria; G_Peptoniphilus	-	-	-	-	-	-	-	-	-	-	-	-	-	-	-	-	-	-	-	-	-	-	-	-	-	-	-	-	-	-	-	-	-	-	-	-	-	-	-	-	-	-	-0.75867	-0.0586989	0.293837	0.96282	0.320896	0.998787	-0.726854
Bacteria; F_Family XIII; G_uncultured	-	-	-	-	-	-	-	-	-	-	-	-	-	-	-	-	-	-	-	-	-	-	-	-	-	-	-	-	-	-	-	-	-	-	-	-	-	-	-	-	-	-	-0.6979	-0.0409737	0.496343	0.96282	0.505749	0.998787	-0.68125
Bacteria; G_Epulopiscium	-	-	-	-	-	-	-	-	-	-	-	-	-	-	-	-	-	-	-	-	-	-	-	-	-	-	-	-	-	-	-	-	-	-	-	-	-	-	-	-	-	-	-0.765213	0.0136337	0.805878	0.96282	0.81168	0.998787	-0.562359
Bacteria; G_Lachnospiraceae NC2004 group	-	-	-	-	-	-	-	-	-	-	-	-	-	-	-	-	-	-	-	-	-	-	-	-	-	-	-	-	-	-	-	-	-	-	-	-	-	-	-	-	-	-	-0.72256	0.0035531	0.952755	0.96987	0.948826	0.998787	-0.566727
Bacteria; G_Lachnospiraceae UCG-008	-	-	-	-	-	-	-	-	-	-	-	-	-	-	-	-	-	-	-	-	-	-	-	-	-	-	-	-	-	-	-	-	-	-	-	-	-	-	-	-	-	-	-0.723471	-0.0359314	0.537619	0.96282	0.532669	0.998787	-0.646996
Bacteria; G_Marvinbryantia	-	-	-	-	-	-	-	-	-	-	-	-	-	-	-	-	-	-	-	-	-	-	-	-	-	-	-	-	-	-	-	-	-	-	-	-	-	-	-	-	-	-	-0.723471	-0.0134531	0.819109	0.96282	0.795821	0.998787	-0.55542
Bacteria; G_[Eubacterium] ruminantium group	-	-	-	-	-	-	-	-	-	-	-	-	-	-	-	-	-	-	-	-	-	-	-	-	-	-	-	-	-	-	-	-	-	-	-	-	-	-	-	-	-	-	-0.717456	-0.0199068	0.728101	0.96282	0.714662	0.998787	-0.560479
Bacteria; F_Peptococcaceae; G_uncultured	-	-	-	-	-	-	-	-	-	-	-	-	-	-	-	-	-	-	-	-	-	-	-	-	-	-	-	-	-	-	-	-	-	-	-	-	-	-	-	-	-	-	-0.714353	0.00790694	0.889193	0.96282	0.87752	0.998787	-0.528079
Bacteria; G_Filifactor	-	-	-	-	-	-	-	-	-	-	-	-	-	-	-	-	-	-	-	-	-	-	-	-	-	-	-	-	-	-	-	-	-	-	-	-	-	-	-	-	-	-	-0.735493	-0.00289639	0.95997	0.971399	0.955345	0.998787	-0.546853
Bacteria; G_Peptostreptococcus	-	-	-	-	-	-	-	-	-	-	-	-	-	-	-	-	-	-	-	-	-	-	-	-	-	-	-	-	-	-	-	-	-	-	-	-	-	-	-	-	-	-	-0.716191	-0.0224361	0.722315	0.96282	0.699728	0.998787	-0.693382
Bacteria; G_Romboutsia	-	-	-	-	-	-	-	-	-	-	-	-	-	-	-	-	-	-	-	-	-	-	-	-	-	-	-	-	-	-	-	-	-	-	-	-	-	-	-	-	-	-	-0.72584	0.0034514	0.952002	0.96987	0.95763	0.998787	-0.551874
Bacteria; G_Hydrogenoanaerobacterium	-	-	-	-	-	-	-	-	-	-	-	-	-	-	-	-	-	-	-	-	-	-	-	-	-	-	-	-	-	-	-	-	-	-	-	-	-	-	-	-	-	-	-0.724927	0.00809804	0.894938	0.962908	0.890671	0.998787	-0.639605
Bacteria; G_Faecalitalea	-	-	-	-	-	-	-	-	-	-	-	-	-	-	-	-	-	-	-	-	-	-	-	-	-	-	-	-	-	-	-	-	-	-	-	-	-	-	-	-	-	-	-0.72584	-0.0585981	0.372428	0.96282	0.389356	0.998787	-0.471286
Bacteria; G_Turicibacter	-	-	-	-	-	-	-	-	-	-	-	-	-	-	-	-	-	-	-	-	-	-	-	-	-	-	-	-	-	-	-	-	-	-	-	-	-	-	-	-	-	-	-0.708831	-0.025677	0.671562	0.96282	0.646934	0.998787	-0.705238
Bacteria; O_Selenomonadales	-	-	-	-	-	-	-	-	-	-	-	-	-	-	-	-	-	-	-	-	-	-	-	-	-	-	-	-	-	-	-	-	-	-	-	-	-	-	-	-	-	-	-0.71393	-0.029807	0.600655	0.96282	0.571336	0.998787	-0.667989
Bacteria; G_Megamonas	-	-	-	-	-	-	-	-	-	-	-	-	-	-	-	-	-	-	-	-	-	-	-	-	-	-	-	-	-	-	-	-	-	-	-	-	-	-	-	-	-	-	-0.723471	-0.0821709	0.137219	0.96282	0.15195	0.998787	-0.65834
Bacteria; F_Veillonellaceae; G_uncultured	-	-	-	-	-	-	-	-	-	-	-	-	-	-	-	-	-	-	-	-	-	-	-	-	-	-	-	-	-	-	-	-	-	-	-	-	-	-	-	-	-	-	-0.721379	-0.0910153	0.126231	0.96282	0.126433	0.998787	-0.664546
Bacteria; F_boneC3G7; G_uncultured Fusobacterium sp.	-	-	-	-	-	-	-	-	-	-	-	-	-	-	-	-	-	-	-	-	-	-	-	-	-	-	-	-	-	-	-	-	-	-	-	-	-	-	-	-	-	-	-0.715722	-0.0993402	0.0952892	0.96282	0.0904893	0.998787	-0.66652
Bacteria; G_Acinetobacter	-	-	-	-	-	-	-	-	-	-	-	-	-	-	-	-	-	-	-	-	-	-	-	-	-	-	-	-	-	-	-	-	-	-	-	-	-	-	-	-	-	-	-0.907045	-0.0566698	0.416321	0.96282	0.433792	0.998787	-0.961514
Bacteria; P_Saccharibacteria; C_uncultured bacterium	-	-	-	-	-	-	-	-	-	-	-	-	-	-	-	-	-	-	-	-	-	-	-	-	-	-	-	-	-	-	-	-	-	-	-	-	-	-	-	-	-	-	-0.763678	-0.015935	0.787628	0.96282	0.781104	0.998787	-0.576047
Bacteria; G_Cloacibacillus	-	-	-	-	-	-	-	-	-	-	-	-	-	-	-	-	-	-	-	-	-	-	-	-	-	-	-	-	-	-	-	-	-	-	-	-	-	-	-	-	-	-	-0.818395	0.0116094	0.852594	0.96282	0.868645	0.998787	-0.441903
Bacteria; G_Mobiluncus	-	-	-	-	-	-	-	-	-	-	-	-	-	-	-	-	-	-	-	-	-	-	-	-	-	-	-	-	-	-	-	-	-	-	-	-	-	-	-	-	-	-	-	-	-	-	-	-	-0.773625
Bacteria; G_Corynebacterium 1	-	-	-	-	-	-	-	-	-	-	-	-	-	-	-	-	-	-	-	-	-	-	-	-	-	-	-	-	-	-	-	-	-	-	-	-	-	-	-	-	-	-	-	-	-	-	-	-	-0.77743
Bacteria; G_Deinococcus	-	-	-	-	-	-	-	-	-	-	-	-	-	-	-	-	-	-	-	-	-	-	-	-	-	-	-	-	-	-	-	-	-	-	-	-	-	-	-	-	-	-	-	-	-	-	-	-	-0.552794
Bacteria; G_Defluviitaleaceae UCG-011	-	-	-	-	-	-	-	-	-	-	-	-	-	-	-	-	-	-	-	-	-	-	-	-	-	-	-	-	-	-	-	-	-	-	-	-	-	-	-	-	-	-	-	-	-	-	-	-	-0.77188
Bacteria; G_Eubacterium	-	-	-	-	-	-	-	-	-	-	-	-	-	-	-	-	-	-	-	-	-	-	-	-	-	-	-	-	-	-	-	-	-	-	-	-	-	-	-	-	-	-	-	-	-	-	-	-	-0.547938
Bacteria; G_[Eubacterium] brachy group	-	-	-	-	-	-	-	-	-	-	-	-	-	-	-	-	-	-	-	-	-	-	-	-	-	-	-	-	-	-	-	-	-	-	-	-	-	-	-	-	-	-	-	-	-	-	-	-	-0.625992
Bacteria; G_Butyrivibrio	-	-	-	-	-	-	-	-	-	-	-	-	-	-	-	-	-	-	-	-	-	-	-	-	-	-	-	-	-	-	-	-	-	-	-	-	-	-	-	-	-	-	-	-	-	-	-	-	-0.654559
Bacteria; G_Catonella	-	-	-	-	-	-	-	-	-	-	-	-	-	-	-	-	-	-	-	-	-	-	-	-	-	-	-	-	-	-	-	-	-	-	-	-	-	-	-	-	-	-	-	-	-	-	-	-	-0.647651
Bacteria; G_Lachnoanaerobaculum	-	-	-	-	-	-	-	-	-	-	-	-	-	-	-	-	-	-	-	-	-	-	-	-	-	-	-	-	-	-	-	-	-	-	-	-	-	-	-	-	-	-	-	-	-	-	-	-	-0.735493
Bacteria; G_Tyzzerella 3	-	-	-	-	-	-	-	-	-	-	-	-	-	-	-	-	-	-	-	-	-	-	-	-	-	-	-	-	-	-	-	-	-	-	-	-	-	-	-	-	-	-	-	-	-	-	-	-	-1.27378
Bacteria; G_Intestinibacter	-	-	-	-	-	-	-	-	-	-	-	-	-	-	-	-	-	-	-	-	-	-	-	-	-	-	-	-	-	-	-	-	-	-	-	-	-	-	-	-	-	-	-	-	-	-	-	-	-1.15248
Bacteria; G_Intestinimonas	-	-	-	-	-	-	-	-	-	-	-	-	-	-	-	-	-	-	-	-	-	-	-	-	-	-	-	-	-	-	-	-	-	-	-	-	-	-	-	-	-	-	-	-	-	-	-	-	-0.41756
Bacteria; G_Ruminiclostridium 1	-	-	-	-	-	-	-	-	-	-	-	-	-	-	-	-	-	-	-	-	-	-	-	-	-	-	-	-	-	-	-	-	-	-	-	-	-	-	-	-	-	-	-	-	-	-	-	-	-0.546474
Bacteria; G_Ruminococcaceae UCG-004	-	-	-	-	-	-	-	-	-	-	-	-	-	-	-	-	-	-	-	-	-	-	-	-	-	-	-	-	-	-	-	-	-	-	-	-	-	-	-	-	-	-	-	-	-	-	-	-	-0.469548
Bacteria; G_Ruminococcaceae UCG-009	-	-	-	-	-	-	-	-	-	-	-	-	-	-	-	-	-	-	-	-	-	-	-	-	-	-	-	-	-	-	-	-	-	-	-	-	-	-	-	-	-	-	-	-	-	-	-	-	-0.436976
Bacteria; G_Ruminococcaceae UCG-011	-	-	-	-	-	-	-	-	-	-	-	-	-	-	-	-	-	-	-	-	-	-	-	-	-	-	-	-	-	-	-	-	-	-	-	-	-	-	-	-	-	-	-	-	-	-	-	-	-0.649739
Bacteria; G_Erysipelotrichaceae UCG-004	-	-	-	-	-	-	-	-	-	-	-	-	-	-	-	-	-	-	-	-	-	-	-	-	-	-	-	-	-	-	-	-	-	-	-	-	-	-	-	-	-	-	-	-	-	-	-	-	-0.756736
Bacteria; G_Faecalicoccus	-	-	-	-	-	-	-	-	-	-	-	-	-	-	-	-	-	-	-	-	-	-	-	-	-	-	-	-	-	-	-	-	-	-	-	-	-	-	-	-	-	-	-	-	-	-	-	-	-0.65593
Bacteria; F_Erysipelotrichaceae; G_Unassigned	-	-	-	-	-	-	-	-	-	-	-	-	-	-	-	-	-	-	-	-	-	-	-	-	-	-	-	-	-	-	-	-	-	-	-	-	-	-	-	-	-	-	-	-	-	-	-	-	-0.535457
Bacteria; G_Oxalobacter	-	-	-	-	-	-	-	-	-	-	-	-	-	-	-	-	-	-	-	-	-	-	-	-	-	-	-	-	-	-	-	-	-	-	-	-	-	-	-	-	-	-	-	-	-	-	-	-	-0.541261
Bacteria; G_Citrobacter	-	-	-	-	-	-	-	-	-	-	-	-	-	-	-	-	-	-	-	-	-	-	-	-	-	-	-	-	-	-	-	-	-	-	-	-	-	-	-	-	-	-	-	-	-	-	-	-	-0.651592
Bacteria; G_Morganella	-	-	-	-	-	-	-	-	-	-	-	-	-	-	-	-	-	-	-	-	-	-	-	-	-	-	-	-	-	-	-	-	-	-	-	-	-	-	-	-	-	-	-	-	-	-	-	-	-0.64791
Bacteria; O_NB1-n; F_uncultured bacterium; G_Unassigned	-	-	-	-	-	-	-	-	-	-	-	-	-	-	-	-	-	-	-	-	-	-	-	-	-	-	-	-	-	-	-	-	-	-	-	-	-	-	-	-	-	-	-	-	-	-	-	-	-0.698131
Bacteria; G_Gordonibacter	-	-	-	-	-	-	-	-	-	-	-	-	-	-	-	-	-	-	-	-	-	-	-	-	-	-	-	-	-	-	-	-	-	-	-	-	-	-	-	-	-	-	-	-	-	-	-	-	-
[truncated: 17 more columns]

## Sheet: Visually Normal (N=178)
Genera	Model without interaction SITE and GRADE															Model with interaction SITE and GRADE																											STAGE						TUMOUR
	Intercept	Grade: 2	Grade: 2 (p-value)	Grade: 2 (adjusted p-value)	Grade: 3	Grade: 3 (p-value)	Grade: 3 (adjusted p-value)	Site: left	Site: left (p-value)	Site: left (adjusted p-value)	Site: rectosigmoideum+rectum	Site: rectosigmoideum+rectum (p-value)	Site: rectosigmoideum+rectum (adjusted p-value)	p-value	adjusted p-value	Intercept	Grade: 2	Grade: 2 (p-value)	Grade: 2 (adjusted p-value)	Grade: 3	Grade: 3 (p-value)	Grade: 3 (adjusted p-value)	Site: left	Site: left (p-value)	Site: left (adjusted p-value)	Site: rectosigmoideum+rectum	Site: rectosigmoideum+rectum (p-value)	Site: rectosigmoideum+rectum (adjusted p-value)	Grade 2: Site left	Grade 2: Site left (p-value)	Grade 2: Site left (adjusted p-value)	Grade 3: Site left	Grade 3: Site left (p-value)	Grade 3: Site left (adjusted p-value)	Grade 2: Site rectosigmoideum+rectum	Grade 2: Site rectosigmoideum+rectum (p-value)	Grade 2: Site rectosigmoideum+rectum (adjusted p-value)	Grade 3: Site rectosigmoideum+rectum	Grade 3: Site rectosigmoideum+rectum (p-value)	Grade 3: Site rectosigmoideum+rectum (adjusted p-value)	p-value	adjusted p-value	Intercept	Stage: advanced (III-IV)	Stage: advanced (III-IV) (p-value)	Stage: advanced (III-IV) (adjustedp-value)	p-value	adjusted p-value	Intercept
Archaea; G_Methanobrevibacter	-	-	-	-	-	-	-	-	-	-	-	-	-	-	-	-0.826924	-0.0192392	0.94174	0.94174	-0.0292374	0.910723	0.983022	0.355454	0.313291	0.469937	3.89308	4.5323e-20	4.07907e-19	-0.277353	0.472061	0.708091	-0.262332	0.57151	0.734799	-3.73285	7.24549e-17	6.52094e-16	-3.54896	1.24514e-13	1.12063e-12	0.00771771	0.0138919	-0.804466	0.0957012	0.274404	0.977749	0.577053	0.999831	-0.663684
Bacteria; G_Actinomyces	-0.581845	-0.0630922	0.666035	0.990924	-0.0576709	0.7185	0.945276	-0.0557529	0.627573	0.760383	-0.0912541	0.397794	0.673852	0.891038	0.94095	-	-	-	-	-	-	-	-	-	-	-	-	-	-	-	-	-	-	-	-	-	-	-	-	-	-	-	-0.695678	0.0561429	0.517737	0.977749	0.840696	0.999831	-0.552954
Bacteria; G_Bifidobacterium	2.08276	-0.0369619	0.953019	0.990924	-0.196372	0.774927	0.945276	2.24066	1.03033e-05	0.000576986	1.70706	0.000299098	0.00791691	0.00040073	0.010591	-	-	-	-	-	-	-	-	-	-	-	-	-	-	-	-	-	-	-	-	-	-	-	-	-	-	-	3.24778	-0.188439	0.515092	0.977749	0.545809	0.999831	2.85111
Bacteria; G_Corynebacterium 1	-	-	-	-	-	-	-	-	-	-	-	-	-	-	-	-0.733604	-0.0634627	0.731342	0.94174	-0.0858616	0.639138	0.958707	2.30425	7.31214e-17	6.58092e-16	0.467716	0.0735026	0.132305	-2.34161	4.31005e-15	3.87905e-14	-2.35238	1.68812e-11	1.51931e-10	-0.305291	0.278063	0.417095	-0.600852	0.0524486	0.0944075	0.000282359	0.001814	-0.747683	-0.0949115	0.144564	0.977749	0.030999	0.999831	-0.899964
Bacteria; G_Collinsella	4.98302	-0.0442492	0.912229	0.990924	-0.170807	0.697532	0.945276	0.122674	0.697522	0.805386	0.101583	0.73161	0.833563	0.965437	0.968012	-	-	-	-	-	-	-	-	-	-	-	-	-	-	-	-	-	-	-	-	-	-	-	-	-	-	-	5.19799	-0.302071	0.197244	0.977749	0.260124	0.999831	4.71631
Bacteria; G_Enterorhabdus	-0.598033	-0.0957786	0.35444	0.990924	-0.103154	0.362184	0.945276	-0.146899	0.0718188	0.250593	0.0260635	0.732361	0.833563	0.247564	0.503919	-	-	-	-	-	-	-	-	-	-	-	-	-	-	-	-	-	-	-	-	-	-	-	-	-	-	-	-0.683509	-0.073617	0.239391	0.977749	0.270228	0.999831	-0.639628
Bacteria; G_Senegalimassilia	-0.621609	0.0714099	0.627259	0.990924	0.0738862	0.646201	0.945276	-0.100787	0.383658	0.64101	-0.130739	0.228982	0.493191	0.589826	0.803276	-	-	-	-	-	-	-	-	-	-	-	-	-	-	-	-	-	-	-	-	-	-	-	-	-	-	-	-0.609809	-0.00427065	0.961854	0.991912	0.531731	0.999831	-0.306784
Bacteria; G_Slackia	-0.630623	0.0813399	0.629925	0.990924	0.17607	0.341134	0.945276	0.0203107	0.878315	0.952731	-0.106547	0.392571	0.673852	0.527993	0.764504	-	-	-	-	-	-	-	-	-	-	-	-	-	-	-	-	-	-	-	-	-	-	-	-	-	-	-	-0.549146	0.00871333	0.930458	0.977749	0.977431	0.999831	-0.401289
Bacteria; F_Coriobacteriaceae; G_uncultured	-0.67008	0.0278394	0.86421	0.990924	-0.0355274	0.841958	0.947866	0.0642546	0.615692	0.760383	0.224281	0.0631573	0.202652	0.279028	0.520852	-	-	-	-	-	-	-	-	-	-	-	-	-	-	-	-	-	-	-	-	-	-	-	-	-	-	-	-0.609809	0.0977363	0.288605	0.977749	0.368275	0.999831	-0.423631
Bacteria; G_Bacteroides	9.55864	0.456825	0.075709	0.990924	0.189123	0.499962	0.945276	-0.179308	0.373438	0.633712	-0.556497	0.00361911	0.0433224	0.0233147	0.145069	-	-	-	-	-	-	-	-	-	-	-	-	-	-	-	-	-	-	-	-	-	-	-	-	-	-	-	9.80192	-0.139544	0.379355	0.977749	0.533525	0.999831	9.89206
Bacteria; F_Bacteroidales S24-7 group; G_uncultured bacterium	-0.438649	-0.0646083	0.695604	0.990924	-0.113305	0.530877	0.945276	-0.334933	0.0106034	0.0698579	-0.0892325	0.464085	0.683914	0.043353	0.194222	-	-	-	-	-	-	-	-	-	-	-	-	-	-	-	-	-	-	-	-	-	-	-	-	-	-	-	-0.549146	-0.123792	0.199147	0.977749	0.673739	0.999831	-0.527296
Bacteria; G_Barnesiella	5.10899	0.449987	0.496978	0.990924	-0.295897	0.683086	0.945276	-0.492491	0.344604	0.593779	-0.232307	0.634401	0.82777	0.584688	0.803276	-	-	-	-	-	-	-	-	-	-	-	-	-	-	-	-	-	-	-	-	-	-	-	-	-	-	-	5.06823	0.172704	0.638844	0.977749	0.261853	0.999831	6.57846
Bacteria; G_Butyricimonas	4.64109	0.0310612	0.952446	0.990924	-0.164998	0.772285	0.945276	-0.194467	0.63492	0.760383	0.0195899	0.959336	0.969411	0.968012	0.968012	-	-	-	-	-	-	-	-	-	-	-	-	-	-	-	-	-	-	-	-	-	-	-	-	-	-	-	4.56749	0.0565984	0.852758	0.977749	0.987427	0.999831	4.66659
Bacteria; G_Coprobacter	3.18223	0.465503	0.454172	0.990924	-0.961189	0.158849	0.945276	-0.251404	0.606926	0.760383	-0.117421	0.797847	0.867562	0.0905825	0.289864	-	-	-	-	-	-	-	-	-	-	-	-	-	-	-	-	-	-	-	-	-	-	-	-	-	-	-	3.09194	0.0882821	0.731267	0.977749	0.0240445	0.999831	4.86973
Bacteria; G_Odoribacter	4.98395	0.370838	0.373487	0.990924	0.0446744	0.921879	0.97406	0.166328	0.611311	0.760383	-0.229971	0.454198	0.678269	0.508595	0.759501	-	-	-	-	-	-	-	-	-	-	-	-	-	-	-	-	-	-	-	-	-	-	-	-	-	-	-	4.99305	0.0826997	0.727541	0.977749	0.974846	0.999831	5.0548
Bacteria; G_Parabacteroides	5.37806	0.963106	0.0445785	0.990924	0.503816	0.334796	0.945276	0.249516	0.505664	0.72464	0.246992	0.482643	0.702025	0.161696	0.37729	-	-	-	-	-	-	-	-	-	-	-	-	-	-	-	-	-	-	-	-	-	-	-	-	-	-	-	6.38451	-0.149954	0.588868	0.977749	0.22788	0.999831	6.92825
Bacteria; G_Porphyromonas	-0.233062	-0.408306	0.0947623	0.990924	-0.285691	0.28429	0.945276	0.105385	0.581865	0.760383	0.249675	0.165492	0.411864	0.276301	0.520852	-	-	-	-	-	-	-	-	-	-	-	-	-	-	-	-	-	-	-	-	-	-	-	-	-	-	-	-0.510525	-0.0127804	0.920408	0.977749	0.964985	0.999831	-0.69618
Bacteria; F_Porphyromonadaceae; G_uncultured	-0.621237	0.00775373	0.948674	0.990924	-0.0866738	0.511183	0.945276	-0.133407	0.160085	0.405624	-0.0370487	0.676779	0.82777	0.595285	0.803276	-	-	-	-	-	-	-	-	-	-	-	-	-	-	-	-	-	-	-	-	-	-	-	-	-	-	-	-0.718356	0.0302342	0.670665	0.977749	0.748498	0.999831	-0.702349
Bacteria; G_Alloprevotella	-0.405149	-0.0439371	0.878609	0.990924	-0.0458931	0.884117	0.96137	-0.417844	0.0659996	0.250593	0.0851346	0.688343	0.82777	0.0882525	0.289864	-	-	-	-	-	-	-	-	-	-	-	-	-	-	-	-	-	-	-	-	-	-	-	-	-	-	-	-0.608541	0.146127	0.334117	0.977749	0.741779	0.999831	-0.8222
Bacteria; G_Paraprevotella	-0.519106	0.136354	0.597678	0.990924	-0.101249	0.720266	0.945276	-0.0266324	0.895632	0.952731	0.00730546	0.969411	0.969411	0.635981	0.828254	-	-	-	-	-	-	-	-	-	-	-	-	-	-	-	-	-	-	-	-	-	-	-	-	-	-	-	-0.415356	-0.128184	0.363086	0.977749	0.863317	0.999831	-0.507207
Bacteria; G_Prevotella	-0.499519	-0.00366241	0.988956	0.992813	0.35633	0.219584	0.945276	-0.0147475	0.943472	0.978415	-0.0447566	0.818637	0.873212	0.265937	0.520852	-	-	-	-	-	-	-	-	-	-	-	-	-	-	-	-	-	-	-	-	-	-	-	-	-	-	-	-0.509245	0.0773932	0.56983	0.977749	0.513425	0.999831	-0.63756
Bacteria; G_Prevotella 2	-0.526149	-0.0366041	0.798987	0.990924	-0.100146	0.524635	0.945276	-0.275437	0.01567	0.0975023	-0.144927	0.172836	0.411864	0.109844	0.307564	-	-	-	-	-	-	-	-	-	-	-	-	-	-	-	-	-	-	-	-	-	-	-	-	-	-	-	-0.667895	-0.034036	0.686801	0.977749	0.43217	0.999831	-0.796091
Bacteria; G_Prevotella 7	1.89018	0.209685	0.586941	0.990924	0.311753	0.460711	0.945276	0.0688698	0.820363	0.918806	0.256639	0.367752	0.664325	0.839926	0.940717	-	-	-	-	-	-	-	-	-	-	-	-	-	-	-	-	-	-	-	-	-	-	-	-	-	-	-	2.16337	-0.12493	0.541582	0.977749	0.488608	0.999831	1.173
Bacteria; G_Prevotella 9	1.94351	-0.263514	0.461292	0.990924	-0.114598	0.769586	0.945276	-0.0102551	0.970881	0.988534	-0.0772556	0.769521	0.861863	0.885364	0.94095	-	-	-	-	-	-	-	-	-	-	-	-	-	-	-	-	-	-	-	-	-	-	-	-	-	-	-	1.63111	-0.0378977	0.851568	0.977749	0.893322	0.999831	1.12484
Bacteria; G_Prevotellaceae NK3B31 group	-0.577123	-0.0206049	0.894716	0.990924	-0.0591773	0.728446	0.945276	-0.102617	0.40227	0.643632	-0.0879038	0.444447	0.673852	0.890612	0.94095	-	-	-	-	-	-	-	-	-	-	-	-	-	-	-	-	-	-	-	-	-	-	-	-	-	-	-	-0.621013	-0.0150029	0.870026	0.977749	0.838361	0.999831	-0.658146
Bacteria; G_Alistipes	5.91851	0.405292	0.408726	0.990924	0.207147	0.699437	0.945276	0.5429	0.160006	0.405624	0.283799	0.432866	0.673852	0.470454	0.742125	-	-	-	-	-	-	-	-	-	-	-	-	-	-	-	-	-	-	-	-	-	-	-	-	-	-	-	6.42154	0.0227661	0.936269	0.977749	0.946041	0.999831	6.8834
Bacteria; G_Gemella	-	-	-	-	-	-	-	-	-	-	-	-	-	-	-	-0.021717	-0.265734	0.600863	0.94174	-0.297	0.555018	0.958707	2.49845	0.000310022	0.0013951	-0.82142	0.251213	0.282614	-2.49485	0.000965979	0.0043469	-2.90902	0.00135837	0.00305633	0.756169	0.327963	0.421667	0.711015	0.401287	0.451448	0.0356103	0.0534154	-0.388673	0.0669365	0.691038	0.977749	0.128013	0.999831	-0.920799
Bacteria; G_Granulicatella	-0.409633	-0.0995568	0.495253	0.990924	-0.216802	0.175723	0.945276	-0.343331	0.00313039	0.0339857	-0.206038	0.0568845	0.193062	0.0142599	0.114079	-	-	-	-	-	-	-	-	-	-	-	-	-	-	-	-	-	-	-	-	-	-	-	-	-	-	-	-0.611993	-0.0870514	0.305337	0.977749	0.721757	0.999831	-0.750834
Bacteria; G_Streptococcus	3.62927	-0.19548	0.653007	0.990924	0.11335	0.811703	0.945276	0.327565	0.338384	0.593779	0.43397	0.177098	0.41323	0.662188	0.842785	-	-	-	-	-	-	-	-	-	-	-	-	-	-	-	-	-	-	-	-	-	-	-	-	-	-	-	3.61114	0.472523	0.0685629	0.977749	0.347214	0.999831	3.02434
Bacteria; G_Christensenellaceae R-7 group	3.44553	-0.252638	0.655338	0.990924	-0.149416	0.809372	0.945276	1.68118	0.000214028	0.00599279	1.23914	0.00338556	0.0433224	0.00555967	0.0691871	-	-	-	-	-	-	-	-	-	-	-	-	-	-	-	-	-	-	-	-	-	-	-	-	-	-	-	4.08404	-0.0634541	0.807148	0.977749	0.919971	0.999831	3.73245
Bacteria; G_Clostridium sensu stricto 1	3.58982	-0.312754	0.556101	0.990924	0.241323	0.678085	0.945276	-0.825711	0.0492381	0.229778	-0.778628	0.048157	0.171348	0.0515146	0.221909	-	-	-	-	-	-	-	-	-	-	-	-	-	-	-	-	-	-	-	-	-	-	-	-	-	-	-	2.71277	0.106638	0.633718	0.977749	0.397875	0.999831	2.22297
Bacteria; F_Clostridiales vadinBB60 group; G_uncultured bacterium	1.52473	-0.0372518	0.915351	0.990924	-0.194614	0.612054	0.945276	0.135839	0.622083	0.760383	0.300645	0.245818	0.509845	0.546241	0.764737	-	-	-	-	-	-	-	-	-	-	-	-	-	-	-	-	-	-	-	-	-	-	-	-	-	-	-	1.2517	0.149657	0.429454	0.977749	0.876118	0.999831	1.02401
Bacteria; G_Anaerococcus	-0.77194	-0.0441967	0.700925	0.990924	-0.0475252	0.705931	0.945276	-0.0135957	0.880505	0.952731	0.0940919	0.268444	0.53829	0.771251	0.904752	-	-	-	-	-	-	-	-	-	-	-	-	-	-	-	-	-	-	-	-	-	-	-	-	-	-	-	-0.798781	0.00616281	0.924963	0.977749	0.576134	0.999831	-0.902526
Bacteria; G_Parvimonas	-0.133933	-0.369248	0.174596	0.990924	0.0518475	0.861366	0.947866	0.135916	0.52407	0.72464	0.0873652	0.662453	0.82777	0.210075	0.45247	-	-	-	-	-	-	-	-	-	-	-	-	-	-	-	-	-	-	-	-	-	-	-	-	-	-	-	-0.397527	0.0406985	0.765219	0.977749	0.625137	0.999831	-0.60934
Bacteria; G_Family XIII AD3011 group	2.10242	-0.249337	0.538776	0.990924	0.287945	0.516671	0.945276	1.20461	0.000213919	0.00599279	0.236445	0.429597	0.673852	0.0132809	0.114079	-	-	-	-	-	-	-	-	-	-	-	-	-	-	-	-	-	-	-	-	-	-	-	-	-	-	-	2.41514	0.0290299	0.879108	0.977749	0.820931	0.999831	1.94568
Bacteria; G_Family XIII UCG-001	-0.711378	0.0881256	0.540414	0.990924	0.0271271	0.863235	0.947866	-0.141877	0.210733	0.491711	-0.12405	0.243423	0.509845	0.628396	0.828005	-	-	-	-	-	-	-	-	-	-	-	-	-	-	-	-	-	-	-	-	-	-	-	-	-	-	-	-0.682597	-0.0593093	0.489252	0.977749	0.481851	0.999831	-0.758077
Bacteria; G_Mogibacterium	-0.621106	0.0146203	0.939119	0.990924	0.327371	0.119525	0.945276	-0.150347	0.31844	0.584677	-0.0927083	0.511744	0.734812	0.0548041	0.227336	-	-	-	-	-	-	-	-	-	-	-	-	-	-	-	-	-	-	-	-	-	-	-	-	-	-	-	-0.642602	0.152094	0.160238	0.977749	0.575893	0.999831	-0.627898
Bacteria; G_Anaerostipes	3.6408	-0.645026	0.219145	0.990924	-0.842279	0.143037	0.945276	0.981224	0.0181106	0.106757	0.79739	0.0402763	0.16808	0.0317665	0.172272	-	-	-	-	-	-	-	-	-	-	-	-	-	-	-	-	-	-	-	-	-	-	-	-	-	-	-	3.03263	0.348826	0.20202	0.977749	0.121086	0.999831	2.87907
Bacteria; G_Blautia	4.89692	0.160362	0.657692	0.990924	0.274254	0.488907	0.945276	0.947749	0.00104362	0.0146107	0.528583	0.0489566	0.171348	0.0177702	0.124391	-	-	-	-	-	-	-	-	-	-	-	-	-	-	-	-	-	-	-	-	-	-	-	-	-	-	-	5.42466	0.0627014	0.772498	0.977749	0.420765	0.999831	5.45231
Bacteria; G_Coprococcus 1	3.51834	-0.0075913	0.984968	0.992813	-0.150724	0.732561	0.945276	1.07808	0.000818175	0.0130908	0.819393	0.00640892	0.0598166	0.00260701	0.0486642	-	-	-	-	-	-	-	-	-	-	-	-	-	-	-	-	-	-	-	-	-	-	-	-	-	-	-	4.02457	0.0683622	0.744812	0.977749	0.701994	0.999831	3.42956
Bacteria; G_Coprococcus 2	-0.45865	-0.106102	0.493355	0.990924	-0.1831	0.28066	0.945276	0.150686	0.216614	0.495117	-0.0268889	0.813841	0.873212	0.436924	0.731456	-	-	-	-	-	-	-	-	-	-	-	-	-	-	-	-	-	-	-	-	-	-	-	-	-	-	-	-0.56997	0.0561146	0.522219	0.977749	0.495883	0.999831	-0.323939
Bacteria; G_Dorea	4.17226	0.330227	0.431499	0.990924	0.322242	0.483029	0.945276	0.214682	0.515206	0.72464	0.236407	0.445194	0.673852	0.834827	0.940717	-	-	-	-	-	-	-	-	-	-	-	-	-	-	-	-	-	-	-	-	-	-	-	-	-	-	-	4.49763	0.0844809	0.732918	0.977749	0.701202	0.999831	4.25057
Bacteria; G_Eisenbergiella	-	-	-	-	-	-	-	-	-	-	-	-	-	-	-	-0.710373	-0.123023	0.703866	0.94174	-0.00682062	0.983022	0.983022	0.285166	0.510077	0.655813	0.748592	0.10157	0.152355	-0.218769	0.644303	0.736465	3.24795	5.24018e-08	1.57205e-07	-0.434656	0.377488	0.424674	-1.12999	0.0374102	0.084173	0.0037013	0.00832794	-0.734383	0.0209946	0.841891	0.977749	0.351019	0.999831	-0.843697
Bacteria; G_Fusicatenibacter	3.29951	-0.275333	0.507513	0.990924	-0.0815483	0.857593	0.947866	0.843214	0.0105232	0.0698579	0.535907	0.0815453	0.253696	0.128149	0.341731	-	-	-	-	-	-	-	-	-	-	-	-	-	-	-	-	-	-	-	-	-	-	-	-	-	-	-	3.33045	0.0498062	0.796957	0.977749	0.50374	0.999831	3.05279
Bacteria; G_Howardella	-0.712958	0.0428295	0.799476	0.990924	0.0677567	0.71353	0.945276	-0.0652024	0.622838	0.760383	-0.0547348	0.659936	0.82777	0.949773	0.968012	-	-	-	-	-	-	-	-	-	-	-	-	-	-	-	-	-	-	-	-	-	-	-	-	-	-	-	-0.767695	0.184006	0.0652089	0.977749	0.425957	0.999831	-0.820335
Bacteria; G_Hungatella	-0.485803	-0.127278	0.472943	0.990924	-0.0727181	0.70778	0.945276	-0.13381	0.337416	0.593779	-0.111191	0.395491	0.673852	0.646272	0.831983	-	-	-	-	-	-	-	-	-	-	-	-	-	-	-	-	-	-	-	-	-	-	-	-	-	-	-	-0.629532	0.0454323	0.669262	0.977749	0.300005	0.999831	-0.508687
Bacteria; F_Lachnospiraceae; G_Incertae Sedis	-0.631895	0.090961	0.771439	0.990924	0.183622	0.592236	0.945276	0.838044	0.000814807	0.0130908	0.6138	0.00853892	0.0683113	0.0308559	0.172272	-	-	-	-	-	-	-	-	-	-	-	-	-	-	-	-	-	-	-	-	-	-	-	-	-	-	-	-0.389962	-0.0725393	0.555635	0.977749	0.853767	0.999831	-0.247289
Bacteria; G_Lachnoclostridium	6.64102	0.223563	0.440893	0.990924	0.227705	0.473219	0.945276	0.152365	0.503916	0.72464	-0.321348	0.134132	0.366411	0.231368	0.479875	-	-	-	-	-	-	-	-	-	-	-	-	-	-	-	-	-	-	-	-	-	-	-	-	-	-	-	6.80382	-0.0277887	0.874946	0.977749	0.974704	0.999831	6.86424
Bacteria; G_Lachnospira	-0.0256297	-0.0923395	0.851342	0.990924	-0.450749	0.40374	0.945276	2.24825	3.05352e-08	3.41994e-06	2.18967	1.01113e-08	1.13247e-06	0.000160768	0.00600199	-	-	-	-	-	-	-	-	-	-	-	-	-	-	-	-	-	-	-	-	-	-	-	-	-	-	-	0.781528	0.162845	0.339561	0.977749	0.646478	0.999831	0.887365
Bacteria; G_Lachnospiraceae FCS020 group	-0.673026	-0.231769	0.449755	0.990924	-0.11252	0.737265	0.945276	0.63733	0.00882021	0.0698579	0.142515	0.52856	0.749351	0.165109	0.377391	-	-	-	-	-	-	-	-	-	-	-	-	-	-	-	-	-	-	-	-	-	-	-	-	-	-	-	-0.747683	-0.0163277	0.917898	0.977749	0.408063	0.999831	-0.845894
Bacteria; G_Lachnospiraceae ND3007 group	2.10093	0.142351	0.686199	0.990924	0.0154059	0.968127	0.985729	0.478159	0.0855864	0.273876	0.533011	0.0415073	0.16808	0.169689	0.380104	-	-	-	-	-	-	-	-	-	-	-	-	-	-	-	-	-	-	-	-	-	-	-	-	-	-	-	2.43884	0.0695663	0.671874	0.977749	0.172657	0.999831	2.98281
Bacteria; G_Lachnospiraceae NK4A136 group	4.2274	-0.0518544	0.907514	0.990924	0.266352	0.585781	0.945276	0.368871	0.293902	0.559199	0.28877	0.381004	0.673852	0.775502	0.904752	-	-	-	-	-	-	-	-	-	-	-	-	-	-	-	-	-	-	-	-	-	-	-	-	-	-	-	4.26054	0.260562	0.296048	0.977749	0.863763	0.999831	4.10339
Bacteria; G_Lachnospiraceae UCG-001	-0.900002	0.0571158	0.667637	0.990924	0.0726954	0.617593	0.945276	0.0708066	0.498465	0.72464	0.257678	0.00931947	0.0685428	0.107264	0.307564	-	-	-	-	-	-	-	-	-	-	-	-	-	-	-	-	-	-	-	-	-	-	-	-	-	-	-	-0.770912	-0.0150332	0.837269	0.977749	0.601517	0.999831	-0.827137
Bacteria; G_Lachnospiraceae UCG-004	5.2889	0.201452	0.622583	0.990924	0.227841	0.611052	0.945276	0.366945	0.25483	0.532016	0.140161	0.642469	0.82777	0.784673	0.906014	-	-	-	-	-	-	-	-	-	-	-	-	-	-	-	-	-	-	-	-	-	-	-	-	-	-	-	5.63541	0.0955473	0.690184	0.977749	0.44929	0.999831	4.77617
Bacteria; G_Lachnospiraceae UCG-005	-0.404032	-0.155775	0.329825	0.990924	-0.142357	0.415667	0.945276	-0.187301	0.136829	0.374394	0.0134656	0.908957	0.942623	0.38857	0.679997	-	-	-	-	-	-	-	-	-	-	-	-	-	-	-	-	-	-	-	-	-	-	-	-	-	-	-	-0.549146	-0.0415384	0.65925	0.977749	0.889178	0.999831	-0.708058
Bacteria; G_Marvinbryantia	-0.741407	-0.00828374	0.946622	0.990924	-0.0550312	0.684563	0.945276	0.112187	0.249674	0.532016	0.113764	0.213679	0.469256	0.506343	0.759501	-	-	-	-	-	-	-	-	-	-	-	-	-	-	-	-	-	-	-	-	-	-	-	-	-	-	-	-0.744251	-0.00623242	0.927482	0.977749	0.999831	0.999831	-0.754846
Bacteria; G_Pseudobutyrivibrio	4.34653	0.219385	0.717809	0.990924	-0.398011	0.549309	0.945276	0.847028	0.0772289	0.254401	0.917005	0.0418134	0.16808	0.0338391	0.172272	-	-	-	-	-	-	-	-	-	-	-	-	-	-	-	-	-	-	-	-	-	-	-	-	-	-	-	4.72578	0.0317732	0.919069	0.977749	0.503006	0.999831	4.42881
Bacteria; G_Roseburia	5.2226	0.397894	0.361558	0.990924	0.473222	0.321598	0.945276	0.617258	0.0727933	0.250593	0.355689	0.269145	0.53829	0.37348	0.663964	-	-	-	-	-	-	-	-	-	-	-	-	-	-	-	-	-	-	-	-	-	-	-	-	-	-	-	5.69008	0.312253	0.207446	0.977749	0.613318	0.999831	6.33153
Bacteria; G_Tyzzerella	-0.68438	0.0659029	0.656658	0.990924	0.107616	0.50736	0.945276	-0.128631	0.270429	0.532016	-0.221302	0.0442356	0.16808	0.113542	0.310162	-	-	-	-	-	-	-	-	-	-	-	-	-	-	-	-	-	-	-	-	-	-	-	-	-	-	-	-0.736062	0.0750824	0.402437	0.977749	0.575805	0.999831	-0.731747
Bacteria; G_Tyzzerella 4	-0.569048	0.0428247	0.801927	0.990924	-0.0600263	0.74804	0.945276	-0.241031	0.0738356	0.250593	-0.196982	0.119085	0.341989	0.25196	0.503919	-	-	-	-	-	-	-	-	-	-	-	-	-	-	-	-	-	-	-	-	-	-	-	-	-	-	-	-0.577276	-0.119473	0.255368	0.977749	0.45297	0.999831	-0.355548
Bacteria; F_Lachnospiraceae; G_Unassigned	4.91824	-0.222825	0.534598	0.990924	-0.198699	0.612836	0.945276	0.451795	0.110363	0.334073	0.24595	0.353123	0.648356	0.445543	0.731456	-	-	-	-	-	-	-	-	-	-	-	-	-	-	-	-	-	-	-	-	-	-	-	-	-	-	-	4.82012	0.334955	0.109544	0.977749	0.31489	0.999831	5.17609
Bacteria; G_[Eubacterium] hallii group	2.76688	-0.0258932	0.941905	0.990924	0.0306394	0.937204	0.980624	0.505537	0.0716741	0.250593	0.160727	0.539948	0.755927	0.532423	0.764504	-	-	-	-	-	-	-	-	-	-	-	-	-	-	-	-	-	-	-	-	-	-	-	-	-	-	-	3.13323	-0.329532	0.0952452	0.977749	0.326273	0.999831	3.01137
Bacteria; G_[Eubacterium] ventriosum group	-0.772516	0.0345598	0.85533	0.990924	0.0497174	0.810623	0.945276	0.154813	0.299571	0.559199	0.553873	0.000107944	0.00402991	0.00365622	0.051187	-	-	-	-	-	-	-	-	-	-	-	-	-	-	-	-	-	-	-	-	-	-	-	-	-	-	-	-0.642249	0.0935249	0.341654	0.977749	0.498918	0.999831	-0.40049
Bacteria; G_[Ruminococcus] gauvreauii group	-0.50533	-0.0896699	0.611847	0.990924	-0.013192	0.945602	0.980624	0.00192799	0.988922	0.988922	0.0132879	0.918776	0.944063	0.963817	0.968012	-	-	-	-	-	-	-	-	-	-	-	-	-	-	-	-	-	-	-	-	-	-	-	-	-	-	-	-0.515166	-0.0307468	0.767975	0.977749	0.0445746	0.999831	-0.39268
Bacteria; F_Lachnospiraceae; G_uncultured	6.0708	0.111923	0.773063	0.990924	-0.589257	0.166588	0.945276	-0.342475	0.262486	0.532016	-0.604855	0.0358295	0.167205	0.0601577	0.232333	-	-	-	-	-	-	-	-	-	-	-	-	-	-	-	-	-	-	-	-	-	-	-	-	-	-	-	5.72138	-0.0380206	0.871113	0.977749	0.808624	0.999831	5.13637
Bacteria; G_Peptococcus	-0.519613	-0.00903435	0.949268	0.990924	-0.0541656	0.727496	0.945276	0.0105073	0.925001	0.968225	-0.0852977	0.415902	0.673852	0.877697	0.94095	-	-	-	-	-	-	-	-	-	-	-	-	-	-	-	-	-	-	-	-	-	-	-	-	-	-	-	-0.576756	0.0764072	0.364371	0.977749	0.203316	0.999831	-0.240492
Bacteria; F_Peptococcaceae; G_uncultured	-	-	-	-	-	-	-	-	-	-	-	-	-	-	-	-0.710754	-0.0261006	0.874552	0.94174	-0.0429969	0.79289	0.983022	-0.0748958	0.734758	0.767802	2.28179	3.67355e-18	1.6531e-17	0.0246916	0.918733	0.918733	-0.0995568	0.732306	0.823844	-2.21045	1.85387e-15	8.3424e-15	-2.08568	2.4993e-12	1.12468e-11	0.00308905	0.00832794	-0.736062	0.0168235	0.771877	0.977749	0.0571114	0.999831	-0.483313
Bacteria; G_Peptoclostridium	4.44573	-0.81269	0.126254	0.990924	0.604361	0.297953	0.945276	0.206586	0.619876	0.760383	-0.145564	0.709517	0.82777	0.00307168	0.0491469	-	-	-	-	-	-	-	-	-	-	-	-	-	-	-	-	-	-	-	-	-	-	-	-	-	-	-	4.02751	0.527191	0.0999772	0.977749	0.0587853	0.999831	1.79366
Bacteria; G_Anaerotruncus	-	-	-	-	-	-	-	-	-	-	-	-	-	-	-	1.908	1.47497	0.0138175	0.124358	1.40407	0.0178949	0.161054	2.05462	0.0103744	0.0311233	1.64147	0.0507064	0.114089	-2.20875	0.0118229	0.0354688	-0.0925768	0.929389	0.929389	-1.75205	0.0535211	0.120423	-1.70694	0.0858355	0.128753	0.103221	0.103221	3.29855	0.0232737	0.909541	0.977749	0.539311	0.999831	3.26227
Bacteria; G_Faecalibacterium	7.07188	0.0148135	0.96546	0.992032	-0.00465101	0.990089	0.990089	0.166281	0.536577	0.732886	-0.150703	0.550585	0.761303	0.84836	0.940756	-	-	-	-	-	-	-	-	-	-	-	-	-	-	-	-	-	-	-	-	-	-	-	-	-	-	-	7.1204	-0.130632	0.511525	0.977749	0.936919	0.999831	6.92994
Bacteria; G_Flavonifractor	3.43383	0.434049	0.349105	0.990924	-0.0505447	0.920545	0.97406	-0.599075	0.101105	0.31455	-1.06793	0.00205331	0.0328529	0.0383265	0.178857	-	-	-	-	-	-	-	-	-	-	-	-	-	-	-	-	-	-	-	-	-	-	-	-	-	-	-	3.26386	-0.0912761	0.661074	0.977749	0.775853	0.999831	3.70525
Bacteria; G_Oscillospira	-0.627831	-0.0469293	0.675614	0.990924	-0.0855004	0.4863	0.945276	-0.113206	0.200089	0.476807	0.104685	0.206695	0.462996	0.216903	0.458362	-	-	-	-	-	-	-	-	-	-	-	-	-	-	-	-	-	-	-	-	-	-	-	-	-	-	-	-0.710462	0.0606043	0.360726	0.977749	0.636656	0.999831	-0.55485
Bacteria; G_Ruminiclostridium	-0.612805	0.250682	0.336153	0.990924	0.195468	0.492937	0.945276	0.286281	0.162974	0.405624	0.072567	0.70552	0.82777	0.604311	0.805748	-	-	-	-	-	-	-	-	-	-	-	-	-	-	-	-	-	-	-	-	-	-	-	-	-	-	-	-0.384065	0.121169	0.398878	0.977749	0.489378	0.999831	-0.0166605
Bacteria; G_Ruminiclostridium 5	2.98769	-0.0552972	0.908195	0.990924	-0.155668	0.766809	0.945276	0.462049	0.221322	0.495762	0.888806	0.0128021	0.0796576	0.107095	0.307564	-	-	-	-	-	-	-	-	-	-	-	-	-	-	-	-	-	-	-	-	-	-	-	-	-	-	-	3.30912	-0.159269	0.524691	0.977749	0.108885	0.999831	3.28298
Bacteria; G_Ruminiclostridium 6	-0.443419	-0.0227295	0.916204	0.990924	-0.104304	0.65921	0.945276	0.132562	0.435427	0.686871	0.124212	0.436115	0.673852	0.733076	0.892278	-	-	-	-	-	-	-	-	-	-	-	-	-	-	-	-	-	-	-	-	-	-	-	-	-	-	-	-0.417649	0.0172083	0.884501	0.977749	0.735989	0.999831	-0.209184
Bacteria; G_Ruminiclostridium 9	3.28126	0.603652	0.128711	0.990924	0.569074	0.190314	0.945276	-0.351794	0.259292	0.532016	-0.274104	0.348663	0.648356	0.434728	0.731456	-	-	-	-	-	-	-	-	-	-	-	-	-	-	-	-	-	-	-	-	-	-	-	-	-	-	-	3.73658	-0.0462161	0.835864	0.977749	0.359554	0.999831	3.92037
Bacteria; G_Ruminococcaceae NK4A214 group	2.14747	-0.380527	0.276411	0.990924	-0.0211661	0.955811	0.982118	0.510064	0.0643572	0.250593	0.659453	0.0111883	0.0737113	0.0951523	0.29603	-	-	-	-	-	-	-	-	-	-	-	-	-	-	-	-	-	-	-	-	-	-	-	-	-	-	-	2.18016	0.119069	0.466979	0.977749	0.516303	0.999831	1.89604
Bacteria; G_Ruminococcaceae UCG-002	4.43747	0.0601864	0.892838	0.990924	0.192364	0.694104	0.945276	0.24474	0.486189	0.72464	-0.0639762	0.846085	0.893977	0.907345	0.94095	-	-	-	-	-	-	-	-	-	-	-	-	-	-	-	-	-	-	-	-	-	-	-	-	-	-	-	4.68872	-0.183782	0.47085	0.977749	0.779998	0.999831	4.7647
Bacteria; G_Ruminococcaceae UCG-003	2.41656	0.404167	0.265209	0.990924	0.675834	0.0895231	0.945276	0.114631	0.687202	0.801736	-0.0996149	0.709232	0.82777	0.450629	0.731456	-	-	-	-	-	-	-	-	-	-	-	-	-	-	-	-	-	-	-	-	-	-	-	-	-	-	-	2.86508	0.107545	0.582685	0.977749	0.894416	0.999831	2.92757
Bacteria; G_Ruminococcaceae UCG-005	3.20262	-0.47835	0.326653	0.990924	-0.666753	0.212036	0.945276	1.00929	0.00906512	0.0698579	0.730801	0.0431891	0.16808	0.0378648	0.178857	-	-	-	-	-	-	-	-	-	-	-	-	-	-	-	-	-	-	-	-	-	-	-	-	-	-	-	3.10925	0.122868	0.558155	0.977749	0.769873	0.999831	2.67033
Bacteria; G_Ruminococcaceae UCG-010	-0.371656	-0.203623	0.433714	0.990924	-0.341676	0.230663	0.945276	0.317633	0.121305	0.348364	0.386579	0.0450215	0.16808	0.0662468	0.247321	-	-	-	-	-	-	-	-	-	-	-	-	-	-	-	-	-	-	-	-	-	-	-	-	-	-	-	-0.527793	-0.0724989	0.563356	0.977749	0.945986	0.999831	-0.671309
Bacteria; G_Ruminococcaceae UCG-013	-0.515415	-0.11989	0.551889	0.990924	-0.171732	0.436402	0.945276	0.470753	0.00333788	0.0339857	0.355629	0.0176298	0.0940255	0.0109259	0.111245	-	-	-	-	-	-	-	-	-	-	-	-	-	-	-	-	-	-	-	-	-	-	-	-	-	-	-	-0.54556	0.0636541	0.492078	0.977749	0.820489	0.999831	-0.406687
Bacteria; G_Ruminococcaceae UCG-014	1.32509	0.642616	0.199944	0.990924	0.628131	0.252135	0.945276	0.846341	0.0325224	0.173453	1.21353	0.00120608	0.0225136	0.0714001	0.257962	-	-	-	-	-	-	-	-	-	-	-	-	-	-	-	-	-	-	-	-	-	-	-	-	-	-	-	2.54185	-0.140907	0.437061	0.977749	0.906847	0.999831	2.63917
Bacteria; G_Ruminococcus 1	-0.506264	-0.272892	0.527394	0.990924	-0.342999	0.468085	0.945276	0.527511	0.121278	0.348364	0.709803	0.0268767	0.136827	0.157122	0.37729	-	-	-	-	-	-	-	-	-	-	-	-	-	-	-	-	-	-	-	-	-	-	-	-	-	-	-	-0.830656	0.330361	0.129219	0.977749	0.221178	0.999831	-1.09106
Bacteria; G_Ruminococcus 2	2.65059	-0.0781719	0.879528	0.990924	-0.371431	0.510824	0.945276	0.835679	0.0405331	0.20635	0.920835	0.0164208	0.0919568	0.108373	0.307564	-	-	-	-	-	-	-	-	-	-	-	-	-	-	-	-	-	-	-	-	-	-	-	-	-	-	-	2.87546	0.237918	0.238113	0.977749	0.575741	0.999831	3.06801
Bacteria; G_Subdoligranulum	4.46571	0.546246	0.252811	0.990924	0.306231	0.557497	0.945276	0.679576	0.0711512	0.250593	0.060137	0.864226	0.904611	0.161153	0.37729	-	-	-	-	-	-	-	-	-	-	-	-	-	-	-	-	-	-	-	-	-	-	-	-	-	-	-	5.12351	0.000910294	0.997383	0.997383	0.988515	0.999831	4.9407
Bacteria; F_Ruminococcaceae; G_Unassigned	4.38586	-0.00405215	0.992813	0.992813	0.209053	0.671244	0.945276	0.659136	0.0637059	0.250593	0.270834	0.414898	0.673852	0.486192	0.745939	-	-	-	-	-	-	-	-	-	-	-	-	-	-	-	-	-	-	-	-	-	-	-	-	-	-	-	4.43539	0.0926069	0.703381	0.977749	0.256345	0.999831	2.74706
Bacteria; G_[Eubacterium] coprostanoligenes group	3.21992	-0.201073	0.705069	0.990924	-0.140938	0.808464	0.945276	0.291677	0.485123	0.72464	0.547064	0.163865	0.411864	0.713722	0.878427	-	-	-	-	-	-	-	-	-	-	-	-	-	-	-	-	-	-	-	-	-	-	-	-	-	-	-	3.14763	0.156511	0.607821	0.977749	0.612673	0.999831	3.03508
Bacteria; F_Ruminococcaceae; G_uncultured	4.77686	-0.0532991	0.89961	0.990924	-0.249056	0.590334	0.945276	0.12292	0.711344	0.812965	-0.498949	0.110745	0.326406	0.328107	0.59271	-	-	-	-	-	-	-	-	-	-	-	-	-	-	-	-	-	-	-	-	-	-	-	-	-	-	-	4.61601	-0.0546308	0.826818	0.977749	0.944509	0.999831	4.49924
Bacteria; O_Clostridiales	-0.322753	-0.0906232	0.722373	0.990924	-0.0745201	0.789513	0.945276	-0.20975	0.296211	0.559199	-0.0632338	0.73681	0.833563	0.699723	0.870767	-	-	-	-	-	-	-	-	-	-	-	-	-	-	-	-	-	-	-	-	-	-	-	-	-	-	-	-0.475863	0.0639856	0.675831	0.977749	0.178522	0.999831	0.349725
Bacteria; G_Dielma	-0.497677	-0.266434	0.0677883	0.990924	-0.319088	0.0458851	0.945276	-0.0983566	0.389185	0.64101	-0.113041	0.291874	0.56362	0.276564	0.520852	-	-	-	-	-	-	-	-	-	-	-	-	-	-	-	-	-	-	-	-	-	-	-	-	-	-	-	-0.838367	0.0231965	0.789528	0.977749	0.413713	0.999831	-0.823449
Bacteria; G_Erysipelatoclostridium	0.194849	-0.0327513	0.908679	0.990924	-0.215139	0.491504	0.945276	-0.580688	0.010417	0.0698579	-0.587782	0.00580258	0.0590808	0.0326714	0.172272	-	-	-	-	-	-	-	-	-	-	-	-	-	-	-	-	-	-	-	-	-	-	-	-	-	-	-	-0.421822	0.130512	0.38001	0.977749	0.151196	0.999831	-0.00380819
Bacteria; G_Erysipelotrichaceae UCG-003	3.12584	-0.435845	0.198138	0.990924	-0.398796	0.281666	0.945276	-0.0433233	0.870417	0.952731	-0.128362	0.606646	0.818607	0.74091	0.892278	-	-	-	-	-	-	-	-	-	-	-	-	-	-	-	-	-	-	-	-	-	-	-	-	-	-	-	2.70971	-0.345764	0.073936	0.977749	0.405903	0.999831	2.61526
Bacteria; G_Holdemanella	-0.5773	0.192479	0.357885	0.990924	0.0504558	0.825516	0.945276	-0.0845393	0.60714	0.760383	-0.226884	0.142577	0.380205	0.484379	0.745939	-	-	-	-	-	-	-	-	-	-	-	-	-	-	-	-	-	-	-	-	-	-	-	-	-	-	-	-0.450614	-0.0667608	0.605191	0.977749	0.123092	0.999831	0.528662
Bacteria; F_Erysipelotrichaceae; G_Incertae Sedis	-0.655534	0.125931	0.524523	0.990924	0.0539245	0.803287	0.945276	-0.34388	0.0280938	0.157325	-0.207945	0.155293	0.404485	0.150008	0.373353	-	-	-	-	-	-	-	-	-	-	-	-	-	-	-	-	-	-	-	-	-	-	-	-	-	-	-	-0.686061	-0.0407228	0.718164	0.977749	0.755463	0.999831	-0.752907
Bacteria; G_Solobacterium	-0.554175	-0.0728362	0.669657	0.990924	0.0894207	0.632306	0.945276	-0.197665	0.141979	0.37861	-0.0680344	0.589114	0.804644	0.133252	0.347074	-	-	-	-	-	-	-	-	-	-	-	-	-	-	-	-	-	-	-	-	-	-	-	-	-	-	-	-0.671059	0.0435655	0.657288	0.977749	0.414122	0.999831	-0.822963
Bacteria; G_Phascolarctobacterium	3.976	0.71708	0.205239	0.990924	0.605046	0.328329	0.945276	-0.584624	0.188982	0.460131	-0.174745	0.674935	0.82777	0.443921	0.731456	-	-	-	-	-	-	-	-	-	-	-	-	-	-	-	-	-	-	-	-	-	-	-	-	-	-	-	4.6445	-0.133604	0.65535	0.977749	0.698649	0.999831	4.09237
Bacteria; G_Dialister	2.65443	0.165734	0.756155	0.990924	0.939735	0.109005	0.945276	0.0578748	0.890267	0.952731	-0.539359	0.171836	0.411864	0.0795986	0.270153	-	-	-	-	-	-	-	-	-	-	-	-	-	-	-	-	-	-	-	-	-	-	-	-	-	-	-	3.17007	-0.100756	0.685297	0.977749	0.61457	0.999831	3.56392
Bacteria; G_Megasphaera	-0.694036	0.121229	0.384511	0.990924	0.0649621	0.670027	0.945276	-0.12077	0.270758	0.532016	-0.0483916	0.637671	0.82777	0.674593	0.848926	-	-	-	-	-	-	-	-	-	-	-	-	-	-	-	-	-	-	-	-	-	-	-	-	-	-	-	-0.625173	-0.0106899	0.897632	0.977749	0.998316	0.999831	-0.610177
Bacteria; G_Selenomonas	-0.519661	0.00847217	0.955534	0.990924	0.200943	0.227965	0.945276	-0.328317	0.00656288	0.0612536	-0.29246	0.00979182	0.0685428	0.000472814	0.010591	-	-	-	-	-	-	-	-	-	-	-	-	-	-	-	-	-	-	-	-	-	-	-	-	-	-	-	-0.730371	0.104556	0.211346	0.977749	0.0519	0.999831	-0.698557
Bacteria; G_Selenomonas 3	-0.622074	0.0155878	0.885598	0.990924	0.0756564	0.523719	0.945276	-0.267518	0.00196193	0.0244151	-0.291105	0.000353433	0.00791691	0.000146657	0.00600199	-	-	-	-	-	-	-	-	-	-	-	-	-	-	-	-	-	-	-	-	-	-	-	-	-	-	-	-0.746999	-0.0225883	0.726621	0.977749	0.432504	0.999831	-0.636929
Bacteria; G_Veillonella	-	-	-	-	-	-	-	-	-	-	-	-	-	-	-	4.07949	-0.0910539	0.918873	0.94174	-1.11265	0.210015	0.630046	-2.17163	0.0706404	0.127153	-3.97629	0.00184734	0.00554201	2.06319	0.116284	0.261639	4.09631	0.00998242	0.0149736	3.34898	0.0146232	0.0438696	5.11178	0.000749568	0.0022487	0.0843551	0.0961085	3.37155	0.108968	0.700681	0.977749	0.9167	0.999831	3.49753
Bacteria; G_Fusobacterium	3.03306	1.29641	0.0715447	0.990924	2.40599	0.00246121	0.154805	-0.0104811	0.985141	0.988922	-0.545284	0.302593	0.574413	0.0134858	0.114079	-	-	-	-	-	-	-	-	-	-	-	-	-	-	-	-	-	-	-	-	-	-	-	-	-	-	-	4.28924	0.212077	0.576718	0.977749	0.474172	0.999831	3.9862
Bacteria; G_Leptotrichia	-	-	-	-	-	-	-	-	-	-	-	-	-	-	-	-0.610466	0.294706	0.356333	0.94174	0.268397	0.39629	0.891653	-0.125975	0.767802	0.767802	-0.325445	0.468918	0.468918	-0.209017	0.654635	0.736465	3.29	2.43538e-08	1.09592e-07	0.0723637	0.881418	0.881418	-0.0478651	0.928285	0.928285	0.00040311	0.001814	-0.534047	0.0676528	0.561047	0.977749	0.829363	0.999831	-0.658309
Bacteria; G_Victivallis	-0.255269	-0.243105	0.50651	0.990924	-0.474935	0.236437	0.945276	0.577923	0.0456992	0.222535	0.722085	0.00809037	0.0683113	0.0201109	0.132496	-	-	-	-	-	-	-	-	-	-	-	-	-	-	-	-	-	-	-	-	-	-	-	-	-	-	-	-0.549146	0.0194337	0.897266	0.977749	0.765389	0.999831	-0.797583
Bacteria; G_Thalassospira	4.23729	-0.138165	0.789651	0.990924	-0.15186	0.788792	0.945276	0.490786	0.228988	0.502877	0.154165	0.686612	0.82777	0.761098	0.904752	-	-	-	-	-	-	-	-	-	-	-	-	-	-	-	-	-	-	-	-	-	-	-	-	-	-	-	4.23186	0.0414374	0.884573	0.977749	0.995269	0.999831	4.19139
Bacteria; G_Parasutterella	1.81276	0.413654	0.244529	0.990924	0.302122	0.436906	0.945276	0.124784	0.654605	0.771745	0.337609	0.198096	0.452791	0.46142	0.738271	-	-	-	-	-	-	-	-	-	-	-	-	-	-	-	-	-	-	-	-	-	-	-	-	-	-	-	2.05762	-0.0331593	0.855864	0.977749	0.995322	0.999831	1.99883
Bacteria; G_Sutterella	5.04471	0.467429	0.412976	0.990924	0.531891	0.394751	0.945276	0.0553856	0.901691	0.952731	0.160626	0.702701	0.82777	0.904974	0.94095	-	-	-	-	-	-	-	-	-	-	-	-	-	-	-	-	-	-	-	-	-	-	-	-	-	-	-	5.5676	0.139911	0.670041	0.977749	0.424585	0.999831	5.81072
Bacteria; G_Massilia	-0.643142	0.0659191	0.663924	0.990924	-0.00214344	0.989698	0.990089	-0.00491877	0.967091	0.988534	-0.085485	0.445224	0.673852	0.890067	0.94095	-	-	-	-	-	-	-	-	-	-	-	-	-	-	-	-	-	-	-	-	-	-	-	-	-	-	-	-0.596288	-0.0503263	0.567655	0.977749	0.725911	0.999831	-0.681621
Bacteria; G_Eikenella	-0.75661	0.104098	0.410225	0.990924	0.0555709	0.68772	0.945276	-0.194293	0.0516403	0.231349	-0.14424	0.122862	0.344014	0.196793	0.432174	-	-	-	-	-	-	-	-	-	-	-	-	-	-	-	-	-	-	-	-	-	-	-	-	-	-	-	-0.737292	-0.000633208	0.993331	0.997383	0.571522	0.999831	-0.780328
Bacteria; G_Bilophila	4.11434	0.408962	0.335504	0.990924	0.375269	0.419239	0.945276	0.20061	0.5475	0.738795	-0.0832047	0.790261	0.867562	0.839679	0.940717	-	-	-	-	-	-	-	-	-	-	-	-	-	-	-	-	-	-	-	-	-	-	-	-	-	-	-	4.61295	-0.412192	0.0828235	0.977749	0.316841	0.999831	4.58103
Bacteria; G_Desulfovibrio	2.39268	0.677643	0.20116	0.990924	0.310068	0.592334	0.945276	0.3952	0.342416	0.593779	0.104046	0.789707	0.867562	0.518679	0.76437	-	-	-	-	-	-	-	-	-	-	-	-	-	-	-	-	-	-	-	-	-	-	-	-	-	-	-	2.9096	0.124277	0.615996	0.977749	0.868188	0.999831	2.90674
Bacteria; G_Campylobacter	0.353493	0.364116	0.33473	0.990924	1.03811	0.0126802	0.473395	-0.251462	0.396575	0.643632	-0.0132566	0.961974	0.969411	0.0589437	0.232333	-	-	-	-	-	-	-	-	-	-	-	-	-	-	-	-	-	-	-	-	-	-	-	-	-	-	-	0.811395	0.0537446	0.736497	0.977749	0.816138	0.999831	0.398941
Bacteria; G_Enterobacter	-0.701395	0.143875	0.593409	0.990924	0.0952144	0.746772	0.945276	-0.0996026	0.638178	0.760383	0.856431	2.71487e-05	0.00152033	0.0156656	0.11697	-	-	-	-	-	-	-	-	-	-	-	-	-	-	-	-	-	-	-	-	-	-	-	-	-	-	-	-0.565857	0.0790274	0.505279	0.977749	0.968234	0.999831	-0.574038
Bacteria; G_Escherichia-Shigella	-	-	-	-	-	-	-	-	-	-	-	-	-	-	-	8.58868	-1.53258	0.181707	0.817682	-2.25978	0.0475342	0.213904	-2.85253	0.0636722	0.127153	-2.02224	0.21029	0.270373	1.96719	0.241291	0.434323	5.89932	0.00384344	0.00691818	2.09054	0.230537	0.414967	2.41389	0.206775	0.265853	0.0854298	0.0961085	6.72488	-0.271124	0.519505	0.977749	0.172485	0.999831	3.75792
Bacteria; G_Haemophilus	3.58657	0.248388	0.707532	0.990924	0.391488	0.589116	0.945276	0.370063	0.477282	0.72464	-0.52406	0.283976	0.557989	0.541399	0.764737	-	-	-	-	-	-	-	-	-	-	-	-	-	-	-	-	-	-	-	-	-	-	-	-	-	-	-	3.65029	0.453046	0.205057	0.977749	0.26589	0.999831	4.18601
Bacteria; G_Pseudomonas	-0.522821	-0.169469	0.321982	0.990924	-0.273618	0.14473	0.945276	0.0864604	0.520002	0.72464	0.276101	0.0296291	0.144281	0.0765101	0.267785	-	-	-	-	-	-	-	-	-	-	-	-	-	-	-	-	-	-	-	-	-	-	-	-	-	-	-	-0.618858	-0.0993288	0.262352	0.977749	0.57778	0.999831	-0.843195
Bacteria; G_Treponema 2	-0.510112	-0.119597	0.21756	0.990924	-0.0125541	0.905655	0.97406	-0.268166	0.000536773	0.0120237	-0.208836	0.00386807	0.0433224	5.40187e-05	0.00600199	-	-	-	-	-	-	-	-	-	-	-	-	-	-	-	-	-	-	-	-	-	-	-	-	-	-	-	-0.736062	0.00485482	0.934404	0.977749	0.55489	0.999831	-0.66686
Bacteria; O_Mollicutes RF9; F_uncultured bacterium; G_Unassigned	-0.792151	0.144921	0.457162	0.990924	0.0465577	0.827116	0.945276	0.0986067	0.519756	0.72464	0.238497	0.0982655	0.297452	0.30146	0.5535	-	-	-	-	-	-	-	-	-	-	-	-	-	-	-	-	-	-	-	-	-	-	-	-	-	-	-	-0.719056	0.0952	0.349952	0.977749	0.448748	0.999831	-0.817585
Bacteria; O_Opitutae vadinHA64; F_uncultured bacterium; G_Unassigned	-0.404581	-0.339538	0.00719001	0.805281	-0.414885	0.00276437	0.154805	-0.0310152	0.752202	0.850975	0.172038	0.0633288	0.202652	0.00767514	0.0859616	-	-	-	-	-	-	-	-	-	-	-	-	-	-	-	-	-	-	-	-	-	-	-	-	-	-	-	-0.772746	0.0737015	0.283248	0.977749	0.265305	0.999831	-0.722152
Bacteria; G_Akkermansia	3.7363	1.04927	0.237564	0.990924	1.22009	0.209693	0.945276	1.03961	0.137055	0.374394	1.59338	0.0157303	0.0919568	0.148961	0.373353	-	-	-	-	-	-	-	-	-	-	-	-	-	-	-	-	-	-	-	-	-	-	-	-	-	-	-	5.0451	0.843523	0.0744061	0.977749	0.0558609	0.999831	6.43681
Bacteria; G_Eggerthella	-	-	-	-	-	-	-	-	-	-	-	-	-	-	-	-	-	-	-	-	-	-	-	-	-	-	-	-	-	-	-	-	-	-	-	-	-	-	-	-	-	-	-0.685812	-0.0493415	0.514405	0.977749	0.219575	0.999831	-0.30811
Bacteria; F_Prevotellaceae; G_uncultured	-	-	-	-	-	-	-	-	-	-	-	-	-	-	-	-	-	-	-	-	-	-	-	-	-	-	-	-	-	-	-	-	-	-	-	-	-	-	-	-	-	-	-0.734217	0.0168235	0.800095	0.977749	0.451154	0.999831	-0.746798
Bacteria; G_Rikenellaceae RC9 gut group	-	-	-	-	-	-	-	-	-	-	-	-	-	-	-	-	-	-	-	-	-	-	-	-	-	-	-	-	-	-	-	-	-	-	-	-	-	-	-	-	-	-	-0.730571	0.0142946	0.842682	0.977749	0.411362	0.999831	-0.731876
Bacteria; O_Bacteroidales; F_uncultured; G_uncultured bacterium	-	-	-	-	-	-	-	-	-	-	-	-	-	-	-	-	-	-	-	-	-	-	-	-	-	-	-	-	-	-	-	-	-	-	-	-	-	-	-	-	-	-	-0.769026	0.0759328	0.232944	0.977749	0.443234	0.999831	-0.657287
Bacteria; G_Lactobacillus	-	-	-	-	-	-	-	-	-	-	-	-	-	-	-	-	-	-	-	-	-	-	-	-	-	-	-	-	-	-	-	-	-	-	-	-	-	-	-	-	-	-	-0.883658	0.103509	0.288504	0.977749	0.560804	0.999831	-0.844526
Bacteria; F_Christensenellaceae; G_uncultured	-	-	-	-	-	-	-	-	-	-	-	-	-	-	-	-	-	-	-	-	-	-	-	-	-	-	-	-	-	-	-	-	-	-	-	-	-	-	-	-	-	-	-0.737292	-0.0546012	0.378869	0.977749	0.0501468	0.999831	-0.425452
Bacteria; G_Lachnospiraceae UCG-008	-	-	-	-	-	-	-	-	-	-	-	-	-	-	-	-	-	-	-	-	-	-	-	-	-	-	-	-	-	-	-	-	-	-	-	-	-	-	-	-	-	-	-0.687341	-0.0739574	0.283874	0.977749	0.630868	0.999831	-0.673681
Bacteria; G_[Eubacterium] ruminantium group	-	-	-	-	-	-	-	-	-	-	-	-	-	-	-	-	-	-	-	-	-	-	-	-	-	-	-	-	-	-	-	-	-	-	-	-	-	-	-	-	-	-	-0.649038	-0.0440554	0.5529	0.977749	0.771548	0.999831	-0.525845
Bacteria; G_Romboutsia	-	-	-	-	-	-	-	-	-	-	-	-	-	-	-	-	-	-	-	-	-	-	-	-	-	-	-	-	-	-	-	-	-	-	-	-	-	-	-	-	-	-	-0.74231	0.0703472	0.337203	0.977749	0.325995	0.999831	-0.544196
Bacteria; G_Hydrogenoanaerobacterium	-	-	-	-	-	-	-	-	-	-	-	-	-	-	-	-	-	-	-	-	-	-	-	-	-	-	-	-	-	-	-	-	-	-	-	-	-	-	-	-	-	-	-0.742625	-0.0170756	0.765464	0.977749	0.887699	0.999831	-0.634224
Bacteria; G_Catenibacterium	-	-	-	-	-	-	-	-	-	-	-	-	-	-	-	-	-	-	-	-	-	-	-	-	-	-	-	-	-	-	-	-	-	-	-	-	-	-	-	-	-	-	-0.81619	0.0832588	0.242481	0.977749	0.594559	0.999831	-0.874405
Bacteria; G_Faecalitalea	-	-	-	-	-	-	-	-	-	-	-	-	-	-	-	-	-	-	-	-	-	-	-	-	-	-	-	-	-	-	-	-	-	-	-	-	-	-	-	-	-	-	-0.736062	-0.0296723	0.671439	0.977749	0.366866	0.999831	-0.364885
Bacteria; G_Holdemania	-	-	-	-	-	-	-	-	-	-	-	-	-	-	-	-	-	-	-	-	-	-	-	-	-	-	-	-	-	-	-	-	-	-	-	-	-	-	-	-	-	-	-0.72847	-0.0574759	0.478925	0.977749	0.548606	0.999831	-0.474718
Bacteria; G_Turicibacter	-	-	-	-	-	-	-	-	-	-	-	-	-	-	-	-	-	-	-	-	-	-	-	-	-	-	-	-	-	-	-	-	-	-	-	-	-	-	-	-	-	-	-0.732503	0.000739008	0.990559	0.997383	0.85331	0.999831	-0.730932
Bacteria; G_Acidaminococcus	-	-	-	-	-	-	-	-	-	-	-	-	-	-	-	-	-	-	-	-	-	-	-	-	-	-	-	-	-	-	-	-	-	-	-	-	-	-	-	-	-	-	-0.787023	0.00272637	0.975804	0.997383	0.851881	0.999831	-0.888968
Bacteria; G_Allisonella	-	-	-	-	-	-	-	-	-	-	-	-	-	-	-	-	-	-	-	-	-	-	-	-	-	-	-	-	-	-	-	-	-	-	-	-	-	-	-	-	-	-	-0.654939	-0.0632473	0.347385	0.977749	0.699131	0.999831	-0.673779
Bacteria; G_Selenomonas 4	-	-	-	-	-	-	-	-	-	-	-	-	-	-	-	-	-	-	-	-	-	-	-	-	-	-	-	-	-	-	-	-	-	-	-	-	-	-	-	-	-	-	-0.71065	-0.0279992	0.672199	0.977749	0.211765	0.999831	-0.694204
Bacteria; G_Neisseria	-	-	-	-	-	-	-	-	-	-	-	-	-	-	-	-	-	-	-	-	-	-	-	-	-	-	-	-	-	-	-	-	-	-	-	-	-	-	-	-	-	-	-0.7357	0.0197898	0.772159	0.977749	0.299076	0.999831	-0.523649
Bacteria; G_Aggregatibacter	-	-	-	-	-	-	-	-	-	-	-	-	-	-	-	-	-	-	-	-	-	-	-	-	-	-	-	-	-	-	-	-	-	-	-	-	-	-	-	-	-	-	-0.734383	0.0780269	0.315274	0.977749	0.8282	0.999831	-0.672467
Bacteria; G_Fretibacterium	-	-	-	-	-	-	-	-	-	-	-	-	-	-	-	-	-	-	-	-	-	-	-	-	-	-	-	-	-	-	-	-	-	-	-	-	-	-	-	-	-	-	-0.793624	-0.0159423	0.77098	0.977749	0.219486	0.999831	-0.839896
Bacteria; G_Pyramidobacter	-	-	-	-	-	-	-	-	-	-	-	-	-	-	-	-	-	-	-	-	-	-	-	-	-	-	-	-	-	-	-	-	-	-	-	-	-	-	-	-	-	-	-0.710655	-0.0120529	0.857366	0.977749	0.950183	0.999831	-0.739967
Bacteria; O_NB1-n	-	-	-	-	-	-	-	-	-	-	-	-	-	-	-	-	-	-	-	-	-	-	-	-	-	-	-	-	-	-	-	-	-	-	-	-	-	-	-	-	-	-	-0.747792	0.00427078	0.951358	0.987259	0.902358	0.999831	-0.604014
Bacteria; G_Rothia	-	-	-	-	-	-	-	-	-	-	-	-	-	-	-	-	-	-	-	-	-	-	-	-	-	-	-	-	-	-	-	-	-	-	-	-	-	-	-	-	-	-	-0.757357	0.0154512	0.800138	0.977749	0.794371	0.999831	-0.520882
Bacteria; G_Propionibacterium	-	-	-	-	-	-	-	-	-	-	-	-	-	-	-	-	-	-	-	-	-	-	-	-	-	-	-	-	-	-	-	-	-	-	-	-	-	-	-	-	-	-	-0.795562	-0.0351431	0.56738	0.977749	0.554178	0.999831	-0.75869
Bacteria; G_Atopobium	-	-	-	-	-	-	-	-	-	-	-	-	-	-	-	-	-	-	-	-	-	-	-	-	-	-	-	-	-	-	-	-	-	-	-	-	-	-	-	-	-	-	-0.880313	0.0617274	0.376086	0.977749	0.384623	0.999831	-0.858804
Bacteria; F_Coriobacteriaceae; G_Unassigned	-	-	-	-	-	-	-	-	-	-	-	-	-	-	-	-	-	-	-	-	-	-	-	-	-	-	-	-	-	-	-	-	-	-	-	-	-	-	-	-	-	-	-0.74944	-0.0181096	0.729131	0.977749	0.723443	0.999831	-0.675828
Bacteria; G_Prevotellaceae UCG-001	-	-	-	-	-	-	-	-	-	-	-	-	-	-	-	-	-	-	-	-	-	-	-	-	-	-	-	-	-	-	-	-	-	-	-	-	-	-	-	-	-	-	-0.73487	-0.051076	0.382394	0.977749	0.376876	0.999831	-0.502283
Bacteria; G_Staphylococcus	-	-	-	-	-	-	-	-	-	-	-	-	-	-	-	-	-	-	-	-	-	-	-	-	-	-	-	-	-	-	-	-	-	-	-	-	-	-	-	-	-	-	-0.719837	-0.089208	0.114804	0.977749	0.102973	0.999831	-0.692506
Bacteria; G_Enterococcus	-	-	-	-	-	-	-	-	-	-	-	-	-	-	-	-	-	-	-	-	-	-	-	-	-	-	-	-	-	-	-	-	-	-	-	-	-	-	-	-	-	-	-0.741873	-0.000633214	0.992298	0.997383	0.988334	0.999831	-0.660894
Bacteria; G_Defluviitaleaceae UCG-011	-	-	-	-	-	-	-	-	-	-	-	-	-	-	-	-	-	-	-	-	-	-	-	-	-	-	-	-	-	-	-	-	-	-	-	-	-	-	-	-	-	-	-0.869943	0.0292239	0.636849	0.977749	0.632657	0.999831	-0.698369
Bacteria; G_[Eubacterium] brachy group	-	-	-	-	-	-	-	-	-	-	-	-	-	-	-	-	-	-	-	-	-	-	-	-	-	-	-	-	-	-	-	-	-	-	-	-	-	-	-	-	-	-	-0.761292	-0.0315684	0.558962	0.977749	0.55775	0.999831	-0.569691
Bacteria; G_Epulopiscium	-	-	-	-	-	-	-	-	-	-	-	-	-	-	-	-	-	-	-	-	-	-	-	-	-	-	-	-	-	-	-	-	-	-	-	-	-	-	-	-	-	-	-0.816771	0.0314528	0.588513	0.977749	0.594117	0.999831	-0.839227
Bacteria; G_Lachnospiraceae NC2004 group	-	-	-	-	-	-	-	-	-	-	-	-	-	-	-	-	-	-	-	-	-	-	-	-	-	-	-	-	-	-	-	-	-	-	-	-	-	-	-	-	-	-	-0.74944	0.0400557	0.502444	0.977749	0.482489	0.999831	-0.590295
Bacteria; G_Tyzzerella 3	-	-	-	-	-	-	-	-	-	-	-	-	-	-	-	-	-	-	-	-	-	-	-	-	-	-	-	-	-	-	-	-	-	-	-	-	-	-	-	-	-	-	-1.62831	0.0159092	0.899487	0.977749	0.91168	0.999831	-1.50631
Bacteria; G_Oscillibacter	-	-	-	-	-	-	-	-	-	-	-	-	-	-	-	-	-	-	-	-	-	-	-	-	-	-	-	-	-	-	-	-	-	-	-	-	-	-	-	-	-	-	-0.739199	0.0243267	0.683303	0.977749	0.67071	0.999831	-0.50745
Bacteria; G_Gelria	-	-	-	-	-	-	-	-	-	-	-	-	-	-	-	-	-	-	-	-	-	-	-	-	-	-	-	-	-	-	-	-	-	-	-	-	-	-	-	-	-	-	-0.709917	-0.117706	0.0341374	0.977749	0.0296522	0.999831	-0.469276
Bacteria; F_Erysipelotrichaceae; G_uncultured	-	-	-	-	-	-	-	-	-	-	-	-	-	-	-	-	-	-	-	-	-	-	-	-	-	-	-	-	-	-	-	-	-	-	-	-	-	-	-	-	-	-	-0.787144	0.0657162	0.274796	0.977749	0.264693	0.999831	-0.496741
Bacteria; O_Selenomonadales	-	-	-	-	-	-	-	-	-	-	-	-	-	-	-	-	-	-	-	-	-	-	-	-	-	-	-	-	-	-	-	-	-	-	-	-	-	-	-	-	-	-	-0.73773	0.0176985	0.768834	0.977749	0.753548	0.999831	-0.65183
Bacteria; G_Megamonas	-	-	-	-	-	-	-	-	-	-	-	-	-	-	-	-	-	-	-	-	-	-	-	-	-	-	-	-	-	-	-	-	-	-	-	-	-	-	-	-	-	-	-0.733662	-0.0593204	0.309281	0.977749	0.301594	0.999831	-0.480533
Bacteria; G_Aeromonas	-	-	-	-	-	-	-	-	-	-	-	-	-	-	-	-	-	-	-	-	-	-	-	-	-	-	-	-	-	-	-	-	-	-	-	-	-	-	-	-	-	-	-0.747792	-0.0170756	0.765731	0.977749	0.773055	0.999831	-0.644578
Bacteria; G_Actinobacillus	-	-	-	-	-	-	-	-	-	-	-	-	-	-	-	-	-	-	-	-	-	-	-	-	-	-	-	-	-	-	-	-	-	-	-	-	-	-	-	-	-	-	-0.710813	-0.0145036	0.835355	0.977749	0.832614	0.999831	-0.456814
Bacteria; G_Acinetobacter	-	-	-	-	-	-	-	-	-	-	-	-	-	-	-	-	-	-	-	-	-	-	-	-	-	-	-	-	-	-	-	-	-	-	-	-	-	-	-	-	-	-	-0.997824	0.129589	0.120107	0.977749	0.104051	0.999831	-1.10686
Bacteria; P_Saccharibacteria; C_uncultured bacterium	-	-	-	-	-	-	-	-	-	-	-	-	-	-	-	-	-	-	-	-	-	-	-	-	-	-	-	-	-	-	-	-	-	-	-	-	-	-	-	-	-	-	-0.807784	-0.030099	0.613403	0.977749	0.616952	0.999831	-0.65162
Bacteria; G_Cloacibacillus	-	-	-	-	-	-	-	-	-	-	-	-	-	-	-	-	-	-	-	-	-	-	-	-	-	-	-	-	-	-	-	-	-	-	-	-	-	-	-	-	-	-	-0.894673	0.037052	0.60202	0.977749	0.61821	0.999831	-0.558787
Bacteria; G_Gordonibacter	-	-	-	-	-	-	-	-	-	-	-	-	-	-	-	-	-	-	-	-	-	-	-	-	-	-	-	-	-	-	-	-	-	-	-	-	-	-	-	-	-	-	-	-	-	-	-	-	-0.61619
Bacteria; G_Bergeyella	-	-	-	-	-	-	-	-	-	-	-	-	-	-	-	-	-	-	-	-	-	-	-	-	-	-	-	-	-	-	-	-	-	-	-	-	-	-	-	-	-	-	-	-	-	-	-	-	-0.748683
Bacteria; G_Eubacterium	-	-	-	-	-	-	-	-	-	-	-	-	-	-	-	-	-	-	-	-	-	-	-	-	-	-	-	-	-	-	-	-	-	-	-	-	-	-	-	-	-	-	-	-	-	-	-	-	-0.703138
Bacteria; G_Peptoniphilus	-	-	-	-	-	-	-	-	-	-	-	-	-	-	-	-	-	-	-	-	-	-	-	-	-	-	-	-	-	-	-	-	-	-	-	-	-	-	-	-	-	-	-	-	-	-	-	-	-0.760914
Bacteria; F_Family XIII; G_Unassigned	-	-	-	-	-	-	-	-	-	-	-	-	-	-	-	-	-	-	-	-	-	-	-	-	-	-	-	-	-	-	-	-	-	-	-	-	-	-	-	-	-	-	-	-	-	-	-	-	-1.93931
Bacteria; G_[Eubacterium] nodatum group	-	-	-	-	-	-	-	-	-	-	-	-	-	-	-	-	-	-	-	-	-	-	-	-	-	-	-	-	-	-	-	-	-	-	-	-	-	-	-	-	-	-	-	-	-	-	-	-	-0.733551
Bacteria; F_Family XIII; G_uncultured	-	-	-	-	-	-	-	-	-	-	-	-	-	-	-	-	-	-	-	-	-	-	-	-	-	-	-	-	-	-	-	-	-	-	-	-	-	-	-	-	-	-	-	-	-	-	-	-	-0.638402
Bacteria; G_Butyrivibrio	-	-	-	-	-	-	-	-	-	-	-	-	-	-	-	-	-	-	-	-	-	-	-	-	-	-	-	-	-	-	-	-	-	-	-	-	-	-	-	-	-	-	-	-	-	-	-	-	-0.649207
Bacteria; G_Lachnoanaerobaculum	-	-	-	-	-	-	-	-	-	-	-	-	-	-	-	-	-	-	-	-	-	-	-	-	-	-	-	-	-	-	-	-	-	-	-	-	-	-	-	-	-	-	-	-	-	-	-	-	-0.747572
Bacteria; G_Lachnospiraceae UCG-010	-	-	-	-	-	-	-	-	-	-	-	-	-	-	-	-	-	-	-	-	-	-	-	-	-	-	-	-	-	-	-	-	-	-	-	-	-	-	-	-	-	-	-	-	-	-	-	-	-0.723618
Bacteria; G_Oribacterium	-	-	-	-	-	-	-	-	-	-	-	-	-	-	-	-	-	-	-	-	-	-	-	-	-	-	-	-	-	-	-	-	-	-	-	-	-	-	-	-	-	-	-	-	-	-	-	-	-0.719531
Bacteria; G_Filifactor	-	-	-	-	-	-	-	-	-	-	-	-	-	-	-	-	-	-	-	-	-	-	-	-	-	-	-	-	-	-	-	-	-	-	-	-	-	-	-	-	-	-	-	-	-	-	-	-	-0.648843
Bacteria; G_Peptostreptococcus	-	-	-	-	-	-	-	-	-	-	-	-	-	-	-	-	-	-	-	-	-	-	-	-	-	-	-	-	-	-	-	-	-	-	-	-	-	-	-	-	-	-	-	-	-	-	-	-	-0.653304
Bacteria; G_Intestinimonas	-	-	-	-	-	-	-	-	-	-	-	-	-	-	-	-	-	-	-	-	-	-	-	-	-	-	-	-	-	-	-	-	-	-	-	-	-	-	-	-	-	-	-	-	-	-	-	-	-0.304793
Bacteria; G_Ruminiclostridium 1	-	-	-	-	-	-	-	-	-	-	-	-	-	-	-	-	-	-	-	-	-	-	-	-	-	-	-	-	-	-	-	-	-	-	-	-	-	-	-	-	-	-	-	-	-	-	-	-	-0.473588
Bacteria; G_Ruminococcaceae UCG-004	-	-	-	-	-	-	-	-	-	-	-	-	-	-	-	-	-	-	-	-	-	-	-	-	-	-	-	-	-	-	-	-	-	-	-	-	-	-	-	-	-	-	-	-	-	-	-	-	-0.478718
Bacteria; G_Ruminococcaceae UCG-009	-	-	-	-	-	-	-	-	-	-	-	-	-	-	-	-	-	-	-	-	-	-	-	-	-	-	-	-	-	-	-	-	-	-	-	-	-	-	-	-	-	-	-	-	-	-	-	-	-0.302976
Bacteria; G_Erysipelotrichaceae UCG-004	-	-	-	-	-	-	-	-	-	-	-	-	-	-	-	-	-	-	-	-	-	-	-	-	-	-	-	-	-	-	-	-	-	-	-	-	-	-	-	-	-	-	-	-	-	-	-	-	-0.811272
Bacteria; F_Veillonellaceae; G_uncultured	-	-	-	-	-	-	-	-	-	-	-	-	-	-	-	-	-	-	-	-	-	-	-	-	-	-	-	-	-	-	-	-	-	-	-	-	-	-	-	-	-	-	-	-	-	-	-	-	-0.659287
Bacteria; G_Oxalobacter	-	-	-	-	-	-	-	-	-	-	-	-	-	-	-	-	-	-	-	-	-	-	-	-	-	-	-	-	-	-	-	-	-	-	-	-	-	-	-	-	-	-	-	-	-	-	-	-	-0.485439
Bacteria; G_Helicobacter	-	-	-	-	-	-	-	-	-	-	-	-	-	-	-	-	-	-	-	-	-	-	-	-	-	-	-	-	-	-	-	-	-	-	-	-	-	-	-	-	-	-	-	-	-	-	-	-	-0.921235
Bacteria; G_Morganella	-	-	-	-	-	-	-	-	-	-	-	-	-	-	-	-	-	-	-	-	-	-	-	-	-	-	-	-	-	-	-	-	-	-	-	-	-	-	-	-	-	-	-	-	-	-	-	-	-0.649097
Bacteria; O_NB1-n; F_uncultured bacterium; G_Unassigned	-	-	-	-	-	-	-	-	-	-	-	-	-	-	-	-	-	-	-	-	-	-	-	-	-	-	-	-	-	-	-	-	-	-	-	-	-	-	-	-	-	-	-	-	-	-	-	-	-0.724047
[truncated: 17 more columns]

## Sheet: Tumour (N=127)
Genera	Model without interaction SITE and GRADE															Model with interaction SITE and GRADE																											STAGE						TUMOUR
	Intercept	Grade: 2	Grade: 2 (p-value)	Grade: 2 (adjusted p-value)	Grade: 3	Grade: 3 (p-value)	Grade: 3 (adjusted p-value)	Site: left	Site: left (p-value)	Site: left (adjusted p-value)	Site: rectosigmoideum+rectum	Site: rectosigmoideum+rectum (p-value)	Site: rectosigmoideum+rectum (adjusted p-value)	p-value	adjusted p-value	Intercept	Grade: 2	Grade: 2 (p-value)	Grade: 2 (adjusted p-value)	Grade: 3	Grade: 3 (p-value)	Grade: 3 (adjusted p-value)	Site: left	Site: left (p-value)	Site: left (adjusted p-value)	Site: rectosigmoideum+rectum	Site: rectosigmoideum+rectum (p-value)	Site: rectosigmoideum+rectum (adjusted p-value)	Grade 2: Site left	Grade 2: Site left (p-value)	Grade 2: Site left (adjusted p-value)	Grade 3: Site left	Grade 3: Site left (p-value)	Grade 3: Site left (adjusted p-value)	Grade 2: Site rectosigmoideum+rectum	Grade 2: Site rectosigmoideum+rectum (p-value)	Grade 2: Site rectosigmoideum+rectum (adjusted p-value)	Grade 3: Site rectosigmoideum+rectum	Grade 3: Site rectosigmoideum+rectum (p-value)	Grade 3: Site rectosigmoideum+rectum (adjusted p-value)	p-value	adjusted p-value	Intercept	Stage: advanced (III-IV)	Stage: advanced (III-IV) (p-value)	Stage: advanced (III-IV) (adjustedp-value)	p-value	adjusted p-value	Intercept
Bacteria; G_Bifidobacterium	2.41248	-0.07393	0.920994	0.981314	-0.677356	0.402919	0.799318	2.32162	3.39332e-05	0.00264679	1.89723	0.000772287	0.0602384	9.61317e-05	0.00749828	-	-	-	-	-	-	-	-	-	-	-	-	-	-	-	-	-	-	-	-	-	-	-	-	-	-	-	3.56363	-0.343566	0.309711	0.939735	0.42694	0.983279	3.10021
Bacteria; G_Collinsella	5.63474	-0.83358	0.152703	0.91622	-1.35818	0.0326613	0.420617	-0.352303	0.40238	0.669599	0.281844	0.511281	0.797599	0.131899	0.36876	-	-	-	-	-	-	-	-	-	-	-	-	-	-	-	-	-	-	-	-	-	-	-	-	-	-	-	5.05423	-0.693647	0.0441945	0.939735	0.400634	0.983279	5.11347
Bacteria; G_Slackia	-0.598782	0.0981832	0.684812	0.971187	0.132535	0.613571	0.868762	-0.025212	0.88547	0.918183	-0.215208	0.229691	0.542905	0.630637	0.785818	-	-	-	-	-	-	-	-	-	-	-	-	-	-	-	-	-	-	-	-	-	-	-	-	-	-	-	-0.517219	-0.00856633	0.949378	0.966497	0.724371	0.983279	-0.633615
Bacteria; F_Coriobacteriaceae; G_uncultured	-0.589042	-0.00882794	0.956153	0.981314	-0.1253	0.472399	0.80709	0.105061	0.366845	0.669599	-0.0372123	0.753754	0.946873	0.50571	0.704382	-	-	-	-	-	-	-	-	-	-	-	-	-	-	-	-	-	-	-	-	-	-	-	-	-	-	-	-0.659167	0.0190177	0.82724	0.939735	0.885316	0.983279	-0.525432
Bacteria; G_Bacteroides	10.0286	0.143352	0.610347	0.957703	-0.0557379	0.855011	0.952726	-0.537716	0.00922015	0.0731698	-0.582209	0.00582055	0.113501	0.0411143	0.207314	-	-	-	-	-	-	-	-	-	-	-	-	-	-	-	-	-	-	-	-	-	-	-	-	-	-	-	9.92363	-0.258363	0.154768	0.939735	0.399383	0.983279	10.2191
Bacteria; F_Bacteroidales S24-7 group; G_uncultured bacterium	-	-	-	-	-	-	-	-	-	-	-	-	-	-	-	-0.451902	-0.181197	0.645356	0.998526	-0.0655939	0.86763	0.921733	1.13725	0.0273005	0.051871	-0.60098	0.37359	0.645292	-1.22461	0.029459	0.0621912	-1.41299	0.0363826	0.0576058	0.919581	0.199728	0.379483	0.0719246	0.924261	0.924261	0.183745	0.183745	-0.529841	-0.125192	0.312167	0.939735	0.573721	0.983279	-0.512216
Bacteria; G_Barnesiella	6.23297	-0.329698	0.657964	0.957703	-1.39356	0.086375	0.420617	-0.758951	0.160741	0.432337	-0.614828	0.264778	0.572419	0.191663	0.439698	-	-	-	-	-	-	-	-	-	-	-	-	-	-	-	-	-	-	-	-	-	-	-	-	-	-	-	5.26479	-0.0915429	0.828565	0.939735	0.505781	0.983279	6.52783
Bacteria; G_Butyricimonas	5.30194	-0.792658	0.250653	0.957703	-1.42251	0.0586003	0.420617	-0.494751	0.32155	0.669599	0.145727	0.774364	0.946873	0.323591	0.548945	-	-	-	-	-	-	-	-	-	-	-	-	-	-	-	-	-	-	-	-	-	-	-	-	-	-	-	4.11306	0.381655	0.29267	0.939735	0.818826	0.983279	4.54322
Bacteria; G_Coprobacter	3.83916	-0.209351	0.744844	0.981314	-1.26244	0.0723404	0.420617	-0.831659	0.075993	0.317601	-0.447006	0.347649	0.65678	0.182356	0.431022	-	-	-	-	-	-	-	-	-	-	-	-	-	-	-	-	-	-	-	-	-	-	-	-	-	-	-	3.03915	0.291799	0.295991	0.939735	0.0468198	0.983279	5.56073
Bacteria; G_Odoribacter	5.64178	-0.315502	0.519311	0.957703	-0.872547	0.102078	0.420617	-0.187665	0.596332	0.799917	-0.542623	0.135036	0.389628	0.223769	0.47173	-	-	-	-	-	-	-	-	-	-	-	-	-	-	-	-	-	-	-	-	-	-	-	-	-	-	-	4.89962	0.215612	0.421908	0.939735	0.298432	0.983279	5.1472
Bacteria; G_Parabacteroides	6.41957	-0.372493	0.561753	0.957703	-1.26504	0.0710546	0.420617	0.322543	0.48775	0.704528	0.0716022	0.8799	0.964412	0.119941	0.367907	-	-	-	-	-	-	-	-	-	-	-	-	-	-	-	-	-	-	-	-	-	-	-	-	-	-	-	6.02315	-0.449258	0.202435	0.939735	0.0785191	0.983279	6.92174
Bacteria; G_Porphyromonas	-	-	-	-	-	-	-	-	-	-	-	-	-	-	-	-0.623291	-0.00106567	0.998526	0.998526	0.136566	0.812846	0.921733	1.84432	0.0148276	0.0313027	6.46192	1.7372e-09	1.65034e-08	-1.85196	0.024757	0.0587979	-2.00792	0.0423349	0.0618741	-6.23878	2.78179e-08	2.6427e-07	-6.17486	1.6592e-07	1.57624e-06	0.0313685	0.0372501	-0.58341	0.104102	0.571369	0.939735	0.332045	0.983279	-0.836782
Bacteria; G_Alloprevotella	-0.0769998	-0.0787956	0.827543	0.981314	-0.11066	0.777935	0.952726	-0.69004	0.00938075	0.0731698	-0.296452	0.268385	0.572419	0.0547943	0.213698	-	-	-	-	-	-	-	-	-	-	-	-	-	-	-	-	-	-	-	-	-	-	-	-	-	-	-	-0.533754	-0.150938	0.40185	0.939735	0.429955	0.983279	-0.864105
Bacteria; G_Paraprevotella	-	-	-	-	-	-	-	-	-	-	-	-	-	-	-	2.16738	-2.70697	2.12389e-07	4.03539e-06	-2.81154	8.07965e-08	3.83784e-07	-1.97157	0.00238445	0.00755074	-3.18633	0.000237529	0.000752176	2.05512	0.00367324	0.0116319	1.86705	0.0268262	0.0509697	3.17875	0.000517666	0.00150226	3.54363	0.000267735	0.000933414	0.15301	0.161511	-0.496346	-0.204778	0.181939	0.939735	0.592318	0.983279	-0.607532
Bacteria; G_Prevotella	-	-	-	-	-	-	-	-	-	-	-	-	-	-	-	-0.44114	-0.0211408	0.971731	0.998526	3.41778	8.01311e-08	3.83784e-07	-0.192552	0.803223	0.872153	-0.594991	0.560781	0.848185	-0.0866913	0.91816	0.969169	-3.27504	0.00158002	0.00428862	0.429561	0.691772	0.985351	-3.01026	0.00971322	0.0205057	6.5578e-05	0.000311496	-0.577848	0.135543	0.502089	0.939735	0.945756	0.999279	-0.562421
Bacteria; G_Prevotella 7	0.365135	0.250034	0.584307	0.957703	0.472955	0.340733	0.773876	-0.118568	0.719934	0.850831	-0.0489929	0.884542	0.964412	0.644071	0.785818	-	-	-	-	-	-	-	-	-	-	-	-	-	-	-	-	-	-	-	-	-	-	-	-	-	-	-	1.49786	-0.18984	0.4709	0.939735	0.620409	0.983279	1.18613
Bacteria; G_Prevotella 9	-0.452601	0.0840578	0.84346	0.981314	0.108217	0.814722	0.952726	-0.0308267	0.920303	0.920303	-0.181468	0.564104	0.841229	0.93727	0.949443	-	-	-	-	-	-	-	-	-	-	-	-	-	-	-	-	-	-	-	-	-	-	-	-	-	-	-	-0.421655	-0.066878	0.76377	0.939735	0.785786	0.983279	-0.920223
Bacteria; G_Alistipes	6.913	-0.499409	0.331963	0.957703	-1.14639	0.041477	0.420617	0.0579396	0.87619	0.918183	0.162455	0.668699	0.931402	0.179536	0.431022	-	-	-	-	-	-	-	-	-	-	-	-	-	-	-	-	-	-	-	-	-	-	-	-	-	-	-	6.41098	-0.062967	0.841893	0.939735	0.411573	0.983279	6.92853
Bacteria; G_Gemella	3.02475	-0.741095	0.229216	0.957703	-0.410115	0.538708	0.834966	0.439352	0.32425	0.669599	0.10118	0.823613	0.958833	0.689526	0.814895	-	-	-	-	-	-	-	-	-	-	-	-	-	-	-	-	-	-	-	-	-	-	-	-	-	-	-	2.73608	-0.153542	0.606291	0.939735	0.115889	0.983279	-0.182677
Bacteria; G_Granulicatella	-0.665941	0.257236	0.313374	0.957703	0.0169689	0.95101	0.966846	-0.13462	0.465608	0.698411	-0.0698251	0.710509	0.939889	0.468159	0.702239	-	-	-	-	-	-	-	-	-	-	-	-	-	-	-	-	-	-	-	-	-	-	-	-	-	-	-	-0.561264	-0.0716486	0.608871	0.939735	0.529744	0.983279	-0.708549
Bacteria; G_Streptococcus	4.29208	-0.0120712	0.984218	0.984218	0.3042	0.646002	0.868762	0.219616	0.619237	0.805008	0.143967	0.749483	0.946873	0.951531	0.951531	-	-	-	-	-	-	-	-	-	-	-	-	-	-	-	-	-	-	-	-	-	-	-	-	-	-	-	4.26961	0.180186	0.595103	0.939735	0.404933	0.983279	3.85426
Bacteria; G_Christensenellaceae R-7 group	4.02364	-1.34113	0.0747191	0.854697	-1.13052	0.164963	0.514685	1.95001	0.000448749	0.0087506	1.2685	0.0230715	0.246842	0.00292818	0.0570995	-	-	-	-	-	-	-	-	-	-	-	-	-	-	-	-	-	-	-	-	-	-	-	-	-	-	-	4.01391	0.0535304	0.872707	0.939735	0.997669	0.999279	3.95872
Bacteria; G_Clostridium sensu stricto 1	3.81871	-1.08782	0.172984	0.957703	-0.163021	0.850108	0.952726	-0.917837	0.112713	0.382244	-1.5573	0.00898178	0.116763	0.042526	0.207314	-	-	-	-	-	-	-	-	-	-	-	-	-	-	-	-	-	-	-	-	-	-	-	-	-	-	-	2.66357	0.117275	0.659836	0.939735	0.415995	0.983279	2.51792
Bacteria; F_Clostridiales vadinBB60 group; G_uncultured bacterium	-	-	-	-	-	-	-	-	-	-	-	-	-	-	-	-0.567388	0.183434	0.69666	0.998526	-0.047763	0.919124	0.921733	3.90977	3.13283e-09	1.98413e-08	3.89712	4.03944e-06	1.91873e-05	-4.074	1.27292e-08	8.06186e-08	-3.90678	3.24256e-06	2.05362e-05	-3.8955	1.24635e-05	5.92014e-05	-3.37103	0.000294762	0.000933414	1.51005e-05	0.000143455	-0.550077	0.0731336	0.662119	0.939735	0.868815	0.983279	-0.490477
Bacteria; G_Parvimonas	1.99432	-0.367812	0.501179	0.957703	0.449541	0.44868	0.80709	0.327378	0.40842	0.669599	0.199847	0.620613	0.896441	0.330774	0.548945	-	-	-	-	-	-	-	-	-	-	-	-	-	-	-	-	-	-	-	-	-	-	-	-	-	-	-	2.195	0.0712367	0.767564	0.939735	0.532068	0.983279	0.876393
Bacteria; G_Family XIII AD3011 group	1.8784	-0.730128	0.211441	0.957703	0.342329	0.588124	0.865541	1.7034	9.25245e-05	0.00360846	0.466344	0.279511	0.572419	0.00667059	0.0867177	-	-	-	-	-	-	-	-	-	-	-	-	-	-	-	-	-	-	-	-	-	-	-	-	-	-	-	2.84514	-0.243462	0.235303	0.939735	0.508905	0.983279	2.5238
Bacteria; G_Mogibacterium	-0.670069	0.0897556	0.733221	0.981314	0.532393	0.0642475	0.420617	-0.152533	0.424104	0.675105	0.0363251	0.851836	0.964412	0.0512279	0.210304	-	-	-	-	-	-	-	-	-	-	-	-	-	-	-	-	-	-	-	-	-	-	-	-	-	-	-	-0.615151	0.0551424	0.675143	0.939735	0.59518	0.983279	-0.767735
Bacteria; G_Anaerostipes	3.92626	-0.92447	0.114313	0.91622	-1.35634	0.0334768	0.420617	0.360505	0.393141	0.669599	0.734445	0.0897123	0.342428	0.0662336	0.234828	-	-	-	-	-	-	-	-	-	-	-	-	-	-	-	-	-	-	-	-	-	-	-	-	-	-	-	3.36755	0.201188	0.455284	0.939735	0.461856	0.983279	4.1008
Bacteria; G_Blautia	5.27957	-0.302755	0.495247	0.957703	-0.775821	0.108782	0.424249	0.616434	0.0567405	0.316126	0.649214	0.0493715	0.296229	0.0189813	0.148054	-	-	-	-	-	-	-	-	-	-	-	-	-	-	-	-	-	-	-	-	-	-	-	-	-	-	-	5.41543	-0.227033	0.342549	0.939735	0.559134	0.983279	5.75283
Bacteria; G_Coprococcus 1	4.46275	-0.740655	0.116702	0.91622	-0.722742	0.157789	0.512815	0.954932	0.0057239	0.0637806	0.500479	0.150916	0.389628	0.0145781	0.142137	-	-	-	-	-	-	-	-	-	-	-	-	-	-	-	-	-	-	-	-	-	-	-	-	-	-	-	4.26214	-0.080411	0.754582	0.939735	0.28702	0.983279	2.96832
Bacteria; G_Dorea	4.66761	-0.214699	0.663025	0.957703	-0.322893	0.545939	0.834966	0.269249	0.450666	0.689254	0.266468	0.464421	0.787497	0.776156	0.848754	-	-	-	-	-	-	-	-	-	-	-	-	-	-	-	-	-	-	-	-	-	-	-	-	-	-	-	4.68189	-0.125164	0.650128	0.939735	0.875153	0.983279	4.05989
Bacteria; G_Eisenbergiella	-0.670842	0.0414563	0.840289	0.981314	0.0438323	0.844286	0.952726	-0.0888253	0.5511	0.775665	-0.16544	0.277447	0.572419	0.783465	0.848754	-	-	-	-	-	-	-	-	-	-	-	-	-	-	-	-	-	-	-	-	-	-	-	-	-	-	-	-0.680964	-0.0261037	0.827453	0.939735	0.999279	0.999279	-0.698295
Bacteria; G_Fusicatenibacter	4.09309	-0.891932	0.0432342	0.709563	-0.704672	0.139352	0.472585	0.547884	0.0855081	0.317601	0.965297	0.00335849	0.0873208	0.0145242	0.142137	-	-	-	-	-	-	-	-	-	-	-	-	-	-	-	-	-	-	-	-	-	-	-	-	-	-	-	3.64305	0.132507	0.551505	0.939735	0.817688	0.983279	3.02335
Bacteria; G_Howardella	-0.224602	-0.141463	0.661012	0.957703	0.164689	0.637951	0.868762	-0.288041	0.218688	0.550246	-0.520228	0.0306038	0.246842	0.0473281	0.210304	-	-	-	-	-	-	-	-	-	-	-	-	-	-	-	-	-	-	-	-	-	-	-	-	-	-	-	-0.573116	0.0394317	0.800835	0.939735	0.93143	0.999279	-0.762635
Bacteria; G_Hungatella	-	-	-	-	-	-	-	-	-	-	-	-	-	-	-	-0.619494	0.13858	0.799633	0.998526	2.74376	1.80526e-06	6.85999e-06	-0.270877	0.701717	0.833289	-0.138963	0.881893	0.915711	0.13404	0.86217	0.965039	-2.53513	0.00715867	0.0151128	-0.0101358	0.991841	0.991841	-2.67514	0.0119575	0.0227192	0.0130648	0.0177308	-0.492156	-0.041529	0.803038	0.939735	0.755004	0.983279	-0.497204
Bacteria; F_Lachnospiraceae; G_Incertae Sedis	-	-	-	-	-	-	-	-	-	-	-	-	-	-	-	-0.648947	0.0345707	0.941623	0.998526	0.0952505	0.840113	0.921733	5.23368	5.80276e-14	5.51263e-13	0.338049	0.676103	0.848185	-4.49711	6.63703e-10	6.30518e-09	-4.87139	1.62066e-08	1.53963e-07	-0.127634	0.88163	0.985351	2.22531	0.0155136	0.0267961	4.52042e-06	8.5888e-05	-0.529841	0.116192	0.426761	0.939735	0.596548	0.983279	-0.292521
Bacteria; G_Lachnoclostridium	7.26536	0.0276858	0.946538	0.981314	-0.156577	0.726721	0.92925	-0.46746	0.119703	0.389036	-0.467254	0.127398	0.389628	0.489965	0.704382	-	-	-	-	-	-	-	-	-	-	-	-	-	-	-	-	-	-	-	-	-	-	-	-	-	-	-	7.07191	-0.0525687	0.831087	0.939735	0.717249	0.983279	7.25728
Bacteria; G_Lachnospira	0.980077	-1.43397	0.00426496	0.332667	-1.64446	0.00256943	0.100208	0.770461	0.0325276	0.195165	0.775997	0.0348111	0.246842	0.0250214	0.158397	-	-	-	-	-	-	-	-	-	-	-	-	-	-	-	-	-	-	-	-	-	-	-	-	-	-	-	-0.491885	0.116137	0.503308	0.939735	0.312748	0.983279	-0.250199
Bacteria; G_Lachnospiraceae FCS020 group	-0.472547	-0.336863	0.299916	0.957703	-0.181348	0.606334	0.868762	0.233663	0.320449	0.669599	0.135571	0.571604	0.841229	0.703223	0.818678	-	-	-	-	-	-	-	-	-	-	-	-	-	-	-	-	-	-	-	-	-	-	-	-	-	-	-	-0.446837	-0.299421	0.102367	0.939735	0.347101	0.983279	-0.244616
Bacteria; G_Lachnospiraceae ND3007 group	-	-	-	-	-	-	-	-	-	-	-	-	-	-	-	2.40831	-1.32986	0.0778442	0.595632	-1.84275	0.0151722	0.0411818	0.124476	0.897898	0.897898	2.29957	0.0751692	0.15771	0.455995	0.666955	0.905154	-0.0526547	0.966997	0.966997	-2.30716	0.0918076	0.193816	0.35928	0.802983	0.847593	0.0153437	0.0194354	2.25861	0.0219613	0.893157	0.950303	0.995742	0.999279	2.41636
Bacteria; G_Lachnospiraceae NK4A136 group	4.87487	-0.652628	0.256704	0.957703	-0.222446	0.720903	0.92925	0.322201	0.438505	0.684067	-0.0238008	0.955221	0.980358	0.571637	0.768753	-	-	-	-	-	-	-	-	-	-	-	-	-	-	-	-	-	-	-	-	-	-	-	-	-	-	-	4.61651	0.00410922	0.989485	0.989485	0.512247	0.983279	3.79522
Bacteria; G_Lachnospiraceae UCG-004	5.9025	-0.247877	0.616817	0.957703	-0.452692	0.400052	0.799318	-0.29441	0.412061	0.669599	0.100737	0.783017	0.946873	0.77731	0.848754	-	-	-	-	-	-	-	-	-	-	-	-	-	-	-	-	-	-	-	-	-	-	-	-	-	-	-	5.59377	-0.202744	0.487533	0.939735	0.492683	0.983279	4.64221
Bacteria; G_Pseudobutyrivibrio	5.48858	-0.697317	0.346995	0.957703	-1.38694	0.086051	0.420617	0.062983	0.906412	0.918183	0.78975	0.150369	0.389628	0.212164	0.459688	-	-	-	-	-	-	-	-	-	-	-	-	-	-	-	-	-	-	-	-	-	-	-	-	-	-	-	4.9918	0.103638	0.768678	0.939735	0.960497	0.999279	5.1103
Bacteria; G_Roseburia	5.47876	0.311652	0.550066	0.957703	0.0570658	0.919587	0.966846	0.440129	0.244607	0.596228	0.429619	0.265602	0.572419	0.45841	0.702239	-	-	-	-	-	-	-	-	-	-	-	-	-	-	-	-	-	-	-	-	-	-	-	-	-	-	-	5.93346	0.213632	0.496666	0.939735	0.259471	0.983279	6.42423
Bacteria; G_Tyzzerella	-0.782969	0.196166	0.352272	0.957703	0.312687	0.17261	0.51783	-0.139037	0.36236	0.669599	-0.164259	0.291933	0.572419	0.25464	0.487909	-	-	-	-	-	-	-	-	-	-	-	-	-	-	-	-	-	-	-	-	-	-	-	-	-	-	-	-0.720552	0.10426	0.38463	0.939735	0.868749	0.983279	-0.73746
Bacteria; F_Lachnospiraceae; G_Unassigned	5.01118	-0.275964	0.56832	0.957703	-0.653028	0.214509	0.576956	0.330407	0.345919	0.669599	0.576276	0.108474	0.367869	0.17263	0.431022	-	-	-	-	-	-	-	-	-	-	-	-	-	-	-	-	-	-	-	-	-	-	-	-	-	-	-	4.78128	0.28582	0.292355	0.939735	0.124939	0.983279	5.17098
Bacteria; G_[Eubacterium] hallii group	2.75625	0.282269	0.474121	0.957703	0.0177613	0.966846	0.966846	0.495967	0.0839382	0.317601	0.0732505	0.801267	0.946952	0.251421	0.487909	-	-	-	-	-	-	-	-	-	-	-	-	-	-	-	-	-	-	-	-	-	-	-	-	-	-	-	3.13728	-0.0797428	0.697608	0.939735	0.375477	0.983279	3.53604
Bacteria; G_[Eubacterium] ventriosum group	-	-	-	-	-	-	-	-	-	-	-	-	-	-	-	-0.692652	-0.0515226	0.8992	0.998526	0.0767115	0.850412	0.921733	3.03017	7.20182e-08	2.73669e-07	1.2161	0.0830054	0.15771	-2.73899	5.48929e-06	2.08593e-05	-2.99471	3.08148e-05	0.00014637	-0.714107	0.334531	0.577826	-0.351973	0.652752	0.775143	8.27882e-05	0.000314595	-0.587619	0.0140743	0.906789	0.952785	0.852445	0.983279	-0.255385
Bacteria; F_Lachnospiraceae; G_uncultured	6.49046	-0.0523788	0.913581	0.981314	-0.692067	0.187874	0.542748	-0.503754	0.151126	0.432337	-0.513848	0.1513	0.389628	0.268976	0.487909	-	-	-	-	-	-	-	-	-	-	-	-	-	-	-	-	-	-	-	-	-	-	-	-	-	-	-	5.97134	-0.186964	0.503498	0.939735	0.421018	0.983279	5.12826
Bacteria; G_Peptoclostridium	4.26698	-0.178343	0.770377	0.981314	1.14398	0.0862878	0.420617	0.0535464	0.903622	0.918183	0.00140582	0.997514	0.997514	0.0250624	0.158397	-	-	-	-	-	-	-	-	-	-	-	-	-	-	-	-	-	-	-	-	-	-	-	-	-	-	-	4.39858	0.598412	0.0981509	0.939735	0.0903847	0.983279	2.74429
Bacteria; G_Anaerotruncus	2.89968	-0.0332883	0.938951	0.981314	-0.147957	0.753722	0.94823	0.149572	0.634651	0.811521	0.0230717	0.942712	0.980358	0.933128	0.949443	-	-	-	-	-	-	-	-	-	-	-	-	-	-	-	-	-	-	-	-	-	-	-	-	-	-	-	2.86882	0.0576446	0.813174	0.939735	0.737736	0.983279	3.01277
Bacteria; G_Faecalibacterium	7.56699	-0.502295	0.31173	0.957703	-0.882763	0.102458	0.420617	-0.130173	0.716702	0.850831	-0.211133	0.564281	0.841229	0.459445	0.702239	-	-	-	-	-	-	-	-	-	-	-	-	-	-	-	-	-	-	-	-	-	-	-	-	-	-	-	6.97441	-0.0888005	0.752082	0.939735	0.209847	0.983279	6.93531
Bacteria; G_Flavonifractor	3.96336	0.270936	0.636001	0.957703	0.149196	0.81007	0.952726	-1.00066	0.0170033	0.120569	-0.774524	0.0688264	0.328931	0.132811	0.36876	-	-	-	-	-	-	-	-	-	-	-	-	-	-	-	-	-	-	-	-	-	-	-	-	-	-	-	3.87505	-0.0524921	0.856522	0.939735	0.89017	0.983279	3.57603
Bacteria; G_Ruminiclostridium	-0.810159	0.46387	0.12222	0.91622	0.305051	0.347252	0.773876	-0.0452441	0.834211	0.903729	0.0396198	0.857457	0.964412	0.446837	0.702239	-	-	-	-	-	-	-	-	-	-	-	-	-	-	-	-	-	-	-	-	-	-	-	-	-	-	-	-0.496346	0.0986228	0.544128	0.939735	0.553744	0.983279	-0.431141
Bacteria; G_Ruminiclostridium 5	3.8266	-0.534242	0.311831	0.957703	-0.943708	0.100805	0.420617	0.211833	0.578985	0.792295	0.779424	0.0471383	0.296229	0.0839624	0.284742	-	-	-	-	-	-	-	-	-	-	-	-	-	-	-	-	-	-	-	-	-	-	-	-	-	-	-	3.74263	-0.101341	0.706794	0.939735	0.402222	0.983279	3.84416
Bacteria; G_Ruminiclostridium 6	-	-	-	-	-	-	-	-	-	-	-	-	-	-	-	-0.379158	-0.0864707	0.827912	0.998526	-0.326001	0.413127	0.872156	3.2094	7.6991e-09	3.65707e-08	0.193075	0.776968	0.868376	-3.01585	4.19683e-07	1.99349e-06	-2.80066	6.39113e-05	0.000242863	-0.251375	0.727842	0.985351	0.440131	0.565172	0.715884	4.37953e-05	0.00027737	-0.453766	-0.0676749	0.627248	0.939735	0.400274	0.983279	0.267643
Bacteria; G_Ruminiclostridium 9	3.97122	-0.0157742	0.977195	0.984218	-0.123976	0.835944	0.952726	-0.541779	0.176674	0.459352	-0.73073	0.074988	0.328931	0.427113	0.694059	-	-	-	-	-	-	-	-	-	-	-	-	-	-	-	-	-	-	-	-	-	-	-	-	-	-	-	3.67964	-0.147509	0.598428	0.939735	0.755855	0.983279	3.89868
Bacteria; G_Ruminococcaceae NK4A214 group	-	-	-	-	-	-	-	-	-	-	-	-	-	-	-	0.983133	0.213193	0.739644	0.998526	0.20089	0.754162	0.921733	2.47811	0.00342545	0.00929765	4.59389	5.56092e-05	0.000211315	-1.84629	0.0436767	0.0829858	-2.10248	0.0556682	0.0661059	-4.2977	0.000336002	0.00127681	-2.51128	0.0435565	0.0636595	0.00314229	0.00597036	1.63427	0.0685998	0.716275	0.939735	0.893976	0.983279	1.53471
Bacteria; G_Ruminococcaceae UCG-002	4.87939	-0.865288	0.149332	0.91622	-0.521215	0.421918	0.802673	0.759451	0.0810382	0.317601	0.297673	0.500397	0.79655	0.258914	0.487909	-	-	-	-	-	-	-	-	-	-	-	-	-	-	-	-	-	-	-	-	-	-	-	-	-	-	-	4.59169	-0.0611777	0.859082	0.939735	0.750493	0.983279	5.11406
Bacteria; G_Ruminococcaceae UCG-003	2.83536	-0.166234	0.605159	0.957703	-0.235552	0.49966	0.811948	0.087767	0.70603	0.850831	-0.208321	0.380948	0.691022	0.741969	0.848754	-	-	-	-	-	-	-	-	-	-	-	-	-	-	-	-	-	-	-	-	-	-	-	-	-	-	-	2.64563	0.179971	0.351407	0.939735	0.580055	0.983279	2.76166
Bacteria; G_Ruminococcaceae UCG-005	2.89661	-1.29412	0.0365648	0.709563	-1.13743	0.0892783	0.420617	1.18744	0.00840535	0.0731698	0.974287	0.0331755	0.246842	0.0498972	0.210304	-	-	-	-	-	-	-	-	-	-	-	-	-	-	-	-	-	-	-	-	-	-	-	-	-	-	-	2.59648	0.22192	0.291328	0.939735	0.740444	0.983279	2.58201
Bacteria; G_Ruminococcaceae UCG-014	0.733816	-0.199216	0.706863	0.981314	-0.142771	0.803759	0.952726	1.14531	0.00335868	0.0436628	0.68935	0.0800036	0.328931	0.122636	0.367907	-	-	-	-	-	-	-	-	-	-	-	-	-	-	-	-	-	-	-	-	-	-	-	-	-	-	-	-0.149508	0.00418331	0.984468	0.989485	0.996243	0.999279	-0.147729
Bacteria; G_Ruminococcus 1	-	-	-	-	-	-	-	-	-	-	-	-	-	-	-	-0.665544	-0.164157	0.787056	0.998526	0.059697	0.921733	0.921733	1.96366	0.013821	0.0313027	3.75266	0.000453333	0.00107667	-2.03616	0.0192369	0.0522144	-2.0795	0.0458805	0.0622665	-3.91279	0.000553465	0.00150226	-2.74927	0.0200449	0.0317377	0.0102468	0.0162242	-0.809156	0.222004	0.308969	0.939735	0.436113	0.983279	-0.261345
Bacteria; G_Ruminococcus 2	2.15356	-0.242055	0.60494	0.957703	-0.393439	0.438611	0.80709	0.620461	0.0687685	0.317601	0.585253	0.092192	0.342428	0.172479	0.431022	-	-	-	-	-	-	-	-	-	-	-	-	-	-	-	-	-	-	-	-	-	-	-	-	-	-	-	2.87271	0.294345	0.205109	0.939735	0.131966	0.983279	3.33692
Bacteria; G_Subdoligranulum	4.76751	0.0774955	0.896601	0.981314	-0.107572	0.867933	0.953504	0.78763	0.0699965	0.317601	0.324507	0.461811	0.787497	0.329449	0.548945	-	-	-	-	-	-	-	-	-	-	-	-	-	-	-	-	-	-	-	-	-	-	-	-	-	-	-	5.08768	-0.233467	0.471876	0.939735	0.151685	0.983279	4.7597
Bacteria; F_Ruminococcaceae; G_Unassigned	3.63293	0.0542365	0.938111	0.981314	0.848926	0.263868	0.672383	0.860835	0.0906329	0.321335	0.908912	0.0801241	0.328931	0.236782	0.486026	-	-	-	-	-	-	-	-	-	-	-	-	-	-	-	-	-	-	-	-	-	-	-	-	-	-	-	4.34632	0.253948	0.431977	0.939735	0.106305	0.983279	1.73411
Bacteria; G_[Eubacterium] coprostanoligenes group	3.25672	-0.478636	0.40441	0.957703	-0.355928	0.56733	0.850995	0.119174	0.77398	0.874934	0.62869	0.139445	0.389628	0.615156	0.785818	-	-	-	-	-	-	-	-	-	-	-	-	-	-	-	-	-	-	-	-	-	-	-	-	-	-	-	3.01031	0.447128	0.171403	0.939735	0.569784	0.983279	3.47638
Bacteria; F_Ruminococcaceae; G_uncultured	5.08465	-0.212537	0.638354	0.957703	-0.84938	0.0852028	0.420617	-0.228939	0.484546	0.704528	-0.47704	0.154852	0.389628	0.137103	0.36876	-	-	-	-	-	-	-	-	-	-	-	-	-	-	-	-	-	-	-	-	-	-	-	-	-	-	-	4.75475	-0.334048	0.219068	0.939735	0.540413	0.983279	4.09932
Bacteria; O_Clostridiales	-	-	-	-	-	-	-	-	-	-	-	-	-	-	-	-0.710683	0.165416	0.731502	0.998526	0.27054	0.574835	0.921733	6.37835	8.30115e-18	1.57722e-16	-0.0873973	0.915711	0.915711	-6.51519	2.85612e-16	5.42663e-15	-6.71205	3.91772e-13	7.44367e-12	0.145311	0.868117	0.985351	-0.325037	0.725805	0.811194	0.00468817	0.00809775	-0.550077	-0.0720285	0.675061	0.939735	0.282122	0.983279	0.513685
Bacteria; G_Dielma	-0.571141	-0.0349285	0.847261	0.981314	-0.135042	0.492823	0.811948	-0.287323	0.030229	0.195165	-0.218263	0.105149	0.367869	0.204777	0.456359	-	-	-	-	-	-	-	-	-	-	-	-	-	-	-	-	-	-	-	-	-	-	-	-	-	-	-	-0.71775	-0.116185	0.277079	0.939735	0.672183	0.983279	-0.490455
Bacteria; G_Erysipelatoclostridium	0.167951	0.582405	0.261682	0.957703	0.620874	0.269983	0.672383	-1.30191	0.000698055	0.0108897	-1.03294	0.00778326	0.116763	0.0263996	0.158397	-	-	-	-	-	-	-	-	-	-	-	-	-	-	-	-	-	-	-	-	-	-	-	-	-	-	-	-0.58341	0.270741	0.117106	0.939735	0.591464	0.983279	-0.599084
Bacteria; G_Erysipelotrichaceae UCG-003	3.90918	-1.10344	0.0454848	0.709563	-1.42598	0.0175832	0.342872	-0.362441	0.360816	0.669599	-0.00434084	0.991428	0.997514	0.262912	0.487909	-	-	-	-	-	-	-	-	-	-	-	-	-	-	-	-	-	-	-	-	-	-	-	-	-	-	-	2.70239	-0.247887	0.366187	0.939735	0.804073	0.983279	2.347
Bacteria; G_Holdemanella	-0.677375	0.1511	0.57222	0.957703	0.245861	0.397325	0.799318	-0.072644	0.707466	0.850831	-0.0942713	0.633276	0.8981	0.774996	0.848754	-	-	-	-	-	-	-	-	-	-	-	-	-	-	-	-	-	-	-	-	-	-	-	-	-	-	-	-0.552778	-0.0139519	0.928652	0.961818	0.756613	0.983279	-0.0426581
Bacteria; G_Holdemania	-0.640257	0.276166	0.142096	0.91622	0.13271	0.513941	0.818111	-0.530283	0.000149265	0.0038809	-0.415832	0.00317363	0.0873208	0.000508722	0.0151046	-	-	-	-	-	-	-	-	-	-	-	-	-	-	-	-	-	-	-	-	-	-	-	-	-	-	-	-0.725911	0.0700913	0.482162	0.939735	0.176003	0.983279	-0.810469
Bacteria; G_Solobacterium	-0.306701	-0.170532	0.606777	0.957703	0.320137	0.373658	0.799318	-0.237116	0.323574	0.669599	-0.170587	0.486021	0.79655	0.0881528	0.286497	-	-	-	-	-	-	-	-	-	-	-	-	-	-	-	-	-	-	-	-	-	-	-	-	-	-	-	-0.542694	0.0719667	0.665701	0.939735	0.293729	0.983279	-0.792842
Bacteria; G_Phascolarctobacterium	5.12753	-0.159846	0.781927	0.981314	-0.461728	0.461529	0.80709	-0.365024	0.383213	0.669599	0.0363381	0.932101	0.980358	0.805671	0.84922	-	-	-	-	-	-	-	-	-	-	-	-	-	-	-	-	-	-	-	-	-	-	-	-	-	-	-	4.91695	-0.230059	0.476437	0.939735	0.580163	0.983279	4.89328
Bacteria; G_Dialister	3.70784	0.105939	0.863348	0.981314	0.629282	0.346863	0.773876	-0.101009	0.82066	0.90157	-0.182861	0.687632	0.939889	0.644774	0.785818	-	-	-	-	-	-	-	-	-	-	-	-	-	-	-	-	-	-	-	-	-	-	-	-	-	-	-	4.10355	-0.342306	0.318016	0.939735	0.134851	0.983279	3.15108
Bacteria; G_Selenomonas	-	-	-	-	-	-	-	-	-	-	-	-	-	-	-	-0.64478	0.259791	0.579385	0.998526	3.58293	6.66448e-12	1.26625e-10	-0.40934	0.500244	0.670954	-0.334927	0.676531	0.848185	-0.0195996	0.976395	0.976395	-3.06768	0.000187107	0.000592505	-0.05082	0.952347	0.991841	-3.56282	0.000128822	0.000611903	0.000603332	0.0012737	-0.661311	0.0366756	0.790169	0.939735	0.849105	0.983279	-0.734184
Bacteria; G_Selenomonas 3	-	-	-	-	-	-	-	-	-	-	-	-	-	-	-	-0.722265	0.432882	0.33288	0.998526	2.57265	6.73814e-08	3.83784e-07	-0.363432	0.529701	0.670954	-0.279935	0.714261	0.848185	-0.108506	0.863456	0.965039	-2.24778	0.00361646	0.00858909	-0.17694	0.827094	0.985351	-2.64716	0.0024934	0.00676781	0.000411731	0.000977862	-0.552778	-0.141908	0.24998	0.939735	0.397379	0.983279	-0.633856
Bacteria; G_Selenomonas 4	-0.760112	0.224279	0.244602	0.957703	0.311179	0.137426	0.472585	-0.251569	0.0725257	0.317601	-0.304051	0.0339172	0.246842	0.0179346	0.148054	-	-	-	-	-	-	-	-	-	-	-	-	-	-	-	-	-	-	-	-	-	-	-	-	-	-	-	-0.690879	0.0243871	0.818107	0.939735	0.942761	0.999279	-0.69796
Bacteria; G_Veillonella	3.41612	0.333043	0.639518	0.957703	0.550171	0.475976	0.80709	-0.0876468	0.864731	0.918183	-0.728756	0.166842	0.406677	0.610174	0.785818	-	-	-	-	-	-	-	-	-	-	-	-	-	-	-	-	-	-	-	-	-	-	-	-	-	-	-	3.30024	0.225309	0.543668	0.939735	0.826056	0.983279	1.91955
Bacteria; G_Fusobacterium	5.25318	0.716436	0.403084	0.957703	2.43247	0.00978347	0.25437	-0.567469	0.360373	0.669599	-0.433014	0.493677	0.79655	0.00463385	0.072288	-	-	-	-	-	-	-	-	-	-	-	-	-	-	-	-	-	-	-	-	-	-	-	-	-	-	-	6.14871	0.258061	0.600654	0.939735	0.0422787	0.983279	4.99728
Bacteria; G_Leptotrichia	-	-	-	-	-	-	-	-	-	-	-	-	-	-	-	-0.367392	0.591654	0.503321	0.998526	2.62079	0.00359268	0.0113768	-0.251107	0.826251	0.872153	-0.66624	0.659849	0.848185	-0.432504	0.729192	0.923644	3.29029	0.0300236	0.051859	0.358008	0.823342	0.985351	-1.92604	0.257969	0.350101	0.000263033	0.000832938	-0.349381	-0.118116	0.606345	0.939735	0.32465	0.983279	-0.678499
Bacteria; G_Victivallis	-	-	-	-	-	-	-	-	-	-	-	-	-	-	-	-0.508771	0.0148676	0.97591	0.998526	-0.216213	0.6607	0.921733	0.576435	0.366888	0.536221	5.07854	2.07711e-08	1.3155e-07	-0.373047	0.592366	0.865765	-0.452742	0.588631	0.621333	-4.84282	3.27532e-07	2.07437e-06	-4.69166	2.42744e-06	1.53738e-05	0.0121541	0.0177308	-0.615151	0.0939583	0.525954	0.939735	0.895123	0.983279	-0.791246
Bacteria; G_Thalassospira	4.68436	-0.775545	0.184858	0.957703	-0.811965	0.200547	0.558667	0.134746	0.749427	0.859637	-0.148353	0.73041	0.946873	0.655096	0.786115	-	-	-	-	-	-	-	-	-	-	-	-	-	-	-	-	-	-	-	-	-	-	-	-	-	-	-	4.00902	0.139803	0.672862	0.939735	0.940935	0.999279	4.23907
Bacteria; G_Parasutterella	1.023	0.225514	0.609193	0.957703	-0.0609336	0.898625	0.960175	0.10517	0.741797	0.859637	0.342881	0.293548	0.572419	0.529664	0.724803	-	-	-	-	-	-	-	-	-	-	-	-	-	-	-	-	-	-	-	-	-	-	-	-	-	-	-	1.6056	-0.0766353	0.72726	0.939735	0.677785	0.983279	1.84323
Bacteria; G_Sutterella	6.17167	0.107556	0.866371	0.981314	-0.26528	0.702105	0.928207	0.199384	0.666621	0.838652	-0.126327	0.789061	0.946873	0.800499	0.84922	-	-	-	-	-	-	-	-	-	-	-	-	-	-	-	-	-	-	-	-	-	-	-	-	-	-	-	6.12573	-0.075526	0.84208	0.939735	0.56256	0.983279	5.76413
Bacteria; G_Massilia	-0.922421	0.396532	0.0377449	0.709563	0.16929	0.409907	0.799318	0.070824	0.605066	0.799917	-0.129797	0.353651	0.65678	0.0607188	0.225527	-	-	-	-	-	-	-	-	-	-	-	-	-	-	-	-	-	-	-	-	-	-	-	-	-	-	-	-0.676316	-0.00837705	0.939012	0.965651	0.695444	0.983279	-0.423356
Bacteria; G_Bilophila	4.95529	-0.132557	0.804762	0.981314	-0.635457	0.27585	0.672383	-0.0913391	0.81397	0.90157	-0.298347	0.451838	0.787497	0.642928	0.785818	-	-	-	-	-	-	-	-	-	-	-	-	-	-	-	-	-	-	-	-	-	-	-	-	-	-	-	4.69601	-0.458448	0.132151	0.939735	0.458292	0.983279	5.25078
Bacteria; G_Desulfovibrio	2.87366	0.400526	0.492763	0.957703	0.0359705	0.954671	0.966846	0.392977	0.352914	0.669599	-0.159734	0.710942	0.939889	0.482642	0.704382	-	-	-	-	-	-	-	-	-	-	-	-	-	-	-	-	-	-	-	-	-	-	-	-	-	-	-	3.1405	0.19406	0.54214	0.939735	0.746897	0.983279	3.81719
Bacteria; G_Campylobacter	1.59657	1.36207	0.0767035	0.854697	3.10777	0.00027041	0.021092	-0.823607	0.138426	0.415277	-0.0691001	0.902591	0.964412	0.000580946	0.0151046	-	-	-	-	-	-	-	-	-	-	-	-	-	-	-	-	-	-	-	-	-	-	-	-	-	-	-	2.74204	0.112245	0.724394	0.939735	0.0186798	0.983279	1.32201
Bacteria; G_Escherichia-Shigella	6.82272	0.207807	0.793455	0.981314	-0.0592687	0.945112	0.966846	-0.478974	0.405074	0.669599	0.0793058	0.892386	0.964412	0.873334	0.908267	-	-	-	-	-	-	-	-	-	-	-	-	-	-	-	-	-	-	-	-	-	-	-	-	-	-	-	6.79063	-0.35885	0.405029	0.939735	0.21478	0.983279	5.03025
Bacteria; G_Haemophilus	-	-	-	-	-	-	-	-	-	-	-	-	-	-	-	5.56282	-1.74692	0.0940472	0.595632	-1.64148	0.115371	0.274007	-1.37342	0.307527	0.486918	-6.58653	0.000316309	0.000858553	1.57488	0.284016	0.490573	3.4023	0.0554206	0.0661059	6.37612	0.000948662	0.00225307	5.913	0.0036036	0.00855855	0.111081	0.12415	3.87177	0.196767	0.588873	0.939735	0.892923	0.983279	3.65079
Bacteria; G_Pseudomonas	-0.846091	0.24327	0.364812	0.957703	0.139908	0.630485	0.868762	0.297734	0.126692	0.395278	0.299674	0.131916	0.389628	0.301208	0.533959	-	-	-	-	-	-	-	-	-	-	-	-	-	-	-	-	-	-	-	-	-	-	-	-	-	-	-	-0.529841	-0.158906	0.208942	0.939735	0.407094	0.983279	-0.706445
Bacteria; G_Fretibacterium	-0.793314	0.14152	0.399769	0.957703	0.277998	0.128636	0.472585	-0.172546	0.157255	0.432337	-0.240061	0.0546951	0.30473	0.0363036	0.202263	-	-	-	-	-	-	-	-	-	-	-	-	-	-	-	-	-	-	-	-	-	-	-	-	-	-	-	-0.722265	-0.0777023	0.405516	0.939735	0.664109	0.983279	-0.810684
Bacteria; O_Mollicutes RF9; F_uncultured bacterium; G_Unassigned	-	-	-	-	-	-	-	-	-	-	-	-	-	-	-	-0.706096	0.0155971	0.962411	0.998526	0.0757607	0.81895	0.921733	0.453923	0.290786	0.486918	4.96356	2.08241e-14	3.95658e-13	-0.472326	0.313976	0.497128	-0.423942	0.451473	0.504588	-4.60823	6.02613e-12	1.14496e-10	-5.1255	8.14282e-13	1.54714e-11	0.000410399	0.000977862	-0.615151	-0.0264201	0.817339	0.939735	0.81368	0.983279	-0.586829
Bacteria; G_Akkermansia	4.78911	-0.116916	0.91712	0.981314	0.172573	0.887407	0.960175	0.478114	0.556887	0.775665	1.51808	0.0693243	0.328931	0.504463	0.704382	-	-	-	-	-	-	-	-	-	-	-	-	-	-	-	-	-	-	-	-	-	-	-	-	-	-	-	4.64122	1.18162	0.054883	0.939735	0.375453	0.983279	5.50582
Bacteria; G_Actinomyces	-	-	-	-	-	-	-	-	-	-	-	-	-	-	-	-	-	-	-	-	-	-	-	-	-	-	-	-	-	-	-	-	-	-	-	-	-	-	-	-	-	-	-0.725769	0.0932898	0.344568	0.939735	0.84046	0.983279	-0.655352
Bacteria; G_Eggerthella	-	-	-	-	-	-	-	-	-	-	-	-	-	-	-	-	-	-	-	-	-	-	-	-	-	-	-	-	-	-	-	-	-	-	-	-	-	-	-	-	-	-	-0.724086	0.0376008	0.69613	0.939735	0.312923	0.983279	-0.542084
Bacteria; G_Senegalimassilia	-	-	-	-	-	-	-	-	-	-	-	-	-	-	-	-	-	-	-	-	-	-	-	-	-	-	-	-	-	-	-	-	-	-	-	-	-	-	-	-	-	-	-0.552778	-0.121309	0.278923	0.939735	0.634106	0.983279	-0.535844
Bacteria; G_Prevotella 2	-	-	-	-	-	-	-	-	-	-	-	-	-	-	-	-	-	-	-	-	-	-	-	-	-	-	-	-	-	-	-	-	-	-	-	-	-	-	-	-	-	-	-0.719979	0.0166873	0.874132	0.939735	0.740735	0.983279	-0.785916
Bacteria; G_Prevotellaceae NK3B31 group	-	-	-	-	-	-	-	-	-	-	-	-	-	-	-	-	-	-	-	-	-	-	-	-	-	-	-	-	-	-	-	-	-	-	-	-	-	-	-	-	-	-	-0.5763	-0.130768	0.22996	0.939735	0.433554	0.983279	-0.564661
Bacteria; G_Anaerococcus	-	-	-	-	-	-	-	-	-	-	-	-	-	-	-	-	-	-	-	-	-	-	-	-	-	-	-	-	-	-	-	-	-	-	-	-	-	-	-	-	-	-	-0.734184	-0.0705449	0.391263	0.939735	0.233975	0.983279	-0.803458
Bacteria; G_Family XIII UCG-001	-	-	-	-	-	-	-	-	-	-	-	-	-	-	-	-	-	-	-	-	-	-	-	-	-	-	-	-	-	-	-	-	-	-	-	-	-	-	-	-	-	-	-0.724086	-0.0976005	0.222912	0.939735	0.418232	0.983279	-0.69844
Bacteria; G_Lachnospiraceae UCG-005	-	-	-	-	-	-	-	-	-	-	-	-	-	-	-	-	-	-	-	-	-	-	-	-	-	-	-	-	-	-	-	-	-	-	-	-	-	-	-	-	-	-	-0.577848	-0.0884529	0.408148	0.939735	0.519772	0.983279	-0.741222
Bacteria; G_Tyzzerella 4	-	-	-	-	-	-	-	-	-	-	-	-	-	-	-	-	-	-	-	-	-	-	-	-	-	-	-	-	-	-	-	-	-	-	-	-	-	-	-	-	-	-	-0.552778	-0.0902721	0.551116	0.939735	0.312404	0.983279	-0.378788
Bacteria; G_[Ruminococcus] gauvreauii group	-	-	-	-	-	-	-	-	-	-	-	-	-	-	-	-	-	-	-	-	-	-	-	-	-	-	-	-	-	-	-	-	-	-	-	-	-	-	-	-	-	-	-0.563191	-0.0883188	0.448021	0.939735	0.3825	0.983279	-0.636371
Bacteria; G_Peptococcus	-	-	-	-	-	-	-	-	-	-	-	-	-	-	-	-	-	-	-	-	-	-	-	-	-	-	-	-	-	-	-	-	-	-	-	-	-	-	-	-	-	-	-0.688087	0.161812	0.119163	0.939735	0.238629	0.983279	-0.311725
Bacteria; G_Ruminococcaceae UCG-010	-	-	-	-	-	-	-	-	-	-	-	-	-	-	-	-	-	-	-	-	-	-	-	-	-	-	-	-	-	-	-	-	-	-	-	-	-	-	-	-	-	-	-0.603131	0.0158821	0.897873	0.950303	0.975461	0.999279	-0.50952
Bacteria; G_Ruminococcaceae UCG-013	-	-	-	-	-	-	-	-	-	-	-	-	-	-	-	-	-	-	-	-	-	-	-	-	-	-	-	-	-	-	-	-	-	-	-	-	-	-	-	-	-	-	-0.615354	-0.0247959	0.803735	0.939735	0.263871	0.983279	-0.138603
Bacteria; F_Erysipelotrichaceae; G_Incertae Sedis	-	-	-	-	-	-	-	-	-	-	-	-	-	-	-	-	-	-	-	-	-	-	-	-	-	-	-	-	-	-	-	-	-	-	-	-	-	-	-	-	-	-	-0.725769	-0.0474784	0.684959	0.939735	0.977653	0.999279	-0.636619
Bacteria; G_Acidaminococcus	-	-	-	-	-	-	-	-	-	-	-	-	-	-	-	-	-	-	-	-	-	-	-	-	-	-	-	-	-	-	-	-	-	-	-	-	-	-	-	-	-	-	-0.720552	-0.0815987	0.465533	0.939735	0.716417	0.983279	-0.865132
Bacteria; G_Megasphaera	-	-	-	-	-	-	-	-	-	-	-	-	-	-	-	-	-	-	-	-	-	-	-	-	-	-	-	-	-	-	-	-	-	-	-	-	-	-	-	-	-	-	-0.665341	-0.041727	0.671585	0.939735	0.658614	0.983279	-0.582863
Bacteria; G_Eikenella	-	-	-	-	-	-	-	-	-	-	-	-	-	-	-	-	-	-	-	-	-	-	-	-	-	-	-	-	-	-	-	-	-	-	-	-	-	-	-	-	-	-	-0.690879	-0.0344446	0.763789	0.939735	0.693801	0.983279	-0.792435
Bacteria; G_Enterobacter	-	-	-	-	-	-	-	-	-	-	-	-	-	-	-	-	-	-	-	-	-	-	-	-	-	-	-	-	-	-	-	-	-	-	-	-	-	-	-	-	-	-	-0.692129	0.0592171	0.651891	0.939735	0.875814	0.983279	-0.552778
Bacteria; G_Aggregatibacter	-	-	-	-	-	-	-	-	-	-	-	-	-	-	-	-	-	-	-	-	-	-	-	-	-	-	-	-	-	-	-	-	-	-	-	-	-	-	-	-	-	-	-0.624574	-0.021861	0.859492	0.939735	0.356635	0.983279	-0.619092
Archaea; G_Methanobrevibacter	-	-	-	-	-	-	-	-	-	-	-	-	-	-	-	-	-	-	-	-	-	-	-	-	-	-	-	-	-	-	-	-	-	-	-	-	-	-	-	-	-	-	-0.722265	0.0157986	0.874926	0.939735	0.859207	0.983279	-0.518534
Bacteria; G_Rothia	-	-	-	-	-	-	-	-	-	-	-	-	-	-	-	-	-	-	-	-	-	-	-	-	-	-	-	-	-	-	-	-	-	-	-	-	-	-	-	-	-	-	-0.720552	-0.0198984	0.815027	0.939735	0.809086	0.983279	-0.784002
Bacteria; G_Enterorhabdus	-	-	-	-	-	-	-	-	-	-	-	-	-	-	-	-	-	-	-	-	-	-	-	-	-	-	-	-	-	-	-	-	-	-	-	-	-	-	-	-	-	-	-0.724086	-0.0716995	0.270753	0.939735	0.283253	0.983279	-0.74167
Bacteria; F_Coriobacteriaceae; G_Unassigned	-	-	-	-	-	-	-	-	-	-	-	-	-	-	-	-	-	-	-	-	-	-	-	-	-	-	-	-	-	-	-	-	-	-	-	-	-	-	-	-	-	-	-0.773119	0.118069	0.0717267	0.939735	0.0684631	0.983279	-0.492274
Bacteria; F_Prevotellaceae; G_uncultured	-	-	-	-	-	-	-	-	-	-	-	-	-	-	-	-	-	-	-	-	-	-	-	-	-	-	-	-	-	-	-	-	-	-	-	-	-	-	-	-	-	-	-0.71909	0.0157983	0.850456	0.939735	0.828449	0.983279	-0.734184
Bacteria; G_Rikenellaceae RC9 gut group	-	-	-	-	-	-	-	-	-	-	-	-	-	-	-	-	-	-	-	-	-	-	-	-	-	-	-	-	-	-	-	-	-	-	-	-	-	-	-	-	-	-	-0.722856	0.0431292	0.58126	0.939735	0.5457	0.983279	-0.730284
Bacteria; O_Bacteroidales; F_uncultured; G_uncultured bacterium	-	-	-	-	-	-	-	-	-	-	-	-	-	-	-	-	-	-	-	-	-	-	-	-	-	-	-	-	-	-	-	-	-	-	-	-	-	-	-	-	-	-	-0.728765	0.0440718	0.558101	0.939735	0.515984	0.983279	-0.760571
Bacteria; G_Bergeyella	-	-	-	-	-	-	-	-	-	-	-	-	-	-	-	-	-	-	-	-	-	-	-	-	-	-	-	-	-	-	-	-	-	-	-	-	-	-	-	-	-	-	-0.725769	-0.0291809	0.670726	0.939735	0.628618	0.983279	-0.734184
Bacteria; G_Enterococcus	-	-	-	-	-	-	-	-	-	-	-	-	-	-	-	-	-	-	-	-	-	-	-	-	-	-	-	-	-	-	-	-	-	-	-	-	-	-	-	-	-	-	-0.690879	-0.0499304	0.584403	0.939735	0.581992	0.983279	-0.529175
Bacteria; G_Lactobacillus	-	-	-	-	-	-	-	-	-	-	-	-	-	-	-	-	-	-	-	-	-	-	-	-	-	-	-	-	-	-	-	-	-	-	-	-	-	-	-	-	-	-	-0.815824	0.0630212	0.420202	0.939735	0.39878	0.983279	-0.689043
Bacteria; G_Coprococcus 2	-	-	-	-	-	-	-	-	-	-	-	-	-	-	-	-	-	-	-	-	-	-	-	-	-	-	-	-	-	-	-	-	-	-	-	-	-	-	-	-	-	-	-0.706143	0.0546332	0.541149	0.939735	0.503727	0.983279	-0.308998
Bacteria; G_Lachnospiraceae UCG-001	-	-	-	-	-	-	-	-	-	-	-	-	-	-	-	-	-	-	-	-	-	-	-	-	-	-	-	-	-	-	-	-	-	-	-	-	-	-	-	-	-	-	-0.734184	-0.0517413	0.498443	0.939735	0.52583	0.983279	-0.699677
Bacteria; G_Lachnospiraceae UCG-008	-	-	-	-	-	-	-	-	-	-	-	-	-	-	-	-	-	-	-	-	-	-	-	-	-	-	-	-	-	-	-	-	-	-	-	-	-	-	-	-	-	-	-0.722265	-0.0294635	0.699627	0.939735	0.700823	0.983279	-0.636562
Bacteria; G_Marvinbryantia	-	-	-	-	-	-	-	-	-	-	-	-	-	-	-	-	-	-	-	-	-	-	-	-	-	-	-	-	-	-	-	-	-	-	-	-	-	-	-	-	-	-	-0.722856	0.00427481	0.953166	0.966497	0.958973	0.999279	-0.508252
Bacteria; F_Peptococcaceae; G_uncultured	-	-	-	-	-	-	-	-	-	-	-	-	-	-	-	-	-	-	-	-	-	-	-	-	-	-	-	-	-	-	-	-	-	-	-	-	-	-	-	-	-	-	-0.727251	0.0425582	0.539737	0.939735	0.508874	0.983279	-0.445178
Bacteria; G_Hydrogenoanaerobacterium	-	-	-	-	-	-	-	-	-	-	-	-	-	-	-	-	-	-	-	-	-	-	-	-	-	-	-	-	-	-	-	-	-	-	-	-	-	-	-	-	-	-	-0.745336	0.0423767	0.566089	0.939735	0.5384	0.983279	-0.632999
Bacteria; G_Oscillospira	-	-	-	-	-	-	-	-	-	-	-	-	-	-	-	-	-	-	-	-	-	-	-	-	-	-	-	-	-	-	-	-	-	-	-	-	-	-	-	-	-	-	-0.700623	-0.0076627	0.923166	0.961818	0.924938	0.999279	-0.326899
Bacteria; G_Gelria	-	-	-	-	-	-	-	-	-	-	-	-	-	-	-	-	-	-	-	-	-	-	-	-	-	-	-	-	-	-	-	-	-	-	-	-	-	-	-	-	-	-	-0.707143	-0.0801241	0.223148	0.939735	0.240671	0.983279	-0.625058
Bacteria; G_Catenibacterium	-	-	-	-	-	-	-	-	-	-	-	-	-	-	-	-	-	-	-	-	-	-	-	-	-	-	-	-	-	-	-	-	-	-	-	-	-	-	-	-	-	-	-0.773928	0.0706359	0.371211	0.939735	0.308238	0.983279	-0.794297
Bacteria; G_Faecalitalea	-	-	-	-	-	-	-	-	-	-	-	-	-	-	-	-	-	-	-	-	-	-	-	-	-	-	-	-	-	-	-	-	-	-	-	-	-	-	-	-	-	-	-0.724086	-0.0306866	0.712103	0.939735	0.691102	0.983279	-0.319071
Bacteria; G_Turicibacter	-	-	-	-	-	-	-	-	-	-	-	-	-	-	-	-	-	-	-	-	-	-	-	-	-	-	-	-	-	-	-	-	-	-	-	-	-	-	-	-	-	-	-0.723161	0.0148755	0.842516	0.939735	0.836756	0.983279	-0.714753
Bacteria; F_Erysipelotrichaceae; G_uncultured	-	-	-	-	-	-	-	-	-	-	-	-	-	-	-	-	-	-	-	-	-	-	-	-	-	-	-	-	-	-	-	-	-	-	-	-	-	-	-	-	-	-	-0.773596	0.127162	0.0947699	0.939735	0.0819815	0.983279	-0.490602
Bacteria; G_Allisonella	-	-	-	-	-	-	-	-	-	-	-	-	-	-	-	-	-	-	-	-	-	-	-	-	-	-	-	-	-	-	-	-	-	-	-	-	-	-	-	-	-	-	-0.640558	-0.0627337	0.423263	0.939735	0.409106	0.983279	-0.718954
Bacteria; F_boneC3G7; G_uncultured Fusobacterium sp.	-	-	-	-	-	-	-	-	-	-	-	-	-	-	-	-	-	-	-	-	-	-	-	-	-	-	-	-	-	-	-	-	-	-	-	-	-	-	-	-	-	-	-0.706387	-0.105121	0.201211	0.939735	0.181907	0.983279	-0.69201
Bacteria; G_Neisseria	-	-	-	-	-	-	-	-	-	-	-	-	-	-	-	-	-	-	-	-	-	-	-	-	-	-	-	-	-	-	-	-	-	-	-	-	-	-	-	-	-	-	-0.690879	-0.0278247	0.748143	0.939735	0.724895	0.983279	-0.308904
Bacteria; G_Aeromonas	-	-	-	-	-	-	-	-	-	-	-	-	-	-	-	-	-	-	-	-	-	-	-	-	-	-	-	-	-	-	-	-	-	-	-	-	-	-	-	-	-	-	-0.708894	-0.102614	0.141907	0.939735	0.137373	0.983279	-0.688578
Bacteria; G_Pyramidobacter	-	-	-	-	-	-	-	-	-	-	-	-	-	-	-	-	-	-	-	-	-	-	-	-	-	-	-	-	-	-	-	-	-	-	-	-	-	-	-	-	-	-	-0.725911	-0.022309	0.759668	0.939735	0.759563	0.983279	-0.724741
Bacteria; O_NB1-n	-	-	-	-	-	-	-	-	-	-	-	-	-	-	-	-	-	-	-	-	-	-	-	-	-	-	-	-	-	-	-	-	-	-	-	-	-	-	-	-	-	-	-0.751112	0.0738666	0.352867	0.939735	0.321182	0.983279	-0.664498
Bacteria; O_Opitutae vadinHA64; F_uncultured bacterium; G_Unassigned	-	-	-	-	-	-	-	-	-	-	-	-	-	-	-	-	-	-	-	-	-	-	-	-	-	-	-	-	-	-	-	-	-	-	-	-	-	-	-	-	-	-	-0.745336	0.095774	0.235557	0.939735	0.18026	0.983279	-0.686086
Bacteria; G_Corynebacterium 1	-	-	-	-	-	-	-	-	-	-	-	-	-	-	-	-	-	-	-	-	-	-	-	-	-	-	-	-	-	-	-	-	-	-	-	-	-	-	-	-	-	-	-	-	-	-	-	-	-0.834964
Bacteria; G_Propionibacterium	-	-	-	-	-	-	-	-	-	-	-	-	-	-	-	-	-	-	-	-	-	-	-	-	-	-	-	-	-	-	-	-	-	-	-	-	-	-	-	-	-	-	-	-	-	-	-	-	-0.82989
Bacteria; G_Atopobium	-	-	-	-	-	-	-	-	-	-	-	-	-	-	-	-	-	-	-	-	-	-	-	-	-	-	-	-	-	-	-	-	-	-	-	-	-	-	-	-	-	-	-	-	-	-	-	-	-0.69179
Bacteria; F_Porphyromonadaceae; G_uncultured	-	-	-	-	-	-	-	-	-	-	-	-	-	-	-	-	-	-	-	-	-	-	-	-	-	-	-	-	-	-	-	-	-	-	-	-	-	-	-	-	-	-	-	-	-	-	-	-	-0.722141
Bacteria; G_Prevotellaceae UCG-001	-	-	-	-	-	-	-	-	-	-	-	-	-	-	-	-	-	-	-	-	-	-	-	-	-	-	-	-	-	-	-	-	-	-	-	-	-	-	-	-	-	-	-	-	-	-	-	-	-0.528292
Bacteria; G_Staphylococcus	-	-	-	-	-	-	-	-	-	-	-	-	-	-	-	-	-	-	-	-	-	-	-	-	-	-	-	-	-	-	-	-	-	-	-	-	-	-	-	-	-	-	-	-	-	-	-	-	-0.604735
Bacteria; F_Christensenellaceae; G_uncultured	-	-	-	-	-	-	-	-	-	-	-	-	-	-	-	-	-	-	-	-	-	-	-	-	-	-	-	-	-	-	-	-	-	-	-	-	-	-	-	-	-	-	-	-	-	-	-	-	-0.793269
Bacteria; G_[Eubacterium] brachy group	-	-	-	-	-	-	-	-	-	-	-	-	-	-	-	-	-	-	-	-	-	-	-	-	-	-	-	-	-	-	-	-	-	-	-	-	-	-	-	-	-	-	-	-	-	-	-	-	-0.622967
Bacteria; G_[Eubacterium] nodatum group	-	-	-	-	-	-	-	-	-	-	-	-	-	-	-	-	-	-	-	-	-	-	-	-	-	-	-	-	-	-	-	-	-	-	-	-	-	-	-	-	-	-	-	-	-	-	-	-	-0.729844
Bacteria; F_Family XIII; G_uncultured	-	-	-	-	-	-	-	-	-	-	-	-	-	-	-	-	-	-	-	-	-	-	-	-	-	-	-	-	-	-	-	-	-	-	-	-	-	-	-	-	-	-	-	-	-	-	-	-	-0.688446
Bacteria; G_Lachnospiraceae NC2004 group	-	-	-	-	-	-	-	-	-	-	-	-	-	-	-	-	-	-	-	-	-	-	-	-	-	-	-	-	-	-	-	-	-	-	-	-	-	-	-	-	-	-	-	-	-	-	-	-	-0.504139
Bacteria; G_Oribacterium	-	-	-	-	-	-	-	-	-	-	-	-	-	-	-	-	-	-	-	-	-	-	-	-	-	-	-	-	-	-	-	-	-	-	-	-	-	-	-	-	-	-	-	-	-	-	-	-	-0.703531
Bacteria; G_[Eubacterium] ruminantium group	-	-	-	-	-	-	-	-	-	-	-	-	-	-	-	-	-	-	-	-	-	-	-	-	-	-	-	-	-	-	-	-	-	-	-	-	-	-	-	-	-	-	-	-	-	-	-	-	-0.502942
Bacteria; G_Intestinibacter	-	-	-	-	-	-	-	-	-	-	-	-	-	-	-	-	-	-	-	-	-	-	-	-	-	-	-	-	-	-	-	-	-	-	-	-	-	-	-	-	-	-	-	-	-	-	-	-	-1.18266
Bacteria; G_Peptostreptococcus	-	-	-	-	-	-	-	-	-	-	-	-	-	-	-	-	-	-	-	-	-	-	-	-	-	-	-	-	-	-	-	-	-	-	-	-	-	-	-	-	-	-	-	-	-	-	-	-	-0.694952
Bacteria; G_Romboutsia	-	-	-	-	-	-	-	-	-	-	-	-	-	-	-	-	-	-	-	-	-	-	-	-	-	-	-	-	-	-	-	-	-	-	-	-	-	-	-	-	-	-	-	-	-	-	-	-	-0.505222
Bacteria; G_Intestinimonas	-	-	-	-	-	-	-	-	-	-	-	-	-	-	-	-	-	-	-	-	-	-	-	-	-	-	-	-	-	-	-	-	-	-	-	-	-	-	-	-	-	-	-	-	-	-	-	-	-0.491885
Bacteria; G_Oscillibacter	-	-	-	-	-	-	-	-	-	-	-	-	-	-	-	-	-	-	-	-	-	-	-	-	-	-	-	-	-	-	-	-	-	-	-	-	-	-	-	-	-	-	-	-	-	-	-	-	-0.692143
Bacteria; F_Erysipelotrichaceae; G_Unassigned	-	-	-	-	-	-	-	-	-	-	-	-	-	-	-	-	-	-	-	-	-	-	-	-	-	-	-	-	-	-	-	-	-	-	-	-	-	-	-	-	-	-	-	-	-	-	-	-	-0.491993
Bacteria; O_Selenomonadales	-	-	-	-	-	-	-	-	-	-	-	-	-	-	-	-	-	-	-	-	-	-	-	-	-	-	-	-	-	-	-	-	-	-	-	-	-	-	-	-	-	-	-	-	-	-	-	-	-0.683199
Bacteria; G_Megamonas	-	-	-	-	-	-	-	-	-	-	-	-	-	-	-	-	-	-	-	-	-	-	-	-	-	-	-	-	-	-	-	-	-	-	-	-	-	-	-	-	-	-	-	-	-	-	-	-	-0.653383
Bacteria; F_Veillonellaceae; G_uncultured	-	-	-	-	-	-	-	-	-	-	-	-	-	-	-	-	-	-	-	-	-	-	-	-	-	-	-	-	-	-	-	-	-	-	-	-	-	-	-	-	-	-	-	-	-	-	-	-	-0.681029
Bacteria; G_Actinobacillus	-	-	-	-	-	-	-	-	-	-	-	-	-	-	-	-	-	-	-	-	-	-	-	-	-	-	-	-	-	-	-	-	-	-	-	-	-	-	-	-	-	-	-	-	-	-	-	-	-0.49165
Bacteria; G_Acinetobacter	-	-	-	-	-	-	-	-	-	-	-	-	-	-	-	-	-	-	-	-	-	-	-	-	-	-	-	-	-	-	-	-	-	-	-	-	-	-	-	-	-	-	-	-	-	-	-	-	-0.935603
Bacteria; P_Saccharibacteria; C_uncultured bacterium	-	-	-	-	-	-	-	-	-	-	-	-	-	-	-	-	-	-	-	-	-	-	-	-	-	-	-	-	-	-	-	-	-	-	-	-	-	-	-	-	-	-	-	-	-	-	-	-	-0.68941
Bacteria; G_Treponema 2	-	-	-	-	-	-	-	-	-	-	-	-	-	-	-	-	-	-	-	-	-	-	-	-	-	-	-	-	-	-	-	-	-	-	-	-	-	-	-	-	-	-	-	-	-	-	-	-	-0.692999
Bacteria; G_Cloacibacillus	-	-	-	-	-	-	-	-	-	-	-	-	-	-	-	-	-	-	-	-	-	-	-	-	-	-	-	-	-	-	-	-	-	-	-	-	-	-	-	-	-	-	-	-	-	-	-	-	-0.0340962
Bacteria; G_Epulopiscium	-	-	-	-	-	-	-	-	-	-	-	-	-	-	-	-	-	-	-	-	-	-	-	-	-	-	-	-	-	-	-	-	-	-	-	-	-	-	-	-	-	-	-	-	-	-	-	-	-
Bacteria; G_Ruminococcaceae UCG-004	-	-	-	-	-	-	-	-	-	-	-	-	-	-	-	-	-	-	-	-	-	-	-	-	-	-	-	-	-	-	-	-	-	-	-	-	-	-	-	-	-	-	-	-	-	-	-	-	-
[truncated: 17 more columns]

## Sheet: Visually Normal (N=127)
Genera	Model without interaction SITE and GRADE															Model with interaction SITE and GRADE																											STAGE						TUMOUR
	Intercept	Grade: 2	Grade: 2 (p-value)	Grade: 2 (adjusted p-value)	Grade: 3	Grade: 3 (p-value)	Grade: 3 (adjusted p-value)	Site: left	Site: left (p-value)	Site: left (adjusted p-value)	Site: rectosigmoideum+rectum	Site: rectosigmoideum+rectum (p-value)	Site: rectosigmoideum+rectum (adjusted p-value)	p-value	adjusted p-value	Intercept	Grade: 2	Grade: 2 (p-value)	Grade: 2 (adjusted p-value)	Grade: 3	Grade: 3 (p-value)	Grade: 3 (adjusted p-value)	Site: left	Site: left (p-value)	Site: left (adjusted p-value)	Site: rectosigmoideum+rectum	Site: rectosigmoideum+rectum (p-value)	Site: rectosigmoideum+rectum (adjusted p-value)	Grade 2: Site left	Grade 2: Site left (p-value)	Grade 2: Site left (adjusted p-value)	Grade 3: Site left	Grade 3: Site left (p-value)	Grade 3: Site left (adjusted p-value)	Grade 2: Site rectosigmoideum+rectum	Grade 2: Site rectosigmoideum+rectum (p-value)	Grade 2: Site rectosigmoideum+rectum (adjusted p-value)	Grade 3: Site rectosigmoideum+rectum	Grade 3: Site rectosigmoideum+rectum (p-value)	Grade 3: Site rectosigmoideum+rectum (adjusted p-value)	p-value	adjusted p-value	Intercept	Stage: advanced (III-IV)	Stage: advanced (III-IV) (p-value)	Stage: advanced (III-IV) (adjustedp-value)	p-value	adjusted p-value	Intercept
Bacteria; G_Bifidobacterium	0.894434	0.528468	0.476507	0.937534	0.0905142	0.91041	0.999288	2.79566	7.86322e-07	3.1105e-05	2.40596	2.38346e-05	0.00171609	8.24812e-05	0.00593865	-	-	-	-	-	-	-	-	-	-	-	-	-	-	-	-	-	-	-	-	-	-	-	-	-	-	-	2.98987	-0.19519	0.573415	0.956673	0.284726	0.975248	1.86376
Bacteria; G_Collinsella	5.19623	-0.367521	0.483514	0.937534	-0.892074	0.118482	0.852618	0.290819	0.443801	0.666485	0.157612	0.68396	0.940133	0.409871	0.737767	-	-	-	-	-	-	-	-	-	-	-	-	-	-	-	-	-	-	-	-	-	-	-	-	-	-	-	4.95626	-0.373725	0.20241	0.956673	0.0390264	0.975248	3.96016
Bacteria; G_Slackia	-0.721687	0.184935	0.383717	0.937534	0.148875	0.51772	0.957588	0.0908236	0.554178	0.738904	-0.129099	0.410315	0.77781	0.579488	0.819183	-	-	-	-	-	-	-	-	-	-	-	-	-	-	-	-	-	-	-	-	-	-	-	-	-	-	-	-0.549283	-0.0290358	0.807073	0.956673	0.894157	0.975248	-0.439453
Bacteria; F_Coriobacteriaceae; G_uncultured	-0.580923	-0.0217618	0.905183	0.937534	-0.0752388	0.704299	0.957588	-0.00798851	0.95183	0.960948	0.0534599	0.692089	0.940133	0.965838	0.965838	-	-	-	-	-	-	-	-	-	-	-	-	-	-	-	-	-	-	-	-	-	-	-	-	-	-	-	-0.623252	0.0995066	0.346894	0.956673	0.508047	0.975248	-0.379873
Bacteria; G_Bacteroides	9.55268	0.522723	0.0939204	0.937534	0.274993	0.414467	0.852618	-0.2266	0.313919	0.627839	-0.629909	0.00680738	0.122533	0.0433317	0.25999	-	-	-	-	-	-	-	-	-	-	-	-	-	-	-	-	-	-	-	-	-	-	-	-	-	-	-	9.73839	-0.0548477	0.765907	0.956673	0.72683	0.975248	9.48489
Bacteria; F_Bacteroidales S24-7 group; G_uncultured bacterium	-	-	-	-	-	-	-	-	-	-	-	-	-	-	-	-0.470335	-0.0409712	0.922885	0.941319	0.0701464	0.868374	0.983211	0.276627	0.614013	0.791914	-0.71774	0.323336	0.485004	-0.574507	0.338134	0.539163	-0.895265	0.214743	0.300641	1.54884	0.0457501	0.073904	0.389275	0.632527	0.781357	0.0245301	0.0468303	-0.519613	-0.137756	0.286406	0.956673	0.757219	0.975248	-0.358724
Bacteria; G_Barnesiella	5.42876	0.287379	0.723046	0.937534	-1.05525	0.231616	0.852618	-0.755628	0.199452	0.533525	-0.655847	0.27466	0.659185	0.174442	0.538229	-	-	-	-	-	-	-	-	-	-	-	-	-	-	-	-	-	-	-	-	-	-	-	-	-	-	-	5.15212	0.0404684	0.928135	0.998307	0.560669	0.975248	6.42485
Bacteria; G_Butyricimonas	4.6941	-0.180574	0.793805	0.937534	-0.917025	0.222526	0.852618	-0.19256	0.700248	0.803314	0.339	0.506853	0.823805	0.470877	0.788445	-	-	-	-	-	-	-	-	-	-	-	-	-	-	-	-	-	-	-	-	-	-	-	-	-	-	-	4.26778	0.279942	0.435176	0.956673	0.629825	0.975248	3.92884
Bacteria; G_Coprobacter	3.38211	0.49161	0.553276	0.937534	-1.19703	0.184619	0.852618	-0.784051	0.192754	0.533525	0.00356786	0.995349	0.995349	0.0892244	0.427903	-	-	-	-	-	-	-	-	-	-	-	-	-	-	-	-	-	-	-	-	-	-	-	-	-	-	-	3.11711	0.390651	0.245733	0.956673	0.0612666	0.975248	4.38438
Bacteria; G_Odoribacter	5.00926	0.350375	0.482831	0.937534	-0.194435	0.719402	0.959202	0.230155	0.524159	0.725759	-0.0633086	0.863573	0.959667	0.393008	0.735734	-	-	-	-	-	-	-	-	-	-	-	-	-	-	-	-	-	-	-	-	-	-	-	-	-	-	-	4.97934	0.43755	0.122761	0.956673	0.389855	0.975248	5.10131
Bacteria; G_Parabacteroides	6.11367	0.18545	0.762645	0.937534	-0.554418	0.405853	0.852618	0.388474	0.382811	0.666485	0.365185	0.421314	0.77781	0.230736	0.62728	-	-	-	-	-	-	-	-	-	-	-	-	-	-	-	-	-	-	-	-	-	-	-	-	-	-	-	6.56203	-0.489782	0.146335	0.956673	0.0962604	0.975248	6.80913
Bacteria; G_Porphyromonas	-	-	-	-	-	-	-	-	-	-	-	-	-	-	-	-0.494545	-0.19361	0.683177	0.941319	-0.0395123	0.933596	0.983211	2.75692	1.66661e-05	0.000174994	1.85998	0.0236164	0.0413288	-2.71168	9.33597e-05	0.000980277	-2.87876	0.000506457	0.0026589	-1.56437	0.0712524	0.106879	-1.76954	0.054217	0.0813254	0.0233262	0.0468303	-0.56269	0.0763842	0.635128	0.956673	0.879319	0.975248	-0.674347
Bacteria; G_Alloprevotella	-0.503076	0.0635094	0.875879	0.937534	-0.0572572	0.896716	0.999288	-0.349135	0.236909	0.588188	0.443021	0.142024	0.445989	0.247174	0.635591	-	-	-	-	-	-	-	-	-	-	-	-	-	-	-	-	-	-	-	-	-	-	-	-	-	-	-	-0.645126	0.126605	0.50363	0.956673	0.492429	0.975248	-0.991212
Bacteria; G_Paraprevotella	-0.51965	0.154257	0.619883	0.937534	-0.156338	0.643054	0.957588	0.0233454	0.917361	0.960948	-0.0262991	0.90881	0.959667	0.514877	0.798487	-	-	-	-	-	-	-	-	-	-	-	-	-	-	-	-	-	-	-	-	-	-	-	-	-	-	-	-0.424613	-0.219152	0.179859	0.956673	0.575582	0.975248	-0.561328
Bacteria; G_Prevotella	-0.611438	0.110774	0.757904	0.937534	0.441876	0.258252	0.852618	0.0336789	0.896973	0.960948	-0.0371925	0.888561	0.959667	0.512988	0.798487	-	-	-	-	-	-	-	-	-	-	-	-	-	-	-	-	-	-	-	-	-	-	-	-	-	-	-	-0.515308	0.147407	0.4286	0.956673	0.722163	0.975248	-0.660961
Bacteria; G_Prevotella 7	-	-	-	-	-	-	-	-	-	-	-	-	-	-	-	0.838528	0.067933	0.928852	0.941319	-0.0277429	0.970912	0.983211	-0.306502	0.75581	0.7936	-0.0494562	0.969735	0.969735	0.379078	0.72467	0.829433	4.06906	0.00205938	0.0086494	-0.0155355	0.991027	0.991027	3.00593	0.0417233	0.0673991	0.159207	0.167167	1.80993	-0.314539	0.228663	0.956673	0.446509	0.975248	1.09024
Bacteria; G_Prevotella 9	2.24449	0.00341373	0.994383	0.994383	0.223317	0.671308	0.957588	0.0285615	0.935149	0.960948	-0.102426	0.774956	0.959667	0.923395	0.9364	-	-	-	-	-	-	-	-	-	-	-	-	-	-	-	-	-	-	-	-	-	-	-	-	-	-	-	1.70348	-0.132139	0.628349	0.956673	0.629945	0.975248	-0.289177
Bacteria; G_Prevotellaceae NK3B31 group	-0.609878	0.0802861	0.719729	0.937534	-0.000736351	0.997579	0.999288	-0.0740461	0.647598	0.803314	0.062551	0.7051	0.940133	0.877368	0.928977	-	-	-	-	-	-	-	-	-	-	-	-	-	-	-	-	-	-	-	-	-	-	-	-	-	-	-	-0.577123	-0.0343798	0.779202	0.956673	0.897204	0.975248	-0.755012
Bacteria; G_Alistipes	6.42597	-0.0339311	0.956378	0.969848	-0.550676	0.413842	0.852618	0.390388	0.385382	0.666485	0.339848	0.458809	0.815643	0.445451	0.763631	-	-	-	-	-	-	-	-	-	-	-	-	-	-	-	-	-	-	-	-	-	-	-	-	-	-	-	6.38526	0.168432	0.624638	0.956673	0.904479	0.975248	6.46885
Bacteria; G_Gemella	-	-	-	-	-	-	-	-	-	-	-	-	-	-	-	-0.283457	-0.20388	0.754822	0.941319	-0.0352605	0.956919	0.983211	2.65707	0.00208934	0.0141391	-0.566162	0.612875	0.677388	-2.37369	0.0112486	0.0682201	-3.11694	0.00572857	0.0168104	0.615066	0.603973	0.667549	0.322385	0.797273	0.81768	0.116092	0.135441	-0.417503	0.0987858	0.645783	0.956673	0.266992	0.975248	-0.948213
Bacteria; G_Streptococcus	3.59378	-0.351292	0.523546	0.937534	0.0465456	0.937846	0.999288	0.699892	0.0808476	0.342414	0.651346	0.110973	0.443372	0.350723	0.735734	-	-	-	-	-	-	-	-	-	-	-	-	-	-	-	-	-	-	-	-	-	-	-	-	-	-	-	3.65673	0.423117	0.17073	0.956673	0.638541	0.975248	3.05604
Bacteria; G_Christensenellaceae R-7 group	4.13022	-1.10222	0.126024	0.937534	-1.11474	0.153496	0.852618	1.7261	0.00114772	0.0165272	1.23216	0.0214073	0.192666	0.00779822	0.140368	-	-	-	-	-	-	-	-	-	-	-	-	-	-	-	-	-	-	-	-	-	-	-	-	-	-	-	3.80976	-0.00802159	0.979604	0.998307	0.880497	0.975248	3.98074
Bacteria; G_Clostridium sensu stricto 1	3.53184	-0.164444	0.794114	0.937534	0.284991	0.67681	0.957588	-0.74238	0.10551	0.36175	-0.751674	0.108225	0.443372	0.17941	0.538229	-	-	-	-	-	-	-	-	-	-	-	-	-	-	-	-	-	-	-	-	-	-	-	-	-	-	-	2.87141	0.115198	0.691527	0.956673	0.151629	0.975248	0.741556
Bacteria; F_Clostridiales vadinBB60 group; G_uncultured bacterium	-	-	-	-	-	-	-	-	-	-	-	-	-	-	-	-0.562522	0.506788	0.472874	0.941319	0.0294005	0.966746	0.983211	2.18194	0.018302	0.0595258	5.78713	4.89146e-06	1.28401e-05	-2.04622	0.042061	0.126183	-1.80529	0.133851	0.21622	-5.71613	1.83786e-05	5.51359e-05	-5.44669	0.000102869	0.000270031	0.0268086	0.046915	-0.420663	0.104903	0.609021	0.956673	0.840196	0.975248	-0.571855
Bacteria; G_Parvimonas	-0.220707	-0.300899	0.358631	0.937534	-0.0547533	0.877413	0.999288	0.164367	0.488131	0.702908	0.116063	0.631245	0.940133	0.713925	0.882785	-	-	-	-	-	-	-	-	-	-	-	-	-	-	-	-	-	-	-	-	-	-	-	-	-	-	-	-0.43957	0.120852	0.475202	0.956673	0.870837	0.975248	-0.604628
Bacteria; G_Family XIII AD3011 group	1.52114	-0.615208	0.19581	0.937534	-0.281874	0.58372	0.957588	1.77929	8.64026e-07	3.1105e-05	0.319997	0.36149	0.743636	0.00375955	0.135344	-	-	-	-	-	-	-	-	-	-	-	-	-	-	-	-	-	-	-	-	-	-	-	-	-	-	-	2.27689	-0.0725589	0.722268	0.956673	0.705212	0.975248	2.03374
Bacteria; G_Mogibacterium	-0.763659	0.0608466	0.796332	0.937534	0.347636	0.175692	0.852618	-0.0125287	0.941466	0.960948	0.0534599	0.758867	0.959667	0.383256	0.735734	-	-	-	-	-	-	-	-	-	-	-	-	-	-	-	-	-	-	-	-	-	-	-	-	-	-	-	-0.660274	0.141753	0.282066	0.956673	0.689932	0.975248	-0.787236
Bacteria; G_Anaerostipes	4.36116	-1.07928	0.0640613	0.937534	-1.35372	0.0326967	0.603963	0.696548	0.0982331	0.36175	0.771113	0.0731474	0.376187	0.0359264	0.235154	-	-	-	-	-	-	-	-	-	-	-	-	-	-	-	-	-	-	-	-	-	-	-	-	-	-	-	3.42662	0.0967168	0.764865	0.956673	0.432288	0.975248	3.43023
Bacteria; G_Blautia	5.231	-0.105564	0.796913	0.937534	-0.203793	0.647082	0.957588	0.793845	0.00843354	0.0759019	0.708585	0.0207745	0.192666	0.0304445	0.2192	-	-	-	-	-	-	-	-	-	-	-	-	-	-	-	-	-	-	-	-	-	-	-	-	-	-	-	5.56499	0.104257	0.66882	0.956673	0.429988	0.975248	5.46447
Bacteria; G_Coprococcus 1	3.82817	-0.315313	0.532059	0.937534	-0.454071	0.407128	0.852618	1.23538	0.000946472	0.0165272	0.64029	0.0875502	0.420241	0.00599613	0.140368	-	-	-	-	-	-	-	-	-	-	-	-	-	-	-	-	-	-	-	-	-	-	-	-	-	-	-	4.04691	0.0551234	0.827393	0.956673	0.636978	0.975248	3.36138
Bacteria; G_Dorea	4.40802	-0.0691734	0.890928	0.937534	-0.0175575	0.974403	0.999288	0.27403	0.453491	0.666485	0.569379	0.128372	0.443372	0.636264	0.864358	-	-	-	-	-	-	-	-	-	-	-	-	-	-	-	-	-	-	-	-	-	-	-	-	-	-	-	4.54195	0.112479	0.693411	0.956673	0.854897	0.975248	4.23599
Bacteria; G_Fusicatenibacter	4.00518	-0.956951	0.0567293	0.937534	-0.551687	0.308562	0.852618	0.70732	0.0517767	0.26628	0.505463	0.171422	0.478	0.118178	0.472711	-	-	-	-	-	-	-	-	-	-	-	-	-	-	-	-	-	-	-	-	-	-	-	-	-	-	-	3.55835	0.12404	0.605757	0.956673	0.467753	0.975248	3.34827
Bacteria; G_Hungatella	-0.526447	-0.0268411	0.911492	0.937534	0.0834497	0.750099	0.962733	-0.180177	0.303707	0.627839	-0.234891	0.189497	0.505324	0.398522	0.735734	-	-	-	-	-	-	-	-	-	-	-	-	-	-	-	-	-	-	-	-	-	-	-	-	-	-	-	-0.582697	0.0444872	0.754865	0.956673	0.500635	0.975248	-0.494776
Bacteria; F_Lachnospiraceae; G_Incertae Sedis	-	-	-	-	-	-	-	-	-	-	-	-	-	-	-	-0.579009	0.0369178	0.941319	0.941319	0.162829	0.745482	0.983211	0.405682	0.532604	0.745645	4.82118	1.3729e-07	7.20774e-07	0.144451	0.838626	0.838626	2.24582	0.00942693	0.0197966	-4.66359	1.19768e-06	6.2878e-06	-4.68747	3.61886e-06	1.8999e-05	0.000513386	0.00359371	-0.34676	-0.117709	0.457751	0.956673	0.510037	0.975248	0.0311777
Bacteria; G_Lachnoclostridium	6.86186	0.162327	0.682506	0.937534	0.0593267	0.890358	0.999288	0.0140602	0.960948	0.960948	-0.332919	0.257221	0.638618	0.742635	0.882785	-	-	-	-	-	-	-	-	-	-	-	-	-	-	-	-	-	-	-	-	-	-	-	-	-	-	-	6.85271	0.086994	0.704228	0.956673	0.568993	0.975248	6.41323
Bacteria; G_Lachnospira	0.297829	-0.515095	0.443275	0.937534	-0.892506	0.221645	0.852618	2.08163	3.62826e-05	0.000870782	1.69648	0.000834528	0.0200287	0.028268	0.2192	-	-	-	-	-	-	-	-	-	-	-	-	-	-	-	-	-	-	-	-	-	-	-	-	-	-	-	-0.389653	0.0709356	0.715922	0.956673	0.394283	0.975248	-0.155824
Bacteria; G_Lachnospiraceae FCS020 group	-	-	-	-	-	-	-	-	-	-	-	-	-	-	-	0.547781	-1.51994	0.0337686	0.709141	-1.35149	0.0585616	0.983211	-0.914173	0.320428	0.611726	-1.73316	0.15541	0.251046	1.59539	0.113506	0.264847	5.20676	3.20865e-05	0.000224606	2.01498	0.119417	0.167184	2.50389	0.0681746	0.0954444	0.0553808	0.0775331	-0.712342	-0.0808055	0.703256	0.956673	0.726718	0.975248	-1.03169
Bacteria; G_Lachnospiraceae ND3007 group	2.18028	-0.141055	0.763618	0.937534	-0.203937	0.688609	0.957588	0.557347	0.102564	0.36175	0.780401	0.0258178	0.206543	0.265238	0.658522	-	-	-	-	-	-	-	-	-	-	-	-	-	-	-	-	-	-	-	-	-	-	-	-	-	-	-	2.51576	0.0041815	0.982627	0.998307	0.799384	0.975248	2.79333
Bacteria; G_Lachnospiraceae NK4A136 group	4.66207	-0.48042	0.386487	0.937534	-0.256767	0.66925	0.957588	0.316403	0.430608	0.666485	0.0756211	0.853368	0.959667	0.813963	0.901621	-	-	-	-	-	-	-	-	-	-	-	-	-	-	-	-	-	-	-	-	-	-	-	-	-	-	-	4.21245	0.225714	0.461833	0.956673	0.935905	0.975248	4.18839
Bacteria; G_Lachnospiraceae UCG-004	5.4327	-0.0946661	0.859754	0.937534	-0.0556281	0.923749	0.999288	0.538362	0.166802	0.500407	0.288364	0.466714	0.815643	0.668632	0.8753	-	-	-	-	-	-	-	-	-	-	-	-	-	-	-	-	-	-	-	-	-	-	-	-	-	-	-	5.69272	-0.118867	0.698613	0.956673	0.829381	0.975248	4.98069
Bacteria; G_Pseudobutyrivibrio	5.0402	-0.473297	0.529234	0.937534	-0.935476	0.252587	0.852618	0.92648	0.0905582	0.36175	1.12936	0.0437534	0.245027	0.074501	0.383148	-	-	-	-	-	-	-	-	-	-	-	-	-	-	-	-	-	-	-	-	-	-	-	-	-	-	-	4.94595	0.154218	0.703084	0.956673	0.68616	0.975248	4.3966
Bacteria; G_Roseburia	5.59208	0.190564	0.704296	0.937534	0.0840386	0.877354	0.999288	0.663596	0.0697539	0.313893	0.298742	0.421056	0.77781	0.373366	0.735734	-	-	-	-	-	-	-	-	-	-	-	-	-	-	-	-	-	-	-	-	-	-	-	-	-	-	-	5.739	0.352973	0.219131	0.956673	0.709874	0.975248	5.5207
Bacteria; G_Tyzzerella 4	-0.538712	0.162068	0.563738	0.937534	-0.000271459	0.999288	0.999288	-0.311476	0.126958	0.415498	-0.200524	0.334178	0.73656	0.37441	0.735734	-	-	-	-	-	-	-	-	-	-	-	-	-	-	-	-	-	-	-	-	-	-	-	-	-	-	-	-0.449136	-0.179938	0.277169	0.956673	0.609885	0.975248	-0.00544065
Bacteria; F_Lachnospiraceae; G_Unassigned	5.09318	-0.399528	0.363489	0.937534	-0.490215	0.304271	0.852618	0.272049	0.392542	0.666485	0.262088	0.419482	0.77781	0.548202	0.805521	-	-	-	-	-	-	-	-	-	-	-	-	-	-	-	-	-	-	-	-	-	-	-	-	-	-	-	4.84749	0.247212	0.330935	0.956673	0.750326	0.975248	5.00781
Bacteria; G_[Eubacterium] hallii group	2.85121	-0.0892694	0.854278	0.937534	-0.126051	0.811068	0.999288	0.444971	0.207482	0.533525	0.491597	0.172611	0.478	0.591632	0.819183	-	-	-	-	-	-	-	-	-	-	-	-	-	-	-	-	-	-	-	-	-	-	-	-	-	-	-	3.19726	-0.364207	0.139007	0.956673	0.483944	0.975248	2.79247
Bacteria; G_[Ruminococcus] gauvreauii group	-0.436645	-0.0292427	0.904804	0.937534	-0.100487	0.704891	0.957588	-0.0844499	0.633418	0.803314	0.0811351	0.653409	0.940133	0.922817	0.9364	-	-	-	-	-	-	-	-	-	-	-	-	-	-	-	-	-	-	-	-	-	-	-	-	-	-	-	-0.413376	-0.116275	0.405823	0.956673	0.152395	0.975248	-0.617752
Bacteria; F_Lachnospiraceae; G_uncultured	6.40273	-0.204613	0.650629	0.937534	-0.882993	0.0734518	0.852618	-0.363883	0.266903	0.600532	-0.413871	0.216232	0.556024	0.173808	0.538229	-	-	-	-	-	-	-	-	-	-	-	-	-	-	-	-	-	-	-	-	-	-	-	-	-	-	-	5.81896	-0.0682806	0.791047	0.956673	0.471834	0.975248	4.85586
Bacteria; G_Peptoclostridium	3.8291	-0.118124	0.852742	0.937534	0.969252	0.162045	0.852618	0.249046	0.588952	0.770992	0.306395	0.514878	0.823805	0.14281	0.514115	-	-	-	-	-	-	-	-	-	-	-	-	-	-	-	-	-	-	-	-	-	-	-	-	-	-	-	4.07866	0.606489	0.100169	0.956673	0.0421559	0.975248	1.58759
Bacteria; G_Anaerotruncus	3.1701	-0.0925808	0.834853	0.937534	0.0950687	0.843557	0.999288	0.374032	0.245906	0.590175	-0.22635	0.490574	0.821426	0.521234	0.798487	-	-	-	-	-	-	-	-	-	-	-	-	-	-	-	-	-	-	-	-	-	-	-	-	-	-	-	3.12507	-0.154261	0.536095	0.956673	0.598398	0.975248	3.00116
Bacteria; G_Faecalibacterium	7.38701	-0.349307	0.427486	0.937534	-0.454856	0.341142	0.852618	0.13108	0.680508	0.803314	-0.146973	0.650984	0.940133	0.798105	0.897869	-	-	-	-	-	-	-	-	-	-	-	-	-	-	-	-	-	-	-	-	-	-	-	-	-	-	-	7.05267	-0.0149789	0.949227	0.998307	0.875935	0.975248	6.80966
Bacteria; G_Flavonifractor	3.4501	0.816616	0.211339	0.937534	-0.302809	0.668288	0.957588	-1.07314	0.0243194	0.168998	-1.66538	0.000730198	0.0200287	0.0153604	0.18015	-	-	-	-	-	-	-	-	-	-	-	-	-	-	-	-	-	-	-	-	-	-	-	-	-	-	-	3.43383	-0.146913	0.570119	0.956673	0.96102	0.975248	3.68555
Bacteria; G_Ruminiclostridium	-0.735112	0.306291	0.336621	0.937534	0.375827	0.277384	0.852618	0.220031	0.34028	0.662166	0.0239942	0.918677	0.959667	0.71693	0.882785	-	-	-	-	-	-	-	-	-	-	-	-	-	-	-	-	-	-	-	-	-	-	-	-	-	-	-	-0.417337	0.147979	0.40094	0.956673	0.192362	0.975248	-0.165195
Bacteria; G_Ruminiclostridium 5	3.25488	-0.112192	0.850919	0.937534	-0.54908	0.397181	0.852618	0.288017	0.505426	0.713543	0.672087	0.129317	0.443372	0.309426	0.735734	-	-	-	-	-	-	-	-	-	-	-	-	-	-	-	-	-	-	-	-	-	-	-	-	-	-	-	3.27949	-0.035507	0.901846	0.998307	0.0528595	0.975248	3.48308
Bacteria; G_Ruminiclostridium 6	-0.415944	-0.0600453	0.815522	0.937534	-0.193066	0.48964	0.952813	0.0817905	0.660728	0.803314	0.0889995	0.639796	0.940133	0.760371	0.882785	-	-	-	-	-	-	-	-	-	-	-	-	-	-	-	-	-	-	-	-	-	-	-	-	-	-	-	-0.496894	0.0324241	0.814881	0.956673	0.75756	0.975248	-0.124779
Bacteria; G_Ruminiclostridium 9	3.15334	0.838036	0.118615	0.937534	0.636028	0.273637	0.852618	-0.357214	0.356464	0.666485	-0.365104	0.355708	0.743636	0.491765	0.798487	-	-	-	-	-	-	-	-	-	-	-	-	-	-	-	-	-	-	-	-	-	-	-	-	-	-	-	3.69422	0.0933761	0.732124	0.956673	0.506493	0.975248	3.70346
Bacteria; G_Ruminococcaceae NK4A214 group	-	-	-	-	-	-	-	-	-	-	-	-	-	-	-	-0.551962	0.289902	0.645052	0.941319	0.208083	0.74086	0.983211	2.49442	0.00269317	0.0141391	5.19683	4.27645e-06	1.28294e-05	-2.10353	0.0194915	0.0682201	0.278995	0.794101	0.794101	-4.92488	3.34729e-05	8.78665e-05	-3.71903	0.00258214	0.00602499	0.0025049	0.00876715	-0.301501	0.104541	0.57415	0.956673	0.833749	0.975248	-0.304807
Bacteria; G_Ruminococcaceae UCG-002	4.85307	-0.665026	0.263313	0.937534	-0.588921	0.360745	0.852618	0.641824	0.136664	0.427818	-0.0686925	0.875378	0.959667	0.384276	0.735734	-	-	-	-	-	-	-	-	-	-	-	-	-	-	-	-	-	-	-	-	-	-	-	-	-	-	-	4.54269	-0.22316	0.473329	0.956673	0.910974	0.975248	4.76799
Bacteria; G_Ruminococcaceae UCG-003	2.57291	0.0930793	0.825244	0.937534	0.398798	0.383896	0.852618	0.258042	0.398416	0.666485	0.0348427	0.9109	0.959667	0.772437	0.882785	-	-	-	-	-	-	-	-	-	-	-	-	-	-	-	-	-	-	-	-	-	-	-	-	-	-	-	2.84065	0.160453	0.501668	0.956673	0.810922	0.975248	2.98441
Bacteria; G_Ruminococcaceae UCG-005	3.18669	-1.18308	0.0804569	0.937534	-1.56542	0.0335535	0.603963	1.37179	0.00556748	0.0572655	1.04017	0.0379875	0.245027	0.0175146	0.18015	-	-	-	-	-	-	-	-	-	-	-	-	-	-	-	-	-	-	-	-	-	-	-	-	-	-	-	2.69655	0.14213	0.549847	0.956673	0.876821	0.975248	2.69712
Bacteria; G_Ruminococcaceae UCG-010	-	-	-	-	-	-	-	-	-	-	-	-	-	-	-	-0.16924	-0.404206	0.427418	0.941319	-0.57376	0.260619	0.983211	-0.541156	0.412049	0.721086	4.65165	4.65598e-07	1.95551e-06	0.901033	0.211902	0.370828	1.2541	0.148612	0.222918	-4.37851	5.97037e-06	2.08963e-05	-4.40376	1.56983e-05	6.16947e-05	0.00546442	0.0143441	-0.547722	-0.0861034	0.593549	0.956673	0.95165	0.975248	-0.610796
Bacteria; G_Ruminococcaceae UCG-013	-	-	-	-	-	-	-	-	-	-	-	-	-	-	-	-0.551716	-0.136301	0.689127	0.941319	-0.0359268	0.915995	0.983211	0.0392762	0.929054	0.929054	4.62735	1.57083e-12	1.64937e-11	0.373643	0.438528	0.613939	0.208616	0.718568	0.794101	-4.35603	1.43827e-10	3.02036e-09	-4.53047	2.68383e-10	2.81802e-09	0.000712285	0.00373949	-0.522042	0.00352008	0.973961	0.998307	0.933727	0.975248	-0.323206
Bacteria; G_Ruminococcaceae UCG-014	0.44732	-0.300507	0.597764	0.937534	-0.238953	0.69887	0.957588	0.96808	0.0202101	0.161681	1.08298	0.0110815	0.159574	0.23523	0.62728	-	-	-	-	-	-	-	-	-	-	-	-	-	-	-	-	-	-	-	-	-	-	-	-	-	-	-	-0.173912	-0.105287	0.598601	0.956673	0.969887	0.975248	-0.224363
Bacteria; G_Ruminococcus 1	-	-	-	-	-	-	-	-	-	-	-	-	-	-	-	-1.01537	0.262343	0.733477	0.941319	-0.0165253	0.982883	0.983211	0.666407	0.504549	0.745645	4.74224	0.000471693	0.00110062	-0.372672	0.732329	0.829433	0.508403	0.697775	0.794101	-4.58043	0.00136936	0.00287566	-3.9906	0.00798008	0.0152347	0.0904039	0.118655	-0.873483	0.48126	0.0695587	0.956673	0.253656	0.975248	-1.03653
Bacteria; G_Ruminococcus 2	-	-	-	-	-	-	-	-	-	-	-	-	-	-	-	-0.448128	0.590381	0.447274	0.941319	0.427867	0.58156	0.983211	1.6518	0.102239	0.238558	6.71355	1.62721e-06	5.69524e-06	-1.00741	0.359442	0.539163	-1.44981	0.272716	0.35794	-6.77414	4.51431e-06	1.89601e-05	-6.67443	1.76271e-05	6.16947e-05	0.107415	0.13269	1.91097	0.245893	0.282345	0.956673	0.297571	0.975248	1.91097
Bacteria; G_Subdoligranulum	-	-	-	-	-	-	-	-	-	-	-	-	-	-	-	5.50246	-0.552359	0.566145	0.941319	-1.372	0.155674	0.983211	-1.792	0.152234	0.319691	1.26771	0.442424	0.516161	2.51503	0.0665389	0.174665	4.56608	0.00602032	0.0168104	-1.70376	0.330368	0.433608	-0.557303	0.763208	0.81768	0.0214589	0.0468303	5.15972	-0.130617	0.710948	0.956673	0.916704	0.975248	4.76862
Bacteria; F_Ruminococcaceae; G_Unassigned	3.66003	0.101694	0.873991	0.937534	0.584936	0.401102	0.852618	0.965696	0.0392358	0.220845	0.465998	0.326181	0.73656	0.360358	0.735734	-	-	-	-	-	-	-	-	-	-	-	-	-	-	-	-	-	-	-	-	-	-	-	-	-	-	-	4.01892	0.2055	0.499511	0.956673	0.489199	0.975248	3.09644
Bacteria; G_[Eubacterium] coprostanoligenes group	3.23264	-0.541859	0.440606	0.937534	-0.578157	0.448138	0.896276	0.381158	0.45358	0.666485	0.498063	0.33759	0.73656	0.761708	0.882785	-	-	-	-	-	-	-	-	-	-	-	-	-	-	-	-	-	-	-	-	-	-	-	-	-	-	-	2.96496	0.116935	0.757684	0.956673	0.551084	0.975248	2.9598
Bacteria; F_Ruminococcaceae; G_uncultured	4.48173	0.0730505	0.8979	0.937534	-0.345211	0.576432	0.957588	0.244068	0.55396	0.738904	-0.653639	0.122008	0.443372	0.233376	0.62728	-	-	-	-	-	-	-	-	-	-	-	-	-	-	-	-	-	-	-	-	-	-	-	-	-	-	-	4.58675	0.00521272	0.987457	0.998307	0.542596	0.975248	4.30127
Bacteria; O_Clostridiales	-	-	-	-	-	-	-	-	-	-	-	-	-	-	-	-0.62165	0.253062	0.66628	0.941319	0.32044	0.585103	0.983211	4.61035	1.65322e-08	3.47177e-07	-0.240795	0.810659	0.851192	-4.84606	4.76429e-08	1.0005e-06	-5.34033	4.25728e-07	4.47014e-06	0.306698	0.773395	0.812065	0.259983	0.81768	0.81768	0.1494	0.165126	-0.417337	-0.0461191	0.816402	0.956673	0.599074	0.975248	-0.0122112
Bacteria; G_Erysipelatoclostridium	0.147101	0.365506	0.420685	0.937534	0.148847	0.762164	0.962733	-1.06389	0.0015101	0.0181212	-0.829857	0.014417	0.173004	0.0248186	0.2192	-	-	-	-	-	-	-	-	-	-	-	-	-	-	-	-	-	-	-	-	-	-	-	-	-	-	-	-0.41796	0.254898	0.189071	0.956673	0.220725	0.975248	0.0102687
Bacteria; G_Erysipelotrichaceae UCG-003	3.85042	-0.781631	0.0981928	0.937534	-0.811872	0.113166	0.852618	-0.432221	0.205381	0.533525	0.0496562	0.886247	0.959667	0.357859	0.735734	-	-	-	-	-	-	-	-	-	-	-	-	-	-	-	-	-	-	-	-	-	-	-	-	-	-	-	3.0688	-0.283052	0.256065	0.956673	0.790707	0.975248	2.6737
Bacteria; G_Holdemanella	-0.536807	0.238242	0.436034	0.937534	0.185661	0.575555	0.957588	-0.0912376	0.679991	0.803314	-0.332474	0.142469	0.445989	0.437894	0.763631	-	-	-	-	-	-	-	-	-	-	-	-	-	-	-	-	-	-	-	-	-	-	-	-	-	-	-	-0.413376	0.00986925	0.957205	0.998307	0.309789	0.975248	0.583249
Bacteria; F_Erysipelotrichaceae; G_Incertae Sedis	-0.772493	0.296855	0.253387	0.937534	0.2797	0.32086	0.852618	-0.389061	0.0398748	0.220845	-0.262863	0.171466	0.478	0.0950897	0.427903	-	-	-	-	-	-	-	-	-	-	-	-	-	-	-	-	-	-	-	-	-	-	-	-	-	-	-	-0.670407	-0.0523918	0.71254	0.956673	0.727632	0.975248	-0.82443
Bacteria; G_Solobacterium	-0.710758	0.0440609	0.838837	0.937534	0.281354	0.232629	0.852618	-0.164736	0.294585	0.627839	-0.0435712	0.785428	0.959667	0.157887	0.538229	-	-	-	-	-	-	-	-	-	-	-	-	-	-	-	-	-	-	-	-	-	-	-	-	-	-	-	-0.734177	0.108264	0.366029	0.956673	0.561301	0.975248	-0.865917
Bacteria; G_Phascolarctobacterium	4.48167	0.353581	0.591654	0.937534	0.0241384	0.973053	0.999288	-0.540436	0.25834	0.600014	-0.102203	0.83365	0.959667	0.734615	0.882785	-	-	-	-	-	-	-	-	-	-	-	-	-	-	-	-	-	-	-	-	-	-	-	-	-	-	-	4.72881	-0.100248	0.788079	0.956673	0.82836	0.975248	4.1932
Bacteria; G_Dialister	3.13326	0.155438	0.785623	0.937534	0.688106	0.268201	0.852618	0.0739125	0.858176	0.950595	0.0551642	0.896015	0.959667	0.659083	0.8753	-	-	-	-	-	-	-	-	-	-	-	-	-	-	-	-	-	-	-	-	-	-	-	-	-	-	-	3.51476	0.072479	0.813879	0.956673	0.70178	0.975248	3.37718
Bacteria; G_Selenomonas	-0.680145	0.21268	0.271353	0.937534	0.314737	0.134347	0.852618	-0.314495	0.0258191	0.168998	-0.311672	0.0303202	0.218306	0.0101095	0.145577	-	-	-	-	-	-	-	-	-	-	-	-	-	-	-	-	-	-	-	-	-	-	-	-	-	-	-	-0.713332	0.118538	0.276571	0.956673	0.153186	0.975248	-0.735812
Bacteria; G_Veillonella	-	-	-	-	-	-	-	-	-	-	-	-	-	-	-	4.00548	-0.541176	0.628576	0.941319	-0.916581	0.413074	0.983211	-3.41438	0.0198419	0.0595258	-5.21225	0.00741766	0.014161	3.95426	0.0136297	0.0682201	5.26656	0.00640396	0.0168104	5.3851	0.00898975	0.0157321	5.45108	0.0123954	0.0216919	0.0382119	0.0573179	3.45158	0.164759	0.644924	0.956673	0.973262	0.975248	3.40848
Bacteria; G_Fusobacterium	3.33914	0.720076	0.41836	0.937534	2.21128	0.0232796	0.603963	0.138173	0.829915	0.933655	-0.111213	0.865455	0.959667	0.110375	0.467472	-	-	-	-	-	-	-	-	-	-	-	-	-	-	-	-	-	-	-	-	-	-	-	-	-	-	-	4.30419	0.236729	0.599467	0.956673	0.438813	0.975248	3.70891
Bacteria; G_Leptotrichia	-	-	-	-	-	-	-	-	-	-	-	-	-	-	-	-0.592076	0.182817	0.648774	0.941319	0.302317	0.451699	0.983211	-0.163492	0.753088	0.7936	-0.627617	0.362103	0.506944	-0.159187	0.779083	0.829433	3.69632	3.20548e-07	4.47014e-06	0.428441	0.556718	0.649504	0.310289	0.687571	0.802166	1.87351e-05	0.000201028	-0.519613	0.0581261	0.697727	0.956673	0.859729	0.975248	-0.655853
Bacteria; G_Victivallis	0.15498	-0.53703	0.338444	0.937534	-0.961286	0.115441	0.852618	0.75651	0.063906	0.306749	0.839347	0.044241	0.245027	0.0606997	0.336183	-	-	-	-	-	-	-	-	-	-	-	-	-	-	-	-	-	-	-	-	-	-	-	-	-	-	-	-0.549283	-0.0192656	0.926375	0.998307	0.909346	0.975248	-0.78409
Bacteria; G_Thalassospira	4.40794	-0.268488	0.663695	0.937534	-0.328426	0.623961	0.957588	0.363582	0.416429	0.666485	0.0319097	0.944204	0.959667	0.860093	0.928977	-	-	-	-	-	-	-	-	-	-	-	-	-	-	-	-	-	-	-	-	-	-	-	-	-	-	-	4.15347	0.154101	0.658121	0.956673	0.654589	0.975248	4.11269
Bacteria; G_Parasutterella	-0.422792	0.180193	0.627331	0.937534	0.0775084	0.847287	0.999288	-0.0323356	0.904155	0.960948	0.116967	0.669615	0.940133	0.902971	0.9364	-	-	-	-	-	-	-	-	-	-	-	-	-	-	-	-	-	-	-	-	-	-	-	-	-	-	-	-0.23827	-0.0804478	0.690577	0.956673	0.902559	0.975248	0.107758
Bacteria; G_Sutterella	5.29043	0.517311	0.477722	0.937534	0.781682	0.323194	0.852618	0.201011	0.7029	0.803314	0.215279	0.688955	0.940133	0.869043	0.928977	-	-	-	-	-	-	-	-	-	-	-	-	-	-	-	-	-	-	-	-	-	-	-	-	-	-	-	5.72407	0.49025	0.249489	0.956673	0.296496	0.975248	4.99574
Bacteria; G_Bilophila	4.33436	0.416741	0.428672	0.937534	0.1797	0.752797	0.962733	0.156328	0.681395	0.803314	-0.277282	0.475792	0.815643	0.733021	0.882785	-	-	-	-	-	-	-	-	-	-	-	-	-	-	-	-	-	-	-	-	-	-	-	-	-	-	-	4.7429	-0.529736	0.0595092	0.956673	0.36201	0.975248	4.74617
Bacteria; G_Desulfovibrio	2.21706	0.60647	0.396372	0.937534	0.0144331	0.985133	0.999288	0.445686	0.389237	0.666485	0.0424112	0.935907	0.959667	0.58451	0.819183	-	-	-	-	-	-	-	-	-	-	-	-	-	-	-	-	-	-	-	-	-	-	-	-	-	-	-	2.8658	0.0216959	0.940531	0.998307	0.739661	0.975248	3.56684
Bacteria; G_Campylobacter	0.429574	0.479003	0.334059	0.937534	1.17196	0.0306844	0.603963	-0.282897	0.430308	0.666485	-0.0246046	0.946338	0.959667	0.130256	0.493603	-	-	-	-	-	-	-	-	-	-	-	-	-	-	-	-	-	-	-	-	-	-	-	-	-	-	-	0.835602	0.0538772	0.794196	0.956673	0.810401	0.975248	0.437939
Bacteria; G_Enterobacter	-	-	-	-	-	-	-	-	-	-	-	-	-	-	-	-0.517333	-0.070244	0.886802	0.941319	-0.0103838	0.983211	0.983211	-0.264755	0.678783	0.791914	-0.671167	0.427902	0.516161	0.185923	0.789937	0.829433	0.569543	0.497381	0.614412	3.33991	0.000294471	0.000687099	3.98211	5.20531e-05	0.000156159	0.00440235	0.0132071	-0.56028	0.0952271	0.532033	0.956673	0.88186	0.975248	-0.503174
Bacteria; G_Escherichia-Shigella	-	-	-	-	-	-	-	-	-	-	-	-	-	-	-	8.41881	-1.57287	0.195691	0.941319	-1.75814	0.148455	0.983211	-2.73124	0.083676	0.219649	-1.63991	0.429966	0.516161	2.49518	0.147037	0.308778	5.56632	0.00775482	0.0180946	1.7735	0.420585	0.519547	1.68415	0.469971	0.616836	0.257112	0.257112	6.74514	-0.133054	0.778139	0.956673	0.105499	0.975248	3.68279
Bacteria; G_Haemophilus	-	-	-	-	-	-	-	-	-	-	-	-	-	-	-	4.71018	-1.50507	0.154824	0.941319	-0.811101	0.441801	0.983211	-0.932022	0.49486	0.745645	-5.88969	0.00141982	0.00298163	1.96269	0.189267	0.361327	3.58953	0.0467732	0.0828049	6.20476	0.00151021	0.00288313	5.93737	0.00399242	0.00838407	0.035553	0.0573179	3.61551	0.332217	0.414535	0.956673	0.539334	0.975248	4.42922
Bacteria; G_Pseudomonas	-	-	-	-	-	-	-	-	-	-	-	-	-	-	-	-0.704268	-0.038581	0.923128	0.941319	-0.0235269	0.953077	0.983211	1.43898	0.00627743	0.0263652	5.70049	2.03201e-13	4.26722e-12	-1.33777	0.0194232	0.0682201	-1.35931	0.0473171	0.0828049	-3.90978	3.76569e-07	2.63599e-06	-5.67266	2.64093e-11	5.54596e-10	1.91455e-05	0.000201028	-0.56269	-0.177663	0.133584	0.956673	0.339697	0.975248	-0.892953
Bacteria; O_Mollicutes RF9; F_uncultured bacterium; G_Unassigned	-	-	-	-	-	-	-	-	-	-	-	-	-	-	-	-0.827424	0.0760963	0.830436	0.941319	0.119255	0.737214	0.983211	-0.205337	0.655594	0.791914	4.11187	6.06375e-10	4.24462e-09	0.347354	0.489863	0.642946	0.183499	0.761222	0.794101	-3.74876	5.50031e-08	5.77532e-07	-4.03756	3.46353e-08	2.42447e-07	0.00162577	0.00682824	-0.757203	0.121898	0.318975	0.956673	0.780138	0.975248	-0.882959
Bacteria; G_Akkermansia	4.22092	0.595053	0.601788	0.937534	0.592096	0.632165	0.957588	0.837096	0.311297	0.627839	1.36087	0.107923	0.443372	0.537701	0.805521	-	-	-	-	-	-	-	-	-	-	-	-	-	-	-	-	-	-	-	-	-	-	-	-	-	-	-	4.86357	0.725309	0.221487	0.956673	0.268991	0.975248	6.76752
Bacteria; G_Senegalimassilia	-	-	-	-	-	-	-	-	-	-	-	-	-	-	-	-	-	-	-	-	-	-	-	-	-	-	-	-	-	-	-	-	-	-	-	-	-	-	-	-	-	-	-0.577123	-0.0718499	0.486427	0.956673	0.342349	0.975248	-0.376331
Bacteria; G_Prevotella 2	-	-	-	-	-	-	-	-	-	-	-	-	-	-	-	-	-	-	-	-	-	-	-	-	-	-	-	-	-	-	-	-	-	-	-	-	-	-	-	-	-	-	-0.645201	5.24377e-16	1	1	0.394783	0.975248	-0.811807
Bacteria; F_Prevotellaceae; G_uncultured	-	-	-	-	-	-	-	-	-	-	-	-	-	-	-	-	-	-	-	-	-	-	-	-	-	-	-	-	-	-	-	-	-	-	-	-	-	-	-	-	-	-	-0.690195	-0.000922948	0.991562	0.998307	0.500328	0.975248	-0.772777
Bacteria; G_Granulicatella	-	-	-	-	-	-	-	-	-	-	-	-	-	-	-	-	-	-	-	-	-	-	-	-	-	-	-	-	-	-	-	-	-	-	-	-	-	-	-	-	-	-	-0.670878	-0.0260234	0.772929	0.956673	0.975248	0.975248	-0.791961
Bacteria; G_Family XIII UCG-001	-	-	-	-	-	-	-	-	-	-	-	-	-	-	-	-	-	-	-	-	-	-	-	-	-	-	-	-	-	-	-	-	-	-	-	-	-	-	-	-	-	-	-0.691892	-0.0944535	0.353347	0.956673	0.618436	0.975248	-0.82202
Bacteria; G_Eisenbergiella	-	-	-	-	-	-	-	-	-	-	-	-	-	-	-	-	-	-	-	-	-	-	-	-	-	-	-	-	-	-	-	-	-	-	-	-	-	-	-	-	-	-	-0.691672	-0.056173	0.67981	0.956673	0.540406	0.975248	-0.888768
Bacteria; G_Howardella	-	-	-	-	-	-	-	-	-	-	-	-	-	-	-	-	-	-	-	-	-	-	-	-	-	-	-	-	-	-	-	-	-	-	-	-	-	-	-	-	-	-	-0.776561	0.139833	0.288474	0.956673	0.78651	0.975248	-0.85155
Bacteria; G_Lachnospiraceae UCG-005	-	-	-	-	-	-	-	-	-	-	-	-	-	-	-	-	-	-	-	-	-	-	-	-	-	-	-	-	-	-	-	-	-	-	-	-	-	-	-	-	-	-	-0.519613	-0.0682708	0.573416	0.956673	0.494469	0.975248	-0.749909
Bacteria; G_Lachnospiraceae UCG-008	-	-	-	-	-	-	-	-	-	-	-	-	-	-	-	-	-	-	-	-	-	-	-	-	-	-	-	-	-	-	-	-	-	-	-	-	-	-	-	-	-	-	-0.645201	-0.127086	0.156692	0.956673	0.307872	0.975248	-0.649175
Bacteria; G_Tyzzerella	-	-	-	-	-	-	-	-	-	-	-	-	-	-	-	-	-	-	-	-	-	-	-	-	-	-	-	-	-	-	-	-	-	-	-	-	-	-	-	-	-	-	-0.690195	0.132487	0.285307	0.956673	0.581945	0.975248	-0.74024
Bacteria; G_[Eubacterium] ventriosum group	-	-	-	-	-	-	-	-	-	-	-	-	-	-	-	-	-	-	-	-	-	-	-	-	-	-	-	-	-	-	-	-	-	-	-	-	-	-	-	-	-	-	-0.63711	0.00180519	0.987064	0.998307	0.352159	0.975248	-0.369213
Bacteria; G_Peptococcus	-	-	-	-	-	-	-	-	-	-	-	-	-	-	-	-	-	-	-	-	-	-	-	-	-	-	-	-	-	-	-	-	-	-	-	-	-	-	-	-	-	-	-0.576388	0.113881	0.276891	0.956673	0.337894	0.975248	-0.220984
Bacteria; G_Dielma	-	-	-	-	-	-	-	-	-	-	-	-	-	-	-	-	-	-	-	-	-	-	-	-	-	-	-	-	-	-	-	-	-	-	-	-	-	-	-	-	-	-	-0.838545	0.0194693	0.86669	0.994342	0.818659	0.975248	-0.917902
Bacteria; G_Acidaminococcus	-	-	-	-	-	-	-	-	-	-	-	-	-	-	-	-	-	-	-	-	-	-	-	-	-	-	-	-	-	-	-	-	-	-	-	-	-	-	-	-	-	-	-0.74689	-0.0747178	0.530455	0.956673	0.753359	0.975248	-1.02544
Bacteria; G_Megasphaera	-	-	-	-	-	-	-	-	-	-	-	-	-	-	-	-	-	-	-	-	-	-	-	-	-	-	-	-	-	-	-	-	-	-	-	-	-	-	-	-	-	-	-0.590267	-0.0990168	0.312583	0.956673	0.718476	0.975248	-0.528579
Bacteria; G_Selenomonas 3	-	-	-	-	-	-	-	-	-	-	-	-	-	-	-	-	-	-	-	-	-	-	-	-	-	-	-	-	-	-	-	-	-	-	-	-	-	-	-	-	-	-	-0.74689	-0.0120476	0.878773	0.998307	0.500355	0.975248	-0.621933
Bacteria; G_Selenomonas 4	-	-	-	-	-	-	-	-	-	-	-	-	-	-	-	-	-	-	-	-	-	-	-	-	-	-	-	-	-	-	-	-	-	-	-	-	-	-	-	-	-	-	-0.681239	-0.0415592	0.61624	0.956673	0.295571	0.975248	-0.699647
Bacteria; G_Massilia	-	-	-	-	-	-	-	-	-	-	-	-	-	-	-	-	-	-	-	-	-	-	-	-	-	-	-	-	-	-	-	-	-	-	-	-	-	-	-	-	-	-	-0.535972	-0.0934975	0.433639	0.956673	0.478555	0.975248	-0.727804
Bacteria; G_Eikenella	-	-	-	-	-	-	-	-	-	-	-	-	-	-	-	-	-	-	-	-	-	-	-	-	-	-	-	-	-	-	-	-	-	-	-	-	-	-	-	-	-	-	-0.733496	-0.0108935	0.910902	0.998307	0.633117	0.975248	-0.835779
Archaea; G_Methanobrevibacter	-	-	-	-	-	-	-	-	-	-	-	-	-	-	-	-	-	-	-	-	-	-	-	-	-	-	-	-	-	-	-	-	-	-	-	-	-	-	-	-	-	-	-0.83819	0.0635557	0.566652	0.956673	0.561198	0.975248	-0.612527
Bacteria; G_Actinomyces	-	-	-	-	-	-	-	-	-	-	-	-	-	-	-	-	-	-	-	-	-	-	-	-	-	-	-	-	-	-	-	-	-	-	-	-	-	-	-	-	-	-	-0.733496	0.050682	0.576505	0.956673	0.553493	0.975248	-0.613378
Bacteria; G_Corynebacterium 1	-	-	-	-	-	-	-	-	-	-	-	-	-	-	-	-	-	-	-	-	-	-	-	-	-	-	-	-	-	-	-	-	-	-	-	-	-	-	-	-	-	-	-0.751414	-0.0784145	0.36067	0.956673	0.346099	0.975248	-0.986439
Bacteria; G_Rothia	-	-	-	-	-	-	-	-	-	-	-	-	-	-	-	-	-	-	-	-	-	-	-	-	-	-	-	-	-	-	-	-	-	-	-	-	-	-	-	-	-	-	-0.780913	0.00616048	0.929676	0.998307	0.924023	0.975248	-0.649202
Bacteria; G_Atopobium	-	-	-	-	-	-	-	-	-	-	-	-	-	-	-	-	-	-	-	-	-	-	-	-	-	-	-	-	-	-	-	-	-	-	-	-	-	-	-	-	-	-	-0.939858	0.0513424	0.57246	0.956673	0.569299	0.975248	-1.02422
Bacteria; G_Eggerthella	-	-	-	-	-	-	-	-	-	-	-	-	-	-	-	-	-	-	-	-	-	-	-	-	-	-	-	-	-	-	-	-	-	-	-	-	-	-	-	-	-	-	-0.662843	-0.0534982	0.53972	0.956673	0.531447	0.975248	-0.270438
Bacteria; G_Enterorhabdus	-	-	-	-	-	-	-	-	-	-	-	-	-	-	-	-	-	-	-	-	-	-	-	-	-	-	-	-	-	-	-	-	-	-	-	-	-	-	-	-	-	-	-0.724078	-0.0690702	0.315419	0.956673	0.325046	0.975248	-0.579804
Bacteria; F_Porphyromonadaceae; G_uncultured	-	-	-	-	-	-	-	-	-	-	-	-	-	-	-	-	-	-	-	-	-	-	-	-	-	-	-	-	-	-	-	-	-	-	-	-	-	-	-	-	-	-	-0.679672	0.035907	0.685726	0.956673	0.695757	0.975248	-0.650575
Bacteria; G_Rikenellaceae RC9 gut group	-	-	-	-	-	-	-	-	-	-	-	-	-	-	-	-	-	-	-	-	-	-	-	-	-	-	-	-	-	-	-	-	-	-	-	-	-	-	-	-	-	-	-0.720051	0.0231491	0.784219	0.956673	0.776658	0.975248	-0.740835
Bacteria; G_Staphylococcus	-	-	-	-	-	-	-	-	-	-	-	-	-	-	-	-	-	-	-	-	-	-	-	-	-	-	-	-	-	-	-	-	-	-	-	-	-	-	-	-	-	-	-0.713332	-0.0760229	0.254314	0.956673	0.263364	0.975248	-0.724954
Bacteria; G_Lactobacillus	-	-	-	-	-	-	-	-	-	-	-	-	-	-	-	-	-	-	-	-	-	-	-	-	-	-	-	-	-	-	-	-	-	-	-	-	-	-	-	-	-	-	-0.936869	0.200901	0.141824	0.956673	0.110556	0.975248	-1.06447
Bacteria; F_Christensenellaceae; G_uncultured	-	-	-	-	-	-	-	-	-	-	-	-	-	-	-	-	-	-	-	-	-	-	-	-	-	-	-	-	-	-	-	-	-	-	-	-	-	-	-	-	-	-	-0.733496	-0.0561597	0.477145	0.956673	0.479613	0.975248	-0.217327
Bacteria; G_Anaerococcus	-	-	-	-	-	-	-	-	-	-	-	-	-	-	-	-	-	-	-	-	-	-	-	-	-	-	-	-	-	-	-	-	-	-	-	-	-	-	-	-	-	-	-0.824676	0.00415887	0.960049	0.998307	0.953564	0.975248	-0.97962
Bacteria; G_Coprococcus 2	-	-	-	-	-	-	-	-	-	-	-	-	-	-	-	-	-	-	-	-	-	-	-	-	-	-	-	-	-	-	-	-	-	-	-	-	-	-	-	-	-	-	-0.556104	0.0636973	0.556473	0.956673	0.524821	0.975248	-0.0992578
Bacteria; G_Lachnospiraceae UCG-001	-	-	-	-	-	-	-	-	-	-	-	-	-	-	-	-	-	-	-	-	-	-	-	-	-	-	-	-	-	-	-	-	-	-	-	-	-	-	-	-	-	-	-0.819465	0.0234883	0.80917	0.956673	0.787051	0.975248	-0.92365
Bacteria; G_Marvinbryantia	-	-	-	-	-	-	-	-	-	-	-	-	-	-	-	-	-	-	-	-	-	-	-	-	-	-	-	-	-	-	-	-	-	-	-	-	-	-	-	-	-	-	-0.800528	0.00737977	0.929138	0.998307	0.937242	0.975248	-0.797542
Bacteria; G_Tyzzerella 3	-	-	-	-	-	-	-	-	-	-	-	-	-	-	-	-	-	-	-	-	-	-	-	-	-	-	-	-	-	-	-	-	-	-	-	-	-	-	-	-	-	-	-1.54396	-0.0378434	0.821187	0.956673	0.83025	0.975248	-1.54816
Bacteria; G_[Eubacterium] ruminantium group	-	-	-	-	-	-	-	-	-	-	-	-	-	-	-	-	-	-	-	-	-	-	-	-	-	-	-	-	-	-	-	-	-	-	-	-	-	-	-	-	-	-	-0.577075	-0.112209	0.235063	0.956673	0.221779	0.975248	-0.375216
Bacteria; F_Peptococcaceae; G_uncultured	-	-	-	-	-	-	-	-	-	-	-	-	-	-	-	-	-	-	-	-	-	-	-	-	-	-	-	-	-	-	-	-	-	-	-	-	-	-	-	-	-	-	-0.741908	0.0551593	0.45607	0.956673	0.455842	0.975248	-0.329127
Bacteria; G_Hydrogenoanaerobacterium	-	-	-	-	-	-	-	-	-	-	-	-	-	-	-	-	-	-	-	-	-	-	-	-	-	-	-	-	-	-	-	-	-	-	-	-	-	-	-	-	-	-	-0.74689	-0.0225114	0.740415	0.956673	0.742804	0.975248	-0.578959
Bacteria; G_Oscillospira	-	-	-	-	-	-	-	-	-	-	-	-	-	-	-	-	-	-	-	-	-	-	-	-	-	-	-	-	-	-	-	-	-	-	-	-	-	-	-	-	-	-	-0.676405	0.0326394	0.688962	0.956673	0.674518	0.975248	-0.460196
Bacteria; G_Gelria	-	-	-	-	-	-	-	-	-	-	-	-	-	-	-	-	-	-	-	-	-	-	-	-	-	-	-	-	-	-	-	-	-	-	-	-	-	-	-	-	-	-	-0.645201	-0.150633	0.0325606	0.956673	0.0298194	0.975248	-0.313393
Bacteria; G_Catenibacterium	-	-	-	-	-	-	-	-	-	-	-	-	-	-	-	-	-	-	-	-	-	-	-	-	-	-	-	-	-	-	-	-	-	-	-	-	-	-	-	-	-	-	-0.83819	0.0755553	0.399472	0.956673	0.380126	0.975248	-0.948906
Bacteria; G_Faecalitalea	-	-	-	-	-	-	-	-	-	-	-	-	-	-	-	-	-	-	-	-	-	-	-	-	-	-	-	-	-	-	-	-	-	-	-	-	-	-	-	-	-	-	-0.681255	-0.0415436	0.646309	0.956673	0.660294	0.975248	-0.42119
Bacteria; G_Holdemania	-	-	-	-	-	-	-	-	-	-	-	-	-	-	-	-	-	-	-	-	-	-	-	-	-	-	-	-	-	-	-	-	-	-	-	-	-	-	-	-	-	-	-0.722933	-0.0738194	0.449959	0.956673	0.429687	0.975248	-0.608986
Bacteria; G_Turicibacter	-	-	-	-	-	-	-	-	-	-	-	-	-	-	-	-	-	-	-	-	-	-	-	-	-	-	-	-	-	-	-	-	-	-	-	-	-	-	-	-	-	-	-0.733496	0.018633	0.808503	0.956673	0.789829	0.975248	-0.740675
Bacteria; G_Allisonella	-	-	-	-	-	-	-	-	-	-	-	-	-	-	-	-	-	-	-	-	-	-	-	-	-	-	-	-	-	-	-	-	-	-	-	-	-	-	-	-	-	-	-0.595915	-0.105299	0.2217	0.956673	0.197274	0.975248	-0.629775
Bacteria; G_Neisseria	-	-	-	-	-	-	-	-	-	-	-	-	-	-	-	-	-	-	-	-	-	-	-	-	-	-	-	-	-	-	-	-	-	-	-	-	-	-	-	-	-	-	-0.690195	-0.0410561	0.614834	0.956673	0.61565	0.975248	-0.38562
Bacteria; G_Actinobacillus	-	-	-	-	-	-	-	-	-	-	-	-	-	-	-	-	-	-	-	-	-	-	-	-	-	-	-	-	-	-	-	-	-	-	-	-	-	-	-	-	-	-	-0.645201	-0.0683687	0.44648	0.956673	0.447144	0.975248	-0.207124
Bacteria; G_Aggregatibacter	-	-	-	-	-	-	-	-	-	-	-	-	-	-	-	-	-	-	-	-	-	-	-	-	-	-	-	-	-	-	-	-	-	-	-	-	-	-	-	-	-	-	-0.733496	0.110448	0.252509	0.956673	0.203376	0.975248	-0.654271
Bacteria; P_Saccharibacteria; C_uncultured bacterium	-	-	-	-	-	-	-	-	-	-	-	-	-	-	-	-	-	-	-	-	-	-	-	-	-	-	-	-	-	-	-	-	-	-	-	-	-	-	-	-	-	-	-0.814897	-0.0736193	0.340828	0.956673	0.318735	0.975248	-0.790861
Bacteria; G_Cloacibacillus	-	-	-	-	-	-	-	-	-	-	-	-	-	-	-	-	-	-	-	-	-	-	-	-	-	-	-	-	-	-	-	-	-	-	-	-	-	-	-	-	-	-	-0.910817	0.0047589	0.959093	0.998307	0.962443	0.975248	-0.216759
Bacteria; G_Fretibacterium	-	-	-	-	-	-	-	-	-	-	-	-	-	-	-	-	-	-	-	-	-	-	-	-	-	-	-	-	-	-	-	-	-	-	-	-	-	-	-	-	-	-	-0.791504	-0.0411498	0.54592	0.956673	0.555971	0.975248	-0.921198
Bacteria; G_Pyramidobacter	-	-	-	-	-	-	-	-	-	-	-	-	-	-	-	-	-	-	-	-	-	-	-	-	-	-	-	-	-	-	-	-	-	-	-	-	-	-	-	-	-	-	-0.699485	-0.0752679	0.320539	0.956673	0.317246	0.975248	-0.737511
Bacteria; O_NB1-n	-	-	-	-	-	-	-	-	-	-	-	-	-	-	-	-	-	-	-	-	-	-	-	-	-	-	-	-	-	-	-	-	-	-	-	-	-	-	-	-	-	-	-0.811989	0.0372361	0.645397	0.956673	0.665988	0.975248	-0.561069
Bacteria; O_Opitutae vadinHA64; F_uncultured bacterium; G_Unassigned	-	-	-	-	-	-	-	-	-	-	-	-	-	-	-	-	-	-	-	-	-	-	-	-	-	-	-	-	-	-	-	-	-	-	-	-	-	-	-	-	-	-	-0.818722	0.0879519	0.31285	0.956673	0.278158	0.975248	-0.760269
Bacteria; G_Propionibacterium	-	-	-	-	-	-	-	-	-	-	-	-	-	-	-	-	-	-	-	-	-	-	-	-	-	-	-	-	-	-	-	-	-	-	-	-	-	-	-	-	-	-	-	-	-	-	-	-	-0.818085
Bacteria; F_Coriobacteriaceae; G_Unassigned	-	-	-	-	-	-	-	-	-	-	-	-	-	-	-	-	-	-	-	-	-	-	-	-	-	-	-	-	-	-	-	-	-	-	-	-	-	-	-	-	-	-	-	-	-	-	-	-	-0.710143
Bacteria; G_Prevotellaceae UCG-001	-	-	-	-	-	-	-	-	-	-	-	-	-	-	-	-	-	-	-	-	-	-	-	-	-	-	-	-	-	-	-	-	-	-	-	-	-	-	-	-	-	-	-	-	-	-	-	-	-0.388786
Bacteria; O_Bacteroidales; F_uncultured; G_uncultured bacterium	-	-	-	-	-	-	-	-	-	-	-	-	-	-	-	-	-	-	-	-	-	-	-	-	-	-	-	-	-	-	-	-	-	-	-	-	-	-	-	-	-	-	-	-	-	-	-	-	-0.754003
Bacteria; G_Bergeyella	-	-	-	-	-	-	-	-	-	-	-	-	-	-	-	-	-	-	-	-	-	-	-	-	-	-	-	-	-	-	-	-	-	-	-	-	-	-	-	-	-	-	-	-	-	-	-	-	-0.769584
Bacteria; G_Enterococcus	-	-	-	-	-	-	-	-	-	-	-	-	-	-	-	-	-	-	-	-	-	-	-	-	-	-	-	-	-	-	-	-	-	-	-	-	-	-	-	-	-	-	-	-	-	-	-	-	-0.66741
Bacteria; G_[Eubacterium] brachy group	-	-	-	-	-	-	-	-	-	-	-	-	-	-	-	-	-	-	-	-	-	-	-	-	-	-	-	-	-	-	-	-	-	-	-	-	-	-	-	-	-	-	-	-	-	-	-	-	-0.592274
Bacteria; G_[Eubacterium] nodatum group	-	-	-	-	-	-	-	-	-	-	-	-	-	-	-	-	-	-	-	-	-	-	-	-	-	-	-	-	-	-	-	-	-	-	-	-	-	-	-	-	-	-	-	-	-	-	-	-	-0.750403
Bacteria; G_Epulopiscium	-	-	-	-	-	-	-	-	-	-	-	-	-	-	-	-	-	-	-	-	-	-	-	-	-	-	-	-	-	-	-	-	-	-	-	-	-	-	-	-	-	-	-	-	-	-	-	-	-0.919196
Bacteria; G_Lachnospiraceae NC2004 group	-	-	-	-	-	-	-	-	-	-	-	-	-	-	-	-	-	-	-	-	-	-	-	-	-	-	-	-	-	-	-	-	-	-	-	-	-	-	-	-	-	-	-	-	-	-	-	-	-0.526838
Bacteria; G_Romboutsia	-	-	-	-	-	-	-	-	-	-	-	-	-	-	-	-	-	-	-	-	-	-	-	-	-	-	-	-	-	-	-	-	-	-	-	-	-	-	-	-	-	-	-	-	-	-	-	-	-0.393241
Bacteria; G_Oscillibacter	-	-	-	-	-	-	-	-	-	-	-	-	-	-	-	-	-	-	-	-	-	-	-	-	-	-	-	-	-	-	-	-	-	-	-	-	-	-	-	-	-	-	-	-	-	-	-	-	-0.374533
Bacteria; G_Ruminococcaceae UCG-004	-	-	-	-	-	-	-	-	-	-	-	-	-	-	-	-	-	-	-	-	-	-	-	-	-	-	-	-	-	-	-	-	-	-	-	-	-	-	-	-	-	-	-	-	-	-	-	-	-0.372648
Bacteria; G_Ruminococcaceae UCG-009	-	-	-	-	-	-	-	-	-	-	-	-	-	-	-	-	-	-	-	-	-	-	-	-	-	-	-	-	-	-	-	-	-	-	-	-	-	-	-	-	-	-	-	-	-	-	-	-	-0.125382
Bacteria; G_Erysipelotrichaceae UCG-004	-	-	-	-	-	-	-	-	-	-	-	-	-	-	-	-	-	-	-	-	-	-	-	-	-	-	-	-	-	-	-	-	-	-	-	-	-	-	-	-	-	-	-	-	-	-	-	-	-0.878207
Bacteria; F_Erysipelotrichaceae; G_uncultured	-	-	-	-	-	-	-	-	-	-	-	-	-	-	-	-	-	-	-	-	-	-	-	-	-	-	-	-	-	-	-	-	-	-	-	-	-	-	-	-	-	-	-	-	-	-	-	-	-0.325855
Bacteria; O_Selenomonadales	-	-	-	-	-	-	-	-	-	-	-	-	-	-	-	-	-	-	-	-	-	-	-	-	-	-	-	-	-	-	-	-	-	-	-	-	-	-	-	-	-	-	-	-	-	-	-	-	-0.618723
Bacteria; G_Megamonas	-	-	-	-	-	-	-	-	-	-	-	-	-	-	-	-	-	-	-	-	-	-	-	-	-	-	-	-	-	-	-	-	-	-	-	-	-	-	-	-	-	-	-	-	-	-	-	-	-0.341562
Bacteria; F_Veillonellaceae; G_uncultured	-	-	-	-	-	-	-	-	-	-	-	-	-	-	-	-	-	-	-	-	-	-	-	-	-	-	-	-	-	-	-	-	-	-	-	-	-	-	-	-	-	-	-	-	-	-	-	-	-0.647273
Bacteria; G_Aeromonas	-	-	-	-	-	-	-	-	-	-	-	-	-	-	-	-	-	-	-	-	-	-	-	-	-	-	-	-	-	-	-	-	-	-	-	-	-	-	-	-	-	-	-	-	-	-	-	-	-0.634112
Bacteria; G_Morganella	-	-	-	-	-	-	-	-	-	-	-	-	-	-	-	-	-	-	-	-	-	-	-	-	-	-	-	-	-	-	-	-	-	-	-	-	-	-	-	-	-	-	-	-	-	-	-	-	-0.623259
Bacteria; G_Acinetobacter	-	-	-	-	-	-	-	-	-	-	-	-	-	-	-	-	-	-	-	-	-	-	-	-	-	-	-	-	-	-	-	-	-	-	-	-	-	-	-	-	-	-	-	-	-	-	-	-	-1.29537
Bacteria; G_Treponema 2	-	-	-	-	-	-	-	-	-	-	-	-	-	-	-	-	-	-	-	-	-	-	-	-	-	-	-	-	-	-	-	-	-	-	-	-	-	-	-	-	-	-	-	-	-	-	-	-	-0.653625
[truncated: 17 more columns]

## Sheet: Stool (N=127)
Genera	Model without interaction SITE and GRADE															Model with interaction SITE and GRADE																											STAGE						TUMOUR
	Intercept	Grade: 2	Grade: 2 (p-value)	Grade: 2 (adjusted p-value)	Grade: 3	Grade: 3 (p-value)	Grade: 3 (adjusted p-value)	Site: left	Site: left (p-value)	Site: left (adjusted p-value)	Site: rectosigmoideum+rectum	Site: rectosigmoideum+rectum (p-value)	Site: rectosigmoideum+rectum (adjusted p-value)	p-value	adjusted p-value	Intercept	Grade: 2	Grade: 2 (p-value)	Grade: 2 (adjusted p-value)	Grade: 3	Grade: 3 (p-value)	Grade: 3 (adjusted p-value)	Site: left	Site: left (p-value)	Site: left (adjusted p-value)	Site: rectosigmoideum+rectum	Site: rectosigmoideum+rectum (p-value)	Site: rectosigmoideum+rectum (adjusted p-value)	Grade 2: Site left	Grade 2: Site left (p-value)	Grade 2: Site left (adjusted p-value)	Grade 3: Site left	Grade 3: Site left (p-value)	Grade 3: Site left (adjusted p-value)	Grade 2: Site rectosigmoideum+rectum	Grade 2: Site rectosigmoideum+rectum (p-value)	Grade 2: Site rectosigmoideum+rectum (adjusted p-value)	Grade 3: Site rectosigmoideum+rectum	Grade 3: Site rectosigmoideum+rectum (p-value)	Grade 3: Site rectosigmoideum+rectum (adjusted p-value)	p-value	adjusted p-value	Intercept	Stage: advanced (III-IV)	Stage: advanced (III-IV) (p-value)	Stage: advanced (III-IV) (adjustedp-value)	p-value	adjusted p-value	Intercept
Bacteria; G_Actinomyces	-0.693045	0.088144	0.598015	0.958367	-0.00627113	0.972399	0.984554	-0.0159749	0.894916	0.944588	-0.297075	0.0174069	0.76327	0.0869205	0.884618	-	-	-	-	-	-	-	-	-	-	-	-	-	-	-	-	-	-	-	-	-	-	-	-	-	-	-	-0.727757	0.0793343	0.421154	0.99395	0.414147	0.990909	-0.521882
Bacteria; G_Bifidobacterium	4.14446	-0.0547513	0.943232	0.993456	0.0129262	0.987635	0.987635	1.6772	0.00310453	0.251467	0.701498	0.218279	0.841932	0.0638286	0.884618	-	-	-	-	-	-	-	-	-	-	-	-	-	-	-	-	-	-	-	-	-	-	-	-	-	-	-	4.97977	-0.197184	0.638917	0.99395	0.919636	0.990909	5.45363
Bacteria; G_Collinsella	5.4115	-0.987762	0.0390299	0.958367	-1.03541	0.0459932	0.598575	0.0614556	0.857926	0.944588	0.110771	0.751891	0.977121	0.316828	0.884618	-	-	-	-	-	-	-	-	-	-	-	-	-	-	-	-	-	-	-	-	-	-	-	-	-	-	-	4.70834	-0.312964	0.253493	0.99395	0.801717	0.990909	4.83071
Bacteria; G_Senegalimassilia	-0.734022	0.0340059	0.851091	0.958367	-0.0195883	0.920594	0.984554	0.121257	0.355935	0.818678	-0.14242	0.288296	0.868978	0.435709	0.97464	-	-	-	-	-	-	-	-	-	-	-	-	-	-	-	-	-	-	-	-	-	-	-	-	-	-	-	-0.681503	-0.123115	0.245429	0.99395	0.73337	0.990909	-0.669063
Bacteria; G_Slackia	-0.41762	-0.125244	0.553203	0.958367	-0.0985279	0.667079	0.984554	-0.114811	0.452891	0.818678	-0.23812	0.128559	0.841932	0.507411	0.97464	-	-	-	-	-	-	-	-	-	-	-	-	-	-	-	-	-	-	-	-	-	-	-	-	-	-	-	-0.575309	-0.131444	0.279508	0.99395	0.214939	0.990909	-0.322388
Bacteria; F_Coriobacteriaceae; G_uncultured	-0.613667	0.128949	0.624013	0.958367	0.189751	0.506298	0.984554	0.145586	0.444883	0.818678	0.123708	0.524525	0.930316	0.854741	0.97464	-	-	-	-	-	-	-	-	-	-	-	-	-	-	-	-	-	-	-	-	-	-	-	-	-	-	-	-0.417779	0.015831	0.909998	0.99395	0.971966	0.990909	-0.566546
Bacteria; G_Bacteroides	8.79981	0.444005	0.151469	0.958367	0.572716	0.0886777	0.598575	0.213638	0.339175	0.818678	-0.176999	0.437451	0.930316	0.300297	0.884618	-	-	-	-	-	-	-	-	-	-	-	-	-	-	-	-	-	-	-	-	-	-	-	-	-	-	-	9.19028	0.0666118	0.71449	0.99395	0.94947	0.990909	9.36395
Bacteria; F_Bacteroidales S24-7 group; G_uncultured bacterium	-0.380886	-0.0498949	0.857482	0.958367	-0.119951	0.690733	0.984554	-0.34558	0.0876949	0.818678	-0.25862	0.209138	0.841932	0.261666	0.884618	-	-	-	-	-	-	-	-	-	-	-	-	-	-	-	-	-	-	-	-	-	-	-	-	-	-	-	-0.479483	-0.242384	0.120572	0.95788	0.388166	0.990909	-0.775518
Bacteria; G_Barnesiella	6.35818	-0.315298	0.616008	0.958367	-0.627257	0.358336	0.984554	-0.377784	0.406893	0.818678	-0.00432078	0.992573	0.992573	0.820885	0.97464	-	-	-	-	-	-	-	-	-	-	-	-	-	-	-	-	-	-	-	-	-	-	-	-	-	-	-	5.88319	0.15788	0.660506	0.99395	0.689274	0.990909	6.78975
Bacteria; G_Butyricimonas	4.46512	0.105509	0.83666	0.958367	0.0353276	0.949258	0.984554	0.31517	0.395571	0.818678	0.0393562	0.917077	0.977121	0.89752	0.97464	-	-	-	-	-	-	-	-	-	-	-	-	-	-	-	-	-	-	-	-	-	-	-	-	-	-	-	4.66419	0.105993	0.70363	0.99395	0.643236	0.990909	5.19806
Bacteria; G_Coprobacter	1.96527	0.0620144	0.896892	0.968643	-0.140052	0.787356	0.984554	-0.296843	0.392205	0.818678	0.284915	0.420871	0.930316	0.628497	0.97464	-	-	-	-	-	-	-	-	-	-	-	-	-	-	-	-	-	-	-	-	-	-	-	-	-	-	-	1.97794	0.392203	0.135415	0.968215	0.210986	0.990909	3.42705
Bacteria; G_Odoribacter	4.4189	0.415961	0.376093	0.958367	0.153815	0.762532	0.984554	0.113202	0.73894	0.893346	-0.111501	0.747704	0.977121	0.76258	0.97464	-	-	-	-	-	-	-	-	-	-	-	-	-	-	-	-	-	-	-	-	-	-	-	-	-	-	-	4.77304	0.0257114	0.924359	0.99395	0.822341	0.990909	5.08831
Bacteria; G_Parabacteroides	6.16931	0.130894	0.783104	0.958367	-0.219632	0.670339	0.984554	-0.00957655	0.9778	0.9778	-0.205736	0.558277	0.930316	0.795182	0.97464	-	-	-	-	-	-	-	-	-	-	-	-	-	-	-	-	-	-	-	-	-	-	-	-	-	-	-	6.03392	-0.0743226	0.791443	0.99395	0.963127	0.990909	6.08613
Bacteria; G_Porphyromonas	-	-	-	-	-	-	-	-	-	-	-	-	-	-	-	-0.60891	0.123269	0.838312	0.945915	-0.0254166	0.966437	0.966437	4.12154	6.32975e-07	4.43082e-06	6.21888	2.18962e-08	1.02182e-07	-3.90209	1.21355e-05	8.49487e-05	-4.17956	8.38397e-05	0.000391252	-5.60212	1.27034e-06	5.92826e-06	-2.92146	0.0130845	0.0305305	5.33279e-07	7.4659e-06	-0.455998	0.352364	0.072295	0.939599	0.313156	0.990909	-0.112758
Bacteria; G_Paraprevotella	-0.0304211	0.119441	0.799853	0.958367	-0.359327	0.482395	0.984554	-0.0668252	0.84463	0.944588	-0.238069	0.49427	0.930316	0.531896	0.97464	-	-	-	-	-	-	-	-	-	-	-	-	-	-	-	-	-	-	-	-	-	-	-	-	-	-	-	-0.216503	-0.216158	0.36799	0.99395	0.660922	0.990909	-0.754109
Bacteria; G_Prevotella	-	-	-	-	-	-	-	-	-	-	-	-	-	-	-	-0.359564	-0.0408554	0.945125	0.945915	0.17066	0.773755	0.966437	-0.136058	0.85953	0.85953	-0.706708	0.487572	0.525078	-0.0772036	0.926722	0.986824	0.27813	0.782758	0.867422	0.453208	0.674211	0.726074	3.32699	0.00420034	0.011761	0.0210154	0.0481897	-0.455998	0.162234	0.429998	0.99395	0.620193	0.990909	0.0619073
Bacteria; G_Prevotella 6	-0.702351	0.0891587	0.634401	0.958367	-0.0151373	0.940645	0.984554	-0.0668771	0.622183	0.878342	-0.0884848	0.523045	0.930316	0.879556	0.97464	-	-	-	-	-	-	-	-	-	-	-	-	-	-	-	-	-	-	-	-	-	-	-	-	-	-	-	-0.6828	-0.0127108	0.909978	0.99395	0.018171	0.866149	2.24616
Bacteria; G_Prevotella 7	-	-	-	-	-	-	-	-	-	-	-	-	-	-	-	-0.586369	0.140052	0.799562	0.945915	0.166077	0.763354	0.966437	-0.31475	0.659596	0.823144	-0.485351	0.607699	0.607699	0.142219	0.855319	0.986824	5.64529	2.03681e-08	2.85153e-07	0.304285	0.761259	0.761259	4.25309	0.00010519	0.000490887	1.28747e-06	9.01228e-06	-0.392004	-0.0822766	0.699665	0.99395	0.807521	0.990909	-0.754599
Bacteria; G_Prevotella 9	2.16338	-0.161242	0.794919	0.958367	0.0530811	0.937121	0.984554	-0.183316	0.683155	0.878342	0.168297	0.713449	0.977121	0.82793	0.97464	-	-	-	-	-	-	-	-	-	-	-	-	-	-	-	-	-	-	-	-	-	-	-	-	-	-	-	2.0774	-0.0695527	0.832816	0.99395	0.640794	0.990909	0.141418
Bacteria; G_Alistipes	6.97226	0.0117185	0.981191	0.993456	-0.283374	0.599439	0.984554	0.12909	0.719834	0.893346	0.0303943	0.934028	0.977121	0.87054	0.97464	-	-	-	-	-	-	-	-	-	-	-	-	-	-	-	-	-	-	-	-	-	-	-	-	-	-	-	6.78219	0.264041	0.348137	0.99395	0.552793	0.990909	7.47978
Bacteria; O_Bacteroidales; F_uncultured; G_uncultured bacterium	-0.83197	0.183237	0.335113	0.958367	0.176838	0.390987	0.984554	-0.0153854	0.910804	0.945834	-0.188417	0.180488	0.841932	0.338557	0.884618	-	-	-	-	-	-	-	-	-	-	-	-	-	-	-	-	-	-	-	-	-	-	-	-	-	-	-	-0.716014	0.0302167	0.780319	0.99395	0.895097	0.990909	-0.878631
Bacteria; G_Gemella	-0.776352	0.0851192	0.66608	0.958367	0.0623095	0.770854	0.984554	0.10174	0.476413	0.818678	-0.118437	0.416765	0.930316	0.688749	0.97464	-	-	-	-	-	-	-	-	-	-	-	-	-	-	-	-	-	-	-	-	-	-	-	-	-	-	-	-0.744874	0.0279901	0.79273	0.99395	0.861515	0.990909	-0.786572
Bacteria; G_Streptococcus	2.54738	0.70378	0.255814	0.958367	1.50425	0.0263243	0.598575	0.487657	0.276588	0.818678	0.0303594	0.946945	0.977121	0.196623	0.884618	-	-	-	-	-	-	-	-	-	-	-	-	-	-	-	-	-	-	-	-	-	-	-	-	-	-	-	3.32109	0.731967	0.0283599	0.847273	0.127188	0.990909	1.79048
Bacteria; G_Christensenellaceae R-7 group	5.28787	-0.387695	0.587349	0.958367	-0.592121	0.445136	0.984554	0.884842	0.088842	0.818678	0.833697	0.115847	0.841932	0.222545	0.884618	-	-	-	-	-	-	-	-	-	-	-	-	-	-	-	-	-	-	-	-	-	-	-	-	-	-	-	4.9929	0.148756	0.680853	0.99395	0.84349	0.990909	5.47296
Bacteria; F_Christensenellaceae; G_uncultured	-0.728348	0.15704	0.372032	0.958367	0.138092	0.46906	0.984554	-0.1238	0.331108	0.818678	-0.21497	0.0994639	0.841932	0.387715	0.951665	-	-	-	-	-	-	-	-	-	-	-	-	-	-	-	-	-	-	-	-	-	-	-	-	-	-	-	-0.685323	-0.0335265	0.743739	0.99395	0.840102	0.990909	-0.902943
Bacteria; G_Clostridium sensu stricto 1	3.3609	-0.322464	0.535473	0.958367	0.407712	0.470283	0.984554	-0.205261	0.585736	0.878342	-0.342276	0.373649	0.930316	0.153116	0.884618	-	-	-	-	-	-	-	-	-	-	-	-	-	-	-	-	-	-	-	-	-	-	-	-	-	-	-	2.88898	0.539557	0.0854181	0.939599	0.29331	0.990909	1.90866
Bacteria; F_Clostridiales vadinBB60 group; G_uncultured bacterium	-	-	-	-	-	-	-	-	-	-	-	-	-	-	-	0.255633	2.98171	0.010115	0.0622409	2.15829	0.0608491	0.320015	3.90755	0.00928254	0.0216593	6.81633	0.000688989	0.00137798	-3.82118	0.0194586	0.0524752	-1.93821	0.319088	0.496359	-6.84171	0.0012692	0.00296147	-4.35952	0.0490659	0.0858653	0.0961124	0.122325	3.23008	0.101012	0.71434	0.99395	0.973869	0.990909	3.4059
Bacteria; G_Family XIII AD3011 group	-	-	-	-	-	-	-	-	-	-	-	-	-	-	-	1.53644	1.40477	0.0567316	0.132374	1.15713	0.115595	0.404581	2.90614	0.0026401	0.00924036	3.09875	0.0146701	0.0205381	-3.176	0.0026188	0.0091658	-2.64152	0.0353032	0.0823741	-3.50088	0.00939922	0.0131589	-2.79574	0.0486817	0.0858653	0.113801	0.122555	2.89649	0.0285267	0.898603	0.99395	0.408309	0.990909	2.69049
Bacteria; G_Family XIII UCG-001	-0.505235	-0.0410214	0.875545	0.958367	-0.0792896	0.780226	0.984554	0.156269	0.410454	0.818678	0.279451	0.150415	0.841932	0.628394	0.97464	-	-	-	-	-	-	-	-	-	-	-	-	-	-	-	-	-	-	-	-	-	-	-	-	-	-	-	-0.442779	-0.12435	0.368614	0.99395	0.562731	0.990909	-0.768728
Bacteria; G_Anaerostipes	4.75279	-0.57714	0.270226	0.958367	-0.185645	0.743142	0.984554	0.254279	0.50147	0.818678	0.168118	0.663023	0.976452	0.678115	0.97464	-	-	-	-	-	-	-	-	-	-	-	-	-	-	-	-	-	-	-	-	-	-	-	-	-	-	-	4.41125	-0.0901976	0.751287	0.99395	0.781706	0.990909	4.36507
Bacteria; G_Blautia	5.70027	0.0732973	0.794953	0.958367	0.130178	0.670568	0.984554	0.0596745	0.770066	0.917284	0.298035	0.154291	0.841932	0.699661	0.97464	-	-	-	-	-	-	-	-	-	-	-	-	-	-	-	-	-	-	-	-	-	-	-	-	-	-	-	5.92725	-0.0103057	0.947571	0.99395	0.838521	0.990909	5.88574
Bacteria; G_Coprococcus 1	4.22031	-0.730984	0.0511998	0.958367	-0.700191	0.0845813	0.598575	0.369413	0.171643	0.818678	0.325237	0.237787	0.843146	0.146098	0.884618	-	-	-	-	-	-	-	-	-	-	-	-	-	-	-	-	-	-	-	-	-	-	-	-	-	-	-	3.54046	0.19547	0.352479	0.99395	0.210956	0.990909	3.31166
Bacteria; G_Coprococcus 2	-	-	-	-	-	-	-	-	-	-	-	-	-	-	-	-0.357743	-0.27298	0.525895	0.945915	-0.164535	0.702073	0.966437	4.12808	2.23985e-11	3.13579e-10	-0.704078	0.340199	0.396899	-3.90717	3.02023e-09	4.22833e-08	-3.92752	3.94289e-07	2.76002e-06	0.937857	0.231118	0.269638	0.459396	0.57865	0.57865	0.0698782	0.0978295	-0.477396	-0.105093	0.473011	0.99395	0.177126	0.990909	-0.375606
Bacteria; G_Dorea	5.20567	-0.497914	0.200444	0.958367	-0.836403	0.0485082	0.598575	-0.124179	0.65814	0.878342	-0.0294543	0.918052	0.977121	0.334437	0.884618	-	-	-	-	-	-	-	-	-	-	-	-	-	-	-	-	-	-	-	-	-	-	-	-	-	-	-	4.84999	-0.514012	0.0229116	0.847273	0.0843177	0.990909	4.44447
Bacteria; G_Fusicatenibacter	4.75212	-0.659932	0.230549	0.958367	-0.0654175	0.912496	0.984554	0.626701	0.11654	0.818678	0.807177	0.0482963	0.841932	0.161979	0.884618	-	-	-	-	-	-	-	-	-	-	-	-	-	-	-	-	-	-	-	-	-	-	-	-	-	-	-	4.64535	0.15694	0.585136	0.99395	0.87098	0.990909	4.3707
Bacteria; F_Lachnospiraceae; G_Incertae Sedis	3.97077	-0.89473	0.1061	0.958367	-0.216768	0.716739	0.984554	0.604627	0.131122	0.818678	0.529637	0.194434	0.841932	0.265723	0.884618	-	-	-	-	-	-	-	-	-	-	-	-	-	-	-	-	-	-	-	-	-	-	-	-	-	-	-	3.83663	0.0726007	0.778322	0.99395	0.9838	0.990909	4.01671
Bacteria; G_Lachnoclostridium	6.83499	-0.427643	0.261473	0.958367	-0.464573	0.260802	0.984554	0.0119801	0.965242	0.977308	-0.0871381	0.756157	0.977121	0.763699	0.97464	-	-	-	-	-	-	-	-	-	-	-	-	-	-	-	-	-	-	-	-	-	-	-	-	-	-	-	6.47503	-0.140776	0.526664	0.99395	0.581495	0.990909	6.28357
Bacteria; G_Lachnospira	4.73196	-0.779573	0.141752	0.958367	-1.02414	0.0758121	0.598575	0.283476	0.458898	0.818678	0.30667	0.432411	0.930316	0.273709	0.884618	-	-	-	-	-	-	-	-	-	-	-	-	-	-	-	-	-	-	-	-	-	-	-	-	-	-	-	4.08983	0.138467	0.616511	0.99395	0.0983456	0.990909	5.31269
Bacteria; G_Lachnospiraceae FCS020 group	-0.579324	-0.181046	0.57779	0.958367	-0.120509	0.7326	0.984554	0.0349131	0.882043	0.944588	0.0384342	0.87283	0.977121	0.982109	0.982109	-	-	-	-	-	-	-	-	-	-	-	-	-	-	-	-	-	-	-	-	-	-	-	-	-	-	-	-0.40606	-0.318559	0.104437	0.95788	0.157519	0.990909	-0.427726
Bacteria; G_Lachnospiraceae ND3007 group	4.00958	-0.66587	0.153133	0.958367	-0.41497	0.410469	0.984554	0.297901	0.375984	0.818678	0.58113	0.092004	0.841932	0.308837	0.884618	-	-	-	-	-	-	-	-	-	-	-	-	-	-	-	-	-	-	-	-	-	-	-	-	-	-	-	3.97399	-0.406747	0.113916	0.95788	0.537697	0.990909	4.20629
Bacteria; G_Lachnospiraceae NK4A136 group	5.88829	-0.585555	0.344363	0.958367	-0.394315	0.55676	0.984554	0.187636	0.675039	0.878342	-0.592134	0.196245	0.841932	0.510523	0.97464	-	-	-	-	-	-	-	-	-	-	-	-	-	-	-	-	-	-	-	-	-	-	-	-	-	-	-	5.46993	-0.291366	0.405466	0.99395	0.511319	0.990909	4.64104
Bacteria; G_Lachnospiraceae UCG-001	-0.728663	0.254656	0.357855	0.958367	0.158336	0.597759	0.984554	0.0497136	0.803833	0.94363	0.0463121	0.820614	0.977121	0.800947	0.97464	-	-	-	-	-	-	-	-	-	-	-	-	-	-	-	-	-	-	-	-	-	-	-	-	-	-	-	-0.533768	-0.0131519	0.932522	0.99395	0.0740212	0.990909	-0.855676
Bacteria; G_Lachnospiraceae UCG-004	6.2112	0.0199248	0.971238	0.993456	-0.156733	0.793777	0.984554	-0.273475	0.494614	0.818678	-0.460912	0.260138	0.849608	0.819153	0.97464	-	-	-	-	-	-	-	-	-	-	-	-	-	-	-	-	-	-	-	-	-	-	-	-	-	-	-	6.0201	-0.0564835	0.857705	0.99395	0.97701	0.990909	6.16104
Bacteria; G_Lachnospiraceae UCG-005	-	-	-	-	-	-	-	-	-	-	-	-	-	-	-	-0.490282	0.123265	0.812097	0.945915	0.0823773	0.873764	0.966437	0.395998	0.555675	0.777945	6.68891	1.23014e-11	8.611e-11	-0.813513	0.268511	0.375916	0.463028	0.599386	0.839141	-6.739	8.08051e-11	5.65636e-10	-7.21139	5.50705e-11	7.70986e-10	0.00307177	0.00860094	-0.427422	-0.0551093	0.753339	0.99395	0.831375	0.990909	-0.572532
Bacteria; G_Pseudobutyrivibrio	6.13545	-0.920136	0.15855	0.958367	-1.24324	0.0797687	0.598575	0.161464	0.731461	0.893346	0.566384	0.239412	0.843146	0.328371	0.884618	-	-	-	-	-	-	-	-	-	-	-	-	-	-	-	-	-	-	-	-	-	-	-	-	-	-	-	5.9257	-0.500349	0.159714	0.99395	0.714	0.990909	5.58095
Bacteria; G_Roseburia	5.51862	0.082855	0.868294	0.958367	-0.0420654	0.938138	0.984554	0.785141	0.0315945	0.818678	0.543127	0.142952	0.841932	0.142016	0.884618	-	-	-	-	-	-	-	-	-	-	-	-	-	-	-	-	-	-	-	-	-	-	-	-	-	-	-	6.02616	-0.147343	0.613229	0.99395	0.810709	0.990909	6.34011
Bacteria; G_Tyzzerella 4	-0.762785	0.10106	0.644757	0.958367	0.281753	0.237243	0.984554	-0.100924	0.524886	0.818678	-0.227151	0.162203	0.841932	0.226358	0.884618	-	-	-	-	-	-	-	-	-	-	-	-	-	-	-	-	-	-	-	-	-	-	-	-	-	-	-	-0.724346	-0.0211359	0.860832	0.99395	0.802508	0.990909	-0.93773
Bacteria; F_Lachnospiraceae; G_Unassigned	6.29155	-0.281934	0.469235	0.958367	-0.233176	0.580935	0.984554	-0.121208	0.667086	0.878342	-0.0418157	0.884339	0.977121	0.942935	0.97464	-	-	-	-	-	-	-	-	-	-	-	-	-	-	-	-	-	-	-	-	-	-	-	-	-	-	-	6.02691	-0.12926	0.553341	0.99395	0.451424	0.990909	5.67319
Bacteria; G_[Eubacterium] hallii group	4.22903	-0.197417	0.659735	0.958367	-0.360955	0.458395	0.984554	0.280573	0.387903	0.818678	0.224265	0.498588	0.930316	0.692926	0.97464	-	-	-	-	-	-	-	-	-	-	-	-	-	-	-	-	-	-	-	-	-	-	-	-	-	-	-	4.20838	-0.169941	0.501571	0.99395	0.159877	0.990909	4.52933
Bacteria; G_[Eubacterium] ventriosum group	4.49003	-1.57996	0.000496278	0.0401985	-1.4998	0.00217138	0.175882	0.205812	0.520327	0.818678	0.175144	0.591805	0.930316	0.0176882	0.875753	-	-	-	-	-	-	-	-	-	-	-	-	-	-	-	-	-	-	-	-	-	-	-	-	-	-	-	3.11216	-0.00199593	0.99395	0.99395	0.671354	0.990909	3.79748
Bacteria; G_[Ruminococcus] gauvreauii group	-0.0707661	-0.0880097	0.805699	0.958367	-0.245761	0.526923	0.984554	-0.237519	0.359895	0.818678	0.332002	0.210524	0.841932	0.384575	0.951665	-	-	-	-	-	-	-	-	-	-	-	-	-	-	-	-	-	-	-	-	-	-	-	-	-	-	-	-0.262331	-0.0611672	0.753651	0.99395	0.846575	0.990909	-0.0479217
Bacteria; F_Lachnospiraceae; G_uncultured	6.17194	-0.491268	0.17291	0.958367	-0.838195	0.0330728	0.598575	-0.210184	0.419292	0.818678	-0.0162748	0.951066	0.977121	0.266982	0.884618	-	-	-	-	-	-	-	-	-	-	-	-	-	-	-	-	-	-	-	-	-	-	-	-	-	-	-	5.61777	-0.0936311	0.662553	0.99395	0.718408	0.990909	5.46893
Bacteria; G_Peptococcus	-0.704206	0.193003	0.338904	0.958367	0.162531	0.457511	0.984554	-0.147364	0.313198	0.818678	-0.0022536	0.987915	0.992573	0.653122	0.97464	-	-	-	-	-	-	-	-	-	-	-	-	-	-	-	-	-	-	-	-	-	-	-	-	-	-	-	-0.6828	0.318099	0.0101177	0.723413	0.137354	0.990909	-0.54077
Bacteria; G_Peptoclostridium	5.28547	-1.22852	0.0304125	0.958367	-0.540656	0.375854	0.984554	-0.586284	0.15122	0.818678	-0.34859	0.401653	0.930316	0.0268671	0.875753	-	-	-	-	-	-	-	-	-	-	-	-	-	-	-	-	-	-	-	-	-	-	-	-	-	-	-	3.91732	0.388736	0.222715	0.99395	0.695545	0.990909	4.15731
Bacteria; G_Anaerotruncus	3.94286	0.382997	0.455845	0.958367	-0.0241474	0.96539	0.984554	-0.0624556	0.866439	0.944588	0.103393	0.785001	0.977121	0.68394	0.97464	-	-	-	-	-	-	-	-	-	-	-	-	-	-	-	-	-	-	-	-	-	-	-	-	-	-	-	4.0776	0.0743193	0.792379	0.99395	0.498624	0.990909	3.56372
Bacteria; G_Faecalibacterium	7.49983	-0.238186	0.535984	0.958367	0.0430961	0.91772	0.984554	0.176844	0.525571	0.818678	-0.0167439	0.952995	0.977121	0.785635	0.97464	-	-	-	-	-	-	-	-	-	-	-	-	-	-	-	-	-	-	-	-	-	-	-	-	-	-	-	7.58914	-0.358169	0.0955964	0.95788	0.339627	0.990909	7.36686
Bacteria; G_Flavonifractor	3.16342	0.392028	0.447907	0.958367	0.0213408	0.969585	0.984554	-0.164122	0.660456	0.878342	-0.726609	0.0584956	0.841932	0.314442	0.884618	-	-	-	-	-	-	-	-	-	-	-	-	-	-	-	-	-	-	-	-	-	-	-	-	-	-	-	2.95091	0.199938	0.475029	0.99395	0.663012	0.990909	2.14774
Bacteria; G_Oscillospira	-0.63017	0.172025	0.481992	0.958367	0.0803922	0.761776	0.984554	-0.0127794	0.942416	0.966274	-0.127175	0.481634	0.930316	0.86751	0.97464	-	-	-	-	-	-	-	-	-	-	-	-	-	-	-	-	-	-	-	-	-	-	-	-	-	-	-	-0.608426	0.219102	0.111694	0.95788	0.391111	0.990909	-0.572532
Bacteria; G_Ruminiclostridium	2.81798	0.200451	0.628769	0.958367	-0.279426	0.534575	0.984554	0.194539	0.517025	0.818678	-0.183324	0.549565	0.930316	0.22855	0.884618	-	-	-	-	-	-	-	-	-	-	-	-	-	-	-	-	-	-	-	-	-	-	-	-	-	-	-	3.09064	-0.567491	0.0296249	0.847273	0.230333	0.990909	3.30581
Bacteria; G_Ruminiclostridium 5	4.51284	-0.757364	0.189382	0.958367	-1.12757	0.0725999	0.598575	0.348761	0.402735	0.818678	0.665136	0.119238	0.841932	0.140109	0.884618	-	-	-	-	-	-	-	-	-	-	-	-	-	-	-	-	-	-	-	-	-	-	-	-	-	-	-	3.83271	0.329085	0.264216	0.99395	0.252113	0.990909	3.51443
Bacteria; G_Ruminiclostridium 6	-	-	-	-	-	-	-	-	-	-	-	-	-	-	-	0.153851	2.69279	0.0222289	0.0622409	0.27766	0.811499	0.966437	5.22357	0.000731962	0.00341582	5.42518	0.00742896	0.0115562	-5.62453	0.000860226	0.00401439	-2.07325	0.295727	0.496359	-5.65695	0.00840431	0.0130734	-3.45529	0.124561	0.158532	0.0355424	0.0621993	3.21444	-0.40688	0.163357	0.99395	0.523196	0.990909	4.04486
Bacteria; G_Ruminiclostridium 9	4.03674	0.137268	0.764567	0.958367	0.084863	0.864462	0.984554	-0.140864	0.671203	0.878342	-0.191003	0.572839	0.930316	0.973379	0.982109	-	-	-	-	-	-	-	-	-	-	-	-	-	-	-	-	-	-	-	-	-	-	-	-	-	-	-	3.99874	0.275077	0.245613	0.99395	0.575429	0.990909	4.3268
Bacteria; G_Ruminococcaceae NK4A214 group	-	-	-	-	-	-	-	-	-	-	-	-	-	-	-	1.67695	2.32197	0.0186048	0.0622409	1.327	0.17507	0.490195	2.71583	0.0331694	0.0580465	3.88963	0.0213276	0.0271442	-2.72025	0.0503516	0.100703	-2.35004	0.157686	0.315372	-4.39662	0.0142188	0.0180966	-2.20852	0.239924	0.25838	0.106265	0.122555	3.509	0.143933	0.611781	0.99395	0.462709	0.990909	3.27241
Bacteria; G_Ruminococcaceae UCG-002	5.50963	0.318949	0.564744	0.958367	0.083191	0.889816	0.984554	0.519696	0.196209	0.818678	0.181079	0.657992	0.976452	0.518151	0.97464	-	-	-	-	-	-	-	-	-	-	-	-	-	-	-	-	-	-	-	-	-	-	-	-	-	-	-	6.00128	0.0785479	0.79802	0.99395	0.990909	0.990909	5.95408
Bacteria; G_Ruminococcaceae UCG-003	3.87573	0.125716	0.742589	0.958367	0.215853	0.603319	0.984554	0.339229	0.222205	0.818678	0.107017	0.705091	0.977121	0.779902	0.97464	-	-	-	-	-	-	-	-	-	-	-	-	-	-	-	-	-	-	-	-	-	-	-	-	-	-	-	4.15639	0.00218812	0.991747	0.99395	0.959607	0.990909	4.45786
Bacteria; G_Ruminococcaceae UCG-005	4.87913	-0.551134	0.332396	0.958367	-0.77418	0.210055	0.984554	0.342311	0.405325	0.818678	0.336619	0.422568	0.930316	0.494373	0.97464	-	-	-	-	-	-	-	-	-	-	-	-	-	-	-	-	-	-	-	-	-	-	-	-	-	-	-	4.36062	0.109176	0.70781	0.99395	0.832433	0.990909	4.13229
Bacteria; G_Ruminococcaceae UCG-010	-	-	-	-	-	-	-	-	-	-	-	-	-	-	-	2.2352	0.282889	0.665187	0.945915	-0.0606088	0.926097	0.966437	0.319851	0.705552	0.823144	4.0174	0.000479681	0.00134311	-0.299654	0.745784	0.949179	-0.143165	0.897401	0.897401	-4.15942	0.000636266	0.00178154	-2.10649	0.095593	0.139015	0.153336	0.153336	2.25278	0.210996	0.304415	0.99395	0.459687	0.990909	2.42404
Bacteria; G_Ruminococcaceae UCG-013	3.14295	-0.522575	0.236919	0.958367	-0.503098	0.293592	0.984554	0.262648	0.410798	0.818678	0.112682	0.729194	0.977121	0.676012	0.97464	-	-	-	-	-	-	-	-	-	-	-	-	-	-	-	-	-	-	-	-	-	-	-	-	-	-	-	2.60977	0.326606	0.183409	0.99395	0.557643	0.990909	3.12377
Bacteria; G_Ruminococcaceae UCG-014	3.32195	0.281567	0.677737	0.958367	0.448328	0.542078	0.984554	1.29784	0.00909106	0.368188	0.957245	0.057631	0.841932	0.175669	0.884618	-	-	-	-	-	-	-	-	-	-	-	-	-	-	-	-	-	-	-	-	-	-	-	-	-	-	-	4.5559	-0.00985716	0.971415	0.99395	0.816261	0.990909	4.28645
Bacteria; G_Ruminococcus 1	3.79932	-0.744438	0.107005	0.958367	-0.345196	0.488876	0.984554	0.357386	0.28358	0.818678	0.028022	0.934175	0.977121	0.287114	0.884618	-	-	-	-	-	-	-	-	-	-	-	-	-	-	-	-	-	-	-	-	-	-	-	-	-	-	-	3.07237	0.00636581	0.980697	0.99395	0.827624	0.990909	2.90102
Bacteria; G_Ruminococcus 2	5.26023	-0.0150074	0.978074	0.993456	-0.323566	0.585158	0.984554	0.151536	0.701531	0.887875	0.0639934	0.873951	0.977121	0.848418	0.97464	-	-	-	-	-	-	-	-	-	-	-	-	-	-	-	-	-	-	-	-	-	-	-	-	-	-	-	5.20071	0.0647684	0.828994	0.99395	0.889328	0.990909	5.59467
Bacteria; G_Subdoligranulum	5.31625	-0.11406	0.795005	0.958367	0.134561	0.777529	0.984554	0.20777	0.513548	0.818678	0.0329868	0.918967	0.977121	0.910748	0.97464	-	-	-	-	-	-	-	-	-	-	-	-	-	-	-	-	-	-	-	-	-	-	-	-	-	-	-	5.34246	0.0300062	0.905244	0.99395	0.870187	0.990909	5.11848
Bacteria; F_Ruminococcaceae; G_Unassigned	4.83841	0.150661	0.784658	0.958367	0.520172	0.385175	0.984554	0.505698	0.206605	0.818678	0.223493	0.58336	0.930316	0.694822	0.97464	-	-	-	-	-	-	-	-	-	-	-	-	-	-	-	-	-	-	-	-	-	-	-	-	-	-	-	5.22795	-0.0927193	0.756483	0.99395	0.750251	0.990909	4.78656
Bacteria; G_[Eubacterium] coprostanoligenes group	5.5263	0.277956	0.626137	0.958367	0.0221329	0.97146	0.984554	-0.0529463	0.897942	0.944588	-0.0340577	0.935561	0.977121	0.950575	0.97464	-	-	-	-	-	-	-	-	-	-	-	-	-	-	-	-	-	-	-	-	-	-	-	-	-	-	-	5.55398	0.210219	0.501018	0.99395	0.433533	0.990909	5.07337
Bacteria; F_Ruminococcaceae; G_uncultured	5.14368	-0.0147663	0.967763	0.993456	-0.604585	0.129066	0.804178	0.038581	0.884024	0.944588	-0.303407	0.262225	0.849608	0.0723499	0.884618	-	-	-	-	-	-	-	-	-	-	-	-	-	-	-	-	-	-	-	-	-	-	-	-	-	-	-	4.83586	0.113597	0.596445	0.99395	0.651642	0.990909	5.00129
Bacteria; O_Clostridiales	-0.45211	-0.109004	0.729449	0.958367	0.0168375	0.960713	0.984554	-0.100916	0.65829	0.878342	0.0667387	0.774349	0.977121	0.857349	0.97464	-	-	-	-	-	-	-	-	-	-	-	-	-	-	-	-	-	-	-	-	-	-	-	-	-	-	-	-0.455998	-0.0479358	0.789782	0.99395	0.497475	0.990909	0.671743
Bacteria; G_Erysipelatoclostridium	-0.702917	0.0680269	0.773204	0.958367	0.122161	0.63343	0.984554	-0.170599	0.319015	0.818678	-0.169727	0.331251	0.925219	0.622226	0.97464	-	-	-	-	-	-	-	-	-	-	-	-	-	-	-	-	-	-	-	-	-	-	-	-	-	-	-	-0.703887	0.0554642	0.681013	0.99395	0.983203	0.990909	-0.689193
Bacteria; G_Erysipelotrichaceae UCG-003	3.86994	-0.300516	0.55166	0.958367	-0.409182	0.455171	0.984554	-0.359071	0.326434	0.818678	0.0352895	0.924551	0.977121	0.758685	0.97464	-	-	-	-	-	-	-	-	-	-	-	-	-	-	-	-	-	-	-	-	-	-	-	-	-	-	-	3.64505	-0.395079	0.205276	0.99395	0.658054	0.990909	4.17396
Bacteria; G_Holdemanella	-0.667637	0.28992	0.337411	0.958367	0.244331	0.455778	0.984554	-0.244144	0.264749	0.818678	-0.167298	0.453273	0.930316	0.460387	0.97464	-	-	-	-	-	-	-	-	-	-	-	-	-	-	-	-	-	-	-	-	-	-	-	-	-	-	-	-0.493706	0.00264242	0.987836	0.99395	0.445956	0.990909	-0.169648
Bacteria; G_Acidaminococcus	-0.890278	0.22869	0.415458	0.958367	0.205125	0.500561	0.984554	-0.0271646	0.893549	0.944588	0.101083	0.625748	0.956331	0.8129	0.97464	-	-	-	-	-	-	-	-	-	-	-	-	-	-	-	-	-	-	-	-	-	-	-	-	-	-	-	-0.693828	-0.00177621	0.990908	0.99395	0.942621	0.990909	-0.804744
Bacteria; G_Phascolarctobacterium	6.3371	0.000670073	0.999056	0.999056	-0.0301754	0.960816	0.984554	-0.241339	0.556236	0.850097	-0.306518	0.464127	0.930316	0.926112	0.97464	-	-	-	-	-	-	-	-	-	-	-	-	-	-	-	-	-	-	-	-	-	-	-	-	-	-	-	6.1045	-0.0186385	0.953243	0.99395	0.742409	0.990909	6.04805
Bacteria; G_Dialister	3.55505	0.232589	0.690201	0.958367	0.38334	0.544989	0.984554	-0.324893	0.44222	0.818678	0.31386	0.466888	0.930316	0.578689	0.97464	-	-	-	-	-	-	-	-	-	-	-	-	-	-	-	-	-	-	-	-	-	-	-	-	-	-	-	3.97708	-0.046257	0.881548	0.99395	0.452199	0.990909	3.96632
Bacteria; G_Veillonella	-	-	-	-	-	-	-	-	-	-	-	-	-	-	-	4.76716	-2.59912	0.0154206	0.0622409	-1.943	0.0685747	0.320015	-3.31977	0.0168605	0.0337211	-5.83307	0.00166394	0.00291189	2.44983	0.103919	0.181858	5.71069	0.00189724	0.00664032	5.234	0.00738787	0.0129288	2.6367	0.196947	0.229772	0.00126768	0.00443688	2.39441	-0.0329897	0.890638	0.99395	0.902701	0.990909	2.20438
Bacteria; G_Fusobacterium	2.03468	-0.568044	0.537648	0.958367	0.668306	0.503898	0.984554	0.925777	0.166602	0.818678	0.71791	0.292375	0.868978	0.458968	0.97464	-	-	-	-	-	-	-	-	-	-	-	-	-	-	-	-	-	-	-	-	-	-	-	-	-	-	-	2.15749	0.367803	0.264339	0.99395	0.0813069	0.990909	1.96396
Bacteria; G_Victivallis	-	-	-	-	-	-	-	-	-	-	-	-	-	-	-	-0.747015	2.19859	0.0155832	0.0622409	1.89053	0.0369224	0.320015	2.13001	0.0688467	0.107095	5.40639	0.000613622	0.00137798	-1.964	0.123657	0.192355	0.375535	0.805463	0.867422	-4.68464	0.00473138	0.00946276	-2.86048	0.0992966	0.139015	0.0240948	0.0481897	1.66195	0.118058	0.605496	0.99395	0.865602	0.990909	1.63371
Bacteria; G_Thalassospira	3.24272	-0.154824	0.785002	0.958367	-0.219584	0.721374	0.984554	0.270265	0.510931	0.818678	0.593422	0.158613	0.841932	0.656134	0.97464	-	-	-	-	-	-	-	-	-	-	-	-	-	-	-	-	-	-	-	-	-	-	-	-	-	-	-	3.19947	-0.00235975	0.993661	0.99395	0.755663	0.990909	3.09446
Bacteria; G_Parasutterella	2.36012	0.35168	0.517596	0.958367	0.129696	0.82576	0.984554	-0.171026	0.663614	0.878342	-0.0338142	0.932819	0.977121	0.927742	0.97464	-	-	-	-	-	-	-	-	-	-	-	-	-	-	-	-	-	-	-	-	-	-	-	-	-	-	-	2.52129	-0.176439	0.543655	0.99395	0.97302	0.990909	2.49109
Bacteria; G_Sutterella	5.26787	0.109746	0.858389	0.958367	0.0987886	0.882299	0.984554	0.389467	0.382454	0.818678	-0.0452216	0.920713	0.977121	0.896418	0.97464	-	-	-	-	-	-	-	-	-	-	-	-	-	-	-	-	-	-	-	-	-	-	-	-	-	-	-	5.50138	0.0449426	0.89297	0.99395	0.849831	0.990909	6.32907
Bacteria; G_Bilophila	4.9901	-0.43851	0.430421	0.958367	-1.22585	0.0437147	0.598575	0.322451	0.423164	0.818678	-0.238384	0.561494	0.930316	0.0634764	0.884618	-	-	-	-	-	-	-	-	-	-	-	-	-	-	-	-	-	-	-	-	-	-	-	-	-	-	-	4.63014	-0.626328	0.0379484	0.904437	0.224381	0.990909	4.40637
Bacteria; G_Desulfovibrio	2.84059	0.9309	0.202181	0.958367	0.085448	0.913767	0.984554	0.42204	0.42343	0.818678	0.284059	0.59724	0.930316	0.252007	0.884618	-	-	-	-	-	-	-	-	-	-	-	-	-	-	-	-	-	-	-	-	-	-	-	-	-	-	-	3.50512	0.276359	0.436283	0.99395	0.261446	0.990909	4.66628
Bacteria; G_Escherichia-Shigella	5.42244	-0.62517	0.481151	0.958367	0.114654	0.905104	0.984554	1.08509	0.0928172	0.818678	-0.56829	0.386256	0.930316	0.144917	0.884618	-	-	-	-	-	-	-	-	-	-	-	-	-	-	-	-	-	-	-	-	-	-	-	-	-	-	-	5.09215	-0.0236682	0.962078	0.99395	0.370326	0.990909	2.94925
Bacteria; G_Haemophilus	-0.523023	0.268546	0.353826	0.958367	0.113439	0.717647	0.984554	-0.432373	0.0405994	0.818678	-0.507528	0.0188462	0.76327	0.0324353	0.875753	-	-	-	-	-	-	-	-	-	-	-	-	-	-	-	-	-	-	-	-	-	-	-	-	-	-	-	-0.614333	0.141993	0.395684	0.99395	0.617373	0.990909	-0.761538
Bacteria; O_Mollicutes RF9; F_uncultured bacterium; G_Unassigned	-	-	-	-	-	-	-	-	-	-	-	-	-	-	-	-0.740993	0.159341	0.719447	0.945915	0.138829	0.754297	0.966437	0.136163	0.81263	0.85953	3.81497	1.84666e-06	6.46331e-06	-0.0103571	0.986824	0.986824	-0.28284	0.707485	0.867422	-3.60016	1.78821e-05	6.25874e-05	-3.25423	0.000214361	0.000750262	0.0476531	0.0741271	-0.595428	0.0485083	0.748712	0.99395	0.892273	0.990909	-0.356909
Bacteria; O_Opitutae vadinHA64; F_uncultured bacterium; G_Unassigned	-	-	-	-	-	-	-	-	-	-	-	-	-	-	-	-0.658076	-0.0208842	0.945915	0.945915	-0.092785	0.76316	0.966437	1.12314	0.00562155	0.0157403	4.23072	9.77026e-13	1.36784e-11	-1.00511	0.0224894	0.0524752	-1.33849	0.0116442	0.0326037	-4.18386	1.54611e-11	2.16455e-10	-3.89137	1.45965e-09	1.02175e-08	0.000232683	0.00108585	-0.693828	0.0484048	0.652771	0.99395	0.62253	0.990909	-0.447125
Bacteria; G_Akkermansia	3.95507	1.1511	0.301061	0.958367	2.06446	0.0885689	0.598575	1.14428	0.156376	0.818678	0.85148	0.300388	0.868978	0.452963	0.97464	-	-	-	-	-	-	-	-	-	-	-	-	-	-	-	-	-	-	-	-	-	-	-	-	-	-	-	4.44286	2.22126	9.59901e-05	0.0137266	0.00192673	0.275522	6.00999
Archaea; G_Methanobrevibacter	-	-	-	-	-	-	-	-	-	-	-	-	-	-	-	-	-	-	-	-	-	-	-	-	-	-	-	-	-	-	-	-	-	-	-	-	-	-	-	-	-	-	-0.744874	0.200567	0.0782426	0.939599	0.0646552	0.990909	-0.887716
Bacteria; G_Enterorhabdus	-	-	-	-	-	-	-	-	-	-	-	-	-	-	-	-	-	-	-	-	-	-	-	-	-	-	-	-	-	-	-	-	-	-	-	-	-	-	-	-	-	-	-0.613545	-0.0742216	0.519753	0.99395	0.906057	0.990909	-0.708146
Bacteria; F_Porphyromonadaceae; G_uncultured	-	-	-	-	-	-	-	-	-	-	-	-	-	-	-	-	-	-	-	-	-	-	-	-	-	-	-	-	-	-	-	-	-	-	-	-	-	-	-	-	-	-	-0.724346	0.0961834	0.386796	0.99395	0.344082	0.990909	-0.93773
Bacteria; G_Alloprevotella	-	-	-	-	-	-	-	-	-	-	-	-	-	-	-	-	-	-	-	-	-	-	-	-	-	-	-	-	-	-	-	-	-	-	-	-	-	-	-	-	-	-	-0.709236	-0.0610052	0.628111	0.99395	0.650124	0.990909	-0.740477
Bacteria; G_Prevotellaceae NK3B31 group	-	-	-	-	-	-	-	-	-	-	-	-	-	-	-	-	-	-	-	-	-	-	-	-	-	-	-	-	-	-	-	-	-	-	-	-	-	-	-	-	-	-	-0.615063	-0.109557	0.429094	0.99395	0.457819	0.990909	-0.8596
Bacteria; G_Parvimonas	-	-	-	-	-	-	-	-	-	-	-	-	-	-	-	-	-	-	-	-	-	-	-	-	-	-	-	-	-	-	-	-	-	-	-	-	-	-	-	-	-	-	-0.716014	0.0674393	0.525905	0.99395	0.806775	0.990909	-0.74291
Bacteria; G_Peptoniphilus	-	-	-	-	-	-	-	-	-	-	-	-	-	-	-	-	-	-	-	-	-	-	-	-	-	-	-	-	-	-	-	-	-	-	-	-	-	-	-	-	-	-	-0.766424	0.0853401	0.354987	0.99395	0.596628	0.990909	-0.505031
Bacteria; G_Mogibacterium	-	-	-	-	-	-	-	-	-	-	-	-	-	-	-	-	-	-	-	-	-	-	-	-	-	-	-	-	-	-	-	-	-	-	-	-	-	-	-	-	-	-	-0.714368	0.133267	0.213056	0.99395	0.350075	0.990909	-0.783917
Bacteria; G_Eisenbergiella	-	-	-	-	-	-	-	-	-	-	-	-	-	-	-	-	-	-	-	-	-	-	-	-	-	-	-	-	-	-	-	-	-	-	-	-	-	-	-	-	-	-	-0.791497	-0.0213746	0.810515	0.99395	0.696377	0.990909	-1.0019
Bacteria; G_Howardella	-	-	-	-	-	-	-	-	-	-	-	-	-	-	-	-	-	-	-	-	-	-	-	-	-	-	-	-	-	-	-	-	-	-	-	-	-	-	-	-	-	-	-0.724346	-0.0993933	0.282259	0.99395	0.666857	0.990909	-0.812011
Bacteria; G_Lachnospiraceae NC2004 group	-	-	-	-	-	-	-	-	-	-	-	-	-	-	-	-	-	-	-	-	-	-	-	-	-	-	-	-	-	-	-	-	-	-	-	-	-	-	-	-	-	-	-0.72794	-0.0195434	0.851863	0.99395	0.726734	0.990909	-0.357874
Bacteria; G_Lachnospiraceae UCG-008	-	-	-	-	-	-	-	-	-	-	-	-	-	-	-	-	-	-	-	-	-	-	-	-	-	-	-	-	-	-	-	-	-	-	-	-	-	-	-	-	-	-	-0.693828	-0.125956	0.145004	0.987405	0.370118	0.990909	-0.682965
Bacteria; G_Lachnospiraceae UCG-010	-	-	-	-	-	-	-	-	-	-	-	-	-	-	-	-	-	-	-	-	-	-	-	-	-	-	-	-	-	-	-	-	-	-	-	-	-	-	-	-	-	-	-0.72794	-0.110141	0.205499	0.99395	0.466153	0.990909	-0.900477
Bacteria; G_Tyzzerella	-	-	-	-	-	-	-	-	-	-	-	-	-	-	-	-	-	-	-	-	-	-	-	-	-	-	-	-	-	-	-	-	-	-	-	-	-	-	-	-	-	-	-0.731343	-0.0240793	0.819901	0.99395	0.699998	0.990909	-0.907016
Bacteria; G_Tyzzerella 3	-	-	-	-	-	-	-	-	-	-	-	-	-	-	-	-	-	-	-	-	-	-	-	-	-	-	-	-	-	-	-	-	-	-	-	-	-	-	-	-	-	-	-1.59359	-0.0613995	0.656097	0.99395	0.737953	0.990909	-1.69806
Bacteria; G_[Eubacterium] ruminantium group	-	-	-	-	-	-	-	-	-	-	-	-	-	-	-	-	-	-	-	-	-	-	-	-	-	-	-	-	-	-	-	-	-	-	-	-	-	-	-	-	-	-	-0.716014	0.00638225	0.95341	0.99395	0.986249	0.990909	-0.817036
Bacteria; F_Peptococcaceae; G_uncultured	-	-	-	-	-	-	-	-	-	-	-	-	-	-	-	-	-	-	-	-	-	-	-	-	-	-	-	-	-	-	-	-	-	-	-	-	-	-	-	-	-	-	-0.693828	0.191724	0.0490136	0.939599	0.0888402	0.990909	-0.293818
Bacteria; G_Gelria	-	-	-	-	-	-	-	-	-	-	-	-	-	-	-	-	-	-	-	-	-	-	-	-	-	-	-	-	-	-	-	-	-	-	-	-	-	-	-	-	-	-	-0.677404	0.145172	0.166856	0.99395	0.0763834	0.990909	-0.226174
Bacteria; G_Holdemania	-	-	-	-	-	-	-	-	-	-	-	-	-	-	-	-	-	-	-	-	-	-	-	-	-	-	-	-	-	-	-	-	-	-	-	-	-	-	-	-	-	-	-0.758436	-0.124339	0.181936	0.99395	0.431474	0.990909	-0.83644
Bacteria; G_Turicibacter	-	-	-	-	-	-	-	-	-	-	-	-	-	-	-	-	-	-	-	-	-	-	-	-	-	-	-	-	-	-	-	-	-	-	-	-	-	-	-	-	-	-	-0.709236	0.0428177	0.688603	0.99395	0.988966	0.990909	-0.754797
Bacteria; F_Erysipelotrichaceae; G_uncultured	-	-	-	-	-	-	-	-	-	-	-	-	-	-	-	-	-	-	-	-	-	-	-	-	-	-	-	-	-	-	-	-	-	-	-	-	-	-	-	-	-	-	-0.731343	0.0675505	0.454067	0.99395	0.00854617	0.611051	-0.93193
Bacteria; G_Allisonella	-	-	-	-	-	-	-	-	-	-	-	-	-	-	-	-	-	-	-	-	-	-	-	-	-	-	-	-	-	-	-	-	-	-	-	-	-	-	-	-	-	-	-0.54848	-0.242015	0.0636767	0.939599	0.240429	0.990909	-0.838895
Bacteria; G_Campylobacter	-	-	-	-	-	-	-	-	-	-	-	-	-	-	-	-	-	-	-	-	-	-	-	-	-	-	-	-	-	-	-	-	-	-	-	-	-	-	-	-	-	-	-0.724346	0.192379	0.0843506	0.939599	0.338914	0.990909	-0.579772
Bacteria; G_Enterobacter	-	-	-	-	-	-	-	-	-	-	-	-	-	-	-	-	-	-	-	-	-	-	-	-	-	-	-	-	-	-	-	-	-	-	-	-	-	-	-	-	-	-	-0.731343	0.0513214	0.692043	0.99395	0.651307	0.990909	-0.883672
Bacteria; O_NB1-n	-	-	-	-	-	-	-	-	-	-	-	-	-	-	-	-	-	-	-	-	-	-	-	-	-	-	-	-	-	-	-	-	-	-	-	-	-	-	-	-	-	-	-0.705472	0.00913039	0.936573	0.99395	0.107155	0.990909	-0.202847
Bacteria; G_Prevotella 2	-	-	-	-	-	-	-	-	-	-	-	-	-	-	-	-	-	-	-	-	-	-	-	-	-	-	-	-	-	-	-	-	-	-	-	-	-	-	-	-	-	-	-0.747334	-0.0334851	0.729648	0.99395	0.703469	0.990909	-0.91356
Bacteria; F_Prevotellaceae; G_uncultured	-	-	-	-	-	-	-	-	-	-	-	-	-	-	-	-	-	-	-	-	-	-	-	-	-	-	-	-	-	-	-	-	-	-	-	-	-	-	-	-	-	-	-0.692349	-0.0322706	0.783237	0.99395	0.75872	0.990909	-0.482713
Bacteria; G_Rikenellaceae RC9 gut group	-	-	-	-	-	-	-	-	-	-	-	-	-	-	-	-	-	-	-	-	-	-	-	-	-	-	-	-	-	-	-	-	-	-	-	-	-	-	-	-	-	-	-0.724346	0.0692285	0.504387	0.99395	0.467602	0.990909	-0.560916
Bacteria; G_Lactobacillus	-	-	-	-	-	-	-	-	-	-	-	-	-	-	-	-	-	-	-	-	-	-	-	-	-	-	-	-	-	-	-	-	-	-	-	-	-	-	-	-	-	-	-0.853637	0.0912824	0.421338	0.99395	0.424921	0.990909	-1.09541
Bacteria; G_Defluviitaleaceae UCG-011	-	-	-	-	-	-	-	-	-	-	-	-	-	-	-	-	-	-	-	-	-	-	-	-	-	-	-	-	-	-	-	-	-	-	-	-	-	-	-	-	-	-	-0.828013	0.0153825	0.842243	0.99395	0.837292	0.990909	-1.03871
Bacteria; G_Anaerococcus	-	-	-	-	-	-	-	-	-	-	-	-	-	-	-	-	-	-	-	-	-	-	-	-	-	-	-	-	-	-	-	-	-	-	-	-	-	-	-	-	-	-	-0.791497	0.0336634	0.669629	0.99395	0.653395	0.990909	-0.685287
Bacteria; G_Ezakiella	-	-	-	-	-	-	-	-	-	-	-	-	-	-	-	-	-	-	-	-	-	-	-	-	-	-	-	-	-	-	-	-	-	-	-	-	-	-	-	-	-	-	-0.752553	0.0900596	0.363073	0.99395	0.364662	0.990909	-0.668278
Bacteria; G_Finegoldia	-	-	-	-	-	-	-	-	-	-	-	-	-	-	-	-	-	-	-	-	-	-	-	-	-	-	-	-	-	-	-	-	-	-	-	-	-	-	-	-	-	-	-0.809137	0.0121626	0.87286	0.99395	0.875093	0.990909	-0.69254
Bacteria; G_Hungatella	-	-	-	-	-	-	-	-	-	-	-	-	-	-	-	-	-	-	-	-	-	-	-	-	-	-	-	-	-	-	-	-	-	-	-	-	-	-	-	-	-	-	-0.744874	0.103209	0.309823	0.99395	0.290611	0.990909	-0.76641
Bacteria; G_Marvinbryantia	-	-	-	-	-	-	-	-	-	-	-	-	-	-	-	-	-	-	-	-	-	-	-	-	-	-	-	-	-	-	-	-	-	-	-	-	-	-	-	-	-	-	-0.722426	0.0260843	0.787008	0.99395	0.76149	0.990909	-0.522736
Bacteria; G_Intestinibacter	-	-	-	-	-	-	-	-	-	-	-	-	-	-	-	-	-	-	-	-	-	-	-	-	-	-	-	-	-	-	-	-	-	-	-	-	-	-	-	-	-	-	-1.09611	-0.0618899	0.530754	0.99395	0.501606	0.990909	-1.3576
Bacteria; G_Hydrogenoanaerobacterium	-	-	-	-	-	-	-	-	-	-	-	-	-	-	-	-	-	-	-	-	-	-	-	-	-	-	-	-	-	-	-	-	-	-	-	-	-	-	-	-	-	-	-0.719034	0.0226922	0.808067	0.99395	0.811928	0.990909	-0.471155
Bacteria; G_Oscillibacter	-	-	-	-	-	-	-	-	-	-	-	-	-	-	-	-	-	-	-	-	-	-	-	-	-	-	-	-	-	-	-	-	-	-	-	-	-	-	-	-	-	-	-0.6828	-0.0541384	0.542928	0.99395	0.526836	0.990909	-0.506937
Bacteria; G_Ruminiclostridium 1	-	-	-	-	-	-	-	-	-	-	-	-	-	-	-	-	-	-	-	-	-	-	-	-	-	-	-	-	-	-	-	-	-	-	-	-	-	-	-	-	-	-	-0.724346	-0.101894	0.210463	0.99395	0.194227	0.990909	-0.68582
Bacteria; G_Ruminococcaceae UCG-011	-	-	-	-	-	-	-	-	-	-	-	-	-	-	-	-	-	-	-	-	-	-	-	-	-	-	-	-	-	-	-	-	-	-	-	-	-	-	-	-	-	-	-0.745828	0.0239615	0.759848	0.99395	0.766202	0.990909	-0.234236
Bacteria; G_Catenibacterium	-	-	-	-	-	-	-	-	-	-	-	-	-	-	-	-	-	-	-	-	-	-	-	-	-	-	-	-	-	-	-	-	-	-	-	-	-	-	-	-	-	-	-0.817131	0.035046	0.686387	0.99395	0.651769	0.990909	-0.917325
Bacteria; G_Erysipelotrichaceae UCG-004	-	-	-	-	-	-	-	-	-	-	-	-	-	-	-	-	-	-	-	-	-	-	-	-	-	-	-	-	-	-	-	-	-	-	-	-	-	-	-	-	-	-	-0.75909	-0.0455273	0.522877	0.99395	0.514661	0.990909	-0.906949
Bacteria; F_Erysipelotrichaceae; G_Incertae Sedis	-	-	-	-	-	-	-	-	-	-	-	-	-	-	-	-	-	-	-	-	-	-	-	-	-	-	-	-	-	-	-	-	-	-	-	-	-	-	-	-	-	-	-0.83437	-0.00696706	0.929968	0.99395	0.924692	0.990909	-0.971991
Bacteria; G_Solobacterium	-	-	-	-	-	-	-	-	-	-	-	-	-	-	-	-	-	-	-	-	-	-	-	-	-	-	-	-	-	-	-	-	-	-	-	-	-	-	-	-	-	-	-0.744874	0.144187	0.128093	0.964065	0.11011	0.990909	-0.567797
Bacteria; G_Megasphaera	-	-	-	-	-	-	-	-	-	-	-	-	-	-	-	-	-	-	-	-	-	-	-	-	-	-	-	-	-	-	-	-	-	-	-	-	-	-	-	-	-	-	-0.731343	0.0284445	0.803433	0.99395	0.770096	0.990909	-0.509057
Bacteria; G_Selenomonas	-	-	-	-	-	-	-	-	-	-	-	-	-	-	-	-	-	-	-	-	-	-	-	-	-	-	-	-	-	-	-	-	-	-	-	-	-	-	-	-	-	-	-0.825525	0.126317	0.0733037	0.939599	0.0827442	0.990909	-0.905476
Bacteria; G_Oxalobacter	-	-	-	-	-	-	-	-	-	-	-	-	-	-	-	-	-	-	-	-	-	-	-	-	-	-	-	-	-	-	-	-	-	-	-	-	-	-	-	-	-	-	-0.716014	-0.0298687	0.720178	0.99395	0.733057	0.990909	-0.466409
Bacteria; G_Pyramidobacter	-	-	-	-	-	-	-	-	-	-	-	-	-	-	-	-	-	-	-	-	-	-	-	-	-	-	-	-	-	-	-	-	-	-	-	-	-	-	-	-	-	-	-0.791497	-0.0387438	0.632156	0.99395	0.617501	0.990909	-0.915189
Bacteria; G_Corynebacterium 1	-	-	-	-	-	-	-	-	-	-	-	-	-	-	-	-	-	-	-	-	-	-	-	-	-	-	-	-	-	-	-	-	-	-	-	-	-	-	-	-	-	-	-	-	-	-	-	-	-0.964171
Bacteria; G_Eggerthella	-	-	-	-	-	-	-	-	-	-	-	-	-	-	-	-	-	-	-	-	-	-	-	-	-	-	-	-	-	-	-	-	-	-	-	-	-	-	-	-	-	-	-	-	-	-	-	-	-0.911661
Bacteria; F_Coriobacteriaceae; G_Unassigned	-	-	-	-	-	-	-	-	-	-	-	-	-	-	-	-	-	-	-	-	-	-	-	-	-	-	-	-	-	-	-	-	-	-	-	-	-	-	-	-	-	-	-	-	-	-	-	-	-0.732834
Bacteria; G_Prevotellaceae UCG-001	-	-	-	-	-	-	-	-	-	-	-	-	-	-	-	-	-	-	-	-	-	-	-	-	-	-	-	-	-	-	-	-	-	-	-	-	-	-	-	-	-	-	-	-	-	-	-	-	-0.695101
Bacteria; G_Granulicatella	-	-	-	-	-	-	-	-	-	-	-	-	-	-	-	-	-	-	-	-	-	-	-	-	-	-	-	-	-	-	-	-	-	-	-	-	-	-	-	-	-	-	-	-	-	-	-	-	-0.904489
Bacteria; G_Enterococcus	-	-	-	-	-	-	-	-	-	-	-	-	-	-	-	-	-	-	-	-	-	-	-	-	-	-	-	-	-	-	-	-	-	-	-	-	-	-	-	-	-	-	-	-	-	-	-	-	-0.901737
Bacteria; G_[Eubacterium] nodatum group	-	-	-	-	-	-	-	-	-	-	-	-	-	-	-	-	-	-	-	-	-	-	-	-	-	-	-	-	-	-	-	-	-	-	-	-	-	-	-	-	-	-	-	-	-	-	-	-	-0.6954
Bacteria; G_[Eubacterium] oxidoreducens group	-	-	-	-	-	-	-	-	-	-	-	-	-	-	-	-	-	-	-	-	-	-	-	-	-	-	-	-	-	-	-	-	-	-	-	-	-	-	-	-	-	-	-	-	-	-	-	-	-0.903364
Bacteria; G_Ruminococcaceae UCG-004	-	-	-	-	-	-	-	-	-	-	-	-	-	-	-	-	-	-	-	-	-	-	-	-	-	-	-	-	-	-	-	-	-	-	-	-	-	-	-	-	-	-	-	-	-	-	-	-	-0.686213
Bacteria; G_Ruminococcaceae UCG-009	-	-	-	-	-	-	-	-	-	-	-	-	-	-	-	-	-	-	-	-	-	-	-	-	-	-	-	-	-	-	-	-	-	-	-	-	-	-	-	-	-	-	-	-	-	-	-	-	-0.718091
Bacteria; G_Dielma	-	-	-	-	-	-	-	-	-	-	-	-	-	-	-	-	-	-	-	-	-	-	-	-	-	-	-	-	-	-	-	-	-	-	-	-	-	-	-	-	-	-	-	-	-	-	-	-	-1.00242
Bacteria; G_Faecalitalea	-	-	-	-	-	-	-	-	-	-	-	-	-	-	-	-	-	-	-	-	-	-	-	-	-	-	-	-	-	-	-	-	-	-	-	-	-	-	-	-	-	-	-	-	-	-	-	-	-0.888246
Bacteria; O_Selenomonadales	-	-	-	-	-	-	-	-	-	-	-	-	-	-	-	-	-	-	-	-	-	-	-	-	-	-	-	-	-	-	-	-	-	-	-	-	-	-	-	-	-	-	-	-	-	-	-	-	-0.901129
Bacteria; G_Megamonas	-	-	-	-	-	-	-	-	-	-	-	-	-	-	-	-	-	-	-	-	-	-	-	-	-	-	-	-	-	-	-	-	-	-	-	-	-	-	-	-	-	-	-	-	-	-	-	-	-0.899749
Bacteria; G_Selenomonas 4	-	-	-	-	-	-	-	-	-	-	-	-	-	-	-	-	-	-	-	-	-	-	-	-	-	-	-	-	-	-	-	-	-	-	-	-	-	-	-	-	-	-	-	-	-	-	-	-	-0.899636
Bacteria; G_Cloacibacillus	-	-	-	-	-	-	-	-	-	-	-	-	-	-	-	-	-	-	-	-	-	-	-	-	-	-	-	-	-	-	-	-	-	-	-	-	-	-	-	-	-	-	-	-	-	-	-	-	-0.887217
Bacteria; G_Fretibacterium	-	-	-	-	-	-	-	-	-	-	-	-	-	-	-	-	-	-	-	-	-	-	-	-	-	-	-	-	-	-	-	-	-	-	-	-	-	-	-	-	-	-	-	-	-	-	-	-	-0.904714
Bacteria; O_NB1-n; F_uncultured bacterium; G_Unassigned	-	-	-	-	-	-	-	-	-	-	-	-	-	-	-	-	-	-	-	-	-	-	-	-	-	-	-	-	-	-	-	-	-	-	-	-	-	-	-	-	-	-	-	-	-	-	-	-	-0.875813
[truncated: 17 more columns]
