# Supplementary material for: Colorectal Tumour Mucosa Microbiome Is Enriched in Oral Pathogens and Defines Three Subtypes That Correlate with Markers of Tumour Progression
Source: Cancers (Basel). 2021 Sep 25;13(19):4799. doi: 10.3390/cancers13194799 (PMC8507728; doi:10.3390/cancers13194799)
Supplement: Supplementary file 1 [file cancers-13-04799-s001.zip › cancers-1377747-supplementary-updated final/TableS14.xlsx]

## Sheet: Dejea_site
	Intercept	groupRight	groupRight (p-value)	p-value
Selenomonas 4	-0.802686	0.0925195	0.720133	0.546834
Holdemania	-0.787541	0.387237	0.203233	0.186361
Clostridium sensu stricto 1	-0.618168	0.143347	0.596625	0.504429
Alloprevotella	-0.54709	-0.181402	0.788312	0.648498
Christensenellaceae R-7 group	2.05159	-2.56783	4.73761e-05	0.00466723
Ruminococcaceae UCG-013	-0.732397	-4.43704e-17	1	1
Fusicatenibacter	1.49785	0.643332	0.528838	0.500108
Campylobacter	-0.905563	-0.0950561	0.820639	0.819498
Alloprevotella	-0.54709	-0.181402	0.788312	0.648498
Family XIII AD3011 group	0.275441	-0.750263	0.118933	0.138302
Coprococcus 1	1.8012	0	1	1
Oribacterium	-0.802686	0.0711602	0.579757	0.492945
Fretibacterium	-0.802686	0.0768673	0.749021	0.597577

## Sheet: Feng_stage
	Intercept	III-IV vs 0-II	III-IV vs 0-II (p-value)	p-value
Akkermansia	7.812	0.146544	0.898817	0.903154

## Sheet: Feng_pT
	Intercept	pT3-4 vs pTis-2	pT3-4 vs pTis-2 (p-value)	p-value
Shigella	-2.43863	-0.200124	0.471356	0.3817
Escherichia	8.13109	-0.146513	0.873683	0.889591
Prevotella	6.76557	-1.46788	0.145819	0.230935
Ruminococcaceae_noname	5.72673	-3.02713	0.00112978	0.00494469

## Sheet: Feng_N
	Intercept	pN1-2 vs pN0	pN1-2 vs pN0 (p-value)	p-value
Streptococcus	8.03597	-0.411948	0.465525	0.492871
Faecalibacterium	9.65615	0.0458322	0.931369	0.90067
Dorea	10.0101	-1.59535	0.000112426	0.00018625
Lachnospiraceae_noname	8.29494	-0.808493	0.0864411	0.0590824
Akkermansia	7.812	0.146544	0.898817	0.903154
Porphyromonas	0.249579	0.626604	0.517837	0.533813
Campylobacter	-2.55492	0.16639	0.571109	0.491854
Selenomonas*	NA	NA	NA	NA
* genera presented in at least 5 samples in one clinical group were tested

## Sheet: Zeller_stage
	Intercept	III-IV vs 0-II	III-IV vs 0-II (p-value)	p-value
Akkermansia	6.9131	0.689872	0.397915	0.376606

## Sheet: Zeller_pT
	Intercept	pT3-4 vs pTis-2	pT3-4 vs pTis-2 (p-value)	p-value
Shigella *	NA	NA	NA	NA
Escherichia	8.54599	-0.689172	0.220028	0.186673
Prevotella	4.40681	-0.264599	0.7427	0.700207
Ruminococcaceae_noname	4.39053	-0.604996	0.279413	0.268359
* genera presented in at least 5 samples in one clinical group were tested

## Sheet: Zeller_N
	Intercept	pN1-2 vs pN0	pN1-2 vs pN0 (p-value)	p-value
Faecalibacterium	11.1787	-0.0467259	0.854869	0.836549
Akkermansia	7.25132	-0.274028	0.737938	0.745706
Lachnospiraceae_noname	8.8038	-0.091988	0.715294	0.70711
Dorea	9.83798	-0.286346	0.355781	0.32513
Streptococcus	8.44045	0.257739	0.475681	0.407077
Porphyromonas	-2.22304	0.053696	0.886476	0.873095
Selenomonas*	NA	NA	NA	NA
Campylobacter	-2.41937	0.0124204	0.953597	0.949216
* genera presented in at least 5 samples in one clinical group were tested

## Sheet: Zeller_M
	Intercept	pM1 vs pM0	pM1 vs pM0 (p-value)	p-value
Coprococcus	9.84406	-0.454353	0.190974	0.189074
Akkermansia	6.97729	0.443376	0.61293	0.583146
Solobacterium	4.28389	-1.12988	0.0745017	0.0664387
Ruminococcaceae_noname	3.85746	0.221894	0.709279	0.713627
Selenomonas*	NA	NA	NA	NA
* genera presented in at least 5 samples in one clinical group were tested
