# Supplementary material for: Colorectal Tumour Mucosa Microbiome Is Enriched in Oral Pathogens and Defines Three Subtypes That Correlate with Markers of Tumour Progression
Source: Cancers (Basel). 2021 Sep 25;13(19):4799. doi: 10.3390/cancers13194799 (PMC8507728; doi:10.3390/cancers13194799)
Supplement: Supplementary file 1 [file cancers-13-04799-s001.zip › cancers-1377747-supplementary-updated final/TableS15.xlsx]

## Sheet: resL2
	Intercept	TMS1.vs.TMS2	TMS1.vs.TMS2..p.value.	TMS1.vs.TMS2..adj.p.value.	TMS1.vs.TMS3	TMS1.vs.TMS3..p.value.	TMS1.vs.TMS3..adj.p.value.	TMS2.vs.TMS3	TMS2.vs.TMS3..p.value.	TMS2.vs.TMS3..adj.p.value.	p.value	adjusted.p.value
Archaea;Euryarchaeota	2.57948	-0.188295	0.262788	0.379582	-0.492769	0.00190623	0.00413017	-0.304474	0.0412766	0.086492	0.00457397	0.00849452
Bacteria;Actinobacteria	-3.40843	-0.677838	0.00795787	0.0235366	-0.579299	0.0148638	0.0241537	0.0985395	0.65926	0.65926	0.0152105	0.0197736
Bacteria;Bacteroidetes	-8.29265	0.13325	0.470527	0.509737	-0.211286	0.220534	0.238912	-0.344537	0.03574	0.086492	0.0941056	0.101948
Bacteria;Deinococcus-Thermus	2.86821	-0.168618	0.188936	0.307021	-0.624865	4.57293e-07	1.97115e-06	-0.456247	8.03243e-05	0.000522108	6.68123e-07	2.8952e-06
Bacteria;Firmicutes	-7.52582	-0.123066	0.462406	0.509737	-0.417286	0.00812092	0.0150817	-0.29422	0.0478433	0.086492	0.0147722	0.0197736
Bacteria;Fusobacteria	-6.48213	1.09624	0.00905254	0.0235366	4.28222	6.94807e-22	9.0325e-21	3.18598	2.65998e-15	3.45797e-14	0	0
Bacteria;Lentisphaerae	2.52802	-0.337864	0.102727	0.222575	-0.692075	0.000410271	0.0010667	-0.354211	0.0532258	0.086492	0.000913128	0.00197844
Bacteria;Proteobacteria	-6.15573	-1.0037	0.00017552	0.000760585	-0.521076	0.0342117	0.040432	0.48262	0.0383803	0.086492	0.000569963	0.0014819
Bacteria;Saccharibacteria	2.74196	-0.148747	0.345295	0.448883	-0.323882	0.0284558	0.0369926	-0.175135	0.209006	0.226423	0.0664346	0.0785136
Bacteria;Spirochaetae	1.15993	1.41886	3.79791e-09	2.46864e-08	1.10429	6.06509e-07	1.97115e-06	-0.314566	0.121179	0.163739	0.000150282	0.000488418
Bacteria;Synergistetes	-1.07108	2.658	2.60713e-11	3.38927e-10	3.12701	4.00908e-16	2.6059e-15	0.469012	0.156556	0.18502	1.55716e-08	1.01215e-07
Bacteria;Tenericutes	2.04727	0.0627744	0.785591	0.785591	-0.477676	0.0275025	0.0369926	-0.54045	0.0086704	0.0375717	0.0140685	0.0197736
Bacteria;Verrucomicrobia	-3.26163	-0.944077	0.129897	0.241238	-0.10115	0.861436	0.861436	0.842927	0.125953	0.163739	0.267955	0.267955

## Sheet: resL3
	Intercept	TMS1.vs.TMS2	TMS1.vs.TMS2..p.value.	TMS1.vs.TMS2..adj.p.value.	TMS1.vs.TMS3	TMS1.vs.TMS3..p.value.	TMS1.vs.TMS3..adj.p.value.	TMS2.vs.TMS3	TMS2.vs.TMS3..p.value.	TMS2.vs.TMS3..adj.p.value.	p.value	adjusted.p.value
Archaea;Euryarchaeota;Methanobacteria	2.21226	-0.00899037	0.946979	0.946979	-0.381397	0.00164624	0.00391091	-0.381397	0.00164624	0.00391091	0.00145593	0.00202212
Archaea;Euryarchaeota;Thermoplasmata	2.37306	-0.0441595	0.606313	0.746343	-0.543154	1.84382e-11	1.53652e-10	-0.543154	1.84382e-11	1.53652e-10	1.6859e-11	1.40491e-10
Bacteria;Actinobacteria;Actinobacteria	-3.14429	1.56883	3.35505e-05	0.00020969	0.13696	0.674473	0.733123	0.13696	0.674473	0.733123	3.13589e-05	7.12702e-05
Bacteria;Actinobacteria;Coriobacteriia	-3.86002	0.295495	0.304476	0.507461	0.0940959	0.71097	0.740593	0.0940959	0.71097	0.740593	0.567517	0.591163
Bacteria;Bacteroidetes;Bacteroidia	-8.53911	-0.257666	0.110729	0.230686	-0.331738	0.0206388	0.0322481	-0.331738	0.0206388	0.0322481	0.0536256	0.06384
Bacteria;Bacteroidetes;Flavobacteriia	2.22479	-0.107323	0.403265	0.593037	-0.376699	0.00106577	0.00296048	-0.376699	0.00106577	0.00296048	0.00531897	0.00664871
Bacteria;Bacteroidetes;Sphingobacteriia	2.35776	-0.012913	0.884342	0.92119	-0.489896	2.96092e-09	1.85058e-08	-0.489896	2.96092e-09	1.85058e-08	1.30326e-09	6.5163e-09
Bacteria;Deinococcus-Thermus;Deinococci	2.35539	0.0189904	0.835507	0.92119	-0.480377	1.403e-08	7.01502e-08	-0.480377	1.403e-08	7.01502e-08	3.6141e-09	1.50587e-08
Bacteria;Firmicutes;Bacilli	-4.96552	1.10059	0.00592764	0.0185239	1.71018	2.18166e-06	9.09025e-06	1.71018	2.18166e-06	9.09025e-06	5.17292e-06	1.29323e-05
Bacteria;Firmicutes;Clostridia	-7.70533	0.352027	0.0214254	0.0535635	-0.422652	0.00189536	0.00394866	-0.422652	0.00189536	0.00394866	6.39053e-07	1.77515e-06
Bacteria;Firmicutes;Erysipelotrichia	-3.21282	-0.330991	0.184041	0.353925	-0.868806	0.000108124	0.000337887	-0.868806	0.000108124	0.000337887	0.000505262	0.000902254
Bacteria;Firmicutes;Negativicutes	-5.36725	-1.16415	2.74883e-05	0.00020969	0.385922	0.107899	0.14986	0.385922	0.107899	0.14986	2.27589e-08	7.11215e-08
Bacteria;Fusobacteria;Fusobacteriia	-5.79277	-1.13167	0.0105702	0.0293618	3.17792	4.58481e-14	5.73102e-13	3.17792	4.58481e-14	5.73102e-13	0	0
Bacteria;Lentisphaerae;Lentisphaeria	1.99765	0.155472	0.37875	0.591797	-0.408157	0.00951743	0.0158624	-0.408157	0.00951743	0.0158624	0.000998865	0.00155756
Bacteria;Proteobacteria;Alphaproteobacteria	-2.89472	-0.220431	0.626928	0.746343	0.443331	0.269263	0.320551	0.443331	0.269263	0.320551	0.279485	0.317597
Bacteria;Proteobacteria;Betaproteobacteria	-5.45473	1.17508	0.0002614	0.000933571	0.33054	0.237054	0.296317	0.33054	0.237054	0.296317	0.00105914	0.00155756
Bacteria;Proteobacteria;Deltaproteobacteria	-3.86349	0.0562832	0.851883	0.92119	-0.0847824	0.750273	0.750273	-0.0847824	0.750273	0.750273	0.8773	0.8773
Bacteria;Proteobacteria;Epsilonproteobacteria	-1.98677	-1.27781	0.000149135	0.000621397	3.36862	2.36286e-23	5.90714e-22	3.36862	2.36286e-23	5.90714e-22	0	0
Bacteria;Proteobacteria;Gammaproteobacteria	-6.74061	1.61977	6.9959e-05	0.000349795	0.948802	0.00759842	0.0135686	0.948802	0.00759842	0.0135686	0.000200185	0.000384972
Bacteria;Saccharibacteria;uncultured bacterium	2.23186	0.0709441	0.516455	0.679546	-0.297147	0.00239077	0.00459763	-0.297147	0.00239077	0.00459763	0.000780265	0.00130044
Bacteria;Spirochaetae;Spirochaetes	2.29644	-1.14471	6.85415e-09	8.56769e-08	-0.371814	0.0263595	0.038764	-0.371814	0.0263595	0.038764	7.04393e-05	0.000146748
Bacteria;Synergistetes;Synergistia	1.46339	-2.86918	1.57951e-14	3.94877e-13	0.306668	0.311575	0.354062	0.306668	0.311575	0.354062	4.5269e-09	1.61675e-08
Bacteria;Tenericutes;Mollicutes	1.94661	-0.136971	0.487115	0.676548	-0.553331	0.0017208	0.00391091	-0.553331	0.0017208	0.00391091	0.00329234	0.00433203
Bacteria;Verrucomicrobia;Opitutae	2.17066	0.188063	0.095179	0.216316	-0.458769	7.04545e-06	2.51623e-05	-0.458769	7.04545e-06	2.51623e-05	7.17744e-10	4.4859e-09
Bacteria;Verrucomicrobia;Verrucomicrobiae	-4.33567	0.762809	0.242237	0.432566	0.760245	0.187402	0.246582	0.760245	0.187402	0.246582	0.39617	0.43062

## Sheet: resL4
	Intercept	TMS1.vs.TMS2	TMS1.vs.TMS2..p.value.	TMS1.vs.TMS2..adj.p.value.	TMS1.vs.TMS3	TMS1.vs.TMS3..p.value.	TMS1.vs.TMS3..adj.p.value.	TMS2.vs.TMS3	TMS2.vs.TMS3..p.value.	TMS2.vs.TMS3..adj.p.value.	p.value	adjusted.p.value
Archaea;Euryarchaeota;Methanobacteria;Methanobacteriales	1.42867	-0.0908943	0.429514	0.615637	-0.338406	0.00103616	0.00183757	-0.338406	0.00103616	0.00183757	0.00372277	0.00516384
Archaea;Euryarchaeota;Thermoplasmata;Thermoplasmatales	1.56433	-0.109111	0.111946	0.286593	-0.450911	3.62265e-12	3.11548e-11	-0.450911	3.62265e-12	3.11548e-11	8.47411e-12	8.96559e-11
Bacteria;Actinobacteria;Actinobacteria;Actinomycetales	0.635494	0.311193	0.162339	0.317298	0.43036	0.0294001	0.0395064	0.43036	0.0294001	0.0395064	0.260814	0.295131
Bacteria;Actinobacteria;Actinobacteria;Bifidobacteriales	-3.13086	1.5156	0.000468073	0.0028753	-0.288813	0.442939	0.488369	-0.288813	0.442939	0.488369	0.000293333	0.000525554
Bacteria;Actinobacteria;Actinobacteria;Corynebacteriales	1.46841	0.0112286	0.890844	0.914804	-0.264014	0.000337187	0.000659048	-0.264014	0.000337187	0.000659048	0.00012441	0.000232592
Bacteria;Actinobacteria;Actinobacteria;Frankiales	1.57004	-0.0822742	0.224137	0.401579	-0.437751	7.4635e-12	5.34884e-11	-0.437751	7.4635e-12	5.34884e-11	1.04251e-11	8.96559e-11
Bacteria;Actinobacteria;Actinobacteria;Micrococcales	1.42536	-0.0159969	0.875362	0.914804	-0.29782	0.00113421	0.0018758	-0.29782	0.00113421	0.0018758	0.00103269	0.00164465
Bacteria;Actinobacteria;Actinobacteria;Propionibacteriales	1.50106	-0.0874181	0.276481	0.424596	-0.344615	2.47976e-06	6.66436e-06	-0.344615	2.47976e-06	6.66436e-06	9.52657e-06	2.27579e-05
Bacteria;Actinobacteria;Coriobacteriia;Coriobacteriales	-4.60738	0.180697	0.529926	0.712088	0.116221	0.647433	0.679015	0.116221	0.647433	0.679015	0.784721	0.803405
Bacteria;Bacteroidetes;Bacteroidia;Bacteroidales	-9.37826	-0.352347	0.0303104	0.118486	-0.258292	0.0717481	0.0907402	-0.258292	0.0717481	0.0907402	0.0578861	0.0691417
Bacteria;Bacteroidetes;Flavobacteriia;Flavobacteriales	1.46693	-0.168764	0.0839942	0.286593	-0.335201	0.000133634	0.000287314	-0.335201	0.000133634	0.000287314	0.00148909	0.00228682
Bacteria;Bacteroidetes;Sphingobacteriia;Sphingobacteriales	1.54729	-0.0924685	0.159167	0.317298	-0.409649	3.19649e-11	1.52721e-10	-0.409649	3.19649e-11	1.52721e-10	1.19672e-10	5.71768e-10
Bacteria;Deinococcus-Thermus;Deinococci;Deinococcales	1.51941	-0.0321348	0.665221	0.817271	-0.406315	3.89074e-09	1.67302e-08	-0.406315	3.89074e-09	1.67302e-08	1.08974e-09	4.25991e-09
Bacteria;Firmicutes;Bacilli;Bacillales	-3.54358	0.00682759	0.986477	0.986477	2.73853	9.36274e-13	1.34199e-11	2.73853	9.36274e-13	1.34199e-11	1.12205e-08	3.44629e-08
Bacteria;Firmicutes;Bacilli;Lactobacillales	-5.15686	1.33068	0.00102459	0.00550719	1.61549	8.4788e-06	2.14464e-05	1.61549	8.4788e-06	2.14464e-05	1.74787e-05	3.95571e-05
Bacteria;Firmicutes;Clostridia;Clostridiales	-8.5241	0.261141	0.100268	0.286593	-0.377568	0.00753526	0.0120006	-0.377568	0.00753526	0.0120006	7.48599e-05	0.000146317
Bacteria;Firmicutes;Clostridia;Thermoanaerobacterales	1.37777	0.0257853	0.743709	0.888319	-0.276317	0.000104249	0.000235933	-0.276317	0.000104249	0.000235933	1.85509e-05	3.98844e-05
Bacteria;Firmicutes;Erysipelotrichia;Erysipelotrichales	-4.02475	-0.40328	0.121141	0.289392	-0.802179	0.00057722	0.00107915	-0.802179	0.00057722	0.00107915	0.00246233	0.00365104
Bacteria;Firmicutes;Negativicutes;Selenomonadales	-6.23003	-1.25646	5.13237e-06	7.35639e-05	0.431479	0.0691576	0.0901144	0.431479	0.0691576	0.0901144	8.23431e-10	3.54075e-09
Bacteria;Fusobacteria;Fusobacteriia;Fusobacteriales	-6.69782	-1.1934	0.00572998	0.0273766	3.25473	3.5639e-15	7.66239e-14	3.25473	3.5639e-15	7.66239e-14	0	0
Bacteria;Lentisphaerae;Lentisphaeria;Victivallales	1.30724	0.0411486	0.792092	0.896315	-0.342161	0.0139183	0.0206374	-0.342161	0.0139183	0.0206374	0.006421	0.00862822
Bacteria;Proteobacteria;Alphaproteobacteria;Rhizobiales	1.5666	-0.117171	0.0877299	0.286593	-0.434389	1.66779e-11	9.12923e-11	-0.434389	1.66779e-11	9.12923e-11	8.39224e-11	5.15523e-10
Bacteria;Proteobacteria;Alphaproteobacteria;Rhodospirillales	-3.57942	-0.233576	0.567257	0.733262	0.239817	0.506278	0.544249	0.239817	0.506278	0.544249	0.484326	0.507952
Bacteria;Proteobacteria;Alphaproteobacteria;Sphingomonadales	1.78681	-0.141076	0.158557	0.317298	-0.197229	0.0263265	0.0365174	-0.197229	0.0263265	0.0365174	0.0762014	0.0885584
Bacteria;Proteobacteria;Betaproteobacteria;Burkholderiales	-6.20288	1.25446	9.00226e-05	0.000645162	0.318027	0.25158	0.292377	0.318027	0.25158	0.292377	0.000523095	0.000865119
Bacteria;Proteobacteria;Betaproteobacteria;Neisseriales	-0.178459	0.384803	0.254273	0.420529	1.19049	9.16461e-05	0.000218932	1.19049	9.16461e-05	0.000218932	0.0318018	0.0390707
Bacteria;Proteobacteria;Deltaproteobacteria;Desulfovibrionales	-4.78274	-0.0405777	0.893529	0.914804	-0.04117	0.877863	0.898764	-0.04117	0.877863	0.898764	0.98342	0.98342
Bacteria;Proteobacteria;Epsilonproteobacteria;Campylobacterales	-2.74745	-1.33352	1.01523e-05	0.000109137	3.4444	2.57452e-28	1.10704e-26	3.4444	2.57452e-28	1.10704e-26	0	0
Bacteria;Proteobacteria;Gammaproteobacteria;Aeromonadales	1.34138	0.014062	0.879618	0.914804	-0.184396	0.0256348	0.0365174	-0.184396	0.0256348	0.0365174	0.0237131	0.0299901
Bacteria;Proteobacteria;Gammaproteobacteria;Alteromonadales	1.52249	-0.103891	0.150225	0.317298	-0.374858	1.82928e-08	6.0507e-08	-0.374858	1.82928e-08	6.0507e-08	9.15443e-08	2.62427e-07
Bacteria;Proteobacteria;Gammaproteobacteria;Enterobacteriales	-6.93283	1.30215	0.00677213	0.0291202	0.712264	0.091579	0.112511	0.712264	0.091579	0.112511	0.0169363	0.0220686
Bacteria;Proteobacteria;Gammaproteobacteria;Oceanospirillales	1.51683	-0.0478088	0.476832	0.661411	-0.360531	7.16795e-09	2.56852e-08	-0.360531	7.16795e-09	2.56852e-08	7.53938e-09	2.70161e-08
Bacteria;Proteobacteria;Gammaproteobacteria;Pasteurellales	-5.56348	2.21468	1.56199e-05	0.000134331	2.67951	7.14568e-09	2.56852e-08	2.67951	7.14568e-09	2.56852e-08	3.29291e-07	8.8497e-07
Bacteria;Proteobacteria;Gammaproteobacteria;Pseudomonadales	1.2095	0.218263	0.240818	0.414208	0.00936055	0.954512	0.954512	0.00936055	0.954512	0.954512	0.345497	0.380933
Bacteria;Saccharibacteria;uncultured bacterium;Unassigned	1.42732	-0.0237723	0.769913	0.894764	-0.268531	0.000244651	0.000500952	-0.268531	0.000244651	0.000500952	0.000517507	0.000865119
Bacteria;Spirochaetae;Spirochaetes;Spirochaetales	1.48511	-0.916584	2.90077e-09	6.23666e-08	-0.338406	0.00969812	0.0148935	-0.338406	0.00969812	0.0148935	1.97427e-05	4.04256e-05
Bacteria;Synergistetes;Synergistia;Synergistales	0.870359	-3.03396	1.64297e-22	7.06476e-21	0.194175	0.415259	0.469898	0.194175	0.415259	0.469898	1.33984e-11	9.60218e-11
Bacteria;Tenericutes;Mollicutes;Anaeroplasmatales	1.57627	-0.0868965	0.215757	0.401579	-0.468447	1.93973e-12	2.08521e-11	-0.468447	1.93973e-12	2.08521e-11	1.35714e-12	1.94523e-11
Bacteria;Tenericutes;Mollicutes;Mollicutes RF9	1.42948	-0.138385	0.272777	0.424596	-0.369834	0.00106836	0.00183757	-0.369834	0.00106836	0.00183757	0.00316131	0.00453121
Bacteria;Tenericutes;Mollicutes;Mycoplasmatales	1.57531	-0.116012	0.0978726	0.286593	-0.443579	1.69846e-11	9.12923e-11	-0.443579	1.69846e-11	9.12923e-11	1.00699e-10	5.41259e-10
Bacteria;Tenericutes;Mollicutes;NB1-n	1.51682	-0.160823	0.113304	0.286593	-0.479964	2.41682e-07	7.42308e-07	-0.479964	2.41682e-07	7.42308e-07	3.85282e-07	9.74538e-07
Bacteria;Verrucomicrobia;Opitutae;Opitutae vadinHA64	1.42659	0.0501392	0.579789	0.733262	-0.402064	1.18463e-06	3.39595e-06	-0.402064	1.18463e-06	3.39595e-06	9.06116e-09	2.99715e-08
Bacteria;Verrucomicrobia;Verrucomicrobiae;Verrucomicrobiales	-5.04554	0.675799	0.287133	0.425748	0.775098	0.16755	0.200129	0.775098	0.16755	0.200129	0.4098	0.440535

## Sheet: resL5
	Intercept	TMS1.vs.TMS2	TMS1.vs.TMS2..p.value.	TMS1.vs.TMS2..adj.p.value.	TMS1.vs.TMS3	TMS1.vs.TMS3..p.value.	TMS1.vs.TMS3..adj.p.value.	TMS2.vs.TMS3	TMS2.vs.TMS3..p.value.	TMS2.vs.TMS3..adj.p.value.	p.value	adjusted.p.value
Archaea;Euryarchaeota;Methanobacteria;Methanobacteriales;Methanobacteriaceae	1.1562	-0.0226182	0.840116	0.926614	-0.236669	0.0177876	0.0277931	-0.236669	0.0177876	0.0277931	0.0319158	0.0386078
Archaea;Euryarchaeota;Thermoplasmata;Thermoplasmatales;Thermoplasmatales Incertae Sedis	1.28645	-0.050595	0.405941	0.780655	-0.359911	2.64685e-10	2.48142e-09	-0.359911	2.64685e-10	2.48142e-09	4.90407e-10	3.06505e-09
Bacteria;Actinobacteria;Actinobacteria;Actinomycetales;Actinomycetaceae	0.40314	0.350701	0.110319	0.330957	0.508517	0.00920411	0.0160537	0.508517	0.00920411	0.0160537	0.120038	0.14067
Bacteria;Actinobacteria;Actinobacteria;Bifidobacteriales;Bifidobacteriaceae	-3.40002	1.59715	0.000227802	0.00170852	-0.169578	0.6516	0.669452	-0.169578	0.6516	0.669452	0.000346245	0.000603915
Bacteria;Actinobacteria;Actinobacteria;Corynebacteriales;Corynebacteriaceae	1.17855	0.0736643	0.3372	0.718713	-0.164608	0.0159503	0.0254527	-0.164608	0.0159503	0.0254527	0.00188332	0.00294269
Bacteria;Actinobacteria;Actinobacteria;Frankiales;Geodermatophilaceae	1.28623	-0.0217128	0.723127	0.88909	-0.345112	1.50627e-09	1.027e-08	-0.345112	1.50627e-09	1.027e-08	4.26401e-10	2.90728e-09
Bacteria;Actinobacteria;Actinobacteria;Micrococcales;Micrococcaceae	1.16881	0.0364976	0.700364	0.88909	-0.208658	0.0135603	0.0221092	-0.208658	0.0135603	0.0221092	0.0075494	0.0104853
Bacteria;Actinobacteria;Actinobacteria;Propionibacteriales;Propionibacteriaceae	1.2599	-0.0395879	0.590167	0.85129	-0.267549	5.67507e-05	0.000146769	-0.267549	5.67507e-05	0.000146769	0.000125478	0.000254348
Bacteria;Actinobacteria;Coriobacteriia;Coriobacteriales;Coriobacteriaceae	-4.9373	0.269277	0.356775	0.723193	0.23129	0.370335	0.396787	0.23129	0.370335	0.396787	0.5421	0.564688
Bacteria;Bacteroidetes;Bacteroidia;Bacteroidales;Bacteroidaceae	-9.33845	0.175882	0.389056	0.767873	-0.0975065	0.588675	0.613203	-0.0975065	0.588675	0.613203	0.367779	0.394049
Bacteria;Bacteroidetes;Bacteroidia;Bacteroidales;Bacteroidales Incertae Sedis	1.28401	-0.0787068	0.214226	0.548514	-0.314735	6.67091e-08	3.12699e-07	-0.314735	6.67091e-08	3.12699e-07	3.98164e-07	1.11038e-06
Bacteria;Bacteroidetes;Bacteroidia;Bacteroidales;Bacteroidales S24-7 group	1.15829	-0.052504	0.67131	0.88909	-0.319821	0.00383824	0.00771412	-0.319821	0.00383824	0.00771412	0.0039412	0.00603245
Bacteria;Bacteroidetes;Bacteroidia;Bacteroidales;Porphyromonadaceae	-7.221	0.137332	0.601579	0.85129	-0.321928	0.166991	0.205317	-0.321928	0.166991	0.205317	0.12992	0.149908
Bacteria;Bacteroidetes;Bacteroidia;Bacteroidales;Prevotellaceae	-5.56795	-2.39203	3.41123e-05	0.000284269	-0.498007	0.317548	0.356226	-0.498007	0.317548	0.356226	3.76991e-05	8.83574e-05
Bacteria;Bacteroidetes;Bacteroidia;Bacteroidales;Rikenellaceae	-5.56486	-0.044285	0.88949	0.934524	-0.829412	0.00361853	0.0075386	-0.829412	0.00361853	0.0075386	0.00411573	0.0061736
Bacteria;Bacteroidetes;Bacteroidia;Bacteroidales;uncultured	1.24202	-0.0624938	0.472025	0.804588	-0.359911	5.30202e-06	1.65688e-05	-0.359911	5.30202e-06	1.65688e-05	3.29965e-06	8.24913e-06
Bacteria;Bacteroidetes;Flavobacteriia;Flavobacteriales;Flavobacteriaceae	1.16304	-0.0940736	0.312796	0.689991	-0.243512	0.00344387	0.00737971	-0.243512	0.00344387	0.00737971	0.0154461	0.0199734
Bacteria;Deinococcus-Thermus;Deinococci;Deinococcales;Deinococcaceae	1.23916	0.0265199	0.699069	0.88909	-0.29972	1.71537e-06	5.84784e-06	-0.29972	1.71537e-06	5.84784e-06	7.90067e-08	3.11868e-07
Bacteria;Firmicutes;Bacilli;Bacillales;Family XI	-3.3949	0.0725866	0.84013	0.926614	3.13447	1.48873e-18	2.79137e-17	3.13447	1.48873e-18	2.79137e-17	1.0385e-12	1.29813e-11
Bacteria;Firmicutes;Bacilli;Bacillales;Planococcaceae	1.29235	-0.017423	0.783748	0.926614	-0.368766	5.15085e-10	4.29238e-09	-0.368766	5.15085e-10	4.29238e-09	1.14728e-10	8.6046e-10
Bacteria;Firmicutes;Bacilli;Bacillales;Staphylococcaceae	1.24945	-0.00472771	0.950609	0.950609	-0.362303	2.36585e-07	8.87195e-07	-0.362303	2.36585e-07	8.87195e-07	3.01664e-08	1.33087e-07
Bacteria;Firmicutes;Bacilli;Lactobacillales;Aerococcaceae	1.33978	-0.0759923	0.248111	0.565546	-0.252545	2.22951e-05	6.1931e-05	-0.252545	2.22951e-05	6.1931e-05	0.000163966	0.000307437
Bacteria;Firmicutes;Bacilli;Lactobacillales;Carnobacteriaceae	-1.80491	2.77995	1.70976e-27	6.41162e-26	2.64581	2.17607e-30	8.16025e-29	2.64581	2.17607e-30	8.16025e-29	1.67318e-07	5.70401e-07
Bacteria;Firmicutes;Bacilli;Lactobacillales;Enterococcaceae	1.17264	0.0351811	0.722553	0.88909	-0.255633	0.00390849	0.00771412	-0.255633	0.00390849	0.00771412	0.0009526	0.00162375
Bacteria;Firmicutes;Bacilli;Lactobacillales;Lactobacillaceae	1.21131	0.0692125	0.453308	0.802654	-0.113411	0.165156	0.205317	-0.113411	0.165156	0.205317	0.0843958	0.100471
Bacteria;Firmicutes;Bacilli;Lactobacillales;Leuconostocaceae	1.27609	-0.00399906	0.946948	0.950609	-0.316287	1.3255e-08	7.10091e-08	-0.316287	1.3255e-08	7.10091e-08	1.69728e-09	9.79203e-09
Bacteria;Firmicutes;Bacilli;Lactobacillales;Streptococcaceae	-5.04568	1.2556	0.00208871	0.0108495	1.94817	1.42431e-07	5.93463e-07	1.94817	1.42431e-07	5.93463e-07	1.77735e-06	4.59661e-06
Bacteria;Firmicutes;Clostridia;Clostridiales;Christensenellaceae	-4.00407	0.714397	0.0883308	0.288035	0.394972	0.285041	0.339335	0.394972	0.285041	0.339335	0.259579	0.290573
Bacteria;Firmicutes;Clostridia;Clostridiales;Clostridiaceae 1	-1.53821	-2.37296	8.6513e-12	1.62212e-10	-0.480993	0.0949067	0.127107	-0.480993	0.0949067	0.127107	3.99736e-07	1.11038e-06
Bacteria;Firmicutes;Clostridia;Clostridiales;Clostridiales vadinBB60 group	0.7459	-0.109309	0.599343	0.85129	-0.193556	0.293017	0.34338	-0.193556	0.293017	0.34338	0.565234	0.58072
Bacteria;Firmicutes;Clostridia;Clostridiales;Defluviitaleaceae	1.28325	-0.054547	0.426948	0.800528	-0.225592	0.000261343	0.000597828	-0.225592	0.000261343	0.000597828	0.00135213	0.00220456
Bacteria;Firmicutes;Clostridia;Clostridiales;Eubacteriaceae	1.2188	-0.0192896	0.80879	0.926614	-0.276236	0.000123194	0.000298051	-0.276236	0.000123194	0.000298051	0.000147824	0.000284278
Bacteria;Firmicutes;Clostridia;Clostridiales;Family XI	-3.10146	-0.53878	0.0795734	0.271273	3.76404	3.36922e-30	8.42306e-29	3.76404	3.36922e-30	8.42306e-29	0	0
Bacteria;Firmicutes;Clostridia;Clostridiales;Family XIII	-3.25205	-0.842005	0.0118037	0.0491823	0.540579	0.0661625	0.0918923	0.540579	0.0661625	0.0918923	0.000140152	0.000276616
Bacteria;Firmicutes;Clostridia;Clostridiales;Lachnospiraceae	-8.21566	0.568078	0.00189191	0.0108495	-0.226498	0.156382	0.198791	-0.226498	0.156382	0.198791	4.80346e-05	0.000109169
Bacteria;Firmicutes;Clostridia;Clostridiales;Peptococcaceae	1.00325	0.0278675	0.827246	0.926614	-0.28686	0.0117534	0.0200342	-0.28686	0.0117534	0.0200342	0.0057273	0.00826053
Bacteria;Firmicutes;Clostridia;Clostridiales;Peptostreptococcaceae	-4.24037	-1.15635	0.00216989	0.0108495	0.819283	0.0135072	0.0221092	0.819283	0.0135072	0.0221092	6.82726e-07	1.82873e-06
Bacteria;Firmicutes;Clostridia;Clostridiales;Ruminococcaceae	-7.59799	0.704808	0.000773656	0.00483535	-0.129886	0.476357	0.503194	-0.129886	0.476357	0.503194	0.000220244	0.000393293
Bacteria;Firmicutes;Clostridia;Clostridiales;Unassigned	1.09637	-0.178944	0.344982	0.718713	-0.394337	0.0192956	0.0295341	-0.394337	0.0192956	0.0295341	0.0268407	0.0330009
Bacteria;Firmicutes;Clostridia;Thermoanaerobacterales;Thermoanaerobacteraceae	1.11249	0.0901202	0.219406	0.548514	-0.188193	0.00404857	0.00778571	-0.188193	0.00404857	0.00778571	0.000111831	0.000239637
Bacteria;Firmicutes;Erysipelotrichia;Erysipelotrichales;Erysipelotrichaceae	-4.25676	-0.332133	0.176297	0.489713	-0.675883	0.00206919	0.0045644	-0.675883	0.00206919	0.0045644	0.00913175	0.0124524
Bacteria;Firmicutes;Negativicutes;Selenomonadales;Acidaminococcaceae	-4.94376	0.683966	0.0952395	0.297623	0.340542	0.345857	0.375932	0.340542	0.345857	0.375932	0.266724	0.294181
Bacteria;Firmicutes;Negativicutes;Selenomonadales;Unassigned	1.23751	0.00879496	0.903674	0.934524	-0.360191	7.50655e-08	3.31171e-07	-0.360191	7.50655e-08	3.31171e-07	6.87487e-09	3.22259e-08
Bacteria;Firmicutes;Negativicutes;Selenomonadales;Veillonellaceae	-5.80411	-1.83738	1.30263e-06	1.62829e-05	1.20637	0.000263044	0.000597828	1.20637	0.000263044	0.000597828	9.4369e-15	1.41553e-13
Bacteria;Fusobacteria;Fusobacteriia;Fusobacteriales;Fusobacteriaceae	-6.64289	-1.13942	0.00688424	0.0303716	3.39508	9.25227e-17	1.38784e-15	3.39508	9.25227e-17	1.38784e-15	0	0
Bacteria;Fusobacteria;Fusobacteriia;Fusobacteriales;Leptotrichiaceae	0.572563	-4.49869	1.30916e-41	9.81871e-40	0.228726	0.302373	0.348892	0.228726	0.302373	0.348892	0	0
Bacteria;Fusobacteria;Fusobacteriia;Fusobacteriales;boneC3G7	1.22768	0.0160597	0.840027	0.926614	-0.34291	2.32171e-06	7.57081e-06	-0.34291	2.32171e-06	7.57081e-06	2.05818e-07	6.51045e-07
Bacteria;Lentisphaerae;Lentisphaeria;Victivallales;Victivallaceae	1.04757	0.0974371	0.523716	0.829507	-0.25443	0.0606683	0.0858513	-0.25443	0.0606683	0.0858513	0.0149239	0.0196367
Bacteria;Proteobacteria;Alphaproteobacteria;Rhodospirillales;Rhodospirillaceae	-3.96233	-0.174978	0.66856	0.88909	0.354886	0.326301	0.359891	0.354886	0.326301	0.359891	0.408284	0.431286
Bacteria;Proteobacteria;Alphaproteobacteria;Sphingomonadales;Sphingomonadaceae	1.50324	-0.0642205	0.530884	0.829507	-0.0904598	0.318228	0.356226	-0.0904598	0.318228	0.356226	0.588552	0.596506
Bacteria;Proteobacteria;Betaproteobacteria;Burkholderiales;Alcaligenaceae	-6.49847	1.24526	0.000304104	0.00207343	0.4447	0.138144	0.178635	0.4447	0.138144	0.178635	0.0018133	0.00289357
Bacteria;Proteobacteria;Betaproteobacteria;Burkholderiales;Comamonadaceae	1.23903	0.0105184	0.871419	0.934524	-0.325166	5.76455e-08	2.88228e-07	-0.325166	5.76455e-08	2.88228e-07	3.2605e-09	1.7467e-08
Bacteria;Proteobacteria;Betaproteobacteria;Burkholderiales;Oxalobacteraceae	0.974564	0.223336	0.0744474	0.266267	-0.214472	0.0527304	0.0769201	-0.214472	0.0527304	0.0769201	0.000173845	0.00031801
Bacteria;Proteobacteria;Betaproteobacteria;Burkholderiales;Unassigned	1.30706	-0.0402995	0.505097	0.829507	-0.383147	1.84798e-11	2.30997e-10	-0.383147	1.84798e-11	2.30997e-10	8.01315e-12	8.58551e-11
Bacteria;Proteobacteria;Betaproteobacteria;Neisseriales;Neisseriaceae	-0.533402	0.452495	0.182949	0.490041	1.33027	1.53415e-05	4.42544e-05	1.33027	1.53415e-05	4.42544e-05	0.018796	0.0238932
Bacteria;Proteobacteria;Deltaproteobacteria;Desulfovibrionales;Desulfovibrionaceae	-5.07317	0.0389139	0.895577	0.934524	0.0729045	0.780811	0.791363	0.0729045	0.780811	0.791363	0.963968	0.963968
Bacteria;Proteobacteria;Epsilonproteobacteria;Campylobacterales;Campylobacteraceae	-2.93956	-1.25364	5.31955e-06	5.69952e-05	3.51911	5.16609e-33	3.87457e-31	3.51911	5.16609e-33	3.87457e-31	0	0
Bacteria;Proteobacteria;Epsilonproteobacteria;Campylobacterales;Helicobacteraceae	1.33432	-0.101165	0.1431	0.412789	-0.274594	1.14248e-05	3.42745e-05	-0.274594	1.14248e-05	3.42745e-05	0.000118279	0.000246415
Bacteria;Proteobacteria;Gammaproteobacteria;Aeromonadales;Aeromonadaceae	1.13758	0.0483233	0.518094	0.829507	-0.187345	0.00502517	0.00942219	-0.187345	0.00502517	0.00942219	0.00122115	0.00203526
Bacteria;Proteobacteria;Gammaproteobacteria;Aeromonadales;Succinivibrionaceae	1.22659	0.028505	0.651325	0.88909	-0.241877	2.33303e-05	6.24919e-05	-0.241877	2.33303e-05	6.24919e-05	4.45836e-06	1.07863e-05
Bacteria;Proteobacteria;Gammaproteobacteria;Alteromonadales;Shewanellaceae	1.26066	-0.0399243	0.548597	0.839689	-0.320427	1.61765e-07	6.38544e-07	-0.320427	1.61765e-07	6.38544e-07	2.08334e-07	6.51045e-07
Bacteria;Proteobacteria;Gammaproteobacteria;Enterobacteriales;Enterobacteriaceae	-7.27642	1.35504	0.0051093	0.0239498	0.821364	0.0533313	0.0769201	0.821364	0.0533313	0.0769201	0.0113823	0.0152441
Bacteria;Proteobacteria;Gammaproteobacteria;Pasteurellales;Pasteurellaceae	-5.90013	2.30059	6.18268e-06	5.79626e-05	2.79174	1.3572e-09	1.0179e-08	2.79174	1.3572e-09	1.0179e-08	9.5799e-08	3.59246e-07
Bacteria;Proteobacteria;Gammaproteobacteria;Pseudomonadales;Moraxellaceae	1.31874	0.0106796	0.909603	0.934524	-0.14398	0.0845286	0.115266	-0.14398	0.0845286	0.115266	0.133847	0.152099
Bacteria;Proteobacteria;Gammaproteobacteria;Pseudomonadales;Pseudomonadaceae	0.881713	0.318849	0.0145315	0.0573613	0.00107908	0.992467	0.992467	0.00107908	0.992467	0.992467	0.00502027	0.00738275
Bacteria;Saccharibacteria;uncultured bacterium;Unassigned;Unassigned	1.19256	0.0200836	0.796457	0.926614	-0.190022	0.00628132	0.0114902	-0.190022	0.00628132	0.0114902	0.00625372	0.0088496
Bacteria;Spirochaetae;Spirochaetes;Spirochaetales;Spirochaetaceae	1.22507	-0.824534	6.52386e-09	9.78579e-08	-0.259142	0.0313008	0.0469512	-0.259142	0.0313008	0.0469512	5.59306e-05	0.000123376
Bacteria;Synergistetes;Synergistia;Synergistales;Synergistaceae	0.575712	-2.98855	1.12111e-22	2.80277e-21	0.290146	0.214742	0.259769	0.290146	0.214742	0.259769	9.53304e-12	8.93723e-11
Bacteria;Tenericutes;Mollicutes;Anaeroplasmatales;Anaeroplasmataceae	1.29816	-0.0246097	0.689159	0.88909	-0.378631	5.9964e-11	6.42471e-10	-0.378631	5.9964e-11	6.42471e-10	3.22415e-11	2.6868e-10
Bacteria;Tenericutes;Mollicutes;Mollicutes RF9;uncultured bacterium	1.14007	-0.0901975	0.460189	0.802654	-0.296485	0.00651923	0.0116415	-0.296485	0.00651923	0.0116415	0.0200935	0.0251168
Bacteria;Tenericutes;Mollicutes;Mycoplasmatales;Mycoplasmataceae	1.28556	-0.0480273	0.449514	0.802654	-0.347763	3.72189e-09	2.14725e-08	-0.347763	3.72189e-09	2.14725e-08	5.45165e-09	2.72583e-08
Bacteria;Tenericutes;Mollicutes;NB1-n;Unassigned	1.25074	-0.0454331	0.590712	0.85129	-0.378626	9.54088e-07	3.40746e-06	-0.378626	9.54088e-07	3.40746e-06	3.85943e-07	1.11038e-06
Bacteria;Tenericutes;Mollicutes;NB1-n;uncultured bacterium	1.31374	-0.114001	0.0745549	0.266267	-0.350952	3.03682e-09	1.89801e-08	-0.350952	3.03682e-09	1.89801e-08	3.5232e-08	1.468e-07
Bacteria;Verrucomicrobia;Opitutae;Opitutae vadinHA64;uncultured bacterium	1.13514	0.103691	0.229373	0.554934	-0.303229	9.6288e-05	0.00024072	-0.303229	9.6288e-05	0.00024072	1.28191e-07	4.57826e-07
Bacteria;Verrucomicrobia;Verrucomicrobiae;Verrucomicrobiales;Verrucomicrobiaceae	-5.42531	0.735204	0.24884	0.565546	0.866634	0.124514	0.163834	0.866634	0.124514	0.163834	0.324045	0.352222

## Sheet: resL6
	Intercept	TMS1.vs.TMS2	TMS1.vs.TMS2..p.value.	TMS1.vs.TMS2..adj.p.value.	TMS1.vs.TMS3	TMS1.vs.TMS3..p.value.	TMS1.vs.TMS3..adj.p.value.	TMS2.vs.TMS3	TMS2.vs.TMS3..p.value.	TMS2.vs.TMS3..adj.p.value.	p.value	adjusted.p.value
Archaea;Euryarchaeota;Methanobacteria;Methanobacteriales;Methanobacteriaceae;Methanobrevibacter	0.74733	-0.0588154	0.593373	0.803335	-0.0898687	0.356219	0.427509	-0.0898687	0.356219	0.427509	0.642564	0.667862
Archaea;Euryarchaeota;Thermoplasmata;Thermoplasmatales;Thermoplasmatales Incertae Sedis;Methanomassiliicoccus	0.883351	-0.0445512	0.455117	0.690522	-0.234157	1.50708e-05	0.000234041	-0.234157	1.50708e-05	0.000234041	2.4974e-05	0.000227349
Archaea;Euryarchaeota;Thermoplasmata;Thermoplasmatales;Thermoplasmatales Incertae Sedis;uncultured archaeon	0.886932	-0.0713342	0.199567	0.49926	-0.180297	0.000306705	0.00129334	-0.180297	0.000306705	0.00129334	0.00131044	0.00368037
Bacteria;Actinobacteria;Actinobacteria;Actinomycetales;Actinomycetaceae;Actinomyces	0.398049	0.311587	0.0239852	0.128322	0.239533	0.0491367	0.0864806	0.239533	0.0491367	0.0864806	0.104267	0.138325
Bacteria;Actinobacteria;Actinobacteria;Actinomycetales;Actinomycetaceae;Mobiluncus	0.889667	-0.152351	0.0234858	0.128322	-0.105361	0.0753875	0.126755	-0.105361	0.0753875	0.126755	0.0606649	0.0889753
Bacteria;Actinobacteria;Actinobacteria;Bifidobacteriales;Bifidobacteriaceae;Bifidobacterium	-3.75885	1.58552	0.00022723	0.00285661	-0.0561612	0.880208	0.910272	-0.0561612	0.880208	0.910272	0.00103291	0.00313435
Bacteria;Actinobacteria;Actinobacteria;Corynebacteriales;Corynebacteriaceae;Corynebacterium 1	0.85477	-0.0339386	0.614191	0.806156	-0.093657	0.11656	0.177775	-0.093657	0.11656	0.177775	0.293972	0.346467
Bacteria;Actinobacteria;Actinobacteria;Corynebacteriales;Corynebacteriaceae;uncultured	0.857506	-0.0224355	0.703241	0.866832	-0.131666	0.0121442	0.0276385	-0.131666	0.0121442	0.0276385	0.0322821	0.0529347
Bacteria;Actinobacteria;Actinobacteria;Micrococcales;Micrococcaceae;Rothia	0.750507	0.0300582	0.725916	0.866832	-0.133451	0.0794328	0.13025	-0.133451	0.0794328	0.13025	0.0579262	0.0859129
Bacteria;Actinobacteria;Actinobacteria;Propionibacteriales;Propionibacteriaceae;Propionibacterium	0.859733	-0.0669463	0.347021	0.631163	-0.133893	0.0342134	0.0640591	-0.133893	0.0342134	0.0640591	0.114375	0.148744
Bacteria;Actinobacteria;Coriobacteriia;Coriobacteriales;Coriobacteriaceae;Atopobium	0.909227	-0.172485	0.041435	0.185404	-0.0924373	0.214452	0.293343	-0.0924373	0.214452	0.293343	0.112117	0.146529
Bacteria;Actinobacteria;Coriobacteriia;Coriobacteriales;Coriobacteriaceae;Collinsella	-4.97426	0.414061	0.239323	0.559125	0.38306	0.218046	0.296722	0.38306	0.218046	0.296722	0.364399	0.407633
Bacteria;Actinobacteria;Coriobacteriia;Coriobacteriales;Coriobacteriaceae;Eggerthella	0.817849	-0.0663088	0.474168	0.711252	-0.207908	0.0117854	0.0270552	-0.207908	0.0117854	0.0270552	0.0286534	0.0472781
Bacteria;Actinobacteria;Coriobacteriia;Coriobacteriales;Coriobacteriaceae;Enterorhabdus	0.824469	-0.0463397	0.510188	0.728482	-0.166289	0.00806665	0.01936	-0.166289	0.00806665	0.01936	0.0247515	0.0421574
Bacteria;Actinobacteria;Coriobacteriia;Coriobacteriales;Coriobacteriaceae;Gordonibacter	0.817874	0.0267839	0.657948	0.823214	-0.117742	0.0286536	0.0573072	-0.117742	0.0286536	0.0573072	0.0193712	0.0336447
Bacteria;Actinobacteria;Coriobacteriia;Coriobacteriales;Coriobacteriaceae;Olsenella	0.871097	-0.0512615	0.385984	0.661687	-0.19508	0.000246322	0.00106605	-0.19508	0.000246322	0.00106605	0.000676757	0.00235084
Bacteria;Actinobacteria;Coriobacteriia;Coriobacteriales;Coriobacteriaceae;Senegalimassilia	0.599669	0.0154206	0.897502	0.935296	-0.0440908	0.676868	0.741268	-0.0440908	0.676868	0.741268	0.824767	0.840689
Bacteria;Actinobacteria;Coriobacteriia;Coriobacteriales;Coriobacteriaceae;Slackia	0.52037	-1.65362	1.87101e-14	4.11622e-13	-0.040172	0.818441	0.864273	-0.040172	0.818441	0.864273	0.000148334	0.000750315
Bacteria;Actinobacteria;Coriobacteriia;Coriobacteriales;Coriobacteriaceae;Unassigned	0.794109	0.0248829	0.70911	0.866832	-0.131954	0.0261829	0.0531715	-0.131954	0.0261829	0.0531715	0.0175707	0.0311321
Bacteria;Actinobacteria;Coriobacteriia;Coriobacteriales;Coriobacteriaceae;uncultured	0.598389	0.160604	0.0846555	0.281267	-0.108675	0.185911	0.262462	-0.108675	0.185911	0.262462	0.00246036	0.00579942
Bacteria;Bacteroidetes;Bacteroidia;Bacteroidales;Bacteroidaceae;Bacteroides	-9.67172	0.160732	0.435087	0.682288	0.0284965	0.875451	0.909917	0.0284965	0.875451	0.909917	0.709239	0.725733
Bacteria;Bacteroidetes;Bacteroidia;Bacteroidales;Bacteroidales Incertae Sedis;Phocaeicola	0.861504	-0.0864761	0.152329	0.408142	-0.178214	0.000979967	0.003117	-0.178214	0.000979967	0.003117	0.00505257	0.0104209
Bacteria;Bacteroidetes;Bacteroidia;Bacteroidales;Bacteroidales S24-7 group;Unassigned	0.923593	-0.105764	0.0564226	0.229162	-0.171177	0.000554595	0.00195217	-0.171177	0.000554595	0.00195217	0.0041687	0.0090208
Bacteria;Bacteroidetes;Bacteroidia;Bacteroidales;Bacteroidales S24-7 group;uncultured bacterium	0.73263	-0.0415279	0.714666	0.866832	-0.217206	0.0315404	0.0609694	-0.217206	0.0315404	0.0609694	0.0430691	0.067084
Bacteria;Bacteroidetes;Bacteroidia;Bacteroidales;Porphyromonadaceae;Barnesiella	-5.02745	-0.123835	0.79033	0.891655	-0.595682	0.148944	0.216381	-0.595682	0.148944	0.216381	0.29712	0.347078
Bacteria;Bacteroidetes;Bacteroidia;Bacteroidales;Porphyromonadaceae;Butyricimonas	-4.04132	-0.0687916	0.851932	0.933443	-0.37826	0.24631	0.325799	-0.37826	0.24631	0.325799	0.413477	0.452937
Bacteria;Bacteroidetes;Bacteroidia;Bacteroidales;Porphyromonadaceae;Coprobacter	-2.84996	-0.0361532	0.903315	0.935296	-0.465873	0.0777857	0.128548	-0.465873	0.0777857	0.128548	0.101999	0.136689
Bacteria;Bacteroidetes;Bacteroidia;Bacteroidales;Porphyromonadaceae;Odoribacter	-4.44943	-0.0570574	0.852187	0.933443	-0.395441	0.145089	0.212874	-0.395441	0.145089	0.212874	0.260484	0.31105
Bacteria;Bacteroidetes;Bacteroidia;Bacteroidales;Porphyromonadaceae;Parabacteroides	-6.00077	0.833356	0.0308102	0.147889	-0.445833	0.189175	0.26565	-0.445833	0.189175	0.26565	0.00236413	0.00573295
Bacteria;Bacteroidetes;Bacteroidia;Bacteroidales;Porphyromonadaceae;Porphyromonas	-2.35387	-0.0863004	0.775631	0.8882	2.9053	2.24777e-21	1.48353e-19	2.9053	2.24777e-21	1.48353e-19	6.16242e-07	8.56252e-06
Bacteria;Bacteroidetes;Bacteroidia;Bacteroidales;Porphyromonadaceae;Tannerella	0.902454	-0.104181	0.0911247	0.292172	-0.214448	0.000109923	0.000609639	-0.214448	0.000109923	0.000609639	0.000556772	0.0020415
Bacteria;Bacteroidetes;Bacteroidia;Bacteroidales;Porphyromonadaceae;uncultured	0.76271	-0.0210962	0.790307	0.891655	-0.201574	0.0044755	0.0113609	-0.201574	0.0044755	0.0113609	0.00489095	0.0103184
Bacteria;Bacteroidetes;Bacteroidia;Bacteroidales;Prevotellaceae;Alloprevotella	0.788279	-4.30077	7.55823e-52	3.99075e-50	-0.232513	0.183288	0.260151	-0.232513	0.183288	0.260151	0	0
Bacteria;Bacteroidetes;Bacteroidia;Bacteroidales;Prevotellaceae;Paraprevotella	0.692508	0.0257536	0.866263	0.933443	-0.308978	0.0232174	0.0478858	-0.308978	0.0232174	0.0478858	0.0090981	0.0176758
Bacteria;Bacteroidetes;Bacteroidia;Bacteroidales;Prevotellaceae;Prevotella	0.599547	-4.0299	1.26412e-40	4.76755e-39	-0.0735166	0.716458	0.775184	-0.0735166	0.716458	0.775184	9.71445e-14	2.33147e-12
Bacteria;Bacteroidetes;Bacteroidia;Bacteroidales;Prevotellaceae;Prevotella 1	0.884019	-0.0595344	0.304832	0.626161	-0.21197	5.24606e-05	0.000408563	-0.21197	5.24606e-05	0.000408563	0.000182823	0.00086188
Bacteria;Bacteroidetes;Bacteroidia;Bacteroidales;Prevotellaceae;Prevotella 2	0.745484	-0.101171	0.366719	0.642826	-0.0924373	0.350677	0.42663	-0.0924373	0.350677	0.42663	0.515323	0.546367
Bacteria;Bacteroidetes;Bacteroidia;Bacteroidales;Prevotellaceae;Prevotella 6	0.856305	-0.0300826	0.616831	0.806156	-0.168299	0.00177888	0.00516072	-0.168299	0.00177888	0.00516072	0.00362083	0.00793645
Bacteria;Bacteroidetes;Bacteroidia;Bacteroidales;Prevotellaceae;Prevotella 7	-0.266175	-1.30206	0.00030597	0.003512	-0.0461525	0.882688	0.910272	-0.0461525	0.882688	0.910272	0.0753338	0.104674
Bacteria;Bacteroidetes;Bacteroidia;Bacteroidales;Prevotellaceae;Prevotella 9	0.513795	-0.0604033	0.787685	0.891655	-0.206342	0.298484	0.375237	-0.206342	0.298484	0.375237	0.42616	0.462988
Bacteria;Bacteroidetes;Bacteroidia;Bacteroidales;Prevotellaceae;Prevotellaceae NK3B31 group	0.629971	0.0876429	0.421586	0.682288	-0.0397843	0.679495	0.741268	-0.0397843	0.679495	0.741268	0.296025	0.347078
Bacteria;Bacteroidetes;Bacteroidia;Bacteroidales;Prevotellaceae;Prevotellaceae UCG-001	0.811734	0.0260988	0.681668	0.84887	-0.173973	0.00225846	0.00637159	-0.173973	0.00225846	0.00637159	0.00060556	0.00218997
Bacteria;Bacteroidetes;Bacteroidia;Bacteroidales;Prevotellaceae;Prevotellaceae UCG-003	0.864453	-0.029763	0.626694	0.809223	-0.222079	5.96482e-05	0.000413881	-0.222079	5.96482e-05	0.000413881	6.86765e-05	0.000464887
Bacteria;Bacteroidetes;Bacteroidia;Bacteroidales;Prevotellaceae;Prevotellaceae UCG-004	0.912313	-0.0979778	0.0813134	0.2798	-0.205502	4.94687e-05	0.000408563	-0.205502	4.94687e-05	0.000408563	0.000302749	0.00122963
Bacteria;Bacteroidetes;Bacteroidia;Bacteroidales;Prevotellaceae;uncultured	0.830353	-0.126955	0.13507	0.390243	-0.188329	0.0126138	0.0284619	-0.188329	0.0126138	0.0284619	0.0237977	0.0407961
Bacteria;Bacteroidetes;Bacteroidia;Bacteroidales;Rikenellaceae;Alistipes	-5.95896	-0.0445551	0.893115	0.935296	-0.61145	0.0380756	0.068849	-0.61145	0.0380756	0.068849	0.0544536	0.0821471
Bacteria;Bacteroidetes;Bacteroidia;Bacteroidales;Rikenellaceae;Rikenellaceae RC9 gut group	0.806957	-0.0512615	0.524103	0.728482	-0.218583	0.00240168	0.00667414	-0.218583	0.00240168	0.00667414	0.00363754	0.00793645
Bacteria;Bacteroidetes;Bacteroidia;Bacteroidales;uncultured;uncultured bacterium	0.810533	-0.0888293	0.288054	0.613277	-0.21369	0.00419479	0.0107517	-0.21369	0.00419479	0.0107517	0.00996073	0.0186499
Bacteria;Bacteroidetes;Flavobacteriia;Flavobacteriales;Flavobacteriaceae;Bergeyella	0.856228	-0.190522	0.0143329	0.0879972	-0.131301	0.0553241	0.0960896	-0.131301	0.0553241	0.0960896	0.0370162	0.0599527
Bacteria;Deinococcus-Thermus;Deinococci;Deinococcales;Deinococcaceae;Deinococcus	0.833631	0.00666746	0.914389	0.935296	-0.163808	0.00315812	0.00842165	-0.163808	0.00315812	0.00842165	0.00238873	0.00573295
Bacteria;Firmicutes;Bacilli;Bacillales;Family XI;Gemella	-3.69843	0.0374281	0.915891	0.935296	3.27036	3.4105e-20	1.80075e-18	3.27036	3.4105e-20	1.80075e-18	1.3034e-13	2.86748e-12
Bacteria;Firmicutes;Bacilli;Bacillales;Staphylococcaceae;Staphylococcus	0.84581	-0.024141	0.739152	0.866832	-0.217952	0.000813233	0.00265054	-0.217952	0.000813233	0.00265054	0.000929819	0.00292589
Bacteria;Firmicutes;Bacilli;Lactobacillales;Aerococcaceae;Abiotrophia	0.858109	-0.0211098	0.715843	0.866832	-0.179425	0.000575394	0.00199443	-0.179425	0.000575394	0.00199443	0.000785368	0.00256158
Bacteria;Firmicutes;Bacilli;Lactobacillales;Carnobacteriaceae;Granulicatella	-2.16913	2.74735	6.52957e-29	1.91534e-27	2.75254	4.19143e-34	1.10654e-31	2.75254	4.19143e-34	1.10654e-31	5.07194e-08	8.3687e-07
Bacteria;Firmicutes;Bacilli;Lactobacillales;Enterococcaceae;Enterococcus	0.780437	0.0210758	0.81852	0.907938	-0.130247	0.109817	0.171549	-0.130247	0.109817	0.171549	0.108394	0.14308
Bacteria;Firmicutes;Bacilli;Lactobacillales;Lactobacillaceae;Lactobacillus	0.799827	0.0319873	0.719128	0.866832	0.0169623	0.829105	0.868587	0.0169623	0.829105	0.868587	0.924124	0.931179
Bacteria;Firmicutes;Bacilli;Lactobacillales;Leuconostocaceae;Weissella	0.891582	-0.054776	0.349052	0.631163	-0.22627	1.96032e-05	0.000235239	-0.22627	1.96032e-05	0.000235239	4.78242e-05	0.000341232
Bacteria;Firmicutes;Bacilli;Lactobacillales;Streptococcaceae;Lactococcus	0.887985	-0.0537971	0.336057	0.631163	-0.179164	0.000364243	0.0015025	-0.179164	0.000364243	0.0015025	0.00119626	0.00350902
Bacteria;Firmicutes;Bacilli;Lactobacillales;Streptococcaceae;Streptococcus	-5.45876	1.27468	0.00183564	0.0161536	2.1029	1.7719e-08	5.84728e-07	2.1029	1.7719e-08	5.84728e-07	4.22462e-07	6.19611e-06
Bacteria;Firmicutes;Clostridia;Clostridiales;Christensenellaceae;Catabacter	0.8762	-0.0373996	0.52109	0.728482	-0.212001	5.72838e-05	0.000411085	-0.212001	5.72838e-05	0.000411085	0.000103973	0.000596714
Bacteria;Firmicutes;Clostridia;Clostridiales;Christensenellaceae;Christensenellaceae R-7 group	-4.44862	0.706051	0.0852325	0.281267	0.566465	0.117844	0.177775	0.566465	0.117844	0.177775	0.223698	0.2709
Bacteria;Firmicutes;Clostridia;Clostridiales;Christensenellaceae;uncultured	0.843842	-0.0915114	0.186168	0.481846	-0.13958	0.023155	0.0478858	-0.13958	0.023155	0.0478858	0.0893718	0.120996
Bacteria;Firmicutes;Clostridia;Clostridiales;Clostridiaceae 1;Clostridium sensu stricto 1	-1.77448	-2.07571	2.59712e-10	5.27416e-09	-0.463053	0.0920248	0.14724	-0.463053	0.0920248	0.14724	9.5942e-06	0.000105754
Bacteria;Firmicutes;Clostridia;Clostridiales;Clostridiaceae 1;Clostridium sensu stricto 2	0.883393	-0.0690574	0.28342	0.612046	-0.184677	0.00135473	0.00420764	-0.184677	0.00135473	0.00420764	0.00536757	0.0108171
Bacteria;Firmicutes;Clostridia;Clostridiales;Clostridiales vadinBB60 group;Unassigned	0.896934	-0.0597056	0.271777	0.597715	-0.172006	0.000422511	0.00166482	-0.172006	0.000422511	0.00166482	0.00172423	0.00459796
Bacteria;Firmicutes;Clostridia;Clostridiales;Clostridiales vadinBB60 group;uncultured bacterium	0.43957	-0.185202	0.364676	0.642826	-0.0958496	0.595174	0.659278	-0.0958496	0.595174	0.659278	0.625424	0.652617
Bacteria;Firmicutes;Clostridia;Clostridiales;Clostridiales vadinBB60 group;uncultured organism	0.860549	-0.0211028	0.729089	0.866832	-0.214301	9.8246e-05	0.000588758	-0.214301	9.8246e-05	0.000588758	8.44122e-05	0.000518252
Bacteria;Firmicutes;Clostridia;Clostridiales;Defluviitaleaceae;Defluviitaleaceae UCG-011	0.898371	-0.0859783	0.20016	0.49926	-0.100443	0.090874	0.147182	-0.100443	0.090874	0.147182	0.25481	0.305772
Bacteria;Firmicutes;Clostridia;Clostridiales;Eubacteriaceae;Eubacterium	0.819734	0.0110701	0.862008	0.933443	-0.125724	0.0265225	0.05345	-0.125724	0.0265225	0.05345	0.0271912	0.0451476
Bacteria;Firmicutes;Clostridia;Clostridiales;Eubacteriaceae;Pseudoramibacter	0.905209	-0.0917478	0.132499	0.388665	-0.217119	7.75343e-05	0.000499245	-0.217119	7.75343e-05	0.000499245	0.000401206	0.00160374
Bacteria;Firmicutes;Clostridia;Clostridiales;Family XI;Anaerococcus	0.561349	0.183974	0.0726	0.259006	0.206436	0.0229945	0.0478858	0.206436	0.0229945	0.0478858	0.0883396	0.120215
Bacteria;Firmicutes;Clostridia;Clostridiales;Family XI;Ezakiella	0.841446	0.0021928	0.970199	0.970199	-0.132564	0.0113231	0.0264539	-0.132564	0.0113231	0.0264539	0.0128783	0.0231283
Bacteria;Firmicutes;Clostridia;Clostridiales;Family XI;Finegoldia	0.942414	-0.107724	0.0598966	0.238512	-0.145894	0.00417531	0.0107517	-0.145894	0.00417531	0.0107517	0.0268246	0.0448208
Bacteria;Firmicutes;Clostridia;Clostridiales;Family XI;Gallicola	0.890573	-0.0551095	0.338879	0.631163	-0.215884	3.44736e-05	0.000364041	-0.215884	3.44736e-05	0.000364041	8.84285e-05	0.00051878
Bacteria;Firmicutes;Clostridia;Clostridiales;Family XI;Murdochiella	0.875233	-0.0398151	0.488577	0.714325	-0.200499	0.000110843	0.000609639	-0.200499	0.000110843	0.000609639	0.000205849	0.00094362
Bacteria;Firmicutes;Clostridia;Clostridiales;Family XI;Parvimonas	-2.91006	-1.0162	0.000679254	0.00717292	3.37917	1.55213e-27	1.36588e-25	3.37917	1.55213e-27	1.36588e-25	0	0
Bacteria;Firmicutes;Clostridia;Clostridiales;Family XI;Peptoniphilus	0.82663	-0.00744682	0.915678	0.935296	-0.0980751	0.115821	0.177771	-0.0980751	0.115821	0.177771	0.208998	0.259039
Bacteria;Firmicutes;Clostridia;Clostridiales;Family XI;uncultured	0.866274	-0.0315842	0.587365	0.799301	-0.18467	0.000417939	0.00166482	-0.18467	0.000417939	0.00166482	0.00078594	0.00256158
Bacteria;Firmicutes;Clostridia;Clostridiales;Family XIII;Family XIII AD3011 group	-2.73704	0.0267731	0.901825	0.935296	0.156105	0.416081	0.485082	0.156105	0.416081	0.485082	0.653634	0.676703
Bacteria;Firmicutes;Clostridia;Clostridiales;Family XIII;Family XIII UCG-001	0.849383	-0.460428	2.0838e-05	0.000275061	-0.119883	0.199063	0.275145	-0.119883	0.199063	0.275145	0.000287719	0.00122512
Bacteria;Firmicutes;Clostridia;Clostridiales;Family XIII;Mogibacterium	0.731845	-3.50366	1.11369e-52	7.35038e-51	-0.132959	0.342499	0.420557	-0.132959	0.342499	0.420557	6.21725e-15	1.64135e-13
Bacteria;Firmicutes;Clostridia;Clostridiales;Family XIII;Unassigned	1.67543	-0.0937537	0.454008	0.690522	0.114617	0.300583	0.376084	0.114617	0.300583	0.376084	0.164437	0.20771
Bacteria;Firmicutes;Clostridia;Clostridiales;Family XIII;[Eubacterium] brachy group	0.83977	-0.0523339	0.446436	0.688675	-0.152376	0.0128224	0.0286874	-0.152376	0.0128224	0.0286874	0.0431441	0.067084
Bacteria;Firmicutes;Clostridia;Clostridiales;Family XIII;[Eubacterium] nodatum group	0.857897	-0.160668	0.0433337	0.187543	-0.147058	0.0364342	0.0666138	-0.147058	0.0364342	0.0666138	0.0509828	0.0782527
Bacteria;Firmicutes;Clostridia;Clostridiales;Family XIII;uncultured	0.767281	-0.018972	0.803944	0.903154	-0.108943	0.107956	0.170662	-0.108943	0.107956	0.170662	0.221334	0.269273
Bacteria;Firmicutes;Clostridia;Clostridiales;Lachnospiraceae;Anaerosporobacter	0.89485	-0.0601217	0.305965	0.626161	-0.22746	1.9075e-05	0.000235239	-0.22746	1.9075e-05	0.000235239	5.4878e-05	0.000381257
Bacteria;Firmicutes;Clostridia;Clostridiales;Lachnospiraceae;Anaerostipes	-3.56796	1.34838	0.000295293	0.003512	-0.080889	0.802288	0.854048	-0.080889	0.802288	0.854048	0.00139491	0.00382954
Bacteria;Firmicutes;Clostridia;Clostridiales;Lachnospiraceae;Blautia	-5.2499	1.27014	6.10333e-06	8.48041e-05	-0.263483	0.274913	0.352315	-0.263483	0.274913	0.352315	2.02346e-06	2.54378e-05
Bacteria;Firmicutes;Clostridia;Clostridiales;Lachnospiraceae;Butyrivibrio	0.868539	-0.0454905	0.486529	0.714325	-0.229611	9.95553e-05	0.000588758	-0.229611	9.95553e-05	0.000588758	0.000162087	0.000792425
Bacteria;Firmicutes;Clostridia;Clostridiales;Lachnospiraceae;Butyrivibrio 2	0.905824	-0.112264	0.0422639	0.185961	-0.181738	0.000241699	0.00106347	-0.181738	0.000241699	0.00106347	0.00153153	0.00412576
Bacteria;Firmicutes;Clostridia;Clostridiales;Lachnospiraceae;Catonella	0.871622	-0.124446	0.0605315	0.238512	-0.188329	0.00145249	0.00440755	-0.188329	0.00145249	0.00440755	0.00518701	0.0105336
Bacteria;Firmicutes;Clostridia;Clostridiales;Lachnospiraceae;Coprococcus 1	-4.30809	0.856527	0.00385537	0.0290805	0.389261	0.133771	0.200181	0.389261	0.133771	0.200181	0.0125301	0.0228135
Bacteria;Firmicutes;Clostridia;Clostridiales;Lachnospiraceae;Coprococcus 2	0.678556	0.0444827	0.648114	0.817486	-0.152464	0.0779081	0.128548	-0.152464	0.0779081	0.128548	0.0336633	0.0548587
Bacteria;Firmicutes;Clostridia;Clostridiales;Lachnospiraceae;Coprococcus 3	0.891301	-0.0887016	0.139061	0.390243	-0.203295	0.00016263	0.000795078	-0.203295	0.00016263	0.000795078	0.000807938	0.00260117
Bacteria;Firmicutes;Clostridia;Clostridiales;Lachnospiraceae;Dorea	-4.86954	0.728045	0.0190623	0.111832	0.433258	0.112821	0.17418	0.433258	0.112821	0.17418	0.0550513	0.082577
Bacteria;Firmicutes;Clostridia;Clostridiales;Lachnospiraceae;Eisenbergiella	0.645724	0.100074	0.417337	0.682288	0.000925144	0.993223	0.993223	0.000925144	0.993223	0.993223	0.56689	0.598636
Bacteria;Firmicutes;Clostridia;Clostridiales;Lachnospiraceae;Epulopiscium	0.887085	-0.145617	0.0407772	0.185404	-0.154373	0.0143609	0.0313328	-0.154373	0.0143609	0.0313328	0.0377753	0.060809
Bacteria;Firmicutes;Clostridia;Clostridiales;Lachnospiraceae;Fusicatenibacter	-3.75379	0.77393	0.00362628	0.028157	0.251229	0.280163	0.357309	0.251229	0.280163	0.357309	0.0102036	0.0188374
Bacteria;Firmicutes;Clostridia;Clostridiales;Lachnospiraceae;Howardella	0.688389	-2.13369	9.64941e-21	2.31586e-19	-0.144385	0.415718	0.485082	-0.144385	0.415718	0.485082	1.70936e-06	2.25635e-05
Bacteria;Firmicutes;Clostridia;Clostridiales;Lachnospiraceae;Hungatella	0.257359	0.194698	0.296439	0.62111	0.32797	0.0474368	0.0840492	0.32797	0.0474368	0.0840492	0.146378	0.186685
Bacteria;Firmicutes;Clostridia;Clostridiales;Lachnospiraceae;Incertae Sedis	0.428053	0.279623	0.066811	0.251973	-0.143192	0.286574	0.363728	-0.143192	0.286574	0.363728	0.00175093	0.00462244
Bacteria;Firmicutes;Clostridia;Clostridiales;Lachnospiraceae;Johnsonella	0.887109	-0.141253	0.0256969	0.128794	-0.197436	0.000479103	0.0018069	-0.197436	0.000479103	0.0018069	0.00192377	0.00493083
Bacteria;Firmicutes;Clostridia;Clostridiales;Lachnospiraceae;Lachnoanaerobaculum	0.90187	-0.203693	0.0022225	0.0189271	-0.147852	0.0116179	0.0269047	-0.147852	0.0116179	0.0269047	0.00654785	0.0130957
Bacteria;Firmicutes;Clostridia;Clostridiales;Lachnospiraceae;Lachnoclostridium	-6.76204	0.254379	0.345539	0.631163	-0.516647	0.0310459	0.0609694	-0.516647	0.0310459	0.0609694	0.00453726	0.00973851
Bacteria;Firmicutes;Clostridia;Clostridiales;Lachnospiraceae;Lachnospira	0.218151	0.434214	0.0238081	0.128322	0.144904	0.390344	0.462111	0.144904	0.390344	0.462111	0.0414482	0.0655229
Bacteria;Firmicutes;Clostridia;Clostridiales;Lachnospiraceae;Lachnospiraceae FCS020 group	0.514838	0.194687	0.309472	0.628465	0.192997	0.254376	0.332452	0.192997	0.254376	0.332452	0.4721	0.508711
Bacteria;Firmicutes;Clostridia;Clostridiales;Lachnospiraceae;Lachnospiraceae NC2004 group	0.798211	-0.0231396	0.758676	0.882337	-0.178666	0.00786464	0.0192247	-0.178666	0.00786464	0.0192247	0.010131	0.018835
Bacteria;Firmicutes;Clostridia;Clostridiales;Lachnospiraceae;Lachnospiraceae ND3007 group	-1.80216	0.316796	0.063127	0.24153	-0.105794	0.48062	0.551669	-0.105794	0.48062	0.551669	0.00783358	0.0154333
Bacteria;Firmicutes;Clostridia;Clostridiales;Lachnospiraceae;Lachnospiraceae NK4A136 group	-4.72039	0.329602	0.317079	0.631163	0.348411	0.231641	0.312006	0.348411	0.231641	0.312006	0.445687	0.482218
Bacteria;Firmicutes;Clostridia;Clostridiales;Lachnospiraceae;Lachnospiraceae UCG-001	0.888314	-0.119387	0.143422	0.39441	-0.25621	0.00046154	0.00179186	-0.25621	0.00046154	0.00179186	0.0012539	0.00358154
Bacteria;Firmicutes;Clostridia;Clostridiales;Lachnospiraceae;Lachnospiraceae UCG-003	0.891965	-0.101637	0.0918572	0.292172	-0.203959	0.000165808	0.000795876	-0.203959	0.000165808	0.000795876	0.000944063	0.00292589
Bacteria;Firmicutes;Clostridia;Clostridiales;Lachnospiraceae;Lachnospiraceae UCG-004	-5.61929	0.268725	0.390132	0.662605	-0.0820684	0.766237	0.822303	-0.0820684	0.766237	0.822303	0.422012	0.460376
Bacteria;Firmicutes;Clostridia;Clostridiales;Lachnospiraceae;Lachnospiraceae UCG-005	0.668616	0.0517552	0.607433	0.806156	-0.142161	0.111423	0.173033	-0.142161	0.111423	0.173033	0.0522122	0.0796764
Bacteria;Firmicutes;Clostridia;Clostridiales;Lachnospiraceae;Lachnospiraceae UCG-008	0.834348	-0.088551	0.231792	0.550201	-0.153617	0.0195905	0.0420479	-0.153617	0.0195905	0.0420479	0.0705203	0.0985045
Bacteria;Firmicutes;Clostridia;Clostridiales;Lachnospiraceae;Lachnospiraceae UCG-010	0.912913	-0.115751	0.0468051	0.196136	-0.242223	4.3741e-06	8.88279e-05	-0.242223	4.3741e-06	8.88279e-05	3.54733e-05	0.000283786
Bacteria;Firmicutes;Clostridia;Clostridiales;Lachnospiraceae;Lactonifactor	0.867304	-0.027858	0.638423	0.816404	-0.220095	4.09531e-05	0.000383514	-0.220095	4.09531e-05	0.000383514	4.33414e-05	0.000321414
Bacteria;Firmicutes;Clostridia;Clostridiales;Lachnospiraceae;Marvinbryantia	0.779566	-0.0175204	0.814755	0.907575	-0.121385	0.0674848	0.11445	-0.121385	0.0674848	0.11445	0.125153	0.161173
Bacteria;Firmicutes;Clostridia;Clostridiales;Lachnospiraceae;Moryella	0.892373	-0.0715424	0.233419	0.550201	-0.219197	5.2618e-05	0.000408563	-0.219197	5.2618e-05	0.000408563	0.000212818	0.000952272
Bacteria;Firmicutes;Clostridia;Clostridiales;Lachnospiraceae;Oribacterium	0.868698	-0.224134	0.00309875	0.0255647	-0.133752	0.0443124	0.0790437	-0.133752	0.0443124	0.0790437	0.0129752	0.0231449
Bacteria;Firmicutes;Clostridia;Clostridiales;Lachnospiraceae;Pseudobutyrivibrio	-4.55412	1.18787	0.00871698	0.0590073	-0.32183	0.417097	0.485082	-0.32183	0.417097	0.485082	0.00946535	0.0181076
Bacteria;Firmicutes;Clostridia;Clostridiales;Lachnospiraceae;Roseburia	-6.22921	1.01877	0.00172953	0.0157447	0.619426	0.0298689	0.0592887	0.619426	0.0298689	0.0592887	0.00510014	0.0104375
Bacteria;Firmicutes;Clostridia;Clostridiales;Lachnospiraceae;Shuttleworthia	0.912266	-0.0929774	0.0944782	0.296931	-0.185808	0.000197535	0.000899125	-0.185808	0.000197535	0.000899125	0.00136857	0.00380318
Bacteria;Firmicutes;Clostridia;Clostridiales;Lachnospiraceae;Stomatobaculum	0.871966	-0.0591725	0.317775	0.631163	-0.181033	0.000657682	0.002226	-0.181033	0.000657682	0.002226	0.00228403	0.00563536
Bacteria;Firmicutes;Clostridia;Clostridiales;Lachnospiraceae;Tyzzerella	0.800098	-0.216606	0.0700134	0.253701	-0.152114	0.149172	0.216381	-0.152114	0.149172	0.216381	0.140559	0.180134
Bacteria;Firmicutes;Clostridia;Clostridiales;Lachnospiraceae;Tyzzerella 3	1.53086	-0.0172095	0.899048	0.935296	0.137822	0.251106	0.329811	0.137822	0.251106	0.329811	0.349729	0.394566
Bacteria;Firmicutes;Clostridia;Clostridiales;Lachnospiraceae;Tyzzerella 4	0.481449	0.285987	0.0407883	0.185404	0.0756876	0.537852	0.606807	0.0756876	0.537852	0.606807	0.0642698	0.0912216
Bacteria;Firmicutes;Clostridia;Clostridiales;Lachnospiraceae;Unassigned	-4.76869	0.932681	0.000957801	0.00958465	-0.473227	0.0553243	0.0960896	-0.473227	0.0553243	0.0960896	6.25122e-06	7.50146e-05
Bacteria;Firmicutes;Clostridia;Clostridiales;Lachnospiraceae;[Eubacterium] hallii group	-2.94396	0.575479	0.0256636	0.128794	-0.0370602	0.869906	0.907728	-0.0370602	0.869906	0.907728	0.0185238	0.0324499
Bacteria;Firmicutes;Clostridia;Clostridiales;Lachnospiraceae;[Eubacterium] oxidoreducens group	0.89214	-0.0574501	0.34742	0.631163	-0.240241	1.46946e-05	0.000234041	-0.240241	1.46946e-05	0.000234041	3.25571e-05	0.000268596
Bacteria;Firmicutes;Clostridia;Clostridiales;Lachnospiraceae;[Eubacterium] ruminantium group	0.805785	-0.0369331	0.604996	0.806156	-0.220692	0.000581708	0.00199443	-0.220692	0.000581708	0.00199443	0.000696666	0.00238857
Bacteria;Firmicutes;Clostridia;Clostridiales;Lachnospiraceae;[Eubacterium] ventriosum group	0.486685	0.243052	0.0630863	0.24153	0.0106558	0.926163	0.944043	0.0106558	0.926163	0.944043	0.0486247	0.0750697
Bacteria;Firmicutes;Clostridia;Clostridiales;Lachnospiraceae;[Ruminococcus] gauvreauii group	0.61388	0.112163	0.340946	0.631163	-0.169237	0.104775	0.16663	-0.169237	0.104775	0.16663	0.00983543	0.0185468
Bacteria;Firmicutes;Clostridia;Clostridiales;Lachnospiraceae;uncultured	-5.81912	0.444748	0.137481	0.390243	0.106686	0.685926	0.745204	0.106686	0.685926	0.745204	0.311408	0.362166
Bacteria;Firmicutes;Clostridia;Clostridiales;Peptococcaceae;Peptococcus	0.669712	-0.0820932	0.437098	0.682288	-0.082464	0.37712	0.450497	-0.082464	0.37712	0.450497	0.599653	0.628208
Bacteria;Firmicutes;Clostridia;Clostridiales;Peptococcaceae;uncultured	0.76168	0.00757125	0.914723	0.935296	-0.176986	0.0050914	0.0128012	-0.176986	0.0050914	0.0128012	0.00290884	0.00667464
Bacteria;Firmicutes;Clostridia;Clostridiales;Peptostreptococcaceae;Filifactor	0.887137	-0.19726	0.00717834	0.0498706	-0.196688	0.0024835	0.00682963	-0.196688	0.0024835	0.00682963	0.00319596	0.00712361
Bacteria;Firmicutes;Clostridia;Clostridiales;Peptostreptococcaceae;Intestinibacter	1.14111	-0.124233	0.266894	0.597458	-0.0615279	0.533255	0.604203	-0.0615279	0.533255	0.604203	0.47917	0.514232
Bacteria;Firmicutes;Clostridia;Clostridiales;Peptostreptococcaceae;Peptoclostridium	-4.34222	-1.35493	0.000429506	0.00472457	0.768975	0.0222984	0.0474741	0.768975	0.0222984	0.0474741	1.18962e-07	1.84742e-06
Bacteria;Firmicutes;Clostridia;Clostridiales;Peptostreptococcaceae;Peptostreptococcus	0.738331	0.0368083	0.647379	0.817486	-0.102245	0.151534	0.218606	-0.102245	0.151534	0.218606	0.103164	0.137552
Bacteria;Firmicutes;Clostridia;Clostridiales;Peptostreptococcaceae;Romboutsia	0.843842	-0.0429637	0.54319	0.750687	-0.201173	0.00148757	0.00446271	-0.201173	0.00148757	0.00446271	0.00304589	0.00687278
Bacteria;Firmicutes;Clostridia;Clostridiales;Peptostreptococcaceae;Unassigned	0.886706	-0.0588036	0.334072	0.631163	-0.220033	6.27093e-05	0.000413881	-0.220033	6.27093e-05	0.000413881	0.000181649	0.00086188
Bacteria;Firmicutes;Clostridia;Clostridiales;Ruminococcaceae;Anaerofilum	0.83065	0.00460346	0.940382	0.949171	-0.130018	0.0177217	0.0383486	-0.130018	0.0177217	0.0383486	0.0195885	0.0337998
Bacteria;Firmicutes;Clostridia;Clostridiales;Ruminococcaceae;Anaerotruncus	-3.02854	0.249007	0.331964	0.631163	-0.0159704	0.943785	0.954633	-0.0159704	0.943785	0.954633	0.357547	0.40167
Bacteria;Firmicutes;Clostridia;Clostridiales;Ruminococcaceae;Candidatus Soleaferrea	0.865363	-0.0507601	0.379268	0.654424	-0.17901	0.000553896	0.00195217	-0.17901	0.000553896	0.00195217	0.00187904	0.00489187
Bacteria;Firmicutes;Clostridia;Clostridiales;Ruminococcaceae;Faecalibacterium	-7.02293	1.0117	0.00165654	0.0156188	0.0617591	0.825538	0.868295	0.0617591	0.825538	0.868295	0.00321102	0.00712361
Bacteria;Firmicutes;Clostridia;Clostridiales;Ruminococcaceae;Fastidiosipila	0.89238	-0.0533944	0.323375	0.631163	-0.186848	0.00012591	0.000639234	-0.186848	0.00012591	0.000639234	0.000407009	0.00160374
Bacteria;Firmicutes;Clostridia;Clostridiales;Ruminococcaceae;Flavonifractor	-3.05279	-0.35501	0.285158	0.612046	-0.667842	0.0236655	0.0484317	-0.667842	0.0236655	0.0484317	0.0814014	0.111927
Bacteria;Firmicutes;Clostridia;Clostridiales;Ruminococcaceae;Hydrogenoanaerobacterium	0.796027	-0.03998	0.611744	0.806156	-0.128579	0.0658845	0.112945	-0.128579	0.0658845	0.112945	0.168562	0.211321
Bacteria;Firmicutes;Clostridia;Clostridiales;Ruminococcaceae;Intestinimonas	0.899684	-0.0886044	0.17004	0.444462	-0.270255	4.11349e-06	8.88279e-05	-0.270255	4.11349e-06	8.88279e-05	2.6832e-05	0.000236121
Bacteria;Firmicutes;Clostridia;Clostridiales;Ruminococcaceae;Oscillibacter	0.802762	-0.0935559	0.227672	0.549898	-0.119767	0.0811896	0.132309	-0.119767	0.0811896	0.132309	0.211781	0.260048
Bacteria;Firmicutes;Clostridia;Clostridiales;Ruminococcaceae;Oscillospira	0.734225	0.0407858	0.622912	0.809223	-0.123988	0.091902	0.14724	-0.123988	0.091902	0.14724	0.0563176	0.0839991
Bacteria;Firmicutes;Clostridia;Clostridiales;Ruminococcaceae;Pseudoflavonifractor	0.88638	-0.0642267	0.29171	0.616092	-0.208792	0.000141773	0.000706189	-0.208792	0.000141773	0.000706189	0.000503166	0.00189766
Bacteria;Firmicutes;Clostridia;Clostridiales;Ruminococcaceae;Ruminiclostridium	0.453897	0.137297	0.411814	0.682288	-0.105361	0.475887	0.548621	-0.105361	0.475887	0.548621	0.213317	0.26072
Bacteria;Firmicutes;Clostridia;Clostridiales;Ruminococcaceae;Ruminiclostridium 1	0.823815	0.0108744	0.862761	0.933443	-0.195517	0.000545247	0.00195217	-0.195517	0.000545247	0.00195217	0.000150295	0.000750315
Bacteria;Firmicutes;Clostridia;Clostridiales;Ruminococcaceae;Ruminiclostridium 5	-3.57634	0.927028	0.00405072	0.0297053	-0.192958	0.493542	0.564048	-0.192958	0.493542	0.564048	0.00202824	0.00514861
Bacteria;Firmicutes;Clostridia;Clostridiales;Ruminococcaceae;Ruminiclostridium 6	0.525372	0.112009	0.438563	0.682288	-0.151171	0.237279	0.317977	-0.151171	0.237279	0.317977	0.0704308	0.0985045
Bacteria;Firmicutes;Clostridia;Clostridiales;Ruminococcaceae;Ruminiclostridium 9	-3.63274	0.214071	0.458813	0.692152	-0.236969	0.35359	0.427509	-0.236969	0.35359	0.427509	0.211685	0.260048
Bacteria;Firmicutes;Clostridia;Clostridiales;Ruminococcaceae;Ruminococcaceae NK4A214 group	-2.10124	0.501047	0.0553123	0.228163	0.569695	0.0139862	0.0310283	0.569695	0.0139862	0.0310283	0.100609	0.135514
Bacteria;Firmicutes;Clostridia;Clostridiales;Ruminococcaceae;Ruminococcaceae UCG-002	-4.67777	0.483906	0.189773	0.486408	0.365575	0.261933	0.338972	0.365575	0.261933	0.338972	0.369311	0.40996
Bacteria;Firmicutes;Clostridia;Clostridiales;Ruminococcaceae;Ruminococcaceae UCG-003	-2.771	0.180981	0.431747	0.682288	0.290786	0.153666	0.220477	0.290786	0.153666	0.220477	0.369585	0.40996
Bacteria;Firmicutes;Clostridia;Clostridiales;Ruminococcaceae;Ruminococcaceae UCG-004	0.877623	-0.089881	0.200461	0.49926	-0.219443	0.000493489	0.00180946	-0.219443	0.000493489	0.00180946	0.00227929	0.00563536
Bacteria;Firmicutes;Clostridia;Clostridiales;Ruminococcaceae;Ruminococcaceae UCG-005	-2.89823	0.526939	0.0380349	0.179308	0.186009	0.404815	0.477103	0.186009	0.404815	0.477103	0.0665275	0.0939212
Bacteria;Firmicutes;Clostridia;Clostridiales;Ruminococcaceae;Ruminococcaceae UCG-007	0.872793	-0.0364147	0.506929	0.728482	-0.194698	8.50827e-05	0.000534805	-0.194698	8.50827e-05	0.000534805	0.000150631	0.000750315
Bacteria;Firmicutes;Clostridia;Clostridiales;Ruminococcaceae;Ruminococcaceae UCG-009	0.842177	-0.020494	0.735658	0.866832	-0.235996	1.82483e-05	0.000235239	-0.235996	1.82483e-05	0.000235239	1.03004e-05	0.000108772
Bacteria;Firmicutes;Clostridia;Clostridiales;Ruminococcaceae;Ruminococcaceae UCG-010	0.640067	-0.00744713	0.951977	0.955597	-0.10609	0.332225	0.409847	-0.10609	0.332225	0.409847	0.499662	0.532008
Bacteria;Firmicutes;Clostridia;Clostridiales;Ruminococcaceae;Ruminococcaceae UCG-011	0.905824	-0.0859881	0.147137	0.400456	-0.19675	0.000222388	0.00099509	-0.19675	0.000222388	0.00099509	0.00140706	0.00382954
Bacteria;Firmicutes;Clostridia;Clostridiales;Ruminococcaceae;Ruminococcaceae UCG-013	0.644141	0.0848418	0.428639	0.682288	-0.194017	0.041536	0.0745952	-0.194017	0.041536	0.0745952	0.00467917	0.0099621
Bacteria;Firmicutes;Clostridia;Clostridiales;Ruminococcaceae;Ruminococcaceae UCG-014	-2.13167	0.159676	0.513432	0.728482	0.017042	0.937047	0.951463	0.017042	0.937047	0.951463	0.67914	0.700363
Bacteria;Firmicutes;Clostridia;Clostridiales;Ruminococcaceae;Ruminococcaceae V9D2013 group	0.890573	-0.0551095	0.338879	0.631163	-0.215884	3.44736e-05	0.000364041	-0.215884	3.44736e-05	0.000364041	8.84285e-05	0.00051878
Bacteria;Firmicutes;Clostridia;Clostridiales;Ruminococcaceae;Ruminococcus 1	0.75679	-0.0258158	0.913491	0.935296	-0.0218444	0.917144	0.938473	-0.0218444	0.917144	0.938473	0.99371	0.99371
Bacteria;Firmicutes;Clostridia;Clostridiales;Ruminococcaceae;Ruminococcus 2	-3.20882	0.792153	0.0123446	0.0794874	0.197943	0.47556	0.548621	0.197943	0.47556	0.548621	0.026316	0.0442511
Bacteria;Firmicutes;Clostridia;Clostridiales;Ruminococcaceae;Subdoligranulum	-5.16481	0.814957	0.0258564	0.128794	0.317732	0.322727	0.399999	0.317732	0.322727	0.399999	0.0796858	0.110142
Bacteria;Firmicutes;Clostridia;Clostridiales;Ruminococcaceae;Unassigned	-4.57605	0.490902	0.13734	0.390243	0.0951697	0.743693	0.801368	0.0951697	0.743693	0.801368	0.318127	0.365155
Bacteria;Firmicutes;Clostridia;Clostridiales;Ruminococcaceae;[Eubacterium] coprostanoligenes group	-3.06703	0.346008	0.305681	0.626161	-0.070735	0.812404	0.861344	-0.070735	0.812404	0.861344	0.38579	0.424369
Bacteria;Firmicutes;Clostridia;Clostridiales;Ruminococcaceae;uncultured	-4.427	0.355803	0.22363	0.546652	-0.335441	0.194275	0.271369	-0.335441	0.194275	0.271369	0.0431981	0.067084
Bacteria;Firmicutes;Clostridia;Clostridiales;Unassigned;Unassigned	0.695384	-0.201662	0.263558	0.597458	-0.249904	0.117517	0.177775	-0.249904	0.117517	0.177775	0.156485	0.198615
Bacteria;Firmicutes;Clostridia;Thermoanaerobacterales;Thermoanaerobacteraceae;Gelria	0.733215	0.053224	0.439352	0.682288	-0.0575382	0.34431	0.420824	-0.0575382	0.34431	0.420824	0.177598	0.221159
Bacteria;Firmicutes;Erysipelotrichia;Erysipelotrichales;Erysipelotrichaceae;Asteroleplasma	0.873778	-0.0383857	0.497314	0.721379	-0.196688	0.000115753	0.000623648	-0.196688	0.000115753	0.000623648	0.000221817	0.000975993
Bacteria;Firmicutes;Erysipelotrichia;Erysipelotrichales;Erysipelotrichaceae;Candidatus Stoquefichus	0.88323	-0.044553	0.448682	0.688675	-0.219238	3.78197e-05	0.000383514	-0.219238	3.78197e-05	0.000383514	7.32775e-05	0.000471836
Bacteria;Firmicutes;Erysipelotrichia;Erysipelotrichales;Erysipelotrichaceae;Catenibacterium	0.833438	-0.057902	0.47974	0.714325	-0.116173	0.1096	0.171549	-0.116173	0.1096	0.171549	0.283474	0.335593
Bacteria;Firmicutes;Erysipelotrichia;Erysipelotrichales;Erysipelotrichaceae;Dielma	0.905683	-0.179638	0.0816082	0.2798	-0.196468	0.0315133	0.0609694	-0.196468	0.0315133	0.0609694	0.0599539	0.0884237
Bacteria;Firmicutes;Erysipelotrichia;Erysipelotrichales;Erysipelotrichaceae;Erysipelatoclostridium	0.499708	-0.102007	0.572088	0.782546	-0.075449	0.636218	0.69984	-0.075449	0.636218	0.69984	0.828649	0.841397
Bacteria;Firmicutes;Erysipelotrichia;Erysipelotrichales;Erysipelotrichaceae;Erysipelotrichaceae UCG-001	0.860029	-0.0264612	0.650273	0.817486	-0.183241	0.000478813	0.0018069	-0.183241	0.000478813	0.0018069	0.00073721	0.00247151
Bacteria;Firmicutes;Erysipelotrichia;Erysipelotrichales;Erysipelotrichaceae;Erysipelotrichaceae UCG-003	-2.38573	-0.0941083	0.709442	0.866832	-0.122649	0.582701	0.651835	-0.122649	0.582701	0.651835	0.846289	0.856016
Bacteria;Firmicutes;Erysipelotrichia;Erysipelotrichales;Erysipelotrichaceae;Erysipelotrichaceae UCG-004	0.939119	-0.157915	0.0114604	0.0756386	-0.242092	1.63333e-05	0.000235239	-0.242092	1.63333e-05	0.000235239	0.000110353	0.000619791
Bacteria;Firmicutes;Erysipelotrichia;Erysipelotrichales;Erysipelotrichaceae;Erysipelotrichaceae UCG-006	0.899342	-0.0983315	0.10114	0.314129	-0.209888	0.000100415	0.000588758	-0.209888	0.000100415	0.000588758	0.000510406	0.00189785
Bacteria;Firmicutes;Erysipelotrichia;Erysipelotrichales;Erysipelotrichaceae;Faecalicoccus	0.838255	-0.0108059	0.860048	0.933443	-0.174263	0.00151513	0.00449431	-0.174263	0.00151513	0.00449431	0.00189004	0.00489187
Bacteria;Firmicutes;Erysipelotrichia;Erysipelotrichales;Erysipelotrichaceae;Faecalitalea	0.843438	-0.0290202	0.731429	0.866832	-0.198605	0.00847737	0.0201624	-0.198605	0.00847737	0.0201624	0.012852	0.0231283
Bacteria;Firmicutes;Erysipelotrichia;Erysipelotrichales;Erysipelotrichaceae;Holdemanella	0.729492	-0.071498	0.640135	0.816404	-0.362168	0.00795619	0.01927	-0.362168	0.00795619	0.01927	0.00674302	0.0133846
Bacteria;Firmicutes;Erysipelotrichia;Erysipelotrichales;Erysipelotrichaceae;Holdemania	0.913051	-0.243033	0.0132496	0.0832834	-0.2626	0.00256085	0.00696975	-0.2626	0.00256085	0.00696975	0.0049969	0.0103873
Bacteria;Firmicutes;Erysipelotrichia;Erysipelotrichales;Erysipelotrichaceae;Incertae Sedis	0.858069	-0.113404	0.358331	0.642826	-0.202141	0.0648688	0.11193	-0.202141	0.0648688	0.11193	0.168897	0.211321
Bacteria;Firmicutes;Erysipelotrichia;Erysipelotrichales;Erysipelotrichaceae;Solobacterium	-0.127307	-2.70461	2.46642e-21	6.51135e-20	0.69839	0.00177575	0.00516072	0.69839	0.00177575	0.00516072	0	0
Bacteria;Firmicutes;Erysipelotrichia;Erysipelotrichales;Erysipelotrichaceae;Turicibacter	0.859238	-0.133729	0.0786559	0.276869	-0.303296	1.04231e-05	0.000183446	-0.303296	1.04231e-05	0.000183446	3.24608e-05	0.000268596
Bacteria;Firmicutes;Erysipelotrichia;Erysipelotrichales;Erysipelotrichaceae;Unassigned	0.788133	0.0517568	0.403113	0.677845	-0.144425	0.00886793	0.020903	-0.144425	0.00886793	0.020903	0.00121616	0.0035282
Bacteria;Firmicutes;Erysipelotrichia;Erysipelotrichales;Erysipelotrichaceae;uncultured	0.722618	0.0231787	0.776067	0.8882	-0.0763315	0.289806	0.36607	-0.0763315	0.289806	0.36607	0.318077	0.365155
Bacteria;Firmicutes;Negativicutes;Selenomonadales;Acidaminococcaceae;Acidaminococcus	0.897957	-0.19975	0.0686486	0.253701	-0.207117	0.0329435	0.062569	-0.207117	0.0329435	0.062569	0.0409987	0.0652027
Bacteria;Firmicutes;Negativicutes;Selenomonadales;Acidaminococcaceae;Phascolarctobacterium	-5.07812	0.825493	0.0289711	0.141636	0.373889	0.260555	0.33885	0.373889	0.260555	0.33885	0.0837099	0.114505
Bacteria;Firmicutes;Negativicutes;Selenomonadales;Acidaminococcaceae;Succiniclasticum	0.892253	-0.101271	0.0876146	0.285559	-0.169077	0.00140442	0.00431125	-0.169077	0.00140442	0.00431125	0.00910569	0.0176758
Bacteria;Firmicutes;Negativicutes;Selenomonadales;Unassigned;Unassigned	0.821766	-0.0074313	0.914315	0.935296	-0.209797	0.000720386	0.00237727	-0.209797	0.000720386	0.00237727	0.000460502	0.0017794
Bacteria;Firmicutes;Negativicutes;Selenomonadales;Veillonellaceae;Allisonella	0.713472	0.0381523	0.628374	0.809223	-0.149518	0.0328875	0.062569	-0.149518	0.0328875	0.062569	0.010726	0.0196644
Bacteria;Firmicutes;Negativicutes;Selenomonadales;Veillonellaceae;Anaeroglobus	0.898375	-0.0648985	0.266353	0.597458	-0.177494	0.000699252	0.00233674	-0.177494	0.000699252	0.00233674	0.0027586	0.00638835
Bacteria;Firmicutes;Negativicutes;Selenomonadales;Veillonellaceae;Centipeda	0.905334	-0.0971838	0.127055	0.376883	-0.213965	0.000185153	0.000857552	-0.213965	0.000185153	0.000857552	0.000942277	0.00292589
Bacteria;Firmicutes;Negativicutes;Selenomonadales;Veillonellaceae;Dialister	-3.32232	-2.654	2.78749e-09	4.90599e-08	0.795968	0.0348295	0.0643005	0.795968	0.0348295	0.0643005	5.59632e-11	1.13648e-09
Bacteria;Firmicutes;Negativicutes;Selenomonadales;Veillonellaceae;Megamonas	0.854443	-0.0401076	0.545954	0.750687	-0.210908	0.000413322	0.00166482	-0.210908	0.000413322	0.00166482	0.00095313	0.00292589
Bacteria;Firmicutes;Negativicutes;Selenomonadales;Veillonellaceae;Megasphaera	0.773342	-0.0643854	0.518732	0.728482	-0.190602	0.0316394	0.0609694	-0.190602	0.0316394	0.0609694	0.0618293	0.0894465
Bacteria;Firmicutes;Negativicutes;Selenomonadales;Veillonellaceae;Mitsuokella	0.872066	-0.0415237	0.510588	0.728482	-0.230257	5.44908e-05	0.000411016	-0.230257	5.44908e-05	0.000411016	8.0995e-05	0.000509112
Bacteria;Firmicutes;Negativicutes;Selenomonadales;Veillonellaceae;Negativicoccus	0.874724	-0.0393901	0.489746	0.714325	-0.199906	0.000102587	0.000588758	-0.199906	0.000102587	0.000588758	0.00020731	0.00094362
Bacteria;Firmicutes;Negativicutes;Selenomonadales;Veillonellaceae;Selenomonas	0.777936	-6.87551	1.78027e-111	4.6999e-109	-0.0715885	0.522953	0.595085	-0.0715885	0.522953	0.595085	0	0
Bacteria;Firmicutes;Negativicutes;Selenomonadales;Veillonellaceae;Selenomonas 3	0.728467	-4.49847	3.0802e-74	4.06586e-72	-0.0317878	0.800759	0.854048	-0.0317878	0.800759	0.854048	0	0
Bacteria;Firmicutes;Negativicutes;Selenomonadales;Veillonellaceae;Selenomonas 4	0.833733	-3.33395	7.8909e-60	6.94399e-58	-0.151875	0.197788	0.274821	-0.151875	0.197788	0.274821	1.55431e-15	4.55932e-14
Bacteria;Firmicutes;Negativicutes;Selenomonadales;Veillonellaceae;Veillonella	-4.90641	1.96916	3.40735e-06	5.29142e-05	1.92771	3.19519e-07	9.37256e-06	1.92771	3.19519e-07	9.37256e-06	1.88998e-05	0.000178198
Bacteria;Firmicutes;Negativicutes;Selenomonadales;Veillonellaceae;uncultured	0.902699	-0.266662	0.000980248	0.00958465	-0.207908	0.00351946	0.00929137	-0.207908	0.00351946	0.00929137	0.0010709	0.0032127
Bacteria;Fusobacteria;Fusobacteriia;Fusobacteriales;Fusobacteriaceae;Fusobacterium	-7.05273	-1.15875	0.00633656	0.0452122	3.52191	1.55722e-17	6.85178e-16	3.52191	1.55722e-17	6.85178e-16	0	0
Bacteria;Fusobacteria;Fusobacteriia;Fusobacteriales;Leptotrichiaceae;Leptotrichia	0.206921	-4.49319	4.67673e-43	2.05776e-41	0.322814	0.134212	0.200181	0.322814	0.134212	0.200181	0	0
Bacteria;Fusobacteria;Fusobacteriia;Fusobacteriales;boneC3G7;uncultured Fusobacterium sp.	0.835632	-0.00908739	0.903945	0.935296	-0.2002	0.00296882	0.00799763	-0.2002	0.00296882	0.00799763	0.0024111	0.00573452
Bacteria;Lentisphaerae;Lentisphaeria;Victivallales;Victivallaceae;Victivallis	0.631744	0.0483374	0.742061	0.866832	-0.113176	0.383589	0.45616	-0.113176	0.383589	0.45616	0.321432	0.367351
Bacteria;Proteobacteria;Alphaproteobacteria;Rhodospirillales;Rhodospirillaceae;Thalassospira	-4.22886	-0.0675899	0.861104	0.933443	0.476407	0.163949	0.23396	0.476407	0.163949	0.23396	0.261565	0.31105
Bacteria;Proteobacteria;Alphaproteobacteria;Rhodospirillales;Rhodospirillaceae;uncultured	0.889054	-0.121376	0.0464731	0.196136	-0.224727	4.21284e-05	0.000383514	-0.224727	4.21284e-05	0.000383514	0.000296881	0.00122963
Bacteria;Proteobacteria;Betaproteobacteria;Burkholderiales;Alcaligenaceae;Parasutterella	-2.00204	0.288164	0.273776	0.597715	-0.272242	0.242063	0.322751	-0.272242	0.242063	0.322751	0.0386931	0.0619089
Bacteria;Proteobacteria;Betaproteobacteria;Burkholderiales;Alcaligenaceae;Sutterella	-6.50023	1.24642	0.00354353	0.028157	1.08361	0.00410075	0.0107188	1.08361	0.00410075	0.0107188	0.00938371	0.0180825
Bacteria;Proteobacteria;Betaproteobacteria;Burkholderiales;Comamonadaceae;Pelomonas	0.876768	-0.0396195	0.484906	0.714325	-0.217119	2.39579e-05	0.000274996	-0.217119	2.39579e-05	0.000274996	4.38291e-05	0.000321414
Bacteria;Proteobacteria;Betaproteobacteria;Burkholderiales;Comamonadaceae;Unassigned	0.873725	-0.0364275	0.524286	0.728482	-0.207052	6.21119e-05	0.000413881	-0.207052	6.21119e-05	0.000413881	0.000112689	0.000619791
Bacteria;Proteobacteria;Betaproteobacteria;Burkholderiales;Oxalobacteraceae;Massilia	0.667728	0.150101	0.153053	0.408142	-0.0941479	0.309761	0.38574	-0.0941479	0.309761	0.38574	0.0185604	0.0324499
Bacteria;Proteobacteria;Betaproteobacteria;Burkholderiales;Oxalobacteraceae;Oxalobacter	0.892312	-0.0951521	0.103949	0.3191	-0.262481	8.65695e-07	2.28543e-05	-0.262481	8.65695e-07	2.28543e-05	9.61404e-06	0.000105754
Bacteria;Proteobacteria;Betaproteobacteria;Burkholderiales;Unassigned;Unassigned	0.897954	-0.0578655	0.318772	0.631163	-0.242941	4.20906e-06	8.88279e-05	-0.242941	4.20906e-06	8.88279e-05	1.08091e-05	0.000109754
Bacteria;Proteobacteria;Betaproteobacteria;Neisseriales;Neisseriaceae;Eikenella	0.488172	0.0103697	0.94198	0.949171	0.269049	0.0337245	0.0635948	0.269049	0.0337245	0.0635948	0.053018	0.080441
Bacteria;Proteobacteria;Betaproteobacteria;Neisseriales;Neisseriaceae;Kingella	0.820064	0.0198116	0.738223	0.866832	-0.141785	0.00737318	0.0181918	-0.141785	0.00737318	0.0181918	0.00492469	0.0103184
Bacteria;Proteobacteria;Betaproteobacteria;Neisseriales;Neisseriaceae;Neisseria	0.663304	0.110388	0.214168	0.528414	-0.0423805	0.588719	0.655788	-0.0423805	0.588719	0.655788	0.119531	0.154687
Bacteria;Proteobacteria;Deltaproteobacteria;Desulfovibrionales;Desulfovibrionaceae;Bilophila	-4.56414	0.253632	0.424614	0.682288	0.14839	0.596847	0.659278	0.14839	0.596847	0.659278	0.696569	0.715541
Bacteria;Proteobacteria;Deltaproteobacteria;Desulfovibrionales;Desulfovibrionaceae;Desulfovibrio	-3.47283	0.21606	0.611744	0.806156	0.469645	0.212639	0.292378	0.469645	0.212639	0.292378	0.499765	0.532008
Bacteria;Proteobacteria;Deltaproteobacteria;Desulfovibrionales;Desulfovibrionaceae;uncultured	0.876303	-0.0663165	0.267046	0.597458	-0.193749	0.000308637	0.00129334	-0.193749	0.000308637	0.00129334	0.00115161	0.00341602
Bacteria;Proteobacteria;Epsilonproteobacteria;Campylobacterales;Campylobacteraceae;Campylobacter	-3.3376	-1.28893	5.62241e-06	8.24619e-05	3.64169	3.56604e-33	4.70717e-31	3.64169	3.56604e-33	4.70717e-31	0	0
Bacteria;Proteobacteria;Epsilonproteobacteria;Campylobacterales;Helicobacteraceae;Helicobacter	0.945394	-0.111586	0.0838717	0.281267	-0.140424	0.0142356	0.0313184	-0.140424	0.0142356	0.0313184	0.061617	0.0894465
Bacteria;Proteobacteria;Gammaproteobacteria;Aeromonadales;Aeromonadaceae;Aeromonas	0.743928	0.0202814	0.777175	0.8882	-0.0696667	0.272034	0.350327	-0.0696667	0.272034	0.350327	0.339498	0.386325
Bacteria;Proteobacteria;Gammaproteobacteria;Aeromonadales;Succinivibrionaceae;Anaerobiospirillum	0.824394	0.0168086	0.776906	0.8882	-0.0962374	0.0676296	0.11445	-0.0962374	0.0676296	0.11445	0.0640599	0.0912216
Bacteria;Proteobacteria;Gammaproteobacteria;Aeromonadales;Succinivibrionaceae;Succinivibrio	0.905958	-0.086257	0.120961	0.362882	-0.192167	0.000122614	0.000639234	-0.192167	0.000122614	0.000639234	0.000656047	0.00230928
Bacteria;Proteobacteria;Gammaproteobacteria;Alteromonadales;Shewanellaceae;Shewanella	0.873593	-0.0570091	0.367677	0.642826	-0.188329	0.00090417	0.00291099	-0.188329	0.00090417	0.00291099	0.00271441	0.00634164
Bacteria;Proteobacteria;Gammaproteobacteria;Enterobacteriales;Enterobacteriaceae;Citrobacter	0.844415	-0.0154323	0.807911	0.903765	-0.176504	0.00190996	0.00548075	-0.176504	0.00190996	0.00548075	0.00238262	0.00573295
Bacteria;Proteobacteria;Gammaproteobacteria;Enterobacteriales;Enterobacteriaceae;Enterobacter	0.52859	0.208651	0.140428	0.390243	-0.00593593	0.962025	0.969369	-0.00593593	0.962025	0.969369	0.110555	0.145206
Bacteria;Proteobacteria;Gammaproteobacteria;Enterobacteriales;Enterobacteriaceae;Escherichia-Shigella	-7.38144	1.23748	0.0150761	0.0904565	0.938316	0.0365871	0.0666138	0.938316	0.0365871	0.0666138	0.0259346	0.0438893
Bacteria;Proteobacteria;Gammaproteobacteria;Enterobacteriales;Enterobacteriaceae;Morganella	0.833563	0.00668661	0.919832	0.935296	-0.181618	0.00226867	0.00637159	-0.181618	0.00226867	0.00637159	0.00126168	0.00358154
Bacteria;Proteobacteria;Gammaproteobacteria;Enterobacteriales;Enterobacteriaceae;Proteus	0.902676	-0.084846	0.161873	0.427345	-0.220059	5.76142e-05	0.000411085	-0.220059	5.76142e-05	0.000411085	0.00024053	0.00104098
Bacteria;Proteobacteria;Gammaproteobacteria;Enterobacteriales;Enterobacteriaceae;Raoultella	0.897911	-0.0639706	0.273953	0.597715	-0.217132	3.98519e-05	0.000383514	-0.217132	3.98519e-05	0.000383514	0.000140864	0.000743761
Bacteria;Proteobacteria;Gammaproteobacteria;Enterobacteriales;Enterobacteriaceae;Tatumella	0.887794	-0.0534362	0.391539	0.662605	-0.24321	1.69576e-05	0.000235239	-0.24321	1.69576e-05	0.000235239	3.91318e-05	0.000303847
Bacteria;Proteobacteria;Gammaproteobacteria;Pasteurellales;Pasteurellaceae;Actinobacillus	0.809156	-0.0386214	0.612987	0.806156	-0.189136	0.00554493	0.01381	-0.189136	0.00554493	0.01381	0.00969541	0.0184143
Bacteria;Proteobacteria;Gammaproteobacteria;Pasteurellales;Pasteurellaceae;Aggregatibacter	0.551033	0.104345	0.406632	0.679436	0.165558	0.137059	0.203279	0.165558	0.137059	0.203279	0.316154	0.365155
Bacteria;Proteobacteria;Gammaproteobacteria;Pasteurellales;Pasteurellaceae;Haemophilus	-6.05601	2.6096	1.01183e-09	1.90803e-08	2.77694	6.12278e-13	2.30916e-11	2.77694	6.12278e-13	2.30916e-11	1.3158e-09	2.48123e-08
Bacteria;Proteobacteria;Gammaproteobacteria;Pasteurellales;Pasteurellaceae;Mannheimia	0.891287	-0.0565969	0.347405	0.631163	-0.221678	4.66525e-05	0.000408563	-0.221678	4.66525e-05	0.000408563	0.000117394	0.000632491
Bacteria;Proteobacteria;Gammaproteobacteria;Pasteurellales;Pasteurellaceae;Pasteurella	0.856931	-0.0187549	0.739939	0.866832	-0.177205	0.000486128	0.00180757	-0.177205	0.000486128	0.00180757	0.00064185	0.00228984
Bacteria;Proteobacteria;Gammaproteobacteria;Pseudomonadales;Moraxellaceae;Acinetobacter	0.934979	-0.00917576	0.919545	0.935296	-0.00117636	0.988307	0.992065	-0.00117636	0.988307	0.992065	0.993267	0.99371
Bacteria;Proteobacteria;Gammaproteobacteria;Pseudomonadales;Pseudomonadaceae;Pseudomonas	0.46241	0.282254	0.0243034	0.128322	0.127555	0.246817	0.325799	0.127555	0.246817	0.325799	0.0634551	0.0910443
Bacteria;Saccharibacteria;uncultured bacterium;Unassigned;Unassigned;Unassigned	0.812541	-0.00744715	0.921125	0.935296	-0.0613816	0.356257	0.427509	-0.0613816	0.356257	0.427509	0.59128	0.621904
Bacteria;Spirochaetae;Spirochaetes;Spirochaetales;Spirochaetaceae;Treponema 2	0.841986	-0.73961	9.23027e-09	1.52299e-07	-0.132866	0.221462	0.299826	-0.132866	0.221462	0.299826	7.32401e-05	0.000471836
Bacteria;Synergistetes;Synergistia;Synergistales;Synergistaceae;Cloacibacillus	0.844999	-0.100354	0.229124	0.549898	-0.0100117	0.891774	0.916064	-0.0100117	0.891774	0.916064	0.383529	0.423647
Bacteria;Synergistetes;Synergistia;Synergistales;Synergistaceae;Fretibacterium	0.808697	-2.32301	1.8357e-39	6.0578e-38	-0.0714349	0.550182	0.618076	-0.0714349	0.550182	0.618076	4.36487e-09	7.68217e-08
Bacteria;Synergistetes;Synergistia;Synergistales;Synergistaceae;Pyramidobacter	0.851587	-0.152103	0.0701521	0.253701	-0.156901	0.0348116	0.0643005	-0.156901	0.0348116	0.0643005	0.0620027	0.0894465
Bacteria;Synergistetes;Synergistia;Synergistales;Synergistaceae;Synergistes	0.907401	-0.0963392	0.106226	0.322341	-0.218099	4.97589e-05	0.000408563	-0.218099	4.97589e-05	0.000408563	0.000302055	0.00122963
Bacteria;Tenericutes;Mollicutes;Anaeroplasmatales;Anaeroplasmataceae;Anaeroplasma	0.88312	-0.048423	0.420873	0.682288	-0.242223	9.28505e-06	0.00017509	-0.242223	9.28505e-06	0.00017509	1.78752e-05	0.00017478
Bacteria;Tenericutes;Mollicutes;Mollicutes RF9;uncultured bacterium;Unassigned	0.731636	-0.113938	0.329828	0.631163	-0.150774	0.145141	0.212874	-0.150774	0.145141	0.212874	0.341344	0.386759
Bacteria;Tenericutes;Mollicutes;Mycoplasmatales;Mycoplasmataceae;Mycoplasma	0.884703	-0.054526	0.376467	0.653864	-0.207991	0.00017982	0.000847725	-0.207991	0.00017982	0.000847725	0.000465071	0.0017794
Bacteria;Tenericutes;Mollicutes;NB1-n;Unassigned;Unassigned	0.836588	-0.0743203	0.361728	0.642826	-0.235848	0.00123507	0.00388166	-0.235848	0.00123507	0.00388166	0.00293279	0.00667464
Bacteria;Tenericutes;Mollicutes;NB1-n;uncultured bacterium;Unassigned	0.890447	-0.137366	0.0203209	0.116624	-0.203342	0.000125443	0.000639234	-0.203342	0.000125443	0.000639234	0.000739581	0.00247151
Bacteria;Verrucomicrobia;Opitutae;Opitutae vadinHA64;uncultured bacterium;Unassigned	0.745729	0.0648712	0.429231	0.682288	-0.1663	0.0227003	0.0478858	-0.1663	0.0227003	0.0478858	0.00205492	0.00516667
Bacteria;Verrucomicrobia;Verrucomicrobiae;Verrucomicrobiales;Verrucomicrobiaceae;Akkermansia	-5.88171	0.743954	0.246395	0.570598	1.00936	0.0758607	0.126755	1.00936	0.0758607	0.126755	0.25003	0.301406
