# Supplementary material for: Colorectal Tumour Mucosa Microbiome Is Enriched in Oral Pathogens and Defines Three Subtypes That Correlate with Markers of Tumour Progression
Source: Cancers (Basel). 2021 Sep 25;13(19):4799. doi: 10.3390/cancers13194799 (PMC8507728; doi:10.3390/cancers13194799)
Supplement: Supplementary file 1 [file cancers-13-04799-s001.zip › cancers-1377747-supplementary-updated final/TableS16.xlsx]

## Sheet: resL2
	Intercept	TMS1.vs.TMS2	TMS1.vs.TMS2..p.value.	TMS1.vs.TMS2..adj.p.value.	TMS1.vs.TMS3	TMS1.vs.TMS3..p.value.	TMS1.vs.TMS3..adj.p.value.	TMS2.vs.TMS3	TMS2.vs.TMS3..p.value.	TMS2.vs.TMS3..adj.p.value.	p.value	adjusted.p.value
Archaea;Euryarchaeota	1.98179	0.0609593	0.821747	0.991229	-0.214362	0.39362	0.832316	-0.275321	0.239971	0.519938	0.453379	0.738597
Bacteria;Actinobacteria	-3.83645	-0.400622	0.286943	0.746052	-0.0737162	0.832316	0.832316	0.326906	0.314242	0.583593	0.454521	0.738597
Bacteria;Bacteroidetes	-8.46673	-0.0731631	0.755748	0.991229	-0.0705762	0.746285	0.832316	0.00258686	0.989837	0.989837	0.932476	0.973567
Bacteria;Deinococcus-Thermus	2.57543	0.0019409	0.991229	0.991229	-0.380474	0.0215167	0.112416	-0.382415	0.0132518	0.0574245	0.0158742	0.103182
Bacteria;Firmicutes	-8.10132	-0.0597694	0.736968	0.991229	-0.156933	0.342442	0.832316	-0.0971634	0.527485	0.857162	0.592428	0.855729
Bacteria;Fusobacteria	-1.91427	0.0229967	0.96865	0.991229	2.47944	1.12429e-05	0.000146158	2.45644	3.32097e-06	4.31727e-05	1.19475e-05	0.000155317
Bacteria;Lentisphaerae	0.628739	-0.966761	0.0272787	0.33877	-0.112065	0.780546	0.832316	0.854696	0.0239009	0.0776778	0.0909599	0.249828
Bacteria;Proteobacteria	-5.83701	-0.153768	0.650307	0.991229	-0.18198	0.563038	0.832316	-0.0282128	0.923244	0.989837	0.795019	0.939568
Bacteria;Saccharibacteria	2.43014	0.335273	0.0781778	0.33877	0.0475012	0.7866	0.832316	-0.287772	0.0800054	0.208014	0.122098	0.264546
Bacteria;Spirochaetae	2.33066	0.230531	0.212596	0.690936	-0.169566	0.322318	0.832316	-0.400097	0.0130823	0.0574245	0.0452993	0.196297
Bacteria;Synergistetes	1.2505	0.616552	0.0671986	0.33877	0.698042	0.0259421	0.112416	0.0814905	0.777958	0.989837	0.0960875	0.249828
Bacteria;Tenericutes	0.121613	0.0749035	0.850797	0.991229	0.081933	0.824434	0.832316	0.00702952	0.983691	0.989837	0.973567	0.973567
Bacteria;Verrucomicrobia	-4.56704	0.654895	0.375995	0.814657	0.421515	0.538624	0.832316	-0.23338	0.714527	0.989837	0.682555	0.887322

## Sheet: resL3
	Intercept	TMS1.vs.TMS2	TMS1.vs.TMS2..p.value.	TMS1.vs.TMS2..adj.p.value.	TMS1.vs.TMS3	TMS1.vs.TMS3..p.value.	TMS1.vs.TMS3..adj.p.value.	TMS2.vs.TMS3	TMS2.vs.TMS3..p.value.	TMS2.vs.TMS3..adj.p.value.	p.value	adjusted.p.value
Archaea;Euryarchaeota;Methanobacteria	1.87945	-0.162504	0.442475	0.833442	-0.285716	0.119295	0.248531	-0.285716	0.119295	0.248531	0.249261	0.466502
Archaea;Euryarchaeota;Thermoplasmata	2.08895	-0.12841	0.393291	0.833442	-0.32139	0.0143799	0.0449371	-0.32139	0.0143799	0.0449371	0.0338789	0.105872
Bacteria;Actinobacteria;Actinobacteria	-4.04216	0.812173	0.142272	0.560674	0.572554	0.230322	0.41129	0.572554	0.230322	0.41129	0.279901	0.466502
Bacteria;Actinobacteria;Coriobacteriia	-3.76791	0.137022	0.70529	0.932022	0.248586	0.42739	0.687067	0.248586	0.42739	0.687067	0.697582	0.871977
Bacteria;Bacteroidetes;Bacteroidia	-9.00013	0.00758046	0.969218	0.969218	-0.00911445	0.957154	0.957154	-0.00911445	0.957154	0.957154	0.995194	0.995194
Bacteria;Bacteroidetes;Flavobacteriia	2.15106	-0.0315529	0.82018	0.932022	-0.328998	0.00684673	0.0342336	-0.328998	0.00684673	0.0342336	0.0108324	0.0508217
Bacteria;Bacteroidetes;Sphingobacteriia	2.15106	-0.0386476	0.773806	0.932022	-0.300223	0.0107244	0.0383014	-0.300223	0.0107244	0.0383014	0.0170449	0.0608745
Bacteria;Deinococcus-Thermus;Deinococci	2.19532	-0.0652152	0.618246	0.932022	-0.353235	0.00215743	0.0269678	-0.353235	0.00215743	0.0269678	0.00402102	0.0335085
Bacteria;Firmicutes;Bacilli	-3.53182	0.684926	0.164007	0.560674	1.10118	0.010275	0.0383014	1.10118	0.010275	0.0383014	0.0396993	0.110276
Bacteria;Firmicutes;Clostridia	-8.37865	-0.00556718	0.968273	0.969218	-0.0935141	0.439723	0.687067	-0.0935141	0.439723	0.687067	0.665263	0.871977
Bacteria;Firmicutes;Erysipelotrichia	-3.83281	-0.0720474	0.807313	0.932022	-0.162915	0.52339	0.740716	-0.162915	0.52339	0.740716	0.81574	0.931714
Bacteria;Firmicutes;Negativicutes	-6.11924	0.0186499	0.944774	0.969218	0.0605115	0.794702	0.863806	0.0605115	0.794702	0.863806	0.958167	0.995194
Bacteria;Fusobacteria;Fusobacteriia	-2.26879	-0.131815	0.803757	0.932022	2.49374	2.54742e-07	6.36854e-06	2.49374	2.54742e-07	6.36854e-06	3.47005e-06	8.67513e-05
Bacteria;Lentisphaerae;Lentisphaeria	-0.881099	0.745741	0.0770354	0.560674	0.681111	0.0616897	0.17136	0.681111	0.0616897	0.17136	0.196357	0.412467
Bacteria;Proteobacteria;Alphaproteobacteria	-2.46004	0.374309	0.495922	0.833442	0.846137	0.0762907	0.190727	0.846137	0.0762907	0.190727	0.197984	0.412467
Bacteria;Proteobacteria;Betaproteobacteria	-5.41666	0.487854	0.201843	0.560674	0.477568	0.148363	0.285314	0.477568	0.148363	0.285314	0.266543	0.466502
Bacteria;Proteobacteria;Deltaproteobacteria	-4.25432	0.401704	0.197487	0.560674	0.167265	0.533315	0.740716	0.167265	0.533315	0.740716	0.429274	0.631286
Bacteria;Proteobacteria;Epsilonproteobacteria	1.66509	-0.201686	0.408783	0.833442	0.0926003	0.660242	0.851956	0.0926003	0.660242	0.851956	0.394528	0.61645
Bacteria;Proteobacteria;Gammaproteobacteria	-4.40319	-0.382356	0.500065	0.833442	-0.17574	0.719488	0.851956	-0.17574	0.719488	0.851956	0.819909	0.931714
Bacteria;Saccharibacteria;uncultured bacterium	2.23101	-0.304482	0.0505665	0.560674	-0.388921	0.00415842	0.0299609	-0.388921	0.00415842	0.0299609	0.00907061	0.0508217
Bacteria;Spirochaetae;Spirochaetes	2.1974	-0.233316	0.107967	0.560674	-0.357472	0.00479375	0.0299609	-0.357472	0.00479375	0.0299609	0.0121972	0.0508217
Bacteria;Synergistetes;Synergistia	1.63171	-0.570565	0.0530293	0.560674	0.0155449	0.950963	0.957154	0.0155449	0.950963	0.957154	0.0865942	0.216485
Bacteria;Tenericutes;Mollicutes	-0.324788	-0.157023	0.670651	0.932022	-0.106762	0.737747	0.851956	-0.106762	0.737747	0.851956	0.896444	0.974395
Bacteria;Verrucomicrobia;Opitutae	1.76439	0.337101	0.117415	0.560674	-0.31012	0.0955684	0.217201	-0.31012	0.0955684	0.217201	0.00198251	0.0247813
Bacteria;Verrucomicrobia;Verrucomicrobiae	-4.18437	-0.891737	0.255627	0.639068	-0.215596	0.749721	0.851956	-0.215596	0.749721	0.851956	0.491558	0.682719

## Sheet: resL4
	Intercept	TMS1.vs.TMS2	TMS1.vs.TMS2..p.value.	TMS1.vs.TMS2..adj.p.value.	TMS1.vs.TMS3	TMS1.vs.TMS3..p.value.	TMS1.vs.TMS3..adj.p.value.	TMS2.vs.TMS3	TMS2.vs.TMS3..p.value.	TMS2.vs.TMS3..adj.p.value.	p.value	adjusted.p.value
Archaea;Euryarchaeota;Methanobacteria;Methanobacteriales	1.09111	-0.139453	0.388449	0.937764	-0.196772	0.159857	0.28641	-0.196772	0.159857	0.28641	0.320876	0.492773
Archaea;Euryarchaeota;Thermoplasmata;Thermoplasmatales	1.24552	-0.100348	0.328449	0.937764	-0.239176	0.00773271	0.0221671	-0.239176	0.00773271	0.0221671	0.0256807	0.0649569
Bacteria;Actinobacteria;Actinobacteria;Actinomycetales	0.975117	0.0266113	0.867712	0.956709	-0.0326826	0.812771	0.873729	-0.0326826	0.812771	0.873729	0.909253	0.957542
Bacteria;Actinobacteria;Actinobacteria;Bifidobacteriales	-4.84772	0.669068	0.265334	0.937764	0.590521	0.255033	0.406164	0.590521	0.255033	0.406164	0.432477	0.595412
Bacteria;Actinobacteria;Actinobacteria;Corynebacteriales	1.16029	-0.093527	0.47389	0.937764	-0.135508	0.230445	0.396366	-0.135508	0.230445	0.396366	0.443097	0.595412
Bacteria;Actinobacteria;Actinobacteria;Frankiales	1.30631	-0.0669326	0.462467	0.937764	-0.250783	0.00175797	0.0125988	-0.250783	0.00175797	0.0125988	0.00537209	0.0256667
Bacteria;Actinobacteria;Actinobacteria;Micrococcales	1.293	-0.0608466	0.533376	0.937764	-0.128251	0.129952	0.242954	-0.128251	0.129952	0.242954	0.293166	0.484852
Bacteria;Actinobacteria;Actinobacteria;Propionibacteriales	1.31029	-0.0348205	0.688212	0.937764	-0.190058	0.012251	0.0329245	-0.190058	0.012251	0.0329245	0.0276596	0.0660757
Bacteria;Actinobacteria;Coriobacteriia;Coriobacteriales	-4.66005	0.150427	0.667439	0.937764	0.348516	0.250146	0.406164	0.348516	0.250146	0.406164	0.466691	0.608113
Bacteria;Bacteroidetes;Bacteroidia;Bacteroidales	-9.86933	0.00214595	0.990574	0.991241	0.0964646	0.538915	0.702223	0.0964646	0.538915	0.702223	0.794674	0.920342
Bacteria;Bacteroidetes;Flavobacteriia;Flavobacteriales	1.27642	-0.0393081	0.665882	0.937764	-0.238409	0.00288883	0.0141732	-0.238409	0.00288883	0.0141732	0.00638559	0.027458
Bacteria;Bacteroidetes;Sphingobacteriia;Sphingobacteriales	1.27708	-0.0393594	0.676029	0.937764	-0.221559	0.00725091	0.0221671	-0.221559	0.00725091	0.0221671	0.014892	0.0457398
Bacteria;Deinococcus-Thermus;Deinococci;Deinococcales	1.30631	-0.0669326	0.462467	0.937764	-0.250783	0.00175797	0.0125988	-0.250783	0.00175797	0.0125988	0.00537209	0.0256667
Bacteria;Firmicutes;Bacilli;Bacillales	0.94026	-0.187276	0.29938	0.937764	0.0591646	0.703696	0.796287	0.0591646	0.703696	0.796287	0.368689	0.528454
Bacteria;Firmicutes;Bacilli;Lactobacillales	-4.30408	0.789429	0.0965256	0.83012	1.18838	0.00417177	0.0163078	1.18838	0.00417177	0.0163078	0.0224307	0.0602825
Bacteria;Firmicutes;Clostridia;Clostridiales	-9.27574	-0.00842257	0.95296	0.991241	0.00693211	0.955169	0.955169	0.00693211	0.955169	0.955169	0.99362	0.99362
Bacteria;Firmicutes;Clostridia;Thermoanaerobacterales	0.937895	0.137026	0.366684	0.937764	-0.105408	0.421208	0.624549	-0.105408	0.421208	0.624549	0.18558	0.362724
Bacteria;Firmicutes;Erysipelotrichia;Erysipelotrichales	-4.75411	-0.0718613	0.806913	0.937764	-0.110842	0.662549	0.796287	-0.110842	0.662549	0.796287	0.913005	0.957542
Bacteria;Firmicutes;Negativicutes;Selenomonadales	-6.99934	-0.00306185	0.991241	0.991241	0.187082	0.437906	0.627666	0.187082	0.437906	0.627666	0.680397	0.812696
Bacteria;Fusobacteria;Fusobacteriia;Fusobacteriales	-3.1511	-0.126931	0.784714	0.937764	2.61973	1.42981e-09	6.1482e-08	2.61973	1.42981e-09	6.1482e-08	5.66743e-07	2.437e-05
Bacteria;Lentisphaerae;Lentisphaeria;Victivallales	-1.63779	0.643929	0.0764136	0.821446	0.642927	0.0409391	0.097799	0.642927	0.0409391	0.097799	0.184889	0.362724
Bacteria;Proteobacteria;Alphaproteobacteria;Rhizobiales	1.27053	-0.0292206	0.747536	0.937764	-0.214373	0.00704145	0.0221671	-0.214373	0.00704145	0.0221671	0.0130134	0.0457398
Bacteria;Proteobacteria;Alphaproteobacteria;Rhodospirillales	-3.28915	0.268861	0.580901	0.937764	0.787536	0.0628176	0.142166	0.787536	0.0628176	0.142166	0.157884	0.33945
Bacteria;Proteobacteria;Alphaproteobacteria;Sphingomonadales	1.53107	-0.0311904	0.773063	0.937764	-0.0509275	0.58578	0.740839	-0.0509275	0.58578	0.740839	0.873149	0.957542
Bacteria;Proteobacteria;Betaproteobacteria;Burkholderiales	-6.33254	0.489603	0.195281	0.937764	0.564391	0.084683	0.175339	0.564391	0.084683	0.175339	0.198386	0.370896
Bacteria;Proteobacteria;Betaproteobacteria;Neisseriales	1.21578	-0.0461441	0.665584	0.937764	-0.146791	0.113066	0.220993	-0.146791	0.113066	0.220993	0.239121	0.411288
Bacteria;Proteobacteria;Deltaproteobacteria;Desulfovibrionales	-5.19065	0.429118	0.16636	0.937764	0.221039	0.407942	0.624549	0.221039	0.407942	0.624549	0.36619	0.528454
Bacteria;Proteobacteria;Epsilonproteobacteria;Campylobacterales	0.976877	-0.139638	0.433337	0.937764	0.10805	0.482584	0.669391	0.10805	0.482584	0.669391	0.312318	0.492773
Bacteria;Proteobacteria;Gammaproteobacteria;Aeromonadales	1.2289	-0.0207942	0.84342	0.954396	-0.265808	0.00404001	0.0163078	-0.265808	0.00404001	0.0163078	0.0051241	0.0256667
Bacteria;Proteobacteria;Gammaproteobacteria;Alteromonadales	1.27053	-0.0321381	0.724963	0.937764	-0.21446	0.00736671	0.0221671	-0.21446	0.00736671	0.0221671	0.0146786	0.0457398
Bacteria;Proteobacteria;Gammaproteobacteria;Enterobacteriales	-5.08221	-0.397449	0.557267	0.937764	-0.224328	0.701187	0.796287	-0.224328	0.701187	0.796287	0.813326	0.920342
Bacteria;Proteobacteria;Gammaproteobacteria;Oceanospirillales	1.3063	-0.0634385	0.482683	0.937764	-0.250779	0.00162148	0.0125988	-0.250779	0.00162148	0.0125988	0.00472223	0.0256667
Bacteria;Proteobacteria;Gammaproteobacteria;Pasteurellales	0.740529	-0.301609	0.283776	0.937764	0.151612	0.532075	0.702223	0.151612	0.532075	0.702223	0.219617	0.39348
Bacteria;Proteobacteria;Gammaproteobacteria;Pseudomonadales	1.31274	0.0275156	0.803142	0.937764	0.0257644	0.786954	0.867667	0.0257644	0.786954	0.867667	0.958406	0.981225
Bacteria;Saccharibacteria;uncultured bacterium;Unassigned	1.33443	-0.228339	0.0257214	0.821446	-0.271894	0.00230223	0.0141423	-0.271894	0.00230223	0.0141423	0.00493455	0.0256667
Bacteria;Spirochaetae;Spirochaetes;Spirochaetales	1.31274	-0.181463	0.0746141	0.821446	-0.264206	0.00296648	0.0141732	-0.264206	0.00296648	0.0141732	0.00858071	0.0335428
Bacteria;Synergistetes;Synergistia;Synergistales	0.952454	-0.416708	0.0514928	0.821446	-0.0244933	0.893756	0.915036	-0.0244933	0.893756	0.915036	0.108593	0.245763
Bacteria;Tenericutes;Mollicutes;Anaeroplasmatales	1.31274	-0.11877	0.227	0.937764	-0.29544	0.000653579	0.0125988	-0.29544	0.000653579	0.0125988	0.00196068	0.0256667
Bacteria;Tenericutes;Mollicutes;Mollicutes RF9	0.857637	0.105596	0.638951	0.937764	-0.0754507	0.697856	0.796287	-0.0754507	0.697856	0.796287	0.598954	0.735858
Bacteria;Tenericutes;Mollicutes;Mycoplasmatales	1.30631	-0.0669326	0.462467	0.937764	-0.250783	0.00175797	0.0125988	-0.250783	0.00175797	0.0125988	0.00537209	0.0256667
Bacteria;Tenericutes;Mollicutes;NB1-n	1.05256	0.00352564	0.985825	0.991241	-0.354986	0.0400065	0.097799	-0.354986	0.0400065	0.097799	0.0212454	0.0602825
Bacteria;Verrucomicrobia;Opitutae;Opitutae vadinHA64	1.02601	0.19612	0.202159	0.937764	-0.228886	0.0856308	0.175339	-0.228886	0.0856308	0.175339	0.00315055	0.0256667
Bacteria;Verrucomicrobia;Verrucomicrobiae;Verrucomicrobiales	-5.11004	-0.872437	0.255518	0.937764	-0.132473	0.841151	0.882182	-0.132473	0.841151	0.882182	0.496706	0.628188

## Sheet: resL5
	Intercept	TMS1.vs.TMS2	TMS1.vs.TMS2..p.value.	TMS1.vs.TMS2..adj.p.value.	TMS1.vs.TMS3	TMS1.vs.TMS3..p.value.	TMS1.vs.TMS3..adj.p.value.	TMS2.vs.TMS3	TMS2.vs.TMS3..p.value.	TMS2.vs.TMS3..adj.p.value.	p.value	adjusted.p.value
Archaea;Euryarchaeota;Methanobacteria;Methanobacteriales;Methanobacteriaceae	0.935391	-0.101849	0.5107	0.980558	-0.146154	0.275169	0.40466	-0.146154	0.275169	0.40466	0.502687	0.673242
Archaea;Euryarchaeota;Thermoplasmata;Thermoplasmatales;Thermoplasmatales Incertae Sedis	1.06556	-0.0719059	0.429445	0.980558	-0.186502	0.018799	0.0704963	-0.186502	0.018799	0.0704963	0.0430863	0.140499
Bacteria;Actinobacteria;Actinobacteria;Actinomycetales;Actinomycetaceae	0.841555	0.0633137	0.672472	0.980558	-0.000936378	0.994222	0.997189	-0.000936378	0.994222	0.997189	0.868827	0.935547
Bacteria;Actinobacteria;Actinobacteria;Bifidobacteriales;Bifidobacteriaceae	-5.02613	0.700223	0.244257	0.980558	0.634946	0.221618	0.353646	0.634946	0.221618	0.353646	0.402414	0.569878
Bacteria;Actinobacteria;Actinobacteria;Corynebacteriales;Corynebacteriaceae	1.01599	-0.0601015	0.618823	0.980558	-0.0903304	0.387069	0.537596	-0.0903304	0.387069	0.537596	0.684781	0.820565
Bacteria;Actinobacteria;Actinobacteria;Frankiales;Geodermatophilaceae	1.11463	-0.0367767	0.637819	0.980558	-0.191487	0.00519583	0.0435003	-0.191487	0.00519583	0.0435003	0.0102584	0.0696019
Bacteria;Actinobacteria;Actinobacteria;Micrococcales;Micrococcaceae	1.12622	-0.062209	0.48618	0.980558	-0.121389	0.117072	0.231063	-0.121389	0.117072	0.231063	0.29811	0.475707
Bacteria;Actinobacteria;Actinobacteria;Propionibacteriales;Propionibacteriaceae	1.14879	-0.02003	0.786667	0.980558	-0.145653	0.0240895	0.0821232	-0.145653	0.0240895	0.0821232	0.0479219	0.149756
Bacteria;Actinobacteria;Coriobacteriia;Coriobacteriales;Coriobacteriaceae	-4.84192	0.13531	0.702696	0.980558	0.383008	0.212246	0.346054	0.383008	0.212246	0.346054	0.407245	0.569878
Bacteria;Bacteroidetes;Bacteroidia;Bacteroidales;Bacteroidaceae	-9.08429	0.00366686	0.98811	0.993838	0.148367	0.485496	0.638811	0.148367	0.485496	0.638811	0.699482	0.820565
Bacteria;Bacteroidetes;Bacteroidia;Bacteroidales;Bacteroidales Incertae Sedis	1.10494	-0.0179884	0.823669	0.980558	-0.172022	0.0147684	0.0704963	-0.172022	0.0147684	0.0704963	0.0243873	0.105919
Bacteria;Bacteroidetes;Bacteroidia;Bacteroidales;Bacteroidales S24-7 group	1.01764	-0.13625	0.512931	0.980558	-0.324738	0.0725851	0.175609	-0.324738	0.0725851	0.175609	0.0821552	0.228209
Bacteria;Bacteroidetes;Bacteroidia;Bacteroidales;Porphyromonadaceae	-7.44043	0.428166	0.110244	0.980558	0.353744	0.126386	0.236974	0.353744	0.126386	0.236974	0.210275	0.403506
Bacteria;Bacteroidetes;Bacteroidia;Bacteroidales;Prevotellaceae	-7.67383	-0.545314	0.430023	0.980558	-0.156731	0.792611	0.887251	-0.156731	0.792611	0.887251	0.698442	0.820565
Bacteria;Bacteroidetes;Bacteroidia;Bacteroidales;Rikenellaceae	-7.01995	0.111747	0.749615	0.980558	0.0614467	0.838959	0.925323	0.0614467	0.838959	0.925323	0.947195	0.975324
Bacteria;Bacteroidetes;Bacteroidia;Bacteroidales;uncultured	0.983561	-0.0564152	0.706248	0.980558	-0.152918	0.238025	0.364324	-0.152918	0.238025	0.364324	0.410312	0.569878
Bacteria;Bacteroidetes;Flavobacteriia;Flavobacteriales;Flavobacteriaceae	1.10502	-0.0119697	0.881401	0.982257	-0.182001	0.00956386	0.051235	-0.182001	0.00956386	0.051235	0.0118151	0.0696019
Bacteria;Deinococcus-Thermus;Deinococci;Deinococcales;Deinococcaceae	1.11463	-0.0367767	0.637819	0.980558	-0.191487	0.00519583	0.0435003	-0.191487	0.00519583	0.0435003	0.0102584	0.0696019
Bacteria;Firmicutes;Bacilli;Bacillales;Family XI	0.812275	-0.169752	0.29951	0.980558	0.12581	0.373013	0.527849	0.12581	0.373013	0.527849	0.179434	0.354146
Bacteria;Firmicutes;Bacilli;Bacillales;Planococcaceae	1.11463	-0.0367767	0.637819	0.980558	-0.191487	0.00519583	0.0435003	-0.191487	0.00519583	0.0435003	0.0102584	0.0696019
Bacteria;Firmicutes;Bacilli;Bacillales;Staphylococcaceae	1.10494	-0.00939357	0.915062	0.993193	-0.211875	0.00608312	0.0435003	-0.211875	0.00608312	0.0435003	0.00630461	0.0675494
Bacteria;Firmicutes;Bacilli;Lactobacillales;Aerococcaceae	1.17641	-0.0238454	0.764649	0.980558	-0.102029	0.139683	0.249434	-0.102029	0.139683	0.249434	0.32816	0.482588
Bacteria;Firmicutes;Bacilli;Lactobacillales;Carnobacteriaceae	0.995246	0.0575612	0.563791	0.980558	-0.116189	0.178602	0.29767	-0.116189	0.178602	0.29767	0.113968	0.294256
Bacteria;Firmicutes;Bacilli;Lactobacillales;Enterococcaceae	1.07084	-0.00401054	0.966612	0.993838	-0.197159	0.0184763	0.0704963	-0.197159	0.0184763	0.0704963	0.0196718	0.0922116
Bacteria;Firmicutes;Bacilli;Lactobacillales;Lactobacillaceae	0.845247	0.193101	0.238415	0.980558	0.219697	0.121156	0.232992	0.219697	0.121156	0.232992	0.28205	0.463124
Bacteria;Firmicutes;Bacilli;Lactobacillales;Leuconostocaceae	1.06526	-0.00795795	0.927012	0.993193	-0.132692	0.0788174	0.184728	-0.132692	0.0788174	0.184728	0.140272	0.318799
Bacteria;Firmicutes;Bacilli;Lactobacillales;Streptococcaceae	-4.12754	0.684746	0.159967	0.980558	1.12017	0.00841588	0.0485531	1.12017	0.00841588	0.0485531	0.0512515	0.153755
Bacteria;Firmicutes;Clostridia;Clostridiales;Christensenellaceae	-5.24109	0.438676	0.392974	0.980558	0.524518	0.237571	0.364324	0.524518	0.237571	0.364324	0.44343	0.604677
Bacteria;Firmicutes;Clostridia;Clostridiales;Clostridiaceae 1	-2.76993	-0.958294	0.0174139	0.980558	-0.383943	0.265682	0.398524	-0.383943	0.265682	0.398524	0.0568348	0.163947
Bacteria;Firmicutes;Clostridia;Clostridiales;Clostridiales vadinBB60 group	-3.48625	0.662502	0.140844	0.980558	0.662276	0.0887403	0.201682	0.662276	0.0887403	0.201682	0.325859	0.482588
Bacteria;Firmicutes;Clostridia;Clostridiales;Defluviitaleaceae	1.04385	-0.0790102	0.492022	0.980558	-0.0145366	0.88352	0.929367	-0.0145366	0.88352	0.929367	0.739301	0.853039
Bacteria;Firmicutes;Clostridia;Clostridiales;Eubacteriaceae	1.07367	-0.0253694	0.748602	0.980558	-0.15936	0.0210857	0.0753061	-0.15936	0.0210857	0.0753061	0.0427552	0.140499
Bacteria;Firmicutes;Clostridia;Clostridiales;Family XI	0.396309	-0.157209	0.58558	0.980558	0.0823351	0.740811	0.881917	0.0823351	0.740811	0.881917	0.631275	0.802469
Bacteria;Firmicutes;Clostridia;Clostridiales;Family XIII	-3.6754	0.180825	0.595945	0.980558	0.540082	0.0683797	0.175609	0.540082	0.0683797	0.175609	0.161669	0.327708
Bacteria;Firmicutes;Clostridia;Clostridiales;Lachnospiraceae	-8.58226	-0.00713125	0.968599	0.993838	-0.0576332	0.712671	0.862102	-0.0576332	0.712671	0.862102	0.926196	0.975324
Bacteria;Firmicutes;Clostridia;Clostridiales;Peptococcaceae	0.71922	-0.0309404	0.87452	0.982257	-0.240576	0.15675	0.267187	-0.240576	0.15675	0.267187	0.231343	0.403506
Bacteria;Firmicutes;Clostridia;Clostridiales;Peptostreptococcaceae	-3.86856	-0.312139	0.458674	0.980558	-0.166576	0.646798	0.808497	-0.166576	0.646798	0.808497	0.772951	0.876623
Bacteria;Firmicutes;Clostridia;Clostridiales;Ruminococcaceae	-8.69159	0.147028	0.46159	0.980558	0.261827	0.130347	0.23844	0.261827	0.130347	0.23844	0.305303	0.477035
Bacteria;Firmicutes;Clostridia;Clostridiales;Unassigned	0.813709	-0.225267	0.364532	0.980558	-0.160713	0.453582	0.618521	-0.160713	0.453582	0.618521	0.522178	0.67523
Bacteria;Firmicutes;Clostridia;Thermoanaerobacterales;Thermoanaerobacteraceae	0.808624	0.136489	0.333987	0.980558	-0.0733894	0.547045	0.707386	-0.0733894	0.547045	0.707386	0.227673	0.403506
Bacteria;Firmicutes;Erysipelotrichia;Erysipelotrichales;Erysipelotrichaceae	-4.94417	-0.0387816	0.89058	0.982257	-0.0668804	0.783566	0.887251	-0.0668804	0.783566	0.887251	0.96232	0.975324
Bacteria;Firmicutes;Negativicutes;Selenomonadales;Acidaminococcaceae	-6.77776	0.171872	0.710008	0.980558	0.652964	0.103641	0.222089	0.652964	0.103641	0.222089	0.222626	0.403506
Bacteria;Firmicutes;Negativicutes;Selenomonadales;Unassigned	1.05312	-0.0753901	0.490869	0.980558	-0.179431	0.0591972	0.16368	-0.179431	0.0591972	0.16368	0.12839	0.31062
Bacteria;Firmicutes;Negativicutes;Selenomonadales;Veillonellaceae	-5.58631	-0.243834	0.612462	0.980558	-0.125365	0.762905	0.886865	-0.125365	0.762905	0.886865	0.873178	0.935547
Bacteria;Fusobacteria;Fusobacteriia;Fusobacteriales;Fusobacteriaceae	-2.74035	-0.213919	0.630194	0.980558	2.63145	2.69556e-10	2.02167e-08	2.63145	2.69556e-10	2.02167e-08	3.26109e-07	2.44582e-05
Bacteria;Fusobacteria;Fusobacteriia;Fusobacteriales;Leptotrichiaceae	1.0731	-0.159149	0.0941773	0.980558	-0.134569	0.101191	0.222089	-0.134569	0.101191	0.222089	0.15292	0.327685
Bacteria;Fusobacteria;Fusobacteriia;Fusobacteriales;boneC3G7	1.09274	-0.0674557	0.442666	0.980558	-0.185135	0.015785	0.0704963	-0.185135	0.015785	0.0704963	0.0406594	0.140499
Bacteria;Lentisphaerae;Lentisphaeria;Victivallales;Victivallaceae	-1.84429	0.645099	0.0741899	0.980558	0.678387	0.0302065	0.0984996	0.678387	0.0302065	0.0984996	0.152137	0.327685
Bacteria;Proteobacteria;Alphaproteobacteria;Rhodospirillales;Rhodospirillaceae	-3.4807	0.292514	0.552449	0.980558	0.824816	0.0540374	0.162112	0.824816	0.0540374	0.162112	0.139523	0.318799
Bacteria;Proteobacteria;Alphaproteobacteria;Sphingomonadales;Sphingomonadaceae	1.35081	0.00755357	0.940223	0.993193	-0.000306449	0.997189	0.997189	-0.000306449	0.997189	0.997189	0.994817	0.994817
Bacteria;Proteobacteria;Betaproteobacteria;Burkholderiales;Alcaligenaceae	-6.51692	0.495829	0.183361	0.980558	0.607721	0.0599124	0.16368	0.607721	0.0599124	0.16368	0.161616	0.327708
Bacteria;Proteobacteria;Betaproteobacteria;Burkholderiales;Comamonadaceae	1.1017	-0.0415325	0.602179	0.980558	-0.194103	0.00546234	0.0435003	-0.194103	0.00546234	0.0435003	0.0120643	0.0696019
Bacteria;Proteobacteria;Betaproteobacteria;Burkholderiales;Oxalobacteraceae	0.899617	0.0310134	0.804226	0.980558	-0.0590124	0.585146	0.74383	-0.0590124	0.585146	0.74383	0.700215	0.820565
Bacteria;Proteobacteria;Betaproteobacteria;Burkholderiales;Unassigned	1.11668	-0.0375254	0.642623	0.980558	-0.209083	0.00325332	0.0435003	-0.209083	0.00325332	0.0435003	0.0054532	0.0675494
Bacteria;Proteobacteria;Betaproteobacteria;Neisseriales;Neisseriaceae	1.06675	-0.0333788	0.721517	0.980558	-0.128222	0.114607	0.231063	-0.128222	0.114607	0.231063	0.251444	0.428598
Bacteria;Proteobacteria;Deltaproteobacteria;Desulfovibrionales;Desulfovibrionaceae	-5.36923	0.463383	0.150786	0.980558	0.27118	0.329175	0.474771	0.27118	0.329175	0.474771	0.322077	0.482588
Bacteria;Proteobacteria;Epsilonproteobacteria;Campylobacterales;Campylobacteraceae	0.850379	-0.0753033	0.630334	0.980558	0.0195761	0.88477	0.929367	0.0195761	0.88477	0.929367	0.783117	0.876623
Bacteria;Proteobacteria;Epsilonproteobacteria;Campylobacterales;Helicobacteraceae	1.21256	-0.031871	0.692583	0.980558	-0.109748	0.116644	0.231063	-0.109748	0.116644	0.231063	0.284049	0.463124
Bacteria;Proteobacteria;Gammaproteobacteria;Aeromonadales;Aeromonadaceae	1.10788	-0.0222184	0.79221	0.980558	-0.234165	0.00162727	0.0435003	-0.234165	0.00162727	0.0435003	0.00176143	0.0660537
Bacteria;Proteobacteria;Gammaproteobacteria;Aeromonadales;Succinivibrionaceae	1.05334	-0.000717274	0.993838	0.993838	-0.145735	0.0710714	0.175609	-0.145735	0.0710714	0.175609	0.107848	0.288878
Bacteria;Proteobacteria;Gammaproteobacteria;Alteromonadales;Shewanellaceae	1.10441	-0.0116812	0.882278	0.982257	-0.165874	0.0161084	0.0704963	-0.165874	0.0161084	0.0704963	0.0254205	0.105919
Bacteria;Proteobacteria;Gammaproteobacteria;Enterobacteriales;Enterobacteriaceae	-5.26476	-0.351622	0.604737	0.980558	-0.172533	0.768616	0.886865	-0.172533	0.768616	0.886865	0.849843	0.935547
Bacteria;Proteobacteria;Gammaproteobacteria;Pasteurellales;Pasteurellaceae	0.554706	-0.254035	0.357718	0.980558	0.167915	0.481173	0.638811	0.167915	0.481173	0.638811	0.225913	0.403506
Bacteria;Proteobacteria;Gammaproteobacteria;Pseudomonadales;Moraxellaceae	1.22402	-0.0139712	0.873648	0.982257	0.010883	0.885945	0.929367	0.010883	0.885945	0.929367	0.952301	0.975324
Bacteria;Proteobacteria;Gammaproteobacteria;Pseudomonadales;Pseudomonadaceae	1.07367	0.0183085	0.817756	0.980558	-0.144921	0.0363029	0.113447	-0.144921	0.0363029	0.113447	0.0340425	0.134378
Bacteria;Saccharibacteria;uncultured bacterium;Unassigned;Unassigned	1.14117	-0.180276	0.0495982	0.980558	-0.215503	0.00696005	0.0435003	-0.215503	0.00696005	0.0435003	0.0138126	0.0739961
Bacteria;Spirochaetae;Spirochaetes;Spirochaetales;Spirochaetaceae	1.1149	-0.129418	0.133792	0.980558	-0.205046	0.00649294	0.0435003	-0.205046	0.00649294	0.0435003	0.0176552	0.0882762
Bacteria;Synergistetes;Synergistia;Synergistales;Synergistaceae	0.841555	-0.36182	0.0695892	0.980558	-0.00374238	0.982546	0.997189	-0.00374238	0.982546	0.997189	0.117702	0.294256
Bacteria;Tenericutes;Mollicutes;Anaeroplasmatales;Anaeroplasmataceae	1.1183	-0.0828079	0.344645	0.980558	-0.239242	0.00189934	0.0435003	-0.239242	0.00189934	0.0435003	0.00405002	0.0675494
Bacteria;Tenericutes;Mollicutes;Mollicutes RF9;uncultured bacterium	0.773624	0.0732076	0.72554	0.980558	-0.0717509	0.690351	0.848792	-0.0717509	0.690351	0.848792	0.64764	0.80955
Bacteria;Tenericutes;Mollicutes;Mycoplasmatales;Mycoplasmataceae	1.11463	-0.0367767	0.637819	0.980558	-0.191487	0.00519583	0.0435003	-0.191487	0.00519583	0.0435003	0.0102584	0.0696019
Bacteria;Tenericutes;Mollicutes;NB1-n;Unassigned	0.913243	0.154906	0.305295	0.980558	-0.245613	0.0611072	0.16368	-0.245613	0.0611072	0.16368	0.00300613	0.0675494
Bacteria;Tenericutes;Mollicutes;NB1-n;uncultured bacterium	1.08529	-0.176677	0.0922314	0.980558	-0.215332	0.0181326	0.0704963	-0.215332	0.0181326	0.0704963	0.0396579	0.140499
Bacteria;Verrucomicrobia;Opitutae;Opitutae vadinHA64;uncultured bacterium	0.867644	0.202596	0.160048	0.980558	-0.181419	0.145317	0.25346	-0.181419	0.145317	0.25346	0.00511831	0.0675494
Bacteria;Verrucomicrobia;Verrucomicrobiae;Verrucomicrobiales;Verrucomicrobiaceae	-5.25349	-0.832794	0.287508	0.980558	-0.0914418	0.892193	0.929367	-0.0914418	0.892193	0.929367	0.519008	0.67523

## Sheet: resL6
	Intercept	TMS1.vs.TMS2	TMS1.vs.TMS2..p.value.	TMS1.vs.TMS2..adj.p.value.	TMS1.vs.TMS3	TMS1.vs.TMS3..p.value.	TMS1.vs.TMS3..adj.p.value.	TMS2.vs.TMS3	TMS2.vs.TMS3..p.value.	TMS2.vs.TMS3..adj.p.value.	p.value	adjusted.p.value
Archaea;Euryarchaeota;Methanobacteria;Methanobacteriales;Methanobacteriaceae;Methanobrevibacter	0.755777	-0.109444	0.458417	0.968342	-0.0854771	0.502439	0.616408	-0.0854771	0.502439	0.616408	0.647734	0.743486
Archaea;Euryarchaeota;Thermoplasmata;Thermoplasmatales;Thermoplasmatales Incertae Sedis;Methanomassiliicoccus	0.898973	-0.0287895	0.716865	0.968342	-0.117307	0.0888599	0.201385	-0.117307	0.0888599	0.201385	0.18704	0.338836
Archaea;Euryarchaeota;Thermoplasmata;Thermoplasmatales;Thermoplasmatales Incertae Sedis;uncultured archaeon	0.907792	-0.0465381	0.565004	0.968342	-0.161353	0.0221838	0.122194	-0.161353	0.0221838	0.122194	0.041637	0.205572
Bacteria;Actinobacteria;Actinobacteria;Actinomycetales;Actinomycetaceae;Actinomyces	0.742886	-0.049049	0.706945	0.968342	-0.0465444	0.679554	0.763414	-0.0465444	0.679554	0.763414	0.881431	0.905439
Bacteria;Actinobacteria;Actinobacteria;Actinomycetales;Actinomycetaceae;Mobiluncus	0.898973	0.0356519	0.647327	0.968342	-0.0898522	0.183254	0.301993	-0.0898522	0.183254	0.301993	0.16023	0.322764
Bacteria;Actinobacteria;Actinobacteria;Bifidobacteriales;Bifidobacteriaceae;Bifidobacterium	-5.20534	0.720754	0.221538	0.968342	0.713232	0.161699	0.277199	0.713232	0.161699	0.277199	0.348102	0.507729
Bacteria;Actinobacteria;Actinobacteria;Corynebacteriales;Corynebacteriaceae;Corynebacterium 1	0.859121	-0.0630636	0.500673	0.968342	-0.0247513	0.759402	0.835343	-0.0247513	0.759402	0.835343	0.767375	0.823524
Bacteria;Actinobacteria;Actinobacteria;Corynebacteriales;Corynebacteriaceae;uncultured	0.907792	-0.0250248	0.767935	0.968342	-0.133489	0.0701719	0.184369	-0.133489	0.0701719	0.184369	0.130897	0.300493
Bacteria;Actinobacteria;Actinobacteria;Micrococcales;Micrococcaceae;Rothia	0.925307	-0.0805073	0.296938	0.968342	-0.177973	0.00833657	0.122194	-0.177973	0.00833657	0.122194	0.0290257	0.205572
Bacteria;Actinobacteria;Actinobacteria;Propionibacteriales;Propionibacteriaceae;Propionibacterium	0.934014	-0.00531904	0.938987	0.988912	-0.100977	0.0943189	0.201385	-0.100977	0.0943189	0.201385	0.159393	0.322764
Bacteria;Actinobacteria;Coriobacteriia;Coriobacteriales;Coriobacteriaceae;Atopobium	0.951139	-0.133759	0.0880037	0.968342	-0.10285	0.128319	0.23045	-0.10285	0.128319	0.23045	0.150658	0.315664
Bacteria;Actinobacteria;Coriobacteriia;Coriobacteriales;Coriobacteriaceae;Collinsella	-4.71326	0.0661141	0.861352	0.968342	0.525156	0.110008	0.216732	0.525156	0.110008	0.216732	0.183397	0.338836
Bacteria;Actinobacteria;Coriobacteriia;Coriobacteriales;Coriobacteriaceae;Eggerthella	0.878395	-0.0168231	0.85468	0.968342	-0.150455	0.0596806	0.171257	-0.150455	0.0596806	0.171257	0.0896835	0.251877
Bacteria;Actinobacteria;Coriobacteriia;Coriobacteriales;Coriobacteriaceae;Enterorhabdus	0.638778	0.05505	0.716059	0.968342	-0.0414967	0.75087	0.829413	-0.0414967	0.75087	0.829413	0.775312	0.828673
Bacteria;Actinobacteria;Coriobacteriia;Coriobacteriales;Coriobacteriaceae;Gordonibacter	0.90021	-0.0380248	0.666755	0.968342	-0.185614	0.0161152	0.122194	-0.185614	0.0161152	0.122194	0.0290848	0.205572
Bacteria;Actinobacteria;Coriobacteriia;Coriobacteriales;Coriobacteriaceae;Olsenella	0.925824	-0.0978111	0.203381	0.968342	-0.162785	0.0151023	0.122194	-0.162785	0.0151023	0.122194	0.0368654	0.205572
Bacteria;Actinobacteria;Coriobacteriia;Coriobacteriales;Coriobacteriaceae;Senegalimassilia	0.752553	-0.0288257	0.834783	0.968342	-0.109158	0.361204	0.48652	-0.109158	0.361204	0.48652	0.593982	0.719317
Bacteria;Actinobacteria;Coriobacteriia;Coriobacteriales;Coriobacteriaceae;Slackia	0.800455	-0.225146	0.15301	0.968342	-0.283195	0.0382906	0.136604	-0.283195	0.0382906	0.136604	0.0598104	0.213378
Bacteria;Actinobacteria;Coriobacteriia;Coriobacteriales;Coriobacteriaceae;Unassigned	0.806154	-0.00153633	0.987841	0.994012	-0.0705807	0.418154	0.541141	-0.0705807	0.418154	0.541141	0.634824	0.741564
Bacteria;Actinobacteria;Coriobacteriia;Coriobacteriales;Coriobacteriaceae;uncultured	0.430857	0.0588009	0.74787	0.968342	-0.0415335	0.792611	0.857579	-0.0415335	0.792611	0.857579	0.824568	0.866206
Bacteria;Bacteroidetes;Bacteroidia;Bacteroidales;Bacteroidaceae;Bacteroides	-9.30267	0.00900348	0.969226	0.992127	0.169882	0.399972	0.522735	0.169882	0.399972	0.522735	0.604733	0.722942
Bacteria;Bacteroidetes;Bacteroidia;Bacteroidales;Bacteroidales Incertae Sedis;Phocaeicola	0.919766	-0.0201868	0.793251	0.968342	-0.129271	0.0537284	0.164934	-0.129271	0.0537284	0.164934	0.0853636	0.247648
Bacteria;Bacteroidetes;Bacteroidia;Bacteroidales;Bacteroidales S24-7 group;Unassigned	0.931368	-0.0297906	0.690015	0.968342	-0.140873	0.0304773	0.12651	-0.140873	0.0304773	0.12651	0.0527355	0.205572
Bacteria;Bacteroidetes;Bacteroidia;Bacteroidales;Bacteroidales S24-7 group;uncultured bacterium	0.825544	-0.179263	0.365272	0.968342	-0.333713	0.0523908	0.164084	-0.333713	0.0523908	0.164084	0.057462	0.210694
Bacteria;Bacteroidetes;Bacteroidia;Bacteroidales;Porphyromonadaceae;Barnesiella	-6.31144	0.319137	0.516763	0.968342	0.484071	0.25567	0.387914	0.484071	0.25567	0.387914	0.499622	0.646341
Bacteria;Bacteroidetes;Bacteroidia;Bacteroidales;Porphyromonadaceae;Butyricimonas	-5.02027	0.820382	0.0487792	0.968342	0.582744	0.104199	0.211603	0.582744	0.104199	0.211603	0.111229	0.286723
Bacteria;Bacteroidetes;Bacteroidia;Bacteroidales;Porphyromonadaceae;Coprobacter	-2.31571	0.0218216	0.947707	0.988912	0.0147839	0.958967	0.968561	0.0147839	0.958967	0.968561	0.998636	0.998636
Bacteria;Bacteroidetes;Bacteroidia;Bacteroidales;Porphyromonadaceae;Odoribacter	-4.75842	-0.198186	0.58122	0.968342	0.0322635	0.917139	0.953309	0.0322635	0.917139	0.953309	0.765904	0.823524
Bacteria;Bacteroidetes;Bacteroidia;Bacteroidales;Porphyromonadaceae;Parabacteroides	-6.03682	0.28941	0.419573	0.968342	-0.130087	0.674117	0.760542	-0.130087	0.674117	0.760542	0.431876	0.584694
Bacteria;Bacteroidetes;Bacteroidia;Bacteroidales;Porphyromonadaceae;Porphyromonas	-0.0602315	0.243484	0.422035	0.968342	0.449555	0.087527	0.201385	0.449555	0.087527	0.201385	0.293972	0.451213
Bacteria;Bacteroidetes;Bacteroidia;Bacteroidales;Porphyromonadaceae;Tannerella	0.916058	-0.0155389	0.838892	0.968342	-0.125563	0.0589314	0.171257	-0.125563	0.0589314	0.171257	0.0962568	0.260097
Bacteria;Bacteroidetes;Bacteroidia;Bacteroidales;Porphyromonadaceae;uncultured	0.678707	0.100838	0.494876	0.968342	-0.065013	0.610212	0.712814	-0.065013	0.610212	0.712814	0.410987	0.562179
Bacteria;Bacteroidetes;Bacteroidia;Bacteroidales;Prevotellaceae;Alloprevotella	0.898973	-0.366526	0.0361303	0.968342	-0.213245	0.156051	0.271037	-0.213245	0.156051	0.271037	0.0583468	0.211008
Bacteria;Bacteroidetes;Bacteroidia;Bacteroidales;Prevotellaceae;Paraprevotella	0.589749	-0.0144393	0.96238	0.992127	-0.294259	0.266907	0.395862	-0.294259	0.266907	0.395862	0.340096	0.498807
Bacteria;Bacteroidetes;Bacteroidia;Bacteroidales;Prevotellaceae;Prevotella	0.675151	-2.24322	9.86643e-11	2.60474e-08	-0.307587	0.263721	0.395581	-0.307587	0.263721	0.395581	0.00112727	0.1488
Bacteria;Bacteroidetes;Bacteroidia;Bacteroidales;Prevotellaceae;Prevotella 1	0.910061	-0.0545017	0.497774	0.968342	-0.162726	0.0203082	0.122194	-0.162726	0.0203082	0.122194	0.0446056	0.205572
Bacteria;Bacteroidetes;Bacteroidia;Bacteroidales;Prevotellaceae;Prevotella 2	0.845761	-0.0709887	0.575672	0.968342	-0.121217	0.269321	0.397211	-0.121217	0.269321	0.397211	0.437888	0.586814
Bacteria;Bacteroidetes;Bacteroidia;Bacteroidales;Prevotellaceae;Prevotella 6	0.737957	-0.0967901	0.510338	0.968342	-0.114077	0.369333	0.492444	-0.114077	0.369333	0.492444	0.577834	0.709219
Bacteria;Bacteroidetes;Bacteroidia;Bacteroidales;Prevotellaceae;Prevotella 7	0.615207	-0.413327	0.151738	0.968342	-0.225884	0.363183	0.486702	-0.225884	0.363183	0.486702	0.21552	0.376804
Bacteria;Bacteroidetes;Bacteroidia;Bacteroidales;Prevotellaceae;Prevotella 9	-1.86022	0.010607	0.980423	0.994012	-0.217173	0.561006	0.670107	-0.217173	0.561006	0.670107	0.683867	0.771542
Bacteria;Bacteroidetes;Bacteroidia;Bacteroidales;Prevotellaceae;Prevotellaceae NK3B31 group	0.731343	-0.00822789	0.963789	0.992127	-0.183276	0.242919	0.372852	-0.183276	0.242919	0.372852	0.281032	0.437904
Bacteria;Bacteroidetes;Bacteroidia;Bacteroidales;Prevotellaceae;Prevotellaceae UCG-001	0.86704	-0.0290577	0.770411	0.968342	-0.144395	0.0949161	0.201385	-0.144395	0.0949161	0.201385	0.162011	0.322764
Bacteria;Bacteroidetes;Bacteroidia;Bacteroidales;Prevotellaceae;Prevotellaceae UCG-003	0.92455	-0.0366018	0.645073	0.968342	-0.177216	0.0107865	0.122194	-0.177216	0.0107865	0.122194	0.0186716	0.205572
Bacteria;Bacteroidetes;Bacteroidia;Bacteroidales;Prevotellaceae;Prevotellaceae UCG-004	0.928979	-0.0339459	0.658817	0.968342	-0.164893	0.0141179	0.122194	-0.164893	0.0141179	0.122194	0.0248195	0.205572
Bacteria;Bacteroidetes;Bacteroidia;Bacteroidales;Prevotellaceae;uncultured	0.833781	-0.15098	0.328529	0.968342	-0.179189	0.1801	0.300927	-0.179189	0.1801	0.300927	0.225335	0.384368
Bacteria;Bacteroidetes;Bacteroidia;Bacteroidales;Rikenellaceae;Alistipes	-7.11616	0.214657	0.566604	0.968342	0.239514	0.459268	0.582917	0.239514	0.459268	0.582917	0.687653	0.772512
Bacteria;Bacteroidetes;Bacteroidia;Bacteroidales;Rikenellaceae;Rikenellaceae RC9 gut group	0.815841	-0.0709663	0.593812	0.968342	-0.226281	0.0505875	0.162867	-0.226281	0.0505875	0.162867	0.0881076	0.250112
Bacteria;Bacteroidetes;Bacteroidia;Bacteroidales;uncultured;uncultured bacterium	0.752553	-0.0498248	0.724825	0.968342	-0.118654	0.332513	0.466933	-0.118654	0.332513	0.466933	0.532377	0.669274
Bacteria;Bacteroidetes;Flavobacteriia;Flavobacteriales;Flavobacteriaceae;Bergeyella	0.934014	-0.0364868	0.628178	0.968342	-0.146327	0.0259199	0.122194	-0.146327	0.0259199	0.122194	0.0471472	0.205572
Bacteria;Deinococcus-Thermus;Deinococci;Deinococcales;Deinococcaceae;Deinococcus	0.934014	-0.0364868	0.628178	0.968342	-0.146327	0.0259199	0.122194	-0.146327	0.0259199	0.122194	0.0471472	0.205572
Bacteria;Firmicutes;Bacilli;Bacillales;Family XI;Gemella	0.677404	-0.154082	0.31118	0.968342	0.131805	0.315786	0.453084	0.131805	0.315786	0.453084	0.139587	0.306884
Bacteria;Firmicutes;Bacilli;Bacillales;Staphylococcaceae;Staphylococcus	0.907792	-0.00946289	0.905151	0.984272	-0.152766	0.0274151	0.122516	-0.152766	0.0274151	0.122516	0.033604	0.205572
Bacteria;Firmicutes;Bacilli;Lactobacillales;Aerococcaceae;Abiotrophia	0.934014	-0.0364868	0.628178	0.968342	-0.146327	0.0259199	0.122194	-0.146327	0.0259199	0.122194	0.0471472	0.205572
Bacteria;Firmicutes;Bacilli;Lactobacillales;Carnobacteriaceae;Granulicatella	0.825544	0.0550565	0.542199	0.968342	-0.0840576	0.282036	0.409107	-0.0840576	0.282036	0.409107	0.210458	0.372892
Bacteria;Firmicutes;Bacilli;Lactobacillales;Enterococcaceae;Enterococcus	0.873216	-0.00145912	0.987253	0.994012	-0.148871	0.0609183	0.172929	-0.148871	0.0609183	0.172929	0.0822078	0.241143
Bacteria;Firmicutes;Bacilli;Lactobacillales;Lactobacillaceae;Lactobacillus	0.667405	0.171	0.269347	0.968342	0.240053	0.0737335	0.18616	0.240053	0.0737335	0.18616	0.175546	0.333411
Bacteria;Firmicutes;Bacilli;Lactobacillales;Leuconostocaceae;Weissella	0.884401	-0.0129138	0.871231	0.970485	-0.0939061	0.17389	0.292401	-0.0939061	0.17389	0.292401	0.310327	0.462861
Bacteria;Firmicutes;Bacilli;Lactobacillales;Streptococcaceae;Lactococcus	0.907792	-0.0741618	0.34008	0.968342	-0.131402	0.0516725	0.164084	-0.131402	0.0516725	0.164084	0.12455	0.300493
Bacteria;Firmicutes;Bacilli;Lactobacillales;Streptococcaceae;Streptococcus	-4.34126	0.778494	0.107852	0.968342	1.14287	0.00679032	0.122194	1.14287	0.00679032	0.122194	0.049699	0.205572
Bacteria;Firmicutes;Clostridia;Clostridiales;Christensenellaceae;Catabacter	0.91201	-0.0498249	0.540144	0.968342	-0.16952	0.0169689	0.122194	-0.16952	0.0169689	0.122194	0.0359956	0.205572
Bacteria;Firmicutes;Clostridia;Clostridiales;Christensenellaceae;Christensenellaceae R-7 group	-5.42965	0.551096	0.279744	0.968342	0.604351	0.17052	0.288573	0.604351	0.17052	0.288573	0.363228	0.519525
Bacteria;Firmicutes;Clostridia;Clostridiales;Christensenellaceae;uncultured	0.747292	-0.102506	0.444828	0.968342	-0.0988691	0.393617	0.519575	-0.0988691	0.393617	0.519575	0.60519	0.722942
Bacteria;Firmicutes;Clostridia;Clostridiales;Clostridiaceae 1;Clostridium sensu stricto 1	-2.62295	-1.14309	0.00742749	0.392171	-0.427814	0.24045	0.371222	-0.427814	0.24045	0.371222	0.0336072	0.205572
Bacteria;Firmicutes;Clostridia;Clostridiales;Clostridiaceae 1;Clostridium sensu stricto 2	0.928979	-0.0485414	0.537812	0.968342	-0.164328	0.0168886	0.122194	-0.164328	0.0168886	0.122194	0.0316868	0.205572
Bacteria;Firmicutes;Clostridia;Clostridiales;Clostridiales vadinBB60 group;Unassigned	0.896339	-0.0398287	0.62954	0.968342	-0.149004	0.0382265	0.136604	-0.149004	0.0382265	0.136604	0.0768303	0.235851
Bacteria;Firmicutes;Clostridia;Clostridiales;Clostridiales vadinBB60 group;uncultured bacterium	-3.56497	0.506934	0.218711	0.968342	0.531002	0.136315	0.243157	0.531002	0.136315	0.243157	0.378991	0.5322
Bacteria;Firmicutes;Clostridia;Clostridiales;Clostridiales vadinBB60 group;uncultured organism	0.87593	-0.0389919	0.639437	0.968342	-0.177351	0.0147372	0.122194	-0.177351	0.0147372	0.122194	0.0283519	0.205572
Bacteria;Firmicutes;Clostridia;Clostridiales;Defluviitaleaceae;Defluviitaleaceae UCG-011	0.845761	-0.092468	0.363945	0.968342	0.00696949	0.936743	0.96573	0.00696949	0.936743	0.96573	0.531713	0.669274
Bacteria;Firmicutes;Clostridia;Clostridiales;Eubacteriaceae;Eubacterium	0.907792	-0.01607	0.836683	0.968342	-0.144192	0.0338062	0.127498	-0.144192	0.0338062	0.127498	0.0527412	0.205572
Bacteria;Firmicutes;Clostridia;Clostridiales;Eubacteriaceae;Pseudoramibacter	0.934014	-0.0364868	0.628178	0.968342	-0.146327	0.0259199	0.122194	-0.146327	0.0259199	0.122194	0.0471472	0.205572
Bacteria;Firmicutes;Clostridia;Clostridiales;Family XI;Anaerococcus	0.774266	-0.0390262	0.710594	0.968342	0.0267656	0.768225	0.841541	0.0267656	0.768225	0.841541	0.790085	0.841058
Bacteria;Firmicutes;Clostridia;Clostridiales;Family XI;Ezakiella	0.842915	-0.115591	0.364881	0.968342	-0.146573	0.184225	0.301993	-0.146573	0.184225	0.301993	0.299621	0.45219
Bacteria;Firmicutes;Clostridia;Clostridiales;Family XI;Finegoldia	0.845761	-0.0288155	0.774459	0.968342	-0.0968966	0.265667	0.395862	-0.0968966	0.265667	0.395862	0.479922	0.630345
Bacteria;Firmicutes;Clostridia;Clostridiales;Family XI;Gallicola	0.895106	0.0164243	0.830951	0.968342	-0.10361	0.120685	0.222803	-0.10361	0.120685	0.222803	0.147112	0.313207
Bacteria;Firmicutes;Clostridia;Clostridiales;Family XI;Murdochiella	0.89784	-0.0356551	0.679085	0.968342	-0.141502	0.0590164	0.171257	-0.141502	0.0590164	0.171257	0.118871	0.29409
Bacteria;Firmicutes;Clostridia;Clostridiales;Family XI;Parvimonas	0.717677	-0.0887733	0.531459	0.968342	0.00856246	0.944239	0.96573	0.00856246	0.944239	0.96573	0.706475	0.785348
Bacteria;Firmicutes;Clostridia;Clostridiales;Family XI;Peptoniphilus	0.825544	-0.0518618	0.656181	0.968342	-0.166694	0.0992624	0.204729	-0.166694	0.0992624	0.204729	0.187326	0.338836
Bacteria;Firmicutes;Clostridia;Clostridiales;Family XI;uncultured	0.918657	-0.0211603	0.790626	0.968342	-0.128162	0.0644068	0.177119	-0.128162	0.0644068	0.177119	0.11383	0.28698
Bacteria;Firmicutes;Clostridia;Clostridiales;Family XIII;Family XIII AD3011 group	-2.92694	0.219537	0.4794	0.968342	0.171079	0.523279	0.633695	0.171079	0.523279	0.633695	0.731482	0.79798
Bacteria;Firmicutes;Clostridia;Clostridiales;Family XIII;Family XIII UCG-001	0.221519	0.209833	0.302145	0.968342	0.325401	0.0651762	0.177387	0.325401	0.0651762	0.177387	0.177186	0.334122
Bacteria;Firmicutes;Clostridia;Clostridiales;Family XIII;Mogibacterium	0.705781	-0.305132	0.0447964	0.968342	0.00858725	0.94744	0.96573	0.00858725	0.94744	0.96573	0.0611181	0.215136
Bacteria;Firmicutes;Clostridia;Clostridiales;Family XIII;Unassigned	1.53344	0.0561377	0.671315	0.968342	0.264253	0.022065	0.122194	0.264253	0.022065	0.122194	0.0520342	0.205572
Bacteria;Firmicutes;Clostridia;Clostridiales;Family XIII;[Eubacterium] brachy group	0.897677	-0.0436316	0.595759	0.968342	-0.150343	0.0358179	0.131332	-0.150343	0.0358179	0.131332	0.0712143	0.229275
Bacteria;Firmicutes;Clostridia;Clostridiales;Family XIII;[Eubacterium] nodatum group	0.886683	-0.0586699	0.508269	0.968342	-0.180789	0.0194692	0.122194	-0.180789	0.0194692	0.122194	0.0431017	0.205572
Bacteria;Firmicutes;Clostridia;Clostridiales;Family XIII;uncultured	0.871218	-0.0696426	0.396671	0.968342	-0.123803	0.0824683	0.192669	-0.123803	0.0824683	0.192669	0.196209	0.349995
Bacteria;Firmicutes;Clostridia;Clostridiales;Lachnospiraceae;Anaerosporobacter	0.907792	-0.0485111	0.543862	0.968342	-0.148698	0.032674	0.126852	-0.148698	0.032674	0.126852	0.0723162	0.230018
Bacteria;Firmicutes;Clostridia;Clostridiales;Lachnospiraceae;Anaerostipes	-4.38607	-0.147179	0.697945	0.968342	-0.00701697	0.982902	0.986639	-0.00701697	0.982902	0.986639	0.89977	0.920695
Bacteria;Firmicutes;Clostridia;Clostridiales;Lachnospiraceae;Blautia	-5.8467	-0.0269282	0.898307	0.984272	-0.0989172	0.586938	0.693414	-0.0989172	0.586938	0.693414	0.830114	0.866206
Bacteria;Firmicutes;Clostridia;Clostridiales;Lachnospiraceae;Butyrivibrio	0.873244	-0.0251664	0.767819	0.968342	-0.12591	0.0890209	0.201385	-0.12591	0.0890209	0.201385	0.165445	0.322764
Bacteria;Firmicutes;Clostridia;Clostridiales;Lachnospiraceae;Butyrivibrio 2	0.928979	-0.0663224	0.376073	0.968342	-0.146222	0.025071	0.122194	-0.146222	0.025071	0.122194	0.0623335	0.216527
Bacteria;Firmicutes;Clostridia;Clostridiales;Lachnospiraceae;Catonella	0.93153	-0.0403106	0.609838	0.968342	-0.141035	0.0402827	0.138112	-0.141035	0.0402827	0.138112	0.0814611	0.241143
Bacteria;Firmicutes;Clostridia;Clostridiales;Lachnospiraceae;Coprococcus 1	-3.79197	0.260406	0.356552	0.968342	0.0944073	0.698335	0.781188	0.0944073	0.698335	0.781188	0.633562	0.741564
Bacteria;Firmicutes;Clostridia;Clostridiales;Lachnospiraceae;Coprococcus 2	0.480767	0.201855	0.299918	0.968342	-0.0247692	0.88266	0.934356	-0.0247692	0.88266	0.934356	0.361296	0.519525
Bacteria;Firmicutes;Clostridia;Clostridiales;Lachnospiraceae;Coprococcus 3	0.921379	-0.0293403	0.714428	0.968342	-0.129882	0.0624715	0.175424	-0.129882	0.0624715	0.175424	0.119196	0.29409
Bacteria;Firmicutes;Clostridia;Clostridiales;Lachnospiraceae;Dorea	-4.7718	0.0522826	0.865706	0.968417	0.327473	0.22138	0.34379	0.327473	0.22138	0.34379	0.42544	0.578949
Bacteria;Firmicutes;Clostridia;Clostridiales;Lachnospiraceae;Eisenbergiella	0.898973	-0.109681	0.354887	0.968342	-0.168734	0.100621	0.205922	-0.168734	0.100621	0.205922	0.187387	0.338836
Bacteria;Firmicutes;Clostridia;Clostridiales;Lachnospiraceae;Epulopiscium	0.951139	-0.0594342	0.465223	0.968342	-0.162835	0.0217599	0.122194	-0.162835	0.0217599	0.122194	0.04388	0.205572
Bacteria;Firmicutes;Clostridia;Clostridiales;Lachnospiraceae;Fusicatenibacter	-5.31242	0.344205	0.41001	0.968342	0.750221	0.0390009	0.137283	0.750221	0.0390009	0.137283	0.128767	0.300493
Bacteria;Firmicutes;Clostridia;Clostridiales;Lachnospiraceae;Howardella	0.892123	-0.188223	0.131458	0.968342	-0.182887	0.0900794	0.201385	-0.182887	0.0900794	0.201385	0.139194	0.306884
Bacteria;Firmicutes;Clostridia;Clostridiales;Lachnospiraceae;Hungatella	0.731343	-0.000723335	0.995587	0.995587	-0.0825254	0.465462	0.587952	-0.0825254	0.465462	0.587952	0.623707	0.735752
Bacteria;Firmicutes;Clostridia;Clostridiales;Lachnospiraceae;Incertae Sedis	-4.20411	-0.0448348	0.91745	0.98458	0.548313	0.143907	0.254975	0.548313	0.143907	0.254975	0.280415	0.437904
Bacteria;Firmicutes;Clostridia;Clostridiales;Lachnospiraceae;Johnsonella	0.934014	-0.0364868	0.628178	0.968342	-0.146327	0.0259199	0.122194	-0.146327	0.0259199	0.122194	0.0471472	0.205572
Bacteria;Firmicutes;Clostridia;Clostridiales;Lachnospiraceae;Lachnoanaerobaculum	0.930146	-0.0590334	0.422543	0.968342	-0.157886	0.0140242	0.122194	-0.157886	0.0140242	0.122194	0.0333314	0.205572
Bacteria;Firmicutes;Clostridia;Clostridiales;Lachnospiraceae;Lachnoclostridium	-6.25674	-0.170123	0.552114	0.968342	-0.236698	0.338659	0.473047	-0.236698	0.338659	0.473047	0.637711	0.741655
Bacteria;Firmicutes;Clostridia;Clostridiales;Lachnospiraceae;Lachnospira	-4.29497	0.106951	0.775778	0.968342	0.149629	0.644598	0.739886	0.149629	0.644598	0.739886	0.875326	0.90268
Bacteria;Firmicutes;Clostridia;Clostridiales;Lachnospiraceae;Lachnospiraceae FCS020 group	0.563487	0.121712	0.632024	0.968342	0.145749	0.506872	0.616655	0.145749	0.506872	0.616655	0.796431	0.844409
Bacteria;Firmicutes;Clostridia;Clostridiales;Lachnospiraceae;Lachnospiraceae NC2004 group	0.752553	0.0634912	0.639554	0.968342	-0.11657	0.320195	0.456927	-0.11657	0.320195	0.456927	0.281984	0.437904
Bacteria;Firmicutes;Clostridia;Clostridiales;Lachnospiraceae;Lachnospiraceae ND3007 group	-3.96637	0.206267	0.552988	0.968342	0.285194	0.342734	0.473726	0.285194	0.342734	0.473726	0.599569	0.722769
Bacteria;Firmicutes;Clostridia;Clostridiales;Lachnospiraceae;Lachnospiraceae NK4A136 group	-5.45537	0.0114787	0.981827	0.994012	0.735689	0.0928109	0.201385	0.735689	0.0928109	0.201385	0.164489	0.322764
Bacteria;Firmicutes;Clostridia;Clostridiales;Lachnospiraceae;Lachnospiraceae UCG-001	0.464972	-0.177691	0.417108	0.968342	0.135714	0.472868	0.594463	0.135714	0.472868	0.594463	0.277002	0.437904
Bacteria;Firmicutes;Clostridia;Clostridiales;Lachnospiraceae;Lachnospiraceae UCG-003	0.886769	-0.0587565	0.441131	0.968342	-0.120951	0.0678753	0.182848	-0.120951	0.0678753	0.182848	0.166272	0.322764
Bacteria;Firmicutes;Clostridia;Clostridiales;Lachnospiraceae;Lachnospiraceae UCG-004	-6.01195	-0.407771	0.334	0.968342	0.297855	0.413622	0.537912	0.297855	0.413622	0.537912	0.214504	0.376804
Bacteria;Firmicutes;Clostridia;Clostridiales;Lachnospiraceae;Lachnospiraceae UCG-005	0.485078	-0.190224	0.429581	0.968342	-0.0290806	0.888663	0.934689	-0.0290806	0.888663	0.934689	0.64501	0.743486
Bacteria;Firmicutes;Clostridia;Clostridiales;Lachnospiraceae;Lachnospiraceae UCG-008	0.859496	-0.0548787	0.607944	0.968342	-0.241194	0.00996374	0.122194	-0.241194	0.00996374	0.122194	0.0193748	0.205572
Bacteria;Firmicutes;Clostridia;Clostridiales;Lachnospiraceae;Lachnospiraceae UCG-010	0.76612	0.0150288	0.895072	0.984272	-0.0568839	0.563499	0.670107	-0.0568839	0.563499	0.670107	0.724996	0.794187
Bacteria;Firmicutes;Clostridia;Clostridiales;Lachnospiraceae;Lactonifactor	0.898973	-0.0209082	0.798038	0.968342	-0.126137	0.0756794	0.188484	-0.126137	0.0756794	0.188484	0.140655	0.306884
Bacteria;Firmicutes;Clostridia;Clostridiales;Lachnospiraceae;Marvinbryantia	0.726037	0.0416042	0.742626	0.968342	-0.102158	0.351234	0.477968	-0.102158	0.351234	0.477968	0.357317	0.518307
Bacteria;Firmicutes;Clostridia;Clostridiales;Lachnospiraceae;Moryella	0.895974	0.0167229	0.827014	0.968342	-0.104477	0.11569	0.218158	-0.104477	0.11569	0.218158	0.13414	0.302997
Bacteria;Firmicutes;Clostridia;Clostridiales;Lachnospiraceae;Oribacterium	0.915083	-0.0870702	0.249294	0.968342	-0.127008	0.0528299	0.164084	-0.127008	0.0528299	0.164084	0.129477	0.300493
Bacteria;Firmicutes;Clostridia;Clostridiales;Lachnospiraceae;Pseudobutyrivibrio	-5.64041	-0.0549213	0.907447	0.984272	0.0721667	0.859602	0.918765	0.0721667	0.859602	0.918765	0.957232	0.968235
Bacteria;Firmicutes;Clostridia;Clostridiales;Lachnospiraceae;Roseburia	-6.126	0.245696	0.514794	0.968342	0.530045	0.105253	0.212113	0.530045	0.105253	0.212113	0.292105	0.450968
Bacteria;Firmicutes;Clostridia;Clostridiales;Lachnospiraceae;Shuttleworthia	0.9011	-0.0170247	0.828129	0.968342	-0.153766	0.0246068	0.122194	-0.153766	0.0246068	0.122194	0.0376876	0.205572
Bacteria;Firmicutes;Clostridia;Clostridiales;Lachnospiraceae;Stomatobaculum	0.934014	-0.0364868	0.628178	0.968342	-0.146327	0.0259199	0.122194	-0.146327	0.0259199	0.122194	0.0471472	0.205572
Bacteria;Firmicutes;Clostridia;Clostridiales;Lachnospiraceae;Tyzzerella	0.87593	-0.121129	0.378278	0.968342	-0.155413	0.191391	0.306225	-0.155413	0.191391	0.306225	0.318469	0.472335
Bacteria;Firmicutes;Clostridia;Clostridiales;Lachnospiraceae;Tyzzerella 3	1.57793	-0.0615463	0.730917	0.968342	0.066591	0.666622	0.755314	0.066591	0.666622	0.755314	0.698639	0.781528
Bacteria;Firmicutes;Clostridia;Clostridiales;Lachnospiraceae;Tyzzerella 4	0.736759	0.0678589	0.667067	0.968342	-0.0910106	0.504334	0.616408	-0.0910106	0.504334	0.616408	0.492313	0.642064
Bacteria;Firmicutes;Clostridia;Clostridiales;Lachnospiraceae;Unassigned	-6.11287	0.0854965	0.770671	0.968342	0.215216	0.396138	0.5203	0.215216	0.396138	0.5203	0.7205	0.79255
Bacteria;Firmicutes;Clostridia;Clostridiales;Lachnospiraceae;[Eubacterium] hallii group	-4.18425	0.084467	0.802874	0.968342	0.0303774	0.917199	0.953309	0.0303774	0.917199	0.953309	0.96788	0.975268
Bacteria;Firmicutes;Clostridia;Clostridiales;Lachnospiraceae;[Eubacterium] oxidoreducens group	0.897373	-0.0176665	0.846039	0.968342	-0.201031	0.0115471	0.122194	-0.201031	0.0115471	0.122194	0.0179582	0.205572
Bacteria;Firmicutes;Clostridia;Clostridiales;Lachnospiraceae;[Eubacterium] ruminantium group	0.731441	0.0249493	0.861971	0.968342	-0.117896	0.342296	0.473726	-0.117896	0.342296	0.473726	0.408975	0.562179
Bacteria;Firmicutes;Clostridia;Clostridiales;Lachnospiraceae;[Eubacterium] ventriosum group	-3.11216	-0.180557	0.622029	0.968342	0.0895059	0.777132	0.844291	0.0895059	0.777132	0.844291	0.710978	0.785348
Bacteria;Firmicutes;Clostridia;Clostridiales;Lachnospiraceae;[Ruminococcus] gauvreauii group	0.335925	0.310408	0.245085	0.968342	-0.170674	0.458553	0.582917	-0.170674	0.458553	0.582917	0.0810835	0.241143
Bacteria;Firmicutes;Clostridia;Clostridiales;Lachnospiraceae;uncultured	-5.69764	0.11531	0.659679	0.968342	0.350603	0.122716	0.22498	0.350603	0.122716	0.22498	0.278463	0.437904
Bacteria;Firmicutes;Clostridia;Clostridiales;Peptococcaceae;Peptococcus	0.691106	-0.111768	0.469904	0.968342	-0.175673	0.189532	0.305101	-0.175673	0.189532	0.305101	0.364061	0.519525
Bacteria;Firmicutes;Clostridia;Clostridiales;Peptococcaceae;uncultured	0.723795	-0.0446327	0.719906	0.968342	-0.151264	0.160936	0.277199	-0.151264	0.160936	0.277199	0.277945	0.437904
Bacteria;Firmicutes;Clostridia;Clostridiales;Peptostreptococcaceae;Filifactor	0.907792	-0.048889	0.53715	0.968342	-0.163696	0.0179151	0.122194	-0.163696	0.0179151	0.122194	0.0341523	0.205572
Bacteria;Firmicutes;Clostridia;Clostridiales;Peptostreptococcaceae;Intestinibacter	1.08381	0.0705235	0.592997	0.968342	0.0553147	0.627339	0.729593	0.0553147	0.627339	0.729593	0.829611	0.866206
Bacteria;Firmicutes;Clostridia;Clostridiales;Peptostreptococcaceae;Peptoclostridium	-3.99664	-0.433662	0.299276	0.968342	-0.12921	0.719751	0.798379	-0.12921	0.719751	0.798379	0.549064	0.68374
Bacteria;Firmicutes;Clostridia;Clostridiales;Peptostreptococcaceae;Peptostreptococcus	0.845761	0.0283169	0.736613	0.968342	-0.0908936	0.212603	0.336092	-0.0908936	0.212603	0.336092	0.221248	0.381761
Bacteria;Firmicutes;Clostridia;Clostridiales;Peptostreptococcaceae;Romboutsia	0.928979	-0.0568286	0.499628	0.968342	-0.190441	0.00969591	0.122194	-0.190441	0.00969591	0.122194	0.0220709	0.205572
Bacteria;Firmicutes;Clostridia;Clostridiales;Peptostreptococcaceae;Unassigned	0.934014	-0.0363537	0.636468	0.968342	-0.147108	0.0282328	0.122516	-0.147108	0.0282328	0.122516	0.0493713	0.205572
Bacteria;Firmicutes;Clostridia;Clostridiales;Ruminococcaceae;Anaerofilum	0.86704	0.00644646	0.938221	0.988912	-0.0828655	0.24992	0.381381	-0.0828655	0.24992	0.381381	0.376849	0.532022
Bacteria;Firmicutes;Clostridia;Clostridiales;Ruminococcaceae;Anaerotruncus	-4.46692	0.0996418	0.809249	0.968342	0.645391	0.0720506	0.184673	0.645391	0.0720506	0.184673	0.165986	0.322764
Bacteria;Firmicutes;Clostridia;Clostridiales;Ruminococcaceae;Candidatus Soleaferrea	0.90264	-0.0463666	0.554333	0.968342	-0.155306	0.0231508	0.122194	-0.155306	0.0231508	0.122194	0.04383	0.205572
Bacteria;Firmicutes;Clostridia;Clostridiales;Ruminococcaceae;Faecalibacterium	-7.61368	-0.0422085	0.883754	0.980299	0.437786	0.0809448	0.190798	0.437786	0.0809448	0.190798	0.126535	0.300493
Bacteria;Firmicutes;Clostridia;Clostridiales;Ruminococcaceae;Fastidiosipila	0.894373	0.00539696	0.944324	0.988912	-0.102876	0.12501	0.226046	-0.102876	0.12501	0.226046	0.179937	0.336904
Bacteria;Firmicutes;Clostridia;Clostridiales;Ruminococcaceae;Flavonifractor	-2.91848	-0.0929014	0.794721	0.968342	-0.117826	0.702435	0.782459	-0.117826	0.702435	0.782459	0.92056	0.934723
Bacteria;Firmicutes;Clostridia;Clostridiales;Ruminococcaceae;Hydrogenoanaerobacterium	0.665021	0.152109	0.220903	0.968342	0.00520167	0.961223	0.968561	0.00520167	0.961223	0.968561	0.299747	0.45219
Bacteria;Firmicutes;Clostridia;Clostridiales;Ruminococcaceae;Intestinimonas	0.907792	-0.0587428	0.480712	0.968342	-0.198497	0.0065172	0.122194	-0.198497	0.0065172	0.122194	0.0150801	0.205572
Bacteria;Firmicutes;Clostridia;Clostridiales;Ruminococcaceae;Oscillibacter	0.750318	-0.00139483	0.990247	0.994012	-0.136502	0.167634	0.285518	-0.136502	0.167634	0.285518	0.225671	0.384368
Bacteria;Firmicutes;Clostridia;Clostridiales;Ruminococcaceae;Oscillospira	0.499723	0.129181	0.469863	0.968342	-0.0338269	0.826388	0.886855	-0.0338269	0.826388	0.886855	0.565517	0.697647
Bacteria;Firmicutes;Clostridia;Clostridiales;Ruminococcaceae;Pseudoflavonifractor	0.885795	0.00847956	0.916122	0.98458	-0.138461	0.0481975	0.161065	-0.138461	0.0481975	0.161065	0.053729	0.205572
Bacteria;Firmicutes;Clostridia;Clostridiales;Ruminococcaceae;Ruminiclostridium	-2.8901	0.151459	0.615187	0.968342	-0.140846	0.588351	0.693414	-0.140846	0.588351	0.693414	0.545993	0.683138
Bacteria;Firmicutes;Clostridia;Clostridiales;Ruminococcaceae;Ruminiclostridium 1	0.822843	0.100927	0.335881	0.968342	-0.174421	0.0554918	0.168389	-0.174421	0.0554918	0.168389	0.00947657	0.205572
Bacteria;Firmicutes;Clostridia;Clostridiales;Ruminococcaceae;Ruminiclostridium 5	-4.047	0.395562	0.322694	0.968342	-0.21076	0.541291	0.652515	-0.21076	0.541291	0.652515	0.247817	0.408019
Bacteria;Firmicutes;Clostridia;Clostridiales;Ruminococcaceae;Ruminiclostridium 6	-3.14715	0.432035	0.234652	0.968342	0.148121	0.636261	0.733506	0.148121	0.636261	0.733506	0.435897	0.586814
Bacteria;Firmicutes;Clostridia;Clostridiales;Ruminococcaceae;Ruminiclostridium 9	-3.84461	-0.401866	0.218483	0.968342	-0.247513	0.379448	0.503388	-0.247513	0.379448	0.503388	0.392559	0.542595
Bacteria;Firmicutes;Clostridia;Clostridiales;Ruminococcaceae;Ruminococcaceae NK4A214 group	-3.8609	0.254854	0.569797	0.968342	0.627866	0.106567	0.213135	0.627866	0.106567	0.213135	0.296772	0.45219
Bacteria;Firmicutes;Clostridia;Clostridiales;Ruminococcaceae;Ruminococcaceae UCG-002	-6.32435	0.58329	0.174972	0.968342	0.586152	0.114976	0.218158	0.586152	0.114976	0.218158	0.235894	0.394152
Bacteria;Firmicutes;Clostridia;Clostridiales;Ruminococcaceae;Ruminococcaceae UCG-003	-4.23785	-0.0360494	0.907323	0.984272	0.355455	0.185354	0.301993	0.355455	0.185354	0.301993	0.26359	0.426919
Bacteria;Firmicutes;Clostridia;Clostridiales;Ruminococcaceae;Ruminococcaceae UCG-004	0.893508	-0.0313271	0.727939	0.968342	-0.169162	0.0311482	0.12651	-0.169162	0.0311482	0.12651	0.0572841	0.210694
Bacteria;Firmicutes;Clostridia;Clostridiales;Ruminococcaceae;Ruminococcaceae UCG-005	-4.68652	0.492071	0.23556	0.968342	0.367339	0.304874	0.439818	0.367339	0.304874	0.439818	0.45492	0.603512
Bacteria;Firmicutes;Clostridia;Clostridiales;Ruminococcaceae;Ruminococcaceae UCG-007	0.934014	-0.0360431	0.660813	0.968342	-0.219747	0.00235761	0.122194	-0.219747	0.00235761	0.122194	0.00382335	0.205572
Bacteria;Firmicutes;Clostridia;Clostridiales;Ruminococcaceae;Ruminococcaceae UCG-009	0.849336	-0.0109936	0.909706	0.984272	-0.200914	0.0176598	0.122194	-0.200914	0.0176598	0.122194	0.0269238	0.205572
Bacteria;Firmicutes;Clostridia;Clostridiales;Ruminococcaceae;Ruminococcaceae UCG-010	-2.49313	0.251645	0.352595	0.968342	0.0368014	0.874713	0.931146	0.0368014	0.874713	0.931146	0.528533	0.669274
Bacteria;Firmicutes;Clostridia;Clostridiales;Ruminococcaceae;Ruminococcaceae UCG-011	0.856011	-0.152877	0.132167	0.968342	-0.146776	0.0945314	0.201385	-0.146776	0.0945314	0.201385	0.137754	0.306884
Bacteria;Firmicutes;Clostridia;Clostridiales;Ruminococcaceae;Ruminococcaceae UCG-013	-3.07142	0.0681654	0.849289	0.968342	0.410706	0.186458	0.301993	0.410706	0.186458	0.301993	0.368466	0.522984
Bacteria;Firmicutes;Clostridia;Clostridiales;Ruminococcaceae;Ruminococcaceae UCG-014	-4.77337	0.411587	0.293596	0.968342	0.416733	0.218592	0.341469	0.416733	0.218592	0.341469	0.384428	0.536978
Bacteria;Firmicutes;Clostridia;Clostridiales;Ruminococcaceae;Ruminococcaceae V9D2013 group	0.934014	-0.0364868	0.628178	0.968342	-0.146327	0.0259199	0.122194	-0.146327	0.0259199	0.122194	0.0471472	0.205572
Bacteria;Firmicutes;Clostridia;Clostridiales;Ruminococcaceae;Ruminococcus 1	-3.30889	0.0639772	0.856471	0.968342	0.239114	0.434325	0.55661	0.239114	0.434325	0.55661	0.68205	0.771542
Bacteria;Firmicutes;Clostridia;Clostridiales;Ruminococcaceae;Ruminococcus 2	-5.63072	0.274457	0.532778	0.968342	0.670682	0.0791977	0.190147	0.670682	0.0791977	0.190147	0.221216	0.381761
Bacteria;Firmicutes;Clostridia;Clostridiales;Ruminococcaceae;Subdoligranulum	-5.48465	0.0924932	0.784091	0.968342	0.284945	0.329245	0.465297	0.284945	0.329245	0.465297	0.582956	0.709219
Bacteria;Firmicutes;Clostridia;Clostridiales;Ruminococcaceae;Unassigned	-5.56285	0.152893	0.715838	0.968342	0.526018	0.148617	0.261565	0.526018	0.148617	0.261565	0.331472	0.488874
Bacteria;Firmicutes;Clostridia;Clostridiales;Ruminococcaceae;[Eubacterium] coprostanoligenes group	-5.58771	0.138849	0.737035	0.968342	0.000626694	0.9986	0.9986	0.000626694	0.9986	0.9986	0.919532	0.934723
Bacteria;Firmicutes;Clostridia;Clostridiales;Ruminococcaceae;uncultured	-5.02322	0.496992	0.0728481	0.968342	0.232218	0.329585	0.465297	0.232218	0.329585	0.465297	0.194813	0.349868
Bacteria;Firmicutes;Clostridia;Clostridiales;Unassigned;Unassigned	0.615935	-0.230695	0.332277	0.968342	-0.141654	0.490209	0.604743	-0.141654	0.490209	0.604743	0.493708	0.642064
Bacteria;Firmicutes;Clostridia;Thermoanaerobacterales;Thermoanaerobacteraceae;Gelria	0.614333	0.110247	0.421811	0.968342	-0.0531747	0.653415	0.74676	-0.0531747	0.653415	0.74676	0.388125	0.539289
Bacteria;Firmicutes;Erysipelotrichia;Erysipelotrichales;Erysipelotrichaceae;Asteroleplasma	0.909927	-0.0794112	0.313396	0.968342	-0.200691	0.00366339	0.122194	-0.200691	0.00366339	0.122194	0.0104846	0.205572
Bacteria;Firmicutes;Erysipelotrichia;Erysipelotrichales;Erysipelotrichaceae;Candidatus Stoquefichus	0.919403	-0.0289023	0.747074	0.968342	-0.195058	0.0128039	0.122194	-0.195058	0.0128039	0.122194	0.0205037	0.205572
Bacteria;Firmicutes;Erysipelotrichia;Erysipelotrichales;Erysipelotrichaceae;Catenibacterium	0.752553	0.0783531	0.497641	0.968342	0.00833135	0.933393	0.96573	0.00833135	0.933393	0.96573	0.708332	0.785348
Bacteria;Firmicutes;Erysipelotrichia;Erysipelotrichales;Erysipelotrichaceae;Dielma	0.93773	-0.10258	0.229616	0.968342	-0.115267	0.118775	0.221708	-0.115267	0.118775	0.221708	0.231646	0.392016
Bacteria;Firmicutes;Erysipelotrichia;Erysipelotrichales;Erysipelotrichaceae;Erysipelatoclostridium	0.644961	0.122564	0.501506	0.968342	-0.0210814	0.89342	0.935963	-0.0210814	0.89342	0.935963	0.624274	0.735752
Bacteria;Firmicutes;Erysipelotrichia;Erysipelotrichales;Erysipelotrichaceae;Erysipelotrichaceae UCG-001	0.898973	-0.0406733	0.616247	0.968342	-0.149083	0.0349424	0.129927	-0.149083	0.0349424	0.129927	0.065627	0.2211
Bacteria;Firmicutes;Erysipelotrichia;Erysipelotrichales;Erysipelotrichaceae;Erysipelotrichaceae UCG-003	-3.40598	-0.38274	0.313165	0.968342	-0.141661	0.66503	0.755314	-0.141661	0.66503	0.755314	0.58204	0.709219
Bacteria;Firmicutes;Erysipelotrichia;Erysipelotrichales;Erysipelotrichaceae;Erysipelotrichaceae UCG-004	0.87593	-0.0978558	0.289081	0.968342	-0.141757	0.0765621	0.188901	-0.141757	0.0765621	0.188901	0.17246	0.329924
Bacteria;Firmicutes;Erysipelotrichia;Erysipelotrichales;Erysipelotrichaceae;Erysipelotrichaceae UCG-006	0.928979	-0.057079	0.483366	0.968342	-0.158115	0.025893	0.122194	-0.158115	0.025893	0.122194	0.0522714	0.205572
Bacteria;Firmicutes;Erysipelotrichia;Erysipelotrichales;Erysipelotrichaceae;Faecalicoccus	0.898973	0.0164505	0.842081	0.968342	-0.115116	0.10827	0.214912	-0.115116	0.10827	0.214912	0.130738	0.300493
Bacteria;Firmicutes;Erysipelotrichia;Erysipelotrichales;Erysipelotrichaceae;Faecalitalea	0.898973	-0.0451806	0.626193	0.968342	-0.14575	0.0705608	0.184369	-0.14575	0.0705608	0.184369	0.145483	0.313207
Bacteria;Firmicutes;Erysipelotrichia;Erysipelotrichales;Erysipelotrichaceae;Holdemanella	0.692545	-0.228298	0.315307	0.968342	-0.306781	0.119252	0.221708	-0.306781	0.119252	0.221708	0.168993	0.325651
Bacteria;Firmicutes;Erysipelotrichia;Erysipelotrichales;Erysipelotrichaceae;Holdemania	0.82226	0.00918715	0.940968	0.988912	-0.0749259	0.48479	0.603701	-0.0749259	0.48479	0.603701	0.665873	0.760998
Bacteria;Firmicutes;Erysipelotrichia;Erysipelotrichales;Erysipelotrichaceae;Incertae Sedis	0.934014	-0.05483	0.608086	0.968342	-0.234782	0.0120211	0.122194	-0.234782	0.0120211	0.122194	0.0203629	0.205572
Bacteria;Firmicutes;Erysipelotrichia;Erysipelotrichales;Erysipelotrichaceae;Solobacterium	0.844517	-0.196944	0.108495	0.968342	-0.135281	0.200903	0.319508	-0.135281	0.200903	0.319508	0.165476	0.322764
Bacteria;Firmicutes;Erysipelotrichia;Erysipelotrichales;Erysipelotrichaceae;Turicibacter	0.845761	-0.257877	0.0653977	0.968342	-0.211125	0.0804847	0.190798	-0.211125	0.0804847	0.190798	0.0740771	0.232814
Bacteria;Firmicutes;Erysipelotrichia;Erysipelotrichales;Erysipelotrichaceae;Unassigned	0.86704	0.0248836	0.761284	0.968342	-0.117686	0.0979743	0.203663	-0.117686	0.0979743	0.203663	0.0944172	0.259647
Bacteria;Firmicutes;Erysipelotrichia;Erysipelotrichales;Erysipelotrichaceae;uncultured	0.716636	0.00916018	0.939101	0.988912	-0.00740039	0.943025	0.96573	-0.00740039	0.943025	0.96573	0.986003	0.989752
Bacteria;Firmicutes;Negativicutes;Selenomonadales;Acidaminococcaceae;Acidaminococcus	0.817509	-0.12368	0.551581	0.968342	-0.194324	0.279523	0.407702	-0.194324	0.279523	0.407702	0.46005	0.607266
Bacteria;Firmicutes;Negativicutes;Selenomonadales;Acidaminococcaceae;Phascolarctobacterium	-6.70048	0.659478	0.163319	0.968342	0.945865	0.0214841	0.122194	0.945865	0.0214841	0.122194	0.0759757	0.235851
Bacteria;Firmicutes;Negativicutes;Selenomonadales;Acidaminococcaceae;Succiniclasticum	0.909215	-0.103201	0.185139	0.968342	-0.11872	0.0783654	0.190147	-0.11872	0.0783654	0.190147	0.149094	0.314887
Bacteria;Firmicutes;Negativicutes;Selenomonadales;Unassigned;Unassigned	0.884359	-0.082783	0.412718	0.968342	-0.138961	0.112705	0.218158	-0.138961	0.112705	0.218158	0.233634	0.392863
Bacteria;Firmicutes;Negativicutes;Selenomonadales;Veillonellaceae;Allisonella	0.677404	0.00629579	0.969579	0.992127	-0.0832565	0.559517	0.670107	-0.0832565	0.559517	0.670107	0.762671	0.823524
Bacteria;Firmicutes;Negativicutes;Selenomonadales;Veillonellaceae;Anaeroglobus	0.928979	-0.0546674	0.476606	0.968342	-0.146303	0.0287728	0.122516	-0.146303	0.0287728	0.122516	0.0638619	0.218955
Bacteria;Firmicutes;Negativicutes;Selenomonadales;Veillonellaceae;Centipeda	0.934014	-0.0364868	0.628178	0.968342	-0.146327	0.0259199	0.122194	-0.146327	0.0259199	0.122194	0.0471472	0.205572
Bacteria;Firmicutes;Negativicutes;Selenomonadales;Veillonellaceae;Dialister	-3.00804	-1.42286	0.00401438	0.264949	-0.459717	0.27485	0.403113	-0.459717	0.27485	0.403113	0.0462256	0.205572
Bacteria;Firmicutes;Negativicutes;Selenomonadales;Veillonellaceae;Megamonas	0.898973	-0.0508407	0.569838	0.968342	-0.183378	0.0188476	0.122194	-0.183378	0.0188476	0.122194	0.0449469	0.205572
Bacteria;Firmicutes;Negativicutes;Selenomonadales;Veillonellaceae;Megasphaera	0.831065	-0.0462246	0.75961	0.968342	-0.23038	0.079228	0.190147	-0.23038	0.079228	0.190147	0.106412	0.280927
Bacteria;Firmicutes;Negativicutes;Selenomonadales;Veillonellaceae;Mitsuokella	0.908967	-0.0467825	0.579811	0.968342	-0.204422	0.00578104	0.122194	-0.204422	0.00578104	0.122194	0.0121967	0.205572
Bacteria;Firmicutes;Negativicutes;Selenomonadales;Veillonellaceae;Negativicoccus	0.907792	-0.0388044	0.625933	0.968342	-0.128594	0.0631262	0.175424	-0.128594	0.0631262	0.175424	0.134283	0.302997
Bacteria;Firmicutes;Negativicutes;Selenomonadales;Veillonellaceae;Selenomonas	0.930798	-0.287298	0.00169609	0.223884	-0.139302	0.0740409	0.18616	-0.139302	0.0740409	0.18616	0.00710552	0.205572
Bacteria;Firmicutes;Negativicutes;Selenomonadales;Veillonellaceae;Selenomonas 3	0.916379	-0.0237168	0.767674	0.968342	-0.125884	0.0712336	0.184369	-0.125884	0.0712336	0.184369	0.128803	0.300493
Bacteria;Firmicutes;Negativicutes;Selenomonadales;Veillonellaceae;Selenomonas 4	0.93773	-0.254006	0.00400298	0.264949	-0.148003	0.0500729	0.162867	-0.148003	0.0500729	0.162867	0.0104301	0.205572
Bacteria;Firmicutes;Negativicutes;Selenomonadales;Veillonellaceae;Veillonella	-2.36142	-0.791111	0.115608	0.968342	0.72296	0.0961157	0.201385	0.72296	0.0961157	0.201385	0.0319239	0.205572
Bacteria;Firmicutes;Negativicutes;Selenomonadales;Veillonellaceae;uncultured	0.928979	-0.0390389	0.63294	0.968342	-0.153848	0.0307893	0.12651	-0.153848	0.0307893	0.12651	0.0530704	0.205572
Bacteria;Fusobacteria;Fusobacteriia;Fusobacteriales;Fusobacteriaceae;Fusobacterium	-2.91631	-0.245104	0.576646	0.968342	2.6871	8.27051e-11	2.18342e-08	2.6871	8.27051e-11	2.18342e-08	2.43709e-07	6.43392e-05
Bacteria;Fusobacteria;Fusobacteriia;Fusobacteriales;Leptotrichiaceae;Leptotrichia	0.894965	-0.0903476	0.26961	0.968342	-0.101184	0.152948	0.267406	-0.101184	0.152948	0.267406	0.304314	0.456471
Bacteria;Fusobacteria;Fusobacteriia;Fusobacteriales;boneC3G7;uncultured Fusobacterium sp.	0.876241	-0.0591102	0.489425	0.968342	-0.146237	0.0492394	0.16249	-0.146237	0.0492394	0.16249	0.108939	0.284752
Bacteria;Lentisphaerae;Lentisphaeria;Victivallales;Victivallaceae;Victivallis	-2.05579	0.647382	0.082826	0.968342	0.742474	0.0218543	0.122194	0.742474	0.0218543	0.122194	0.11414	0.28698
Bacteria;Proteobacteria;Alphaproteobacteria;Rhodospirillales;Rhodospirillaceae;Thalassospira	-3.64505	0.417864	0.365793	0.968342	0.861134	0.0322269	0.126852	0.861134	0.0322269	0.126852	0.0941553	0.259647
Bacteria;Proteobacteria;Alphaproteobacteria;Rhodospirillales;Rhodospirillaceae;uncultured	0.900513	-0.0942909	0.250508	0.968342	-0.153179	0.0317815	0.126852	-0.153179	0.0317815	0.126852	0.078198	0.23729
Bacteria;Proteobacteria;Betaproteobacteria;Burkholderiales;Alcaligenaceae;Parasutterella	-2.36783	-0.0199827	0.957458	0.992127	-0.15346	0.635403	0.733506	-0.15346	0.635403	0.733506	0.8528	0.886375
Bacteria;Proteobacteria;Betaproteobacteria;Burkholderiales;Alcaligenaceae;Sutterella	-6.13007	0.635701	0.209127	0.968342	0.980657	0.025877	0.122194	0.980657	0.025877	0.122194	0.0977623	0.260699
Bacteria;Proteobacteria;Betaproteobacteria;Burkholderiales;Comamonadaceae;Pelomonas	0.934014	-0.0364868	0.628178	0.968342	-0.146327	0.0259199	0.122194	-0.146327	0.0259199	0.122194	0.0471472	0.205572
Bacteria;Proteobacteria;Betaproteobacteria;Burkholderiales;Comamonadaceae;Unassigned	0.934014	-0.0364868	0.628178	0.968342	-0.146327	0.0259199	0.122194	-0.146327	0.0259199	0.122194	0.0471472	0.205572
Bacteria;Proteobacteria;Betaproteobacteria;Burkholderiales;Oxalobacteraceae;Massilia	0.928979	-0.0216029	0.785694	0.968342	-0.142408	0.0395898	0.137522	-0.142408	0.0395898	0.137522	0.0678374	0.2211
Bacteria;Proteobacteria;Betaproteobacteria;Burkholderiales;Oxalobacteraceae;Oxalobacter	0.771988	-0.0390609	0.719951	0.968342	-0.0756469	0.421902	0.543327	-0.0756469	0.421902	0.543327	0.679313	0.771542
Bacteria;Proteobacteria;Betaproteobacteria;Burkholderiales;Unassigned;Unassigned	0.928979	-0.0341091	0.657283	0.968342	-0.164903	0.0141119	0.122194	-0.164903	0.0141119	0.122194	0.0248196	0.205572
Bacteria;Proteobacteria;Betaproteobacteria;Neisseriales;Neisseriaceae;Eikenella	0.906836	-0.0239676	0.763351	0.968342	-0.116341	0.0923978	0.201385	-0.116341	0.0923978	0.201385	0.186229	0.338836
Bacteria;Proteobacteria;Betaproteobacteria;Neisseriales;Neisseriaceae;Kingella	0.934014	-0.0364868	0.628178	0.968342	-0.146327	0.0259199	0.122194	-0.146327	0.0259199	0.122194	0.0471472	0.205572
Bacteria;Proteobacteria;Betaproteobacteria;Neisseriales;Neisseriaceae;Neisseria	0.919094	-0.0446092	0.585736	0.968342	-0.128599	0.0705524	0.184369	-0.128599	0.0705524	0.184369	0.146037	0.313207
Bacteria;Proteobacteria;Deltaproteobacteria;Desulfovibrionales;Desulfovibrionaceae;Bilophila	-4.67614	0.370078	0.358513	0.968342	0.326873	0.347736	0.477968	0.326873	0.347736	0.477968	0.552557	0.684859
Bacteria;Proteobacteria;Deltaproteobacteria;Desulfovibrionales;Desulfovibrionaceae;Desulfovibrio	-3.8016	0.57694	0.247317	0.968342	0.297124	0.489517	0.604743	0.297124	0.489517	0.604743	0.508289	0.651399
Bacteria;Proteobacteria;Deltaproteobacteria;Desulfovibrionales;Desulfovibrionaceae;uncultured	0.928979	-0.0448031	0.578212	0.968342	-0.17458	0.0131745	0.122194	-0.17458	0.0131745	0.122194	0.0256155	0.205572
Bacteria;Proteobacteria;Epsilonproteobacteria;Campylobacterales;Campylobacteraceae;Campylobacter	0.693395	-0.0929847	0.52993	0.968342	0.0309507	0.808587	0.871294	0.0309507	0.808587	0.871294	0.641914	0.743269
Bacteria;Proteobacteria;Epsilonproteobacteria;Campylobacterales;Helicobacteraceae;Helicobacter	0.958938	-0.027582	0.69716	0.968342	-0.0563706	0.357769	0.484364	-0.0563706	0.357769	0.484364	0.623146	0.735752
Bacteria;Proteobacteria;Gammaproteobacteria;Aeromonadales;Aeromonadaceae;Aeromonas	0.91134	-0.0197018	0.805815	0.968342	-0.18672	0.00782629	0.122194	-0.18672	0.00782629	0.122194	0.0105811	0.205572
Bacteria;Proteobacteria;Gammaproteobacteria;Aeromonadales;Succinivibrionaceae;Anaerobiospirillum	0.884739	0.0383024	0.641371	0.968342	-0.0942441	0.185863	0.301993	-0.0942441	0.185863	0.301993	0.162675	0.322764
Bacteria;Proteobacteria;Gammaproteobacteria;Aeromonadales;Succinivibrionaceae;Succinivibrio	0.928979	-0.0713119	0.370372	0.968342	-0.151584	0.0287416	0.122516	-0.151584	0.0287416	0.122516	0.0669571	0.2211
Bacteria;Proteobacteria;Gammaproteobacteria;Alteromonadales;Shewanellaceae;Shewanella	0.916062	-0.015509	0.839409	0.968342	-0.125567	0.0592555	0.171257	-0.125567	0.0592555	0.171257	0.0965512	0.260097
Bacteria;Proteobacteria;Gammaproteobacteria;Enterobacteriales;Enterobacteriaceae;Citrobacter	0.89667	-0.0485007	0.533066	0.968342	-0.106175	0.115636	0.218158	-0.106175	0.115636	0.218158	0.24883	0.408019
Bacteria;Proteobacteria;Gammaproteobacteria;Enterobacteriales;Enterobacteriaceae;Enterobacter	0.797823	-0.0818087	0.632955	0.968342	-0.166966	0.260072	0.392337	-0.166966	0.260072	0.392337	0.449653	0.599537
Bacteria;Proteobacteria;Gammaproteobacteria;Enterobacteriales;Enterobacteriaceae;Escherichia-Shigella	-5.17196	-0.0597731	0.92951	0.988912	0.546075	0.350235	0.477968	0.546075	0.350235	0.477968	0.501893	0.646341
Bacteria;Proteobacteria;Gammaproteobacteria;Enterobacteriales;Enterobacteriaceae;Morganella	0.898973	-0.0449413	0.573624	0.968342	-0.109293	0.114656	0.218158	-0.109293	0.114656	0.218158	0.238276	0.395628
Bacteria;Proteobacteria;Gammaproteobacteria;Enterobacteriales;Enterobacteriaceae;Proteus	0.934014	-0.0328141	0.676662	0.968342	-0.154012	0.0248279	0.122194	-0.154012	0.0248279	0.122194	0.0415668	0.205572
Bacteria;Proteobacteria;Gammaproteobacteria;Enterobacteriales;Enterobacteriaceae;Raoultella	0.919595	-0.106726	0.172265	0.968342	-0.129101	0.0567827	0.170348	-0.129101	0.0567827	0.170348	0.111865	0.286723
Bacteria;Proteobacteria;Gammaproteobacteria;Enterobacteriales;Enterobacteriaceae;Tatumella	0.928979	-0.0330604	0.673071	0.968342	-0.16323	0.0170639	0.122194	-0.16323	0.0170639	0.122194	0.0281546	0.205572
Bacteria;Proteobacteria;Gammaproteobacteria;Pasteurellales;Pasteurellaceae;Actinobacillus	0.934014	-0.0364868	0.628178	0.968342	-0.146327	0.0259199	0.122194	-0.146327	0.0259199	0.122194	0.0471472	0.205572
Bacteria;Proteobacteria;Gammaproteobacteria;Pasteurellales;Pasteurellaceae;Aggregatibacter	0.907792	-0.018029	0.830272	0.968342	-0.121624	0.0958878	0.201385	-0.121624	0.0958878	0.201385	0.165072	0.322764
Bacteria;Proteobacteria;Gammaproteobacteria;Pasteurellales;Pasteurellaceae;Haemophilus	0.478322	-0.188041	0.426549	0.968342	0.145558	0.475949	0.5955	0.145558	0.475949	0.5955	0.2577	0.419956
Bacteria;Proteobacteria;Gammaproteobacteria;Pasteurellales;Pasteurellaceae;Mannheimia	0.928979	-0.0653737	0.395435	0.968342	-0.150343	0.0248844	0.122194	-0.150343	0.0248844	0.122194	0.0571409	0.210694
Bacteria;Proteobacteria;Gammaproteobacteria;Pasteurellales;Pasteurellaceae;Pasteurella	0.934014	-0.0364868	0.628178	0.968342	-0.146327	0.0259199	0.122194	-0.146327	0.0259199	0.122194	0.0471472	0.205572
Bacteria;Proteobacteria;Gammaproteobacteria;Pseudomonadales;Moraxellaceae;Acinetobacter	1.02158	-0.0365159	0.661615	0.968342	0.0204455	0.776547	0.844291	0.0204455	0.776547	0.844291	0.750755	0.815635
Bacteria;Proteobacteria;Gammaproteobacteria;Pseudomonadales;Pseudomonadaceae;Pseudomonas	0.903172	0.0281845	0.703582	0.968342	-0.10747	0.0947357	0.201385	-0.10747	0.0947357	0.201385	0.0864957	0.248205
Bacteria;Saccharibacteria;uncultured bacterium;Unassigned;Unassigned;Unassigned	0.949567	-0.160403	0.0533382	0.968342	-0.159072	0.0268679	0.122516	-0.159072	0.0268679	0.122516	0.0360565	0.205572
Bacteria;Spirochaetae;Spirochaetes;Spirochaetales;Spirochaetaceae;Treponema 2	0.928979	-0.0919778	0.225998	0.968342	-0.145924	0.0271906	0.122516	-0.145924	0.0271906	0.122516	0.0676985	0.2211
Bacteria;Synergistetes;Synergistia;Synergistales;Synergistaceae;Cloacibacillus	0.852823	0.0367701	0.726842	0.968342	0.0476002	0.600652	0.704765	0.0476002	0.600652	0.704765	0.869332	0.900014
Bacteria;Synergistetes;Synergistia;Synergistales;Synergistaceae;Fretibacterium	0.934014	-0.207273	0.0134926	0.593673	-0.142921	0.0475666	0.160995	-0.142921	0.0475666	0.160995	0.0265915	0.205572
Bacteria;Synergistetes;Synergistia;Synergistales;Synergistaceae;Pyramidobacter	0.898973	-0.172658	0.106226	0.968342	-0.142075	0.123587	0.225014	-0.142075	0.123587	0.225014	0.127925	0.300493
Bacteria;Synergistetes;Synergistia;Synergistales;Synergistaceae;Synergistes	0.893899	-0.0601619	0.425553	0.968342	-0.103404	0.114144	0.218158	-0.103404	0.114144	0.218158	0.265372	0.427184
Bacteria;Tenericutes;Mollicutes;Anaeroplasmatales;Anaeroplasmataceae;Anaeroplasma	0.92424	-0.0795662	0.321809	0.968342	-0.196299	0.00524975	0.122194	-0.196299	0.00524975	0.122194	0.0156001	0.205572
Bacteria;Tenericutes;Mollicutes;Mollicutes RF9;uncultured bacterium;Unassigned	0.551858	0.0770456	0.702465	0.968342	-0.0252299	0.884806	0.934356	-0.0252299	0.884806	0.934356	0.804508	0.849561
Bacteria;Tenericutes;Mollicutes;Mycoplasmatales;Mycoplasmataceae;Mycoplasma	0.934014	-0.0364868	0.628178	0.968342	-0.146327	0.0259199	0.122194	-0.146327	0.0259199	0.122194	0.0471472	0.205572
Bacteria;Tenericutes;Mollicutes;NB1-n;Unassigned;Unassigned	0.70968	0.139398	0.349312	0.968342	-0.218616	0.0905082	0.201385	-0.218616	0.0905082	0.201385	0.0117176	0.205572
Bacteria;Tenericutes;Mollicutes;NB1-n;uncultured bacterium;Unassigned	0.89873	-0.163381	0.08456	0.968342	-0.174384	0.0335863	0.127498	-0.174384	0.0335863	0.127498	0.053606	0.205572
Bacteria;Verrucomicrobia;Opitutae;Opitutae vadinHA64;uncultured bacterium;Unassigned	0.675151	0.186681	0.180751	0.968342	-0.14922	0.215186	0.33815	-0.14922	0.215186	0.33815	0.0124523	0.205572
Bacteria;Verrucomicrobia;Verrucomicrobiae;Verrucomicrobiales;Verrucomicrobiaceae;Akkermansia	-5.54553	-0.812277	0.304151	0.968342	-0.0402384	0.952899	0.967559	-0.0402384	0.952899	0.967559	0.529381	0.669274
