# Supplementary material for: Colorectal Tumour Mucosa Microbiome Is Enriched in Oral Pathogens and Defines Three Subtypes That Correlate with Markers of Tumour Progression
Source: Cancers (Basel). 2021 Sep 25;13(19):4799. doi: 10.3390/cancers13194799 (PMC8507728; doi:10.3390/cancers13194799)
Supplement: Supplementary file 1 [file cancers-13-04799-s001.zip › cancers-1377747-supplementary-updated final/TableS17.xlsx]

## Sheet: Summary level 2
		Intercept	TMS1 vs TMS2	TMS1 vs TMS2 (p-value)	TMS1 vs TMS2 (adj p-value)	TMS1 vs TMS3	TMS1 vs TMS3 (p-value)	TMS1 vs TMS3 (adj p-value)	TMS2 vs TMS3	TMS2 vs TMS3 (p-value)	TMS2 vs TMS3 (adj p-value)	p-value	adjusted p-value
	09100 Metabolism;09105 Amino acid metabolism	-0.963741	-0.00691452	0.434768	0.529969	-0.0248574	0.00292894	0.00536973	-0.0179429	0.022682	0.0569744	0.00481627	0.00662238
	09100 Metabolism;09101 Carbohydrate metabolism	-1.40152	-0.00733016	0.354593	0.487566	-0.0230093	0.00208948	0.00459685	-0.0156791	0.0258975	0.0569744	0.00397036	0.00623914
	09100 Metabolism;09107 Glycan biosynthesis and metabolism	0.125896	0.0415678	0.213394	0.335333	-0.00739441	0.812012	0.812012	-0.0489622	0.097752	0.15361	0.241654	0.241654
	09100 Metabolism;09102 Energy metabolism	-0.569546	0.0139684	0.0379294	0.0695372	0.0131811	0.0357543	0.0436997	-0.000787364	0.894015	0.979574	0.0670194	0.0737213
	09100 Metabolism;09108 Metabolism of cofactors and vitamins	-0.586134	0.0249466	0.00905448	0.0199199	0.0484159	1.37869e-07	1.51656e-06	0.0234694	0.00551489	0.0267934	1.51017e-06	1.17788e-05
	09100 Metabolism;09109 Metabolism of terpenoids and polyketides	0.957144	0.0601295	6.36171e-06	6.99788e-05	0.0598369	1.60457e-06	8.82514e-06	-0.000292604	0.979574	0.979574	2.1416e-06	1.17788e-05
	09100 Metabolism;09103 Lipid metabolism	0.262893	-0.030908	0.000137063	0.000502565	-0.0322955	2.13367e-05	6.79568e-05	-0.00138759	0.843166	0.979574	5.19139e-05	0.000190351
	09100 Metabolism;09106 Metabolism of other amino acids	0.616897	-0.00299321	0.73787	0.73787	0.0213457	0.0112169	0.0176266	0.0243389	0.00236844	0.0260528	0.00322484	0.00591221
	09100 Metabolism;09110 Biosynthesis of other secondary metabolites	0.432088	0.0090472	0.48179	0.529969	-0.0217335	0.0711341	0.0782475	-0.0307807	0.0073073	0.0267934	0.0171109	0.0209133
	09100 Metabolism;09111 Xenobiotics biodegradation and metabolism	1.28126	-0.111199	5.05019e-05	0.00027776	-0.0619932	0.0139133	0.0191308	0.0492063	0.0388404	0.0712074	0.000231558	0.000509428
	09100 Metabolism;09104 Nucleotide metabolism	-0.149846	0.0302176	0.00502373	0.0138153	0.0429799	2.47116e-05	6.79568e-05	0.0127623	0.17616	0.24222	0.000231303	0.000509428

## Sheet: Summary level 3
	Intercept	TMS1 vs TMS2	TMS1 vs TMS2 (p-value)	TMS1 vs TMS2 (adj p-value)	TMS1 vs TMS3	TMS1 vs TMS3 (p-value)	TMS1 vs TMS3 (adj p-value)	TMS2 vs TMS3	TMS2 vs TMS3 (p-value)	TMS2 vs TMS3 (adj p-value)	p-value	adjusted p-value
09100 Metabolism;09105 Amino acid metabolism;00220 Arginine biosynthesis [PATH:ko00220]	-3.39272	0.078541	0.0951585	0.148316	-0.0592225	0.176688	0.258053	-0.137763	0.00105665	0.0085088	0.00469398	0.00748103
09100 Metabolism;09101 Carbohydrate metabolism;00052 Galactose metabolism [PATH:ko00052]	-3.91028	0.090079	0.10414	0.159335	-0.069697	0.177095	0.258053	-0.159776	0.0012558	0.00902945	0.00791389	0.0119517
09100 Metabolism;09107 Glycan biosynthesis and metabolism;00550 Peptidoglycan biosynthesis [PATH:ko00550]	-3.97998	0.226454	2.81554e-06	3.58981e-05	0.141341	0.00142986	0.00625055	-0.0851134	0.0409255	0.0773037	1.10109e-05	9.90981e-05
09100 Metabolism;09101 Carbohydrate metabolism;00500 Starch and sucrose metabolism [PATH:ko00500]	-4.17939	0.155577	0.000379811	0.00105656	0.0379796	0.34413	0.421216	-0.117597	0.00225389	0.0143685	0.00077447	0.00162551
09100 Metabolism;09101 Carbohydrate metabolism;00020 Citrate cycle (TCA cycle) [PATH:ko00020]	-3.86518	0.205902	1.76587e-05	0.000117469	0.136302	0.0020264	0.0076248	-0.0696004	0.0930282	0.142333	7.30244e-05	0.000345294
09100 Metabolism;09101 Carbohydrate metabolism;00640 Propanoate metabolism [PATH:ko00640]	-3.63436	0.0762787	0.0593004	0.0955049	0.041532	0.269294	0.34335	-0.0347468	0.329113	0.381472	0.163374	0.179829
09100 Metabolism;09101 Carbohydrate metabolism;00660 C5-Branched dibasic acid metabolism [PATH:ko00660]	-2.8578	0.101941	0.0330304	0.054931	0.0587273	0.186164	0.266198	-0.0432141	0.304033	0.355092	0.0936296	0.107709
09100 Metabolism;09102 Energy metabolism;00720 Carbon fixation pathways in prokaryotes [PATH:ko00720]	-4.22907	0.195745	2.96736e-05	0.000164525	0.11755	0.00637133	0.0183927	-0.0781953	0.0541297	0.0930544	0.000115582	0.000479735
09100 Metabolism;09108 Metabolism of cofactors and vitamins;00740 Riboflavin metabolism [PATH:ko00740]	-2.74338	0.242296	9.90435e-08	5.29725e-06	0.178454	1.94764e-05	0.000229222	-0.0638413	0.099085	0.148627	7.71933e-07	1.12045e-05
09100 Metabolism;09108 Metabolism of cofactors and vitamins;00780 Biotin metabolism [PATH:ko00780]	-3.30782	0.118496	0.00732405	0.0143664	0.0847528	0.0389012	0.0734801	-0.0337433	0.383056	0.434131	0.0261201	0.0333032
09100 Metabolism;09101 Carbohydrate metabolism;00630 Glyoxylate and dicarboxylate metabolism [PATH:ko00630]	-3.9548	0.124566	0.00197474	0.00437877	0.0447786	0.227612	0.302823	-0.0797872	0.023986	0.0539685	0.00506746	0.00799301
09100 Metabolism;09101 Carbohydrate metabolism;00650 Butanoate metabolism [PATH:ko00650]	-3.7854	0.164404	8.04633e-05	0.000293116	0.127213	0.000988934	0.0044502	-0.0371912	0.302633	0.355092	0.000235099	0.000734084
09100 Metabolism;09109 Metabolism of terpenoids and polyketides;00906 Carotenoid biosynthesis [PATH:ko00906]	2.28598	0.249432	0.385025	0.486849	0.39763	0.13842	0.209686	0.148199	0.558918	0.606038	0.337965	0.364145
09100 Metabolism;09109 Metabolism of terpenoids and polyketides;01053 Biosynthesis of siderophore group nonribosomal peptides [PATH:ko01053]	-0.536397	-0.00899256	0.922619	0.941072	0.061228	0.478567	0.54931	0.0702205	0.391158	0.440053	0.625177	0.62929
09100 Metabolism;09101 Carbohydrate metabolism;00040 Pentose and glucuronate interconversions [PATH:ko00040]	-3.07615	0.0468469	0.469834	0.536452	-0.109355	0.071569	0.119022	-0.156202	0.0069157	0.0264526	0.0191315	0.026135
09100 Metabolism;09101 Carbohydrate metabolism;00051 Fructose and mannose metabolism [PATH:ko00051]	-3.94834	0.185596	5.15619e-05	0.000225399	0.0760972	0.0697127	0.117209	-0.109499	0.00617822	0.0248755	0.000260704	0.000742235
09100 Metabolism;09102 Energy metabolism;00190 Oxidative phosphorylation [PATH:ko00190]	-4.31641	0.199136	1.65834e-05	0.00011533	0.106757	0.011751	0.0272409	-0.0923797	0.0211824	0.049643	6.57282e-05	0.000345294
09100 Metabolism;09102 Energy metabolism;00195 Photosynthesis [PATH:ko00195]	-3.13554	0.187057	0.000209812	0.000668776	0.0935875	0.0437496	0.0796867	-0.0934696	0.0336368	0.0677162	0.0006455	0.00145237
09100 Metabolism;09103 Lipid metabolism;00561 Glycerolipid metabolism [PATH:ko00561]	-2.8873	0.108278	0.00531546	0.0108435	0.0273587	0.445496	0.524315	-0.0809193	0.0180402	0.0467822	0.00950279	0.0138469
09100 Metabolism;09103 Lipid metabolism;00564 Glycerophospholipid metabolism [PATH:ko00564]	-3.46492	0.12368	0.000832546	0.00207418	0.0969757	0.00476668	0.0148837	-0.0267043	0.40711	0.454656	0.00250129	0.00429998
09100 Metabolism;09102 Energy metabolism;00910 Nitrogen metabolism [PATH:ko00910]	-3.24812	0.166033	0.000126673	0.000421326	0.0955533	0.0165806	0.0373065	-0.0704796	0.0613004	0.103065	0.000606339	0.00138462
09100 Metabolism;09105 Amino acid metabolism;00250 Alanine, aspartate and glutamate metabolism [PATH:ko00250]	-4.21912	0.159657	0.00086999	0.00211283	0.0352449	0.423708	0.506463	-0.124412	0.00321407	0.0182131	0.00126272	0.00254206
09100 Metabolism;09106 Metabolism of other amino acids;00430 Taurine and hypotaurine metabolism [PATH:ko00430]	-2.15509	0.15793	0.00067089	0.00171077	0.0975928	0.0229414	0.049464	-0.0603367	0.136084	0.18928	0.00343806	0.00566475
09100 Metabolism;09105 Amino acid metabolism;00260 Glycine, serine and threonine metabolism [PATH:ko00260]	-4.16403	0.186466	2.62654e-05	0.000154562	0.0917455	0.0239256	0.0501454	-0.0947203	0.013984	0.0382062	7.44752e-05	0.000345294
09100 Metabolism;09105 Amino acid metabolism;00400 Phenylalanine, tyrosine and tryptophan biosynthesis [PATH:ko00400]	-3.94394	0.184444	1.1173e-05	8.54733e-05	0.0818771	0.0326741	0.0632802	-0.102566	0.00494118	0.0230232	7.01233e-05	0.000345294
09100 Metabolism;09105 Amino acid metabolism;00270 Cysteine and methionine metabolism [PATH:ko00270]	-4.15369	0.170189	1.56954e-05	0.000114352	0.0809825	0.0246283	0.0505234	-0.0892065	0.00915304	0.0280083	9.61266e-05	0.00042021
09100 Metabolism;09106 Metabolism of other amino acids;00480 Glutathione metabolism [PATH:ko00480]	-2.64923	0.121929	0.00936163	0.0176831	0.157954	0.000346329	0.00189244	0.0360251	0.380808	0.434131	0.00242175	0.00421055
09100 Metabolism;09101 Carbohydrate metabolism;00520 Amino sugar and nucleotide sugar metabolism [PATH:ko00520]	-4.48775	0.169007	0.000251857	0.00078641	0.0504803	0.233006	0.303967	-0.118527	0.00343776	0.0187849	0.000482774	0.00117245
09100 Metabolism;09109 Metabolism of terpenoids and polyketides;00523 Polyketide sugar unit biosynthesis [PATH:ko00523]	-2.66109	0.273597	5.64589e-06	5.04977e-05	0.149172	0.00682563	0.0193393	-0.124424	0.0169736	0.0455606	3.30184e-05	0.000210493
09100 Metabolism;09110 Biosynthesis of other secondary metabolites;00521 Streptomycin biosynthesis [PATH:ko00521]	-3.19277	0.224833	7.92523e-05	0.000293116	0.0962369	0.0652677	0.110955	-0.128596	0.00966135	0.0284267	0.000436183	0.00111227
09100 Metabolism;09110 Biosynthesis of other secondary metabolites;00525 Acarbose and validamycin biosynthesis [PATH:ko00525]	-1.91367	0.244315	7.88232e-06	6.34734e-05	0.138658	0.00563979	0.0171443	-0.105656	0.025425	0.0555717	3.75155e-05	0.000229595
09100 Metabolism;09105 Amino acid metabolism;00330 Arginine and proline metabolism [PATH:ko00330]	-3.16527	0.118242	0.00229953	0.00502612	0.00784392	0.826077	0.859794	-0.110398	0.00129835	0.00902945	0.00183804	0.00338819
09100 Metabolism;09105 Amino acid metabolism;00360 Phenylalanine metabolism [PATH:ko00360]	-2.61067	0.0659593	0.148994	0.225703	-0.0393235	0.355446	0.431613	-0.105283	0.00960932	0.0284267	0.0350646	0.0432652
09100 Metabolism;09105 Amino acid metabolism;00380 Tryptophan metabolism [PATH:ko00380]	-1.3599	-0.0982582	0.0651357	0.10381	0.0103373	0.834413	0.862259	0.108596	0.0214146	0.049643	0.0476158	0.0573639
09100 Metabolism;09111 Xenobiotics biodegradation and metabolism;00627 Aminobenzoate degradation [PATH:ko00627]	-0.959277	0.117247	0.192093	0.279907	0.327772	0.000124527	0.00104425	0.210525	0.00851688	0.0273517	0.000391313	0.00103226
09100 Metabolism;09111 Xenobiotics biodegradation and metabolism;00643 Styrene degradation [PATH:ko00643]	0.0918948	0.100005	0.425761	0.512841	0.312937	0.00810014	0.0217425	0.212932	0.0560113	0.0952193	0.0180688	0.0249057
09100 Metabolism;09101 Carbohydrate metabolism;00053 Ascorbate and aldarate metabolism [PATH:ko00053]	-1.68077	-0.0481254	0.412203	0.504537	-0.112907	0.0401417	0.0748986	-0.0647816	0.212159	0.270503	0.104328	0.118239
09100 Metabolism;09102 Energy metabolism;00920 Sulfur metabolism [PATH:ko00920]	-3.0031	0.00307827	0.93811	0.950536	-0.070285	0.0586094	0.100756	-0.0733633	0.0374086	0.0724496	0.0631555	0.0744311
09100 Metabolism;09101 Carbohydrate metabolism;00010 Glycolysis / Gluconeogenesis [PATH:ko00010]	-4.35501	0.18135	1.89831e-05	0.000121017	0.0843018	0.029724	0.0583048	-0.0970486	0.00846366	0.0273517	7.84742e-05	0.000353134
09100 Metabolism;09101 Carbohydrate metabolism;00620 Pyruvate metabolism [PATH:ko00620]	-4.26773	0.121478	0.00195575	0.00437877	0.0686958	0.0582214	0.100756	-0.0527817	0.123865	0.177307	0.00798754	0.0119517
09100 Metabolism;09102 Energy metabolism;00680 Methane metabolism [PATH:ko00680]	-3.95765	0.145664	0.000342887	0.000975643	0.0620562	0.0970283	0.153045	-0.0836078	0.0187484	0.0470246	0.00136987	0.00268705
09100 Metabolism;09111 Xenobiotics biodegradation and metabolism;00633 Nitrotoluene degradation [PATH:ko00633]	-0.684605	-0.271158	0.00949376	0.017714	-0.311085	0.00149801	0.00636655	-0.0399269	0.662617	0.694386	0.00690314	0.0105618
09100 Metabolism;09101 Carbohydrate metabolism;00030 Pentose phosphate pathway [PATH:ko00030]	-3.90478	0.143432	0.000616623	0.00159904	0.045767	0.234432	0.303967	-0.0976653	0.00789408	0.0273517	0.00148294	0.00283613
09100 Metabolism;09102 Energy metabolism;00196 Photosynthesis - antenna proteins [PATH:ko00196]	10.5198	0.0462548	0.736193	0.77681	-0.292638	0.0232772	0.049464	-0.338892	0.00571965	0.0236887	0.00912432	0.0134233
09100 Metabolism;09105 Amino acid metabolism;00310 Lysine degradation [PATH:ko00310]	-2.21479	0.153616	0.000598315	0.00157831	0.203745	1.57384e-06	2.67553e-05	0.0501284	0.198362	0.259397	1.01249e-05	9.90981e-05
09100 Metabolism;09110 Biosynthesis of other secondary metabolites;00960 Tropane, piperidine and pyridine alkaloid biosynthesis [PATH:ko00960]	-1.98612	0.159084	0.000467391	0.00127698	0.0533774	0.201219	0.274879	-0.105707	0.00802611	0.0273517	0.00156331	0.00295292
09100 Metabolism;09105 Amino acid metabolism;00280 Valine, leucine and isoleucine degradation [PATH:ko00280]	-2.8111	0.162131	0.000292277	0.000876832	0.13041	0.00169794	0.00702122	-0.0317209	0.414201	0.459223	0.000750004	0.00161621
09100 Metabolism;09108 Metabolism of cofactors and vitamins;00760 Nicotinate and nicotinamide metabolism [PATH:ko00760]	-3.47442	0.176974	4.65197e-05	0.000222422	0.119728	0.00281704	0.0102621	-0.0572456	0.128036	0.180203	0.000183195	0.000637018
09100 Metabolism;09109 Metabolism of terpenoids and polyketides;01052 Type I polyketide structures [PATH:ko01052]	10.5468	0.100225	0.408922	0.504537	-0.33332	0.00359382	0.0127873	-0.433545	7.61282e-05	0.00179911	0.00020119	0.000654938
09100 Metabolism;09108 Metabolism of cofactors and vitamins;00730 Thiamine metabolism [PATH:ko00730]	-3.53857	0.16706	7.19318e-05	0.000284299	0.0878275	0.0230716	0.049464	-0.0792321	0.0303749	0.0636625	0.000462265	0.00114075
09100 Metabolism;09107 Glycan biosynthesis and metabolism;00540 Lipopolysaccharide biosynthesis [PATH:ko00540]	-3.63026	0.305461	2.80255e-07	6.12557e-06	0.352764	4.29969e-10	2.19284e-08	0.0473038	0.350247	0.402916	1.47329e-08	7.51379e-07
09100 Metabolism;09104 Nucleotide metabolism;00240 Pyrimidine metabolism [PATH:ko00240]	-4.46588	0.193054	4.02486e-05	0.000212346	0.123713	0.00427707	0.0146687	-0.0693412	0.08855	0.13685	0.000122285	0.000479735
09100 Metabolism;09103 Lipid metabolism;00061 Fatty acid biosynthesis [PATH:ko00061]	-3.72855	0.161182	0.000344345	0.000975643	0.0813478	0.0497451	0.0885	-0.0798346	0.0421782	0.0786984	0.00124306	0.00254206
09100 Metabolism;09108 Metabolism of cofactors and vitamins;00790 Folate biosynthesis [PATH:ko00790]	-3.62554	0.17169	5.62166e-05	0.000238921	0.152285	0.000123481	0.00104425	-0.0194044	0.598036	0.631031	0.000121132	0.000479735
09100 Metabolism;09104 Nucleotide metabolism;00230 Purine metabolism [PATH:ko00230]	-4.71776	0.171327	7.45234e-05	0.000285052	0.113617	0.0044029	0.0146687	-0.0577103	0.123692	0.177307	0.000275141	0.000765391
09100 Metabolism;09109 Metabolism of terpenoids and polyketides;00281 Geraniol degradation [PATH:ko00281]	1.0306	-0.567215	0.00616797	0.0124171	0.120232	0.529465	0.595649	0.687447	0.000197577	0.00232533	0.000508467	0.00121555
09100 Metabolism;09108 Metabolism of cofactors and vitamins;00860 Porphyrin and chlorophyll metabolism [PATH:ko00860]	-3.88921	0.200702	4.91021e-05	0.000223548	0.175985	0.000129678	0.00104425	-0.0247168	0.562466	0.606038	7.2124e-05	0.000345294
09100 Metabolism;09101 Carbohydrate metabolism;00562 Inositol phosphate metabolism [PATH:ko00562]	-1.80953	0.0869933	0.0959691	0.148316	-0.0526852	0.278606	0.352287	-0.139678	0.00271727	0.0166297	0.0080459	0.0119517
09100 Metabolism;09106 Metabolism of other amino acids;00460 Cyanoamino acid metabolism [PATH:ko00460]	-2.86566	0.171636	0.010036	0.0185001	0.0631933	0.305584	0.383233	-0.108442	0.0643921	0.105935	0.0279748	0.0353731
09100 Metabolism;09110 Biosynthesis of other secondary metabolites;00940 Phenylpropanoid biosynthesis [PATH:ko00940]	-2.10741	0.0554877	0.566948	0.628573	-0.0370469	0.681836	0.724451	-0.0925346	0.280455	0.335232	0.545146	0.552367
09100 Metabolism;09105 Amino acid metabolism;00300 Lysine biosynthesis [PATH:ko00300]	-3.62181	0.183982	7.24683e-05	0.000284299	0.0708942	0.0948473	0.152754	-0.113088	0.00523429	0.0230232	0.000177151	0.000630329
09100 Metabolism;09111 Xenobiotics biodegradation and metabolism;00623 Toluene degradation [PATH:ko00623]	2.5783	-0.856984	0.00164098	0.0038626	-0.305087	0.223804	0.300368	0.551897	0.0208918	0.049643	0.00390374	0.00635395
09100 Metabolism;09107 Glycan biosynthesis and metabolism;00510 N-Glycan biosynthesis [PATH:ko00510]	-0.807436	0.494879	6.18123e-09	9.45728e-07	0.297451	0.000117718	0.00104425	-0.197428	0.00639418	0.0250849	3.84255e-08	1.17582e-06
09100 Metabolism;09106 Metabolism of other amino acids;00471 D-Glutamine and D-glutamate metabolism [PATH:ko00471]	-2.37439	0.23322	1.80635e-06	2.76371e-05	0.158664	0.000407945	0.00215226	-0.0745552	0.0755645	0.119189	1.18415e-05	0.000100653
09100 Metabolism;09107 Glycan biosynthesis and metabolism;00513 Various types of N-glycan biosynthesis [PATH:ko00513]	-1.79307	0.134312	0.289521	0.385189	-0.150362	0.203927	0.276113	-0.284674	0.0116831	0.032955	0.0364434	0.0442527
09100 Metabolism;09108 Metabolism of cofactors and vitamins;00130 Ubiquinone and other terpenoid-quinone biosynthesis [PATH:ko00130]	-2.65515	0.139336	0.00867409	0.0167992	0.167848	0.000756552	0.00361726	0.0285125	0.539517	0.589615	0.00209013	0.00371849
09100 Metabolism;09103 Lipid metabolism;00072 Synthesis and degradation of ketone bodies [PATH:ko00072]	-0.298412	0.100204	0.2536	0.355971	0.219682	0.00778234	0.0212625	0.119478	0.123999	0.177307	0.0229875	0.0305834
09100 Metabolism;09109 Metabolism of terpenoids and polyketides;00900 Terpenoid backbone biosynthesis [PATH:ko00900]	-3.51753	0.238565	1.87821e-07	5.29725e-06	0.156226	0.00019131	0.00133047	-0.0823391	0.0353942	0.0703287	2.18932e-06	2.79139e-05
09100 Metabolism;09105 Amino acid metabolism;00290 Valine, leucine and isoleucine biosynthesis [PATH:ko00290]	-3.24866	0.0570559	0.23508	0.33303	-0.0426714	0.340684	0.42036	-0.0997273	0.0195346	0.0482063	0.0577215	0.0689953
09100 Metabolism;09102 Energy metabolism;00710 Carbon fixation in photosynthetic organisms [PATH:ko00710]	-3.65879	0.193383	4.24251e-05	0.000216368	0.114425	0.00842852	0.0222339	-0.0789585	0.0538902	0.0930544	0.000143543	0.000535662
09100 Metabolism;09106 Metabolism of other amino acids;00440 Phosphonate and phosphinate metabolism [PATH:ko00440]	-1.4072	0.0263413	0.664877	0.714739	-0.191762	0.000872718	0.00404624	-0.218103	7.21492e-05	0.00179911	6.80758e-05	0.000345294
09100 Metabolism;09110 Biosynthesis of other secondary metabolites;00401 Novobiocin biosynthesis [PATH:ko00401]	-2.20263	0.151179	0.00154813	0.003701	0.0255316	0.561079	0.617591	-0.125647	0.00286088	0.0168352	0.00217984	0.00383351
09100 Metabolism;09108 Metabolism of cofactors and vitamins;00770 Pantothenate and CoA biosynthesis [PATH:ko00770]	-3.61992	0.164556	4.96772e-05	0.000223548	0.0810678	0.0292853	0.0581902	-0.0834885	0.0179596	0.0467822	0.000214848	0.000684827
09100 Metabolism;09110 Biosynthesis of other secondary metabolites;00311 Penicillin and cephalosporin biosynthesis [PATH:ko00311]	-0.51842	0.129989	0.170867	0.256101	-0.0425119	0.630287	0.679112	-0.172501	0.0403839	0.0772343	0.105631	0.118835
09100 Metabolism;09103 Lipid metabolism;00590 Arachidonic acid metabolism [PATH:ko00590]	-0.702653	0.450152	3.85387e-06	4.21173e-05	0.460397	4.76434e-07	9.11181e-06	0.0102457	0.902338	0.909651	8.05554e-07	1.12045e-05
09100 Metabolism;09111 Xenobiotics biodegradation and metabolism;00622 Xylene degradation [PATH:ko00622]	0.555587	-0.350698	0.00522467	0.0108024	-0.478181	5.50168e-05	0.000561171	-0.127483	0.246178	0.303752	0.000252959	0.000742235
09100 Metabolism;09105 Amino acid metabolism;00340 Histidine metabolism [PATH:ko00340]	-3.36507	0.13088	0.01186	0.0210997	-0.0256915	0.593189	0.648271	-0.156571	0.00072033	0.00648297	0.00195952	0.00352714
09100 Metabolism;09107 Glycan biosynthesis and metabolism;00531 Glycosaminoglycan degradation [PATH:ko00531]	-2.18613	0.111257	0.320775	0.41592	-0.150549	0.15036	0.22554	-0.261806	0.00874557	0.0273517	0.0305	0.037939
09100 Metabolism;09110 Biosynthesis of other secondary metabolites;00524 Neomycin, kanamycin and gentamicin biosynthesis [PATH:ko00524]	-1.4823	0.255862	4.62338e-05	0.000222422	0.0997025	0.0825935	0.13588	-0.15616	0.00438957	0.0223868	0.000196166	0.000652465
09100 Metabolism;09111 Xenobiotics biodegradation and metabolism;00624 Polycyclic aromatic hydrocarbon degradation [PATH:ko00624]	5.88821	-1.73521	0.000840516	0.00207418	-1.21961	0.0112902	0.0265754	0.515603	0.254734	0.311794	0.00555178	0.00866757
09100 Metabolism;09111 Xenobiotics biodegradation and metabolism;00362 Benzoate degradation [PATH:ko00362]	-1.6324	-0.017846	0.707131	0.751326	-0.00830957	0.851191	0.868215	0.00953646	0.820232	0.847943	0.926869	0.926869
09100 Metabolism;09109 Metabolism of terpenoids and polyketides;01055 Biosynthesis of vancomycin group antibiotics [PATH:ko01055]	-1.29699	0.253899	1.27027e-06	2.15946e-05	0.147718	0.00204325	0.0076248	-0.106181	0.0186106	0.0470246	1.08009e-05	9.90981e-05
09100 Metabolism;09107 Glycan biosynthesis and metabolism;00511 Other glycan degradation [PATH:ko00511]	-3.2129	0.0928508	0.392154	0.4918	-0.160698	0.113221	0.174978	-0.253549	0.0087597	0.0273517	0.0255267	0.03282
09100 Metabolism;09109 Metabolism of terpenoids and polyketides;00903 Limonene and pinene degradation [PATH:ko00903]	0.45318	-0.279947	0.0104623	0.0190564	-0.262017	0.0101991	0.0256315	0.0179299	0.851412	0.874269	0.0233907	0.0308515
09100 Metabolism;09109 Metabolism of terpenoids and polyketides;00522 Biosynthesis of 12-, 14- and 16-membered macrolides [PATH:ko00522]	10.5611	0.114939	0.338701	0.435473	-0.311944	0.00582682	0.0171443	-0.426883	8.2312e-05	0.00179911	0.000254515	0.000742235
09100 Metabolism;09111 Xenobiotics biodegradation and metabolism;00625 Chloroalkane and chloroalkene degradation [PATH:ko00625]	-1.16645	-0.0423129	0.454804	0.52716	-0.183836	0.000612197	0.00312221	-0.141523	0.0051142	0.0230232	0.000727803	0.00159077
09100 Metabolism;09110 Biosynthesis of other secondary metabolites;00405 Phenazine biosynthesis [PATH:ko00405]	-1.4151	0.153218	0.00644494	0.0128062	0.0411408	0.428363	0.508059	-0.112077	0.0236523	0.0539685	0.0145819	0.0206576
09100 Metabolism;09111 Xenobiotics biodegradation and metabolism;00984 Steroid degradation [PATH:ko00984]	10.2881	0.12561	0.404321	0.502936	-0.0495439	0.72412	0.758838	-0.175154	0.188818	0.249045	0.413159	0.430022
09100 Metabolism;09110 Biosynthesis of other secondary metabolites;00261 Monobactam biosynthesis [PATH:ko00261]	-2.79544	0.146368	0.00167426	0.00388124	0.0301081	0.482343	0.54931	-0.116259	0.00461746	0.0227894	0.00265363	0.00451116
09100 Metabolism;09103 Lipid metabolism;00600 Sphingolipid metabolism [PATH:ko00600]	-2.67832	0.0770912	0.432199	0.512841	-0.14343	0.118118	0.180721	-0.220521	0.0116752	0.032955	0.0299546	0.037566
09100 Metabolism;09111 Xenobiotics biodegradation and metabolism;00364 Fluorobenzoate degradation [PATH:ko00364]	2.54685	-0.863939	0.00170702	0.00389811	-0.336419	0.18515	0.266198	0.52752	0.028988	0.0624672	0.00344328	0.00566475
09100 Metabolism;09111 Xenobiotics biodegradation and metabolism;00361 Chlorocyclohexane and chlorobenzene degradation [PATH:ko00361]	0.984073	-0.439962	9.81244e-05	0.000341205	-0.387685	0.000225562	0.00149405	0.0522768	0.592535	0.631031	0.000261965	0.000742235
09100 Metabolism;09111 Xenobiotics biodegradation and metabolism;00983 Drug metabolism - other enzymes [PATH:ko00983]	-3.25577	0.188443	3.01092e-05	0.000164525	0.11803	0.00450606	0.0146687	-0.0704133	0.0716972	0.114267	0.000196152	0.000652465
09100 Metabolism;09103 Lipid metabolism;00071 Fatty acid degradation [PATH:ko00071]	-2.44711	0.0538419	0.173595	0.256101	0.0130572	0.722819	0.758838	-0.0407847	0.243073	0.30236	0.354543	0.379336
09100 Metabolism;09106 Metabolism of other amino acids;00410 beta-Alanine metabolism [PATH:ko00410]	-2.02565	0.0829745	0.0221053	0.0380012	-0.00162805	0.961311	0.967635	-0.0846025	0.00842959	0.0273517	0.0139522	0.0199504
09100 Metabolism;09103 Lipid metabolism;00565 Ether lipid metabolism [PATH:ko00565]	2.23564	-0.412418	0.0110018	0.0198033	-0.337522	0.0253632	0.0510601	0.0748964	0.598027	0.631031	0.0206973	0.0280237
09100 Metabolism;09103 Lipid metabolism;00591 Linoleic acid metabolism [PATH:ko00591]	2.48842	-0.353977	0.0321802	0.0541051	-0.404748	0.0088524	0.0229562	-0.0507717	0.726365	0.756013	0.0240158	0.0314052
09100 Metabolism;09103 Lipid metabolism;00592 alpha-Linolenic acid metabolism [PATH:ko00592]	1.78406	-0.686301	0.00013164	0.00042853	-0.346484	0.0356979	0.0682723	0.339817	0.0297549	0.0632291	0.000523843	0.00123305
09100 Metabolism;09105 Amino acid metabolism;00350 Tyrosine metabolism [PATH:ko00350]	-2.29561	0.0397696	0.287833	0.385189	-0.0316311	0.36451	0.439134	-0.0714007	0.0316472	0.0654327	0.0920649	0.106712
09100 Metabolism;09109 Metabolism of terpenoids and polyketides;01051 Biosynthesis of ansamycins [PATH:ko01051]	-1.65518	0.19916	7.15692e-05	0.000284299	0.0319739	0.484685	0.54931	-0.167186	0.000156404	0.00217543	5.0817e-05	0.000287963
09100 Metabolism;09108 Metabolism of cofactors and vitamins;00670 One carbon pool by folate [PATH:ko00670]	-3.67143	0.241252	3.05703e-06	3.59789e-05	0.147834	0.00180596	0.00727135	-0.0934173	0.0359609	0.0705387	1.30018e-05	0.000104699
09100 Metabolism;09103 Lipid metabolism;00140 Steroid hormone biosynthesis [PATH:ko00140]	-0.44868	-0.0371646	0.808296	0.841288	-0.185211	0.195867	0.269979	-0.148046	0.274818	0.33108	0.363462	0.386178
09100 Metabolism;09110 Biosynthesis of other secondary metabolites;00965 Betalain biosynthesis [PATH:ko00965]	2.66545	-0.722419	0.00410193	0.00859719	0.00229918	0.992092	0.992092	0.724719	0.00116313	0.00889797	0.00126088	0.00254206
09100 Metabolism;09108 Metabolism of cofactors and vitamins;00750 Vitamin B6 metabolism [PATH:ko00750]	-2.65124	0.191138	8.56127e-05	0.000304622	0.114301	0.0107316	0.0256552	-0.0768373	0.0689606	0.112244	0.000407548	0.00105686
09100 Metabolism;09111 Xenobiotics biodegradation and metabolism;00621 Dioxin degradation [PATH:ko00621]	0.656476	-0.394099	0.00287677	0.00619924	-0.521197	2.98762e-05	0.000326504	-0.127098	0.271353	0.3295	0.000151392	0.000551499
09100 Metabolism;09103 Lipid metabolism;00121 Secondary bile acid biosynthesis [PATH:ko00121]	-1.19873	0.0282709	0.626624	0.679954	-0.203247	0.00023436	0.00149405	-0.231518	1.1515e-05	0.000587263	1.39318e-05	0.000106579
09100 Metabolism;09111 Xenobiotics biodegradation and metabolism;00791 Atrazine degradation [PATH:ko00791]	1.97502	-0.24433	0.196735	0.283967	-0.506802	0.00444739	0.0146687	-0.262471	0.116965	0.173743	0.0152616	0.0214222
09100 Metabolism;09103 Lipid metabolism;01040 Biosynthesis of unsaturated fatty acids [PATH:ko01040]	1.38435	-0.771512	4.18855e-06	4.27232e-05	-0.245412	0.106904	0.166901	0.5261	0.000325283	0.00355488	9.59038e-06	9.90981e-05
09100 Metabolism;09110 Biosynthesis of other secondary metabolites;00945 Stilbenoid, diarylheptanoid and gingerol biosynthesis [PATH:ko00945]	2.23445	1.01865	0.0212604	0.0369642	3.65775	5.11297e-16	3.91142e-14	2.6391	1.46451e-10	1.12035e-08	4.44089e-15	3.39728e-13
09100 Metabolism;09110 Biosynthesis of other secondary metabolites;00941 Flavonoid biosynthesis [PATH:ko00941]	2.23445	1.01865	0.0212604	0.0369642	3.65775	5.11297e-16	3.91142e-14	2.6391	1.46451e-10	1.12035e-08	4.44089e-15	3.39728e-13
09100 Metabolism;09111 Xenobiotics biodegradation and metabolism;00642 Ethylbenzene degradation [PATH:ko00642]	2.63283	-1.11955	2.60523e-05	0.000154562	-0.289593	0.232444	0.303967	0.82996	0.000378957	0.00386536	1.85145e-05	0.00012876
09100 Metabolism;09106 Metabolism of other amino acids;00473 D-Alanine metabolism [PATH:ko00473]	-1.96167	0.22448	1.5454e-07	5.29725e-06	0.186362	2.50797e-06	3.19766e-05	-0.0381177	0.294741	0.349576	5.22584e-07	8.88394e-06
09100 Metabolism;09110 Biosynthesis of other secondary metabolites;00999 Biosynthesis of secondary metabolites - unclassified [PATH:ko00999]	-1.5279	0.110809	0.0285998	0.0486196	-0.0452653	0.335012	0.416723	-0.156075	0.000553335	0.00529127	0.00193623	0.00352671
09100 Metabolism;09109 Metabolism of terpenoids and polyketides;01054 Nonribosomal peptide structures [PATH:ko01054]	0.288839	0.353816	0.000583136	0.00156526	0.458511	2.50766e-06	3.19766e-05	0.104696	0.242296	0.30236	1.53598e-05	0.000111907
09100 Metabolism;09111 Xenobiotics biodegradation and metabolism;00365 Furfural degradation [PATH:ko00365]	4.85552	-0.00471657	0.98665	0.989848	-0.345505	0.189881	0.26653	-0.340788	0.172394	0.231372	0.295883	0.321065
09100 Metabolism;09109 Metabolism of terpenoids and polyketides;01057 Biosynthesis of type II polyketide products [PATH:ko01057]	10.4562	0.0989476	0.281315	0.385189	-0.0608691	0.476915	0.54931	-0.159817	0.0497899	0.0885797	0.154076	0.170823
09100 Metabolism;09106 Metabolism of other amino acids;00450 Selenocompound metabolism [PATH:ko00450]	-3.04972	0.14484	0.000343491	0.000975643	0.0958355	0.0103815	0.0256315	-0.0490046	0.163773	0.221746	0.00140309	0.00271738
09100 Metabolism;09107 Glycan biosynthesis and metabolism;00603 Glycosphingolipid biosynthesis - globo and isoglobo series [PATH:ko00603]	-2.20506	0.0838456	0.427389	0.512841	-0.164556	0.095917	0.152868	-0.248401	0.00836502	0.0273517	0.0228587	0.0305834
09100 Metabolism;09107 Glycan biosynthesis and metabolism;00604 Glycosphingolipid biosynthesis - ganglio series [PATH:ko00604]	-1.7885	0.129898	0.306497	0.404259	-0.154734	0.19195	0.266986	-0.284632	0.0118466	0.032955	0.0359665	0.044023
09100 Metabolism;09106 Metabolism of other amino acids;00472 D-Arginine and D-ornithine metabolism [PATH:ko00472]	1.32034	0.72544	1.00494e-06	1.92194e-05	0.705699	3.64824e-07	7.974e-06	-0.0197408	0.876096	0.893618	2.69736e-07	5.1587e-06
09100 Metabolism;09107 Glycan biosynthesis and metabolism;00572 Arabinogalactan biosynthesis - Mycobacterium [PATH:ko00572]	0.564701	0.232799	0.0868071	0.136923	0.470384	0.000257589	0.00157644	0.237586	0.0482496	0.0868493	0.00134977	0.00268202
09100 Metabolism;09111 Xenobiotics biodegradation and metabolism;00980 Metabolism of xenobiotics by cytochrome P450 [PATH:ko00980]	-0.128462	-0.458484	1.94013e-07	5.29725e-06	-0.44943	5.04817e-08	1.31153e-06	0.00905371	0.903706	0.909651	2.47494e-07	5.1587e-06
09100 Metabolism;09107 Glycan biosynthesis and metabolism;00571 Lipoarabinomannan (LAM) biosynthesis [PATH:ko00571]	6.70829	-1.60751	0.000115263	0.000391895	-0.880987	0.0215936	0.0478814	0.726525	0.0451266	0.0831851	0.000775571	0.00162551
09100 Metabolism;09111 Xenobiotics biodegradation and metabolism;00930 Caprolactam degradation [PATH:ko00930]	1.91451	-0.629286	0.00925126	0.0176831	-0.0382646	0.863962	0.875405	0.591021	0.00572864	0.0236887	0.00586966	0.00907129
09100 Metabolism;09111 Xenobiotics biodegradation and metabolism;00626 Naphthalene degradation [PATH:ko00626]	-0.500121	-0.299073	5.81024e-06	5.04977e-05	-0.385402	9.92599e-10	3.79669e-08	-0.0863297	0.12838	0.180203	2.19094e-08	8.38036e-07
09100 Metabolism;09110 Biosynthesis of other secondary metabolites;00333 Prodigiosin biosynthesis [PATH:ko00333]	-2.33973	0.163986	0.000259059	0.000792721	0.0310133	0.450531	0.526193	-0.132973	0.000772775	0.00656858	0.000251903	0.000742235
09100 Metabolism;09103 Lipid metabolism;00100 Steroid biosynthesis [PATH:ko00100]	5.20625	-0.404329	0.518972	0.579582	0.269711	0.644513	0.689584	0.67404	0.2244	0.283745	0.474695	0.488106
09100 Metabolism;09110 Biosynthesis of other secondary metabolites;00944 Flavone and flavonol biosynthesis [PATH:ko00944]	1.94327	-0.326166	0.0521756	0.0849241	-0.602155	0.000153539	0.00114354	-0.275989	0.062854	0.104529	0.000667311	0.00147969
09100 Metabolism;09108 Metabolism of cofactors and vitamins;00785 Lipoic acid metabolism [PATH:ko00785]	-1.44433	0.138728	0.043931	0.0722736	0.0912566	0.154116	0.22893	-0.0474713	0.432977	0.476587	0.103138	0.117762
09100 Metabolism;09103 Lipid metabolism;00120 Primary bile acid biosynthesis [PATH:ko00120]	-0.206845	-0.0818682	0.461425	0.530812	-0.39971	0.000156956	0.00114354	-0.317842	0.00141578	0.00941802	0.000120755	0.000479735
09100 Metabolism;09109 Metabolism of terpenoids and polyketides;01059 Biosynthesis of enediyne antibiotics [PATH:ko01059]	10.5626	0.125898	0.286813	0.385189	-0.31493	0.00467405	0.0148837	-0.440828	3.70583e-05	0.00141748	0.000139557	0.000533806
09100 Metabolism;09111 Xenobiotics biodegradation and metabolism;00363 Bisphenol degradation [PATH:ko00363]	10.4558	0.0335561	0.75967	0.796093	-0.174575	0.0892097	0.145203	-0.208131	0.0328702	0.0670551	0.0632421	0.0744311
09100 Metabolism;09110 Biosynthesis of other secondary metabolites;00950 Isoquinoline alkaloid biosynthesis [PATH:ko00950]	-1.53196	0.248624	5.9409e-06	5.04977e-05	0.181685	0.000333517	0.00188993	-0.066939	0.156401	0.215579	4.33829e-05	0.000255291
09100 Metabolism;09111 Xenobiotics biodegradation and metabolism;00982 Drug metabolism - cytochrome P450 [PATH:ko00982]	-0.128675	-0.461265	2.07735e-07	5.29725e-06	-0.453051	5.14325e-08	1.31153e-06	0.00821452	0.913346	0.913346	2.25387e-07	5.1587e-06
09100 Metabolism;09110 Biosynthesis of other secondary metabolites;00332 Carbapenem biosynthesis [PATH:ko00332]	-1.36794	-0.00749003	0.901828	0.926039	-0.11199	0.0492313	0.0885	-0.1045	0.0527132	0.0927025	0.0661824	0.077297
09100 Metabolism;09109 Metabolism of terpenoids and polyketides;00909 Sesquiterpenoid and triterpenoid biosynthesis [PATH:ko00909]	4.55282	-0.629492	0.32022	0.41592	0.1193	0.839717	0.862259	0.748792	0.181351	0.241276	0.379613	0.397814
09100 Metabolism;09109 Metabolism of terpenoids and polyketides;00253 Tetracycline biosynthesis [PATH:ko00253]	10.4435	0.0678189	0.449878	0.52543	-0.0439997	0.598997	0.649975	-0.111819	0.159394	0.217744	0.373592	0.394204
09100 Metabolism;09107 Glycan biosynthesis and metabolism;00601 Glycosphingolipid biosynthesis - lacto and neolacto series [PATH:ko00601]	10.2374	-0.296892	0.382558	0.486849	-0.99349	0.00197845	0.0076248	-0.696598	0.0212474	0.049643	0.00304197	0.00511451
09100 Metabolism;09109 Metabolism of terpenoids and polyketides;00981 Insect hormone biosynthesis [PATH:ko00981]	0.935468	-0.148964	0.226668	0.324114	-0.394084	0.000723846	0.00357253	-0.24512	0.0250931	0.0555717	0.00183533	0.00338819
09100 Metabolism;09110 Biosynthesis of other secondary metabolites;00966 Glucosinolate biosynthesis [PATH:ko00966]	-0.853354	0.03695	0.510126	0.573892	-0.102834	0.0504853	0.0887844	-0.139784	0.00526675	0.0230232	0.0120327	0.017368
09100 Metabolism;09107 Glycan biosynthesis and metabolism;00563 Glycosylphosphatidylinositol (GPI)-anchor biosynthesis [PATH:ko00563]	10.5323	0.162029	0.174082	0.256101	-0.250754	0.0247664	0.0505234	-0.412783	0.000119929	0.00185391	0.000565193	0.00131022
09100 Metabolism;09103 Lipid metabolism;00062 Fatty acid elongation [PATH:ko00062]	10.5497	0.125576	0.288992	0.385189	-0.284657	0.0105542	0.0256315	-0.410232	0.00012117	0.00185391	0.000379189	0.00101782
09100 Metabolism;09109 Metabolism of terpenoids and polyketides;01056 Biosynthesis of type II polyketide backbone [PATH:ko01056]	10.5468	0.0913603	0.447052	0.52543	-0.312561	0.00576327	0.0171443	-0.403921	0.000190051	0.00232533	0.000458727	0.00114075
09100 Metabolism;09110 Biosynthesis of other secondary metabolites;00404 Staurosporine biosynthesis [PATH:ko00404]	10.3995	0.0167287	0.892366	0.922514	-0.152014	0.188475	0.26653	-0.168742	0.12369	0.177307	0.209584	0.229046
09100 Metabolism;09109 Metabolism of terpenoids and polyketides;00902 Monoterpenoid biosynthesis [PATH:ko00902]	10.5497	0.125576	0.288992	0.385189	-0.284657	0.0105542	0.0256315	-0.410232	0.00012117	0.00185391	0.000379189	0.00101782
09100 Metabolism;09110 Biosynthesis of other secondary metabolites;00943 Isoflavonoid biosynthesis [PATH:ko00943]	10.5089	-0.0959417	0.432396	0.512841	-0.281491	0.0142575	0.0325583	-0.18555	0.0867732	0.135472	0.0247035	0.0320307
09100 Metabolism;09109 Metabolism of terpenoids and polyketides;00908 Zeatin biosynthesis [PATH:ko00908]	-1.483	0.287264	2.15914e-06	3.00317e-05	0.200336	0.000327773	0.00188993	-0.0869285	0.095021	0.143943	8.69618e-06	9.90981e-05
09100 Metabolism;09107 Glycan biosynthesis and metabolism;00532 Glycosaminoglycan biosynthesis - chondroitin sulfate / dermatan sulfate [PATH:ko00532]	10.4857	0.0677024	0.668024	0.714739	-0.30271	0.0409339	0.0754564	-0.370413	0.00854112	0.0273517	0.0166126	0.0231066
09100 Metabolism;09108 Metabolism of cofactors and vitamins;00830 Retinol metabolism [PATH:ko00830]	0.0800496	-0.290632	0.00314615	0.00668558	-0.446194	1.90424e-06	2.91348e-05	-0.155562	0.0713884	0.114267	2.5076e-05	0.00016681
09100 Metabolism;09110 Biosynthesis of other secondary metabolites;00232 Caffeine metabolism [PATH:ko00232]	10.5104	0.0635094	0.508098	0.573892	-0.105914	0.237313	0.305117	-0.169423	0.0468134	0.0852672	0.128684	0.143713
09100 Metabolism;09110 Biosynthesis of other secondary metabolites;00901 Indole alkaloid biosynthesis [PATH:ko00901]	10.4873	0.00200881	0.989848	0.989848	-0.400351	0.00712948	0.0198329	-0.40236	0.0043618	0.0223868	0.00405704	0.00653397
09100 Metabolism;09107 Glycan biosynthesis and metabolism;00515 Mannose type O-glycan biosynthesis [PATH:ko00515]	7.74517	0.217128	0.5934	0.648501	-0.233411	0.53835	0.596867	-0.450539	0.21075	0.270503	0.478535	0.488106
09100 Metabolism;09107 Glycan biosynthesis and metabolism;00514 Other types of O-glycan biosynthesis [PATH:ko00514]	7.74517	0.217128	0.5934	0.648501	-0.233411	0.53835	0.596867	-0.450539	0.21075	0.270503	0.478535	0.488106
