# Supplementary material for: Colorectal Tumour Mucosa Microbiome Is Enriched in Oral Pathogens and Defines Three Subtypes That Correlate with Markers of Tumour Progression
Source: Cancers (Basel). 2021 Sep 25;13(19):4799. doi: 10.3390/cancers13194799 (PMC8507728; doi:10.3390/cancers13194799)
Supplement: Supplementary file 1 [file cancers-13-04799-s001.zip › cancers-1377747-supplementary-updated final/TableS3.xlsx]

## Sheet: List1
V4 16S rRNA gene (library preparation)	~ 300 bp	16S_F	TCGTCGGCAGCGTCAGATGTGTATAAGAGACAG-InnerTag-GTGYCAGCMGCCGCGGTAA	95 °C	30x	94 °C	55 °C	72 °C	72 °C	(Caporaso et al., 2011; Apprill et al., 2015)
		16S_R	GTCTCGTGGGCTCGGAGATGTGTATAAGAGACAGC-InnerTag-GGACTACNVGGGTWTCTAAT	15 min		35 s	35 s	45 s	10 min
