# Supplementary material for: Colorectal Tumour Mucosa Microbiome Is Enriched in Oral Pathogens and Defines Three Subtypes That Correlate with Markers of Tumour Progression
Source: Cancers (Basel). 2021 Sep 25;13(19):4799. doi: 10.3390/cancers13194799 (PMC8507728; doi:10.3390/cancers13194799)
Supplement: Supplementary file 1 [file cancers-13-04799-s001.zip › cancers-1377747-supplementary-updated final/TableS4.xlsx]

## Sheet: List1
	Phylum		Family		Class		Order		Genus
	taxa	reads	taxa	reads	taxa	reads	taxa	reads	taxa	reads
In selection	13	25393313	25	25390937	43	25389895	75	25386078	264	25291290
	(54%)	(99.06%)	(52%)	(99.05%)	(49%)	(99.05%)	(45%)	(99.03%)	(52%)	(98.66%)
Removed	11	241289	23	243665	44	244707	90	248524	239	343312
	(46%)	(0.94%)	(48%)	(0.95%)	(51%)	(0.95%)	(55%)	(0.97%)	(48%)	(1.34%)
Overall	24		48		87		165		503
