# Supplementary material for: Colorectal Tumour Mucosa Microbiome Is Enriched in Oral Pathogens and Defines Three Subtypes That Correlate with Markers of Tumour Progression
Source: Cancers (Basel). 2021 Sep 25;13(19):4799. doi: 10.3390/cancers13194799 (PMC8507728; doi:10.3390/cancers13194799)
Supplement: Supplementary file 1 [file cancers-13-04799-s001.zip › cancers-1377747-supplementary-updated final/TableS5.xlsx]

## Sheet: List
ASV	QIIME taxonomy	BLAST concatenate top hits	Top hit corresponding with QIIME	identity	e-value	query coverage	normal min	normal median	normal mean	normal max	tumour min	tumour median	tumour mean	tumour max	stool min	stool median	stool mean	stool max
AAAGGGTCCGCAGCCTGACTCTGCCGAGTAAGGGGGGTGGGGCGGGTGAGTCGGCCTCGCCAGTGCGCATGCGCGAGGCCCGAGCCGCCGCTTTGGTCACAGTGACCGCCACCGTTGCCCGGGTATGGGTCCCTGAGACTTGGCGAAGTAGGAGCCCTGTGTGATCGTGCGTCAGAGTCGGGGCTGAGACCAGCCCTGGCCAGGGCAGTTACCAGGACGGTCTCCGGAGGCCGGGATTCGCGGAGGG	Unassigned;Unassigned;Unassigned;Unassigned;Unassigned;Unassigned;Unassigned	NA	NA	NA	NA	NA	0	0	0	0	0	0	0.0236220472440945	3	0	0	0	0
AAAGGGTCCGCAGCCTGACTCTGCGGAGTAAGGGGGGATGGAGCGGGGGAGTCGGCCTCGCCAGCGCGCATGCGCGAGGCCCGAGCCGCCGCTTGGGTCACAGTGAAAGCCACCGTTGCCCGGGGATGGGTCCCTGACACTTGGGGAAGTAGGAGCCCTGTGTGATCGTGCGTCTGAGTCTGGGCTGAGACCAGTCCTGGCCAGGGCAGTTACCAGGACGGTCTCCGGAGGCCGGGATTCGCGGAGGG	Unassigned;Unassigned;Unassigned;Unassigned;Unassigned;Unassigned;Unassigned	NA	NA	NA	NA	NA	0	0	0	0	0	0	0.0393700787401575	5	0	0	0	0
AAAGGGTCCGCAGCCTGACTCTGCGGAGTAAGGGGGGGTGGAGCGGGGGAGTCGGCCTCGCCAGCGCGCATGCGCGAGGCCCGAGCCGCCGCTTGGGTCACAGTGAAAGCCACCGTTGCCCGGGGATGGGTCCCTGACACTTGGGGAAGTAGGAGCCCTGTGTGATCGTGCGTCTGAGTCTGGGCTGAGACCAGTCCTGGCCAGGGCACTTACCAGGACGGTCTCCGGAGGCCGGGATTCGCGGAGGG	Unassigned;Unassigned;Unassigned;Unassigned;Unassigned;Unassigned;Unassigned	NA	NA	NA	NA	NA	0	0	0	0	0	0	0.031496062992126	4	0	0	0	0
AAAGGGTCCGCAGCCTGACTCTGCGGAGTAAGGGGGGGTGGAGCGGGGGAGTCGGCCTCGCCAGCGCGCATGCGCGAGGCCCGAGCCGCCGCTTGGGTCACAGTGAAAGCCACCGTTGCCCGGGGATGGGTCCCTGACACTTGGGGAAGTAGGAGCCCTGTGTGATCGTGCGTCTGAGTCTGGGCTGAGACCAGTCCTGGCCAGGGCAGTTACCAGGACGGTCTCCGGAGGCCGGGATTCGCGGAGGG	Unassigned;Unassigned;Unassigned;Unassigned;Unassigned;Unassigned;Unassigned	NA	NA	NA	NA	NA	0	0	0.188976377952756	24	0	0	0.850393700787402	47	0	0	0	0
AAAGGGTCCGCAGCCTGACTCTGCGGAGTAAGGGGGGGTGGAGCGGGGGAGTCGGCCTCGCCAGTGCGCATGCGCGAGGCCCAAGCCGCCGCTTGGGTCACAGTGAAAGCCACCGTTGCCCGGGGATGGGTCCCTGACACTTGGCGAAGTAGGAGCCCTGTGTGATCGTGCGTCTGAGTCTGGGCTGAGACCAGTCCTGGCCAGGGCAGTTACCAGGACGGTCTCCGGAGGCCGGGATTCGCGGAGGG	Unassigned;Unassigned;Unassigned;Unassigned;Unassigned;Unassigned;Unassigned	NA	NA	NA	NA	NA	0	0	0.062992125984252	4	0	0	0	0	0	0	0	0
AAAGGGTCCGCAGCCTGACTCTGCGGAGTAAGGGGGGGTGGAGCGGGGGAGTCGGCCTCGCCAGTGCGCATGCGCGAGGCCCAAGCCGCCGCTTGGGTCACAGTGAAAGCCACCGTTGCCCGGGGATGGGTCCCTGACACTTGGCGAAGTAGGAGCCCTGTGTGATCGTGCGTCTGAGTCTGGGCTGAGACCAGTCCTGGCCAGGGCATTTACCAGGACGGTCTCCGGAGGCCGGGATTCCCGGAGGG	Unassigned;Unassigned;Unassigned;Unassigned;Unassigned;Unassigned;Unassigned	NA	NA	NA	NA	NA	0	0	0.346456692913386	36	0	0	0.606299212598425	23	0	0	0	0
AAAGGGTCCGCAGCCTGACTCTGCGGAGTAAGGGGGGGTGGAGCGGGGGAGTCGGCCTCGCCAGTGCGCATGCGCGAGGCCCAAGCCGCCGCTTGGGTCACAGTGAAAGCCACCGTTGCCCGGGGATGGGTCCCTGACACTTGGCGAAGTAGGAGCCCTGTGTGATCGTGCGTCTGAGTCTGGGCTGAGACCAGTCCTGGCCAGGGCATTTACCAGGACGGTCTCCGGAGGCCGGGATTCGCGGAGGG	Unassigned;Unassigned;Unassigned;Unassigned;Unassigned;Unassigned;Unassigned	NA	NA	NA	NA	NA	0	0	0.094488188976378	12	0	0	0	0	0	0	0	0
AAAGGGTCCGCAGCCTGACTCTGCGGAGTAAGGGGGGGTGGAGCGGGGGAGTCGGCCTCGCCAGTGCGCATGCGCGAGGCCCAAGCCGCCGCTTGGGTCACAGTGAAAGCCACCGTTGCCCGGGGATGGGTCCCTGACACTTGGCGAAGTAGGAGCCCTGTGTGATCGTGCGTCTGAGTCTGGGCTGAGACCAGTCCTGGCCAGGGCATTTACCATGACGGTCTCCGGAGGCCGGGATTCGCGGAGGG	Unassigned;Unassigned;Unassigned;Unassigned;Unassigned;Unassigned;Unassigned	NA	NA	NA	NA	NA	0	0	0	0	0	0	0.0393700787401575	5	0	0	0	0
AAAGGGTCCGCAGCCTGACTCTGCGGAGTAAGGGGGTGTGGAGCGGGGGAGTCGGCCTCGCCAGCGCGTATGCGCGAGGCCCGAGCCGCCGCTTGGGTCACAGTGAAAGCCACCGTTGCCCGGGGATGGGTCCCTGACACTTGGGGAAGTAGGAGCCCTGTGTGATCGTGCGTCTGAGTCTGGGCTGAGACCAGTCCTGGCCAGGGCAGTTACCAGGACGGTCTCCGGAGGCCGGGATTCGCGGAGGG	Unassigned;Unassigned;Unassigned;Unassigned;Unassigned;Unassigned;Unassigned	NA	NA	NA	NA	NA	0	0	0	0	0	0	0.078740157480315	10	0	0	0	0
ACTGAGGATCAAGCCCGCTGTAGCCTGGCTGCGACTCCCCGCTTGGGAGCAGAGGCCGCCAGGGGCCTCCAGGCCGAGAGATTCTGGAGCCTTTCCAGGGCGCGGCGGGGAGCGGGGCCTCCGGAAACCCACCCCGGGGATGCTGGAGTCTGTCCTGCAGAGGCCGTGGCGCGGGCACTGCTGCCTGATTTCGAAGAGGCTCCATCAACCTACTCTCTTCCAAAGGGCTGGGCAGCCCAGCCACAGACAGGCAGCCTCTGGATCTCAGAAGTGAGGGACGGAGTCTATCCTG	Unassigned;Unassigned;Unassigned;Unassigned;Unassigned;Unassigned;Unassigned	NA	NA	NA	NA	NA	0	0	0	0	0	0	0.0236220472440945	3	0	0	0	0
AGGAAAACTAAAGTTGCTGTGTTTAAAAAGCTCGTAGTTGAATTTCGGGTATTTGTTGCCAGCTGGTCTAACTGGCCATGTTGGTTAACAGATCCTCACTTGCTGGACGGCTGGCGATGATCTTTATCGATTGTCGTCAGTTGCCAGAACGTTTACTTTGAGAAAATTAGAGTGCTAAAAGCAGGCTCACGCCTAAATATATTGCATGGAATAATGAAATAAGATCTCGATTTTATTTCGTTGGTTTTAGAAATTGAGATAATGATTAATAGGATCAGAGGGGGGCGTACGTACTGTGGTGTGAGAGGTGAAATTCTTGGATCGCCACAGGACGAACAGCAGCGAAGGCGTTCGCCA	Unassigned;Unassigned;Unassigned;Unassigned;Unassigned;Unassigned;Unassigned	NA	NA	NA	NA	NA	0	0	0	0	0	0	0	0	0	0	0.0236220472440945	3
AGTCCGAGACAGAATGACTTCTTTATCCTGCTGACTCTGGAAAGCCCGGCGCCTTGTGATCCATTGCAAACCGAGAGTCACCTCGTGTTTAGAACACGGATCCACTCCCAAGTTCAGTGGGGGGATGTGAGGGGTGTGGCAGGGAGGACGAAGGACTCTCTTCCTTCTGATTCGGTCTGCACAGTGGGGCCTAGGGCTGGAGCTCTCTCCGTGCGGACCGCTGACTCCCTCTACCTTGGGTTCCCTCGGCCCCACCCTGGAACGCCGGGCCTTGGCAGATTCTGGCCCTTCCTGGCCC	Unassigned;Unassigned;Unassigned;Unassigned;Unassigned;Unassigned;Unassigned	NA	NA	NA	NA	NA	0	0	0.047244094488189	6	0	0	0	0	0	0	0	0
AGTCCGAGACAGAATGACTTCTTTATCCTGCTGACTCTGGAAAGCCCGGCGCCTTGTGATCCATTGCAAACCGAGAGTCACCTCGTGTTTAGAACACGGATCCACTCCCAAGTTCAGTGGGGGGATGTGAGGGGTGTGGCAGGTAGGACGAAGGACTCTCTTCCTTCTGATTCGGTCTGCACAGTGGGGCCTAGGGCTGGAGCTCTCTCCGTGCGGACCGCTGACTCCCTCTACCTTGGGTTCCCTCGGCCCCACCCTGGAACGCCGGGCCTTGGCAGATTCTGGCCCTTCCTGGCCC	Unassigned;Unassigned;Unassigned;Unassigned;Unassigned;Unassigned;Unassigned	NA	NA	NA	NA	NA	0	0	0.031496062992126	4	0	0	0	0	0	0	0	0
CAAACGTTGCTCGGATTTACTGGGCGTAAAGGGTGAGTAGGCGGAACTATAAGTCTAAGGTGAAATATCGAAGCTCAACTTCGGAAACGCCTCGGATACTGTGGTTCTTGGATATTGTAGGGGATGATGGAATTCTCGGTGTAGCGGTGGAATGTATAGATATCGAGAAGAACACCTATAGCGAAGGCAGTCATCTGGGCATTTATCGACGCTGAATCACGAAAGCTGGGGG	Bacteria;Spirochaetae;Spirochaetes;Spirochaetales;Brachyspiraceae;Brachyspira;Brachyspira aalborgi	uncultured bacterium|Brachyspira;Ambiguous_taxa|Brachyspira aalborgi	Brachyspira aalborgi	100	6.71134e-119	100	0	0	10.4094488188976	1322	0	0	3.8503937007874	489	0	0	0	0
CAAAGGAAGCACCGGCTAACTCCGTGCCAGCAGCCGCGGTAATACGGAGGGTGCAAGCGTTAATCGGAATTACTGGGCGTAAAGCGCACGTAGGCTGTTGTGTAAGTCAGGGGTGAAATCCCACGGCTCAACCGTGGAACTGCCCTTGATACTGCATGACTTGAATCCGGGAGAGGGCGGCGGAATTCCAGGTGTAGGAGTGAAATCCGTAGATATCTGGAGGAACATCAGTGGCGAAGGCGGCCGCCTGGACCGGTATTGACGCTGAGGTGCGAAAGCGTGGGG	Bacteria;Proteobacteria;Deltaproteobacteria;Desulfovibrionales;Desulfovibrionaceae;Desulfovibrio;Unassigned	Desulfovibrio;Ambiguous_taxa	NA	100	2.91164e-148	100	0	0	0	0	0	0	0.015748031496063	2	0	0	0	0
CAAGAGTTGTCCGGATTTACTGGGTGTAAAGGGCGTGTAGGCGGAGAAGCAAGTCAGAAGTGAAATCCATGGGCTTAACCCATGAACTGCTTTTGAAACTGTTTCCCTTGAGTATCGGAGAGGCAGGCGGAATTCCTAGTGTAGCGGTGAAATGCGTAGATATTAGGAGGAACACCAGTGGCGAAGGCGGCCTGCTGGACGACAACTGACGCTGAGGCGCGAAAGCGTGGGG	Bacteria;Firmicutes;Clostridia;Clostridiales;Ruminococcaceae;Ruminococcaceae UCG-005;uncultured bacterium	Ruminococcaceae UCG-005;Ambiguous_taxa|uncultured organism|uncultured bacterium	uncultured bacterium	99.5689655172414	3.12248e-117	100	0	0	0	0	0	0	0.047244094488189	6	0	0	0	0
CAAGCATTATCCGGAGTGACTGGGCGTAAAGAGTTGCGTAGGCGGTTCGTAAAGTGAATAGTGAAACCTGGTGGCTCAACCACACAGACTATTATTCAAACTCACGAACTCGAGAATGGTAGAGGTAACTGGAATTTCTTGTGTAGGAGTGAAATCCGTAGATATAAGAAGGAACACCAATGGCGTAGGCAGGTTACTGGACCATTTCTGACGCTAAGGCACGAAAGCGTGGGG	Bacteria;Saccharibacteria;uncultured bacterium;Unassigned;Unassigned;Unassigned;Unassigned	uncultured bacterium	uncultured bacterium	100	5.2388e-120	100	0	0	0.031496062992126	4	0	0	0	0	0	0	0	0
CAAGCATTATCCGGAGTGACTGGGCGTAAAGAGTTGCGTAGGCGGTTTAATAAGTGAATAGTGAAACCTGGTGGCTCAACCATACAGACTATTATTCAAACTGTTAAACTCGAGAATGGTAGAGGTAACTGGAATTTCTAGTGTAGGAGTGAAATCCGTAGATATTAGAAGGAACACCGATGGCGTAGGCAGGTTACTGGGCCATTTCTGACGCTAAGGCACGAAAGCGTGGGG	Bacteria;Saccharibacteria;uncultured bacterium;Unassigned;Unassigned;Unassigned;Unassigned	uncultured bacterium|NA;Ambiguous_taxa	uncultured bacterium	100	5.2388e-120	100	0	0	0.606299212598425	14	0	0	1.89763779527559	145	0	0	0.267716535433071	9
CAAGCATTGTCCGGAATCACTGGGCGTAAAGGGAGCGTAGGCGGATTTTTAAGTTAAGTGTGAAAGCCTGGGGCTTAACTCCAGAATTGCACTTAATACTGGATTTCTAGAGTGTGGGAGAGGTAAGTGGAATTCCTAGTGTAGCGGTAGAATGCGTAGAGATTAGGAGGAACATCAGAGGCGAAGGCGGCTTACTGGACCATAACTGACGCTGAGGCTCGAAAGCGTGGGG	Bacteria;Firmicutes;Clostridia;Clostridiales;Clostridiales vadinBB60 group;uncultured bacterium;Unassigned	uncultured bacterium	uncultured bacterium	96.551724137931	1.47345e-105	100	0	0	0	0	0	0	0	0	0	0	0.102362204724409	13
CAAGCGTTAATCGGAATAACTGGGCGTAAAGGGCATGCAGGCGGTCATGCAAGCAGGATGTGAAACCCCCGGGCTTAACCTGGGAACTGCATTCTGAACTACATGACTAGAGTATTGCAGGGGGAGACGGAATTCCAGGTGTAGCGGTGGAATGCGTAGATATCTGGAAGAACACCAAAGGCGAAGGCAGTCTCCTGGGCAAATACTGACGCTCATATGCGAAAGCGTGGGT	Bacteria;Proteobacteria;Gammaproteobacteria;Aeromonadales;Succinivibrionaceae;Succinivibrio;Unassigned	uncultured Succinivibrio sp.	NA	95.6896551724138	3.18946e-102	100	0	0	0.0236220472440945	3	0	0	0	0	0	0	0.118110236220472	15
CAAGCGTTAATCGGAATAACTGGGCGTAAAGGGCATGCAGGCGGTGATGCAAGCAGGATGTGAAACCCCCGGGCTTAACCTGGGAACTGCATTCTGAACTACATGACTAGAGTATTGCAGGGGGAGACGGAATTCCAGGTGTAGCGGTGGAATGCGTAGATATCTGGAAGAACACCAAAGGCGAAGGCAGTCTCCTGGGCAAATACTGACGCTCATATGCGAAAGCGTGGGT	Bacteria;Proteobacteria;Gammaproteobacteria;Aeromonadales;Succinivibrionaceae;Succinivibrio;Unassigned	uncultured bacterium|uncultured prokaryote	NA	95.2991452991453	1.48391e-100	100	0	0	0.0866141732283465	11	0	0	0	0	0	0	0.0551181102362205	7
CAAGCGTTAATCGGAATAACTGGGCGTAAAGGGCATGCAGGCGGTTATAGAAGTAGGATGTGAAATCCCGGGGCTCAACCTCGGAACTGCATTCTAAACTGAATAACTAGAGTATTGCAGGGGGAGACGGAATTCCAGGTGTAGCGGTGGAATGCGTAGAGATCTGGAAGAACACCAAAGGCGAAGGCAGTCTCCTGGGCAAATACTGACGCTCATATGCGAAAGCGTGGGT	Bacteria;Proteobacteria;Gammaproteobacteria;Aeromonadales;Succinivibrionaceae;Succinivibrio;uncultured bacterium	uncultured rumen bacterium|uncultured bacterium	uncultured bacterium	96.551724137931	1.47345e-105	100	0	0	0.889763779527559	113	0	0	1.91338582677165	243	0	0	0	0
CAAGCGTTAATCGGAATAACTGGGCGTAAAGGGCATGCAGGCGGTTATGCAAGCAGGATGTGAAACCCCCGGGCTTAACCTGGGAACTGCATTCTGAACTACATGACTAGAGTATTGCAGGGGGAGACGGAATTCCAGGTGTAGCGGTGGAATGCGTAGATATCTGGAAGAACACCAAAGGCGAAGGCAGTCTCCTGGGCAAATACTGACGCTCATATGCGAAAGCGTGGGT	Bacteria;Proteobacteria;Gammaproteobacteria;Aeromonadales;Succinivibrionaceae;Succinivibrio;Unassigned	uncultured bacterium|uncultured prokaryote	NA	95.7264957264957	3.18946e-102	100	0	0	0.409448818897638	39	0	0	0	0	0	0	0.078740157480315	10
CAAGCGTTAATCGGAATAACTGGGCGTAAAGGGCATGCAGGCGGTTCATCAAGTAGGATGTGAAATCCCCGGGCTCAACCTGGGAACAGCATACTAAACTGGTGGACTAGAGTATTGCAGGGGGAGACGGAATTCCAGGTGTAGCGGTGGAATGCGTAGATATCTGGAAGAACACCAAAGGCGAAGGCAGTCTCCTGGGCAAATACTGACGCTCATATGCGAAAGCGTGGGT	Bacteria;Proteobacteria;Gammaproteobacteria;Aeromonadales;Succinivibrionaceae;Succinivibrio;uncultured bacterium	uncultured bacterium|Succinivibrio;Ambiguous_taxa	uncultured bacterium	100	6.71134e-119	100	0	0	8.33858267716535	1059	0	0	17.9842519685039	2284	0	0	15.4251968503937	1959
CAAGCGTTAATCGGAATCACTGGGCGTAAAGCACACGTAGGCTGTTATGTAAGTCAGGGGTGAAATCCCACGGCTCAACCGTGGAACTGCCCTTGATACTGCACGACTTGAATCCGGGAGAGGGTGGCGGAATTCCAGGTGTAGGAGTGAAATCCGTAGATATCTGGAGGAACATCAGTGGCGAAGGCGGCCACCTGGACCGGTATTGACGCTGAGGTGCGAAAGCGTGGGG	Bacteria;Proteobacteria;Deltaproteobacteria;Desulfovibrionales;Desulfovibrionaceae;Desulfovibrio;uncultured bacterium	uncultured bacterium	uncultured bacterium	99.5689655172414	3.12248e-117	100	0	0	1.01574803149606	129	0	0	14.5275590551181	1845	0	0	1.18110236220472	150
CAAGCGTTAATCGGAATCACTGGGCGTAAAGCGCACGTAGGCGGCCCGGTAAGTCAGGGGTGAAATCCCACAGCCCAACTGTGGAACTGCCCTTGATACTGCCGGGCTTGAGTACCGGAGAGGGTGGCGGAATTCCAGGTGTAGGAGTGAAATCCGTAGATATCTGGAGGAACACCGGTGGCGAAGGCGGCCACCTGGACGGTAACTGACGCTGAGGTGCGAAAGCGTGGGT	Bacteria;Proteobacteria;Deltaproteobacteria;Desulfovibrionales;Desulfovibrionaceae;Bilophila;uncultured bacterium	uncultured bacterium	uncultured bacterium	99.5689655172414	3.12248e-117	100	0	0	4.23622047244094	366	0	0	2.54330708661417	109	0	0	2.97637795275591	107
CAAGCGTTAATCGGAATCACTGGGCGTAAAGCGCACGTAGGCGGCCCGGTAAGTCAGGGGTGAAATCCCACAGCCCAACTGTGGAACTGCCCTTGATACTGCCGGGCTTGAGTACCGGAGAGGGTGGCGGAATTCCAGGTGTAGGAGTGAAATCCGTAGATATCTGGAGGAACACCGGTGGCGAAGGCGGCCGCCTGGACGGTAACTGACGCTGAGGTGCGAAAGCGTGGGT	Bacteria;Proteobacteria;Deltaproteobacteria;Desulfovibrionales;Desulfovibrionaceae;Bilophila;uncultured bacterium	uncultured bacterium	uncultured bacterium	99.1379310344828	1.45275e-115	100	0	0	1.59055118110236	46	0	0	1.77952755905512	111	0	0	1.50393700787402	67
CAAGCGTTAATCGGAATCACTGGGCGTAAAGCGCACGTAGGCGGCCCGGTAAGTCAGGGGTGAAATCCCACAGCCCAACTGTGGAACTGCCCTTGATACTGCCTGGCTTGAGTACCGGAGAGGGTGGCGGAATTCCAGGTGTAGGAGTGAAATCCGTAGATATCTGGAGGAACACCGGTGGCGAAGGCGGCCACCTGGACGGTAACTGACGCTGAGGTGCGAAAGCGTGGGT	Bacteria;Proteobacteria;Deltaproteobacteria;Desulfovibrionales;Desulfovibrionaceae;Bilophila;uncultured bacterium	uncultured bacterium	uncultured bacterium	100	6.71134e-119	100	0	0	2.16535433070866	275	0	0	0.881889763779528	112	0	0	1.53543307086614	195
CAAGCGTTAATCGGAATCACTGGGCGTAAAGCGCACGTAGGCGGCCCGGTAAGTCAGGGGTGAAATCCCACAGCCCAACTGTGGAACTGCCCTTGATACTGTCGGGCTTGAGTACCGGAGAGGGTGGCGGAATTCCAGGTGTAGGAGTGAAATCCGTAGATATCTGGAGGAACACCGGTGGCGAAGGCGGCCACCTGGACGGTAACTGACGCTGAGGTGCGAAAGCGTGGGT	Bacteria;Proteobacteria;Deltaproteobacteria;Desulfovibrionales;Desulfovibrionaceae;Bilophila;uncultured bacterium	uncultured bacterium	uncultured bacterium	99.1379310344828	1.45275e-115	100	0	0	1.90551181102362	103	0	0	3.84251968503937	303	0	0	1.37795275590551	105
CAAGCGTTAATCGGAATCACTGGGCGTAAAGCGCACGTAGGCGGCCTGGTAAGTCAGGGGTGAAATCCCACAGCCCAACTGTGGAACTGCCTTTGATACTGCCAGGCTTGAGTACCGGAGAGGGTGGCGGAATTCCAGGTGTAGGAGTGAAATCCGTAGATATCTGGAGGAACACCGGTGGCGAAGGCGGCCACCTGGACGGTAACTGACGCTGAGGTGCGAAAGCGTGGGT	Bacteria;Proteobacteria;Deltaproteobacteria;Desulfovibrionales;Desulfovibrionaceae;Bilophila;uncultured bacterium	uncultured bacterium	uncultured bacterium	100	6.71134e-119	100	0	0	1.78740157480315	89	0	0	3.62204724409449	162	0	0	3.45669291338583	194
CAAGCGTTAATCGGAATCACTGGGCGTAAAGCGCACGTAGGCGGCTTGGTAAGTCAGGGGTGAAATCCCACAGCCCAACTGTGGAACTGCCTTTGATACTGCCAGGCTTGAGTACCGGAGAGGGTGGCGGAATTCCAGGTGTAGGAGTGAAATCCGTAGATATCTGGAGGAACACCGGTGGCGAAGGCGGCCACCTGGACGGTAACTGACGCTGAGGTGCGAAAGCGTGGGT	Bacteria;Proteobacteria;Deltaproteobacteria;Desulfovibrionales;Desulfovibrionaceae;Bilophila;uncultured bacterium	Bilophila;Ambiguous_taxa|uncultured delta proteobacterium|uncultured bacterium|Bilophila wadsworthia	uncultured bacterium	100	6.71134e-119	100	0	50	109.692913385827	1083	0	58	119.708661417323	768	0	43	112.574803149606	1280
CAAGCGTTAATCGGAATCACTGGGCGTAAAGCGCACGTAGGCGGCTTGGTAAGTCAGGGGTGAAATCCCACAGCCCAACTGTGGAACTGCCTTTGATACTGCTAGGCTTGAGTACCGGAGAGGGTGGCGGAATTCCAGGTGTAGGAGTGAAATCCGTAGATATCTGGAGGAACACCGGTGGCGAAGGCGGCCACCTGGACGGTAACTGACGCTGAGGTGCGAAAGCGTGGGT	Bacteria;Proteobacteria;Deltaproteobacteria;Desulfovibrionales;Desulfovibrionaceae;Bilophila;uncultured bacterium	Bilophila;Ambiguous_taxa|uncultured delta proteobacterium|uncultured bacterium|Bilophila wadsworthia	uncultured bacterium	99.5689655172414	3.12248e-117	100	0	0	0.669291338582677	85	0	0	1.56692913385827	199	0	0	0.984251968503937	125
CAAGCGTTAATCGGAATCACTGGGCGTAAAGCGCACGTAGGCGGCTTGGTAAGTCAGGGGTGAAATCCCACAGCCCAACTGTGGAACTGCCTTTGATACTGGCAGGCTTGAGTACCGGAGAGGGTGGCGGAATTCCAGGTGTAGGAGTGAAATCCGTAGATATCTGGAGGAACACCGGTGGCGAAGGCGGCCACCTGGACGGTAACTGACGCTGAGGTGCGAAAGCGTGGGT	Bacteria;Proteobacteria;Deltaproteobacteria;Desulfovibrionales;Desulfovibrionaceae;Bilophila;uncultured bacterium	Bilophila;Ambiguous_taxa|uncultured delta proteobacterium|uncultured bacterium|Bilophila wadsworthia	uncultured bacterium	99.5689655172414	3.12248e-117	100	0	0	0.291338582677165	37	0	0	0.354330708661417	45	0	0	0	0
CAAGCGTTAATCGGAATCACTGGGCGTAAAGCGCACGTAGGCGGCTTGGTAAGTCAGGGGTGAAATCCCACAGCCCAACTGTGGAACTGCCTTTGATACTGTCAGGCTTGAGTACCGGAGAGGGTGGCGGAATTCCAGGTGTAGGAGTGAAATCCGTAGATATCTGGAGGAACACCGGTGGCGAAGGCGGCCACCTGGACGGTAACTGACGCTGAGGTGCGAAAGCGTGGGT	Bacteria;Proteobacteria;Deltaproteobacteria;Desulfovibrionales;Desulfovibrionaceae;Bilophila;uncultured bacterium	Bilophila;Ambiguous_taxa|uncultured delta proteobacterium|uncultured bacterium|Bilophila wadsworthia	uncultured bacterium	99.5689655172414	3.12248e-117	100	0	0	4.53543307086614	191	0	0	6.24409448818898	278	0	0	3.11811023622047	141
CAAGCGTTAATCGGAATCACTGGGCGTAAAGCGCACGTAGGCGGCTTGGTAAGTCAGGGGTGAAATCCCACAGCTCAACTGTGGAACTGCCTTTGATACTGCCAGGCTTGAGTACCGGAGAGGGTGGCGGAATTCCAGGTGTAGGAGTGAAATCCGTAGATATCTGGAGGAACACCGGTGGCGAAGGCGGCCACCTGGACGGTAACTGACGCTGAGGTGCGAAAGCGTGGGT	Bacteria;Proteobacteria;Deltaproteobacteria;Desulfovibrionales;Desulfovibrionaceae;Bilophila;uncultured bacterium	Bilophila;Ambiguous_taxa|uncultured delta proteobacterium|uncultured bacterium|Bilophila wadsworthia	uncultured bacterium	99.5689655172414	3.12248e-117	100	0	0	2.31496062992126	87	0	0	2.98425196850394	146	0	0	3.7244094488189	325
CAAGCGTTAATCGGAATCACTGGGCGTAAAGCGCACGTAGGCGGTCTGGTAAGTCAGAGGTGAAAGCCCACAGCCCAACTGTGGAACTGCCTTTGATACTGCCAGACTTGAGTACCGGAGAGGGTGGCGGAATTCCAGGTGTAGGAGTGAAATCCGTAGATATCTGGAGGAACACCGGTGGCGAAGGCGGCCACCTGGACGGTAACTGACGCTGAGGTGCGAAAGCGTGGGT	Bacteria;Proteobacteria;Deltaproteobacteria;Desulfovibrionales;Desulfovibrionaceae;Desulfovibrio;Unassigned	uncultured bacterium	NA	100	6.71134e-119	100	0	0	0.511811023622047	38	0	0	2.09448818897638	258	0	0	7.7007874015748	603
CAAGCGTTAATCGGAATCACTGGGCGTAAAGCGCACGTAGGCTGTCATGTAAGTCAGGGGTGAAATCCCACGGCTCAACCGTGGAACTGCCCTTGATACTGCACGACTTGAATCCGGGAGAGGGTGGCGGAATTCCAGGTGTAGGAGTGAAATCCGTAGATATCTGGAGGAACATCAGTGGCGAAGGCGGCCACCTGGACCGGTATTGACGCTGAGGTGCGAAAGCGTGGGG	Bacteria;Proteobacteria;Deltaproteobacteria;Desulfovibrionales;Desulfovibrionaceae;Desulfovibrio;uncultured bacterium	uncultured bacterium	uncultured bacterium	99.5689655172414	3.12248e-117	100	0	0	0	0	0	0	0.322834645669291	41	0	0	0.755905511811024	96
CAAGCGTTAATCGGAATCACTGGGCGTAAAGCGCACGTAGGCTGTCGTGTAAGTCAGGGGTGAAAGCCCACGGCTCAACCGTGGAATTGCCCTTGATACTGCATGACTGGAATCCGGGAGAGGGTAGTGGAATTCCAGGTGTAGGAGTGAAATCCGTAGATATCTGGAGGAACATCAGTGGCGAAGGCGACTACCTGGACCGGTATTGACGCTGAGGTGCGAAAGCGTGGGG	Bacteria;Proteobacteria;Deltaproteobacteria;Desulfovibrionales;Desulfovibrionaceae;Desulfovibrio;uncultured bacterium	uncultured bacterium	uncultured bacterium	98.2758620689655	3.14465e-112	100	0	0	0.125984251968504	16	0	0	0	0	0	0	0.110236220472441	14
CAAGCGTTAATCGGAATCACTGGGCGTAAAGCGCACGTAGGCTGTCGTGTAAGTCAGGGGTGAAAGCCCACGGCTCAACCGTGGAATTGCCCTTGATACTGCATGACTGGAATCCGGGAGAGGGTGGCGGAATTCCAGGTGTAGGAGTGAAATCCGTAGATATCTGGAGGAACATCAGTGGCGAAGGCGGCCACCTGGACCGGTATTGACGCTGAGGTGCGAAAGCGTGGGG	Bacteria;Proteobacteria;Deltaproteobacteria;Desulfovibrionales;Desulfovibrionaceae;Desulfovibrio;uncultured bacterium	uncultured bacterium	uncultured bacterium	100	6.71134e-119	100	0	0	6.7244094488189	854	0	0	0.464566929133858	59	0	0	1.96850393700787	250
CAAGCGTTAATCGGAATCACTGGGCGTAAAGCGCACGTAGGCTGTCGTGTAAGTCAGGGGTGAAAGCCCACGGCTCAACCGTGGAATTGCCCTTGATACTGTATGACTGGAATCCGGGAGAGGGTGGCGGAATTCCAGGTGTAGGAGTGAAATCCGTAGATATCTGGAGGAACATCAGTGGCGAAGGCGGCCACCTGGACCGGTATTGACGCTGAGGTGCGAAAGCGTGGGG	Bacteria;Proteobacteria;Deltaproteobacteria;Desulfovibrionales;Desulfovibrionaceae;Desulfovibrio;uncultured bacterium	uncultured bacterium	uncultured bacterium	99.5689655172414	3.12248e-117	100	0	0	0.716535433070866	91	0	0	0	0	0	0	0	0
CAAGCGTTAATCGGAATCACTGGGCGTAAAGCGCACGTAGGCTGTCTGGTAAGTCAGGGGTGAAATCCCGCGGCTCAACCGCGGAATTGCCCTTGATACTGCTGGACTTGAGTTCGGGAGAGGGTGGCGGAATTCCAGGTGTAGGAGTGAAATCCGTAGATATCTGGAGGAACATCAGTGGCGAAGGCGGCCACCTGGACCGATACTGACGCTGAGGTGCGAAAGCGTGGGG	Bacteria;Proteobacteria;Deltaproteobacteria;Desulfovibrionales;Desulfovibrionaceae;Desulfovibrio;Unassigned	Desulfovibrio;Ambiguous_taxa|uncultured Desulfovibrio sp.|uncultured bacterium	NA	99.5689655172414	3.12248e-117	100	0	0	1.26771653543307	158	0	0	1.51968503937008	111	0	0	0	0
CAAGCGTTAATCGGAATCACTGGGCGTAAAGCGCACGTAGGCTGTTATGTAAGTCAGGGGTGAAAGCCCACGGCTCAACCGTGGAACTGCCCTTGATACTGCACAACTCGAATCCGGGAGAGGGTGGCGGAATTCCAGGTGTAGGAGTGAAATCCGTAGATATCTGGAGGAACATCAGTGGCGAAGGCGGCCACCTGGACCGGTATTGACGCTGAGGTGCGAAAGCGTGGGG	Bacteria;Proteobacteria;Deltaproteobacteria;Desulfovibrionales;Desulfovibrionaceae;Desulfovibrio;uncultured bacterium	Desulfovibrio;Ambiguous_taxa	NA	99.5689655172414	3.12248e-117	100	0	0	0	0	0	0	0.322834645669291	41	0	0	0	0
CAAGCGTTAATCGGAATCACTGGGCGTAAAGCGCACGTAGGCTGTTATGTAAGTCAGGGGTGAAAGCCCACGGCTCAACCGTGGAACTGCCCTTGATACTGCACGACTCGAATCCAGGAGAGGGTGGCGGAATTCCAGGTGTAGGAGTGAAATCCGTAGATATCTGGAGGAACATCAGTGGCGAAGGCGGCCACCTGGACCGGTATTGACGCTGAGGTGCGAAAGCGTGGGG	Bacteria;Proteobacteria;Deltaproteobacteria;Desulfovibrionales;Desulfovibrionaceae;Desulfovibrio;uncultured bacterium	Desulfovibrio;Ambiguous_taxa	NA	99.5689655172414	3.12248e-117	100	0	0	0	0	0	0	0.338582677165354	43	0	0	0	0
CAAGCGTTAATCGGAATCACTGGGCGTAAAGCGCACGTAGGCTGTTATGTAAGTCAGGGGTGAAAGCCCACGGCTCAACCGTGGAACTGCCCTTGATACTGCACGACTCGAATCCGGGAGAGGGTGGCGGAATTCCAGGTGTAGGAGTGAAATCCGTAGATATCTGGAGGAACATCAGTGGCGAAGGCGGCCACCTGGACCGGTATTGACGCTGAGGTGCGAAAACGTGGGG	Bacteria;Proteobacteria;Deltaproteobacteria;Desulfovibrionales;Desulfovibrionaceae;Desulfovibrio;uncultured bacterium	Desulfovibrio;Ambiguous_taxa	NA	99.5689655172414	3.12248e-117	100	0	0	0	0	0	0	0.748031496062992	95	0	0	0.31496062992126	40
CAAGCGTTAATCGGAATCACTGGGCGTAAAGCGCACGTAGGCTGTTATGTAAGTCAGGGGTGAAAGCCCACGGCTCAACCGTGGAACTGCCCTTGATACTGCACGACTCGAATCCGGGAGAGGGTGGCGGAATTCCAGGTGTAGGAGTGAAATCCGTAGATATCTGGAGGAACATCAGTGGCGAAGGCGGCCACCTGGACCGGTATTGACGCTGAGGTGCGAAAGCGTGGGG	Bacteria;Proteobacteria;Deltaproteobacteria;Desulfovibrionales;Desulfovibrionaceae;Desulfovibrio;uncultured bacterium	Desulfovibrio;Ambiguous_taxa	NA	100	6.71134e-119	100	0	0	21.3307086614173	700	0	0	30.3700787401575	1018	0	0	15.6614173228346	335
CAAGCGTTAATCGGAATCACTGGGCGTAAAGCGCACGTAGGCTGTTATGTAAGTCAGGGGTGAAAGCCCACGGCTCAACCGTGGAACTGCCCTTGATACTGCACGACTTGAATCCGGGAGAGGGTGGCGGAATTCCAGGTGTAGGAGTGAAATCCGTAGATATCTGGAGGAACATCAGTGGCGAAGGCGGCCACCTGGACCGGTATTGACGCTGAGGTGCGAAAGCGTGGGG	Bacteria;Proteobacteria;Deltaproteobacteria;Desulfovibrionales;Desulfovibrionaceae;Desulfovibrio;uncultured bacterium	uncultured bacterium	uncultured bacterium	100	6.71134e-119	100	0	0	7.29133858267717	710	0	0	14.8740157480315	1128	0	0	1.55905511811024	102
CAAGCGTTAATCGGAATCACTGGGCGTAAAGCGCACGTAGGCTGTTATGTAAGTCAGGGGTGAAAGCCCACGGCTCAACCGTGGAACTGCCCTTGATACTGCACGACTTGAATCCGGGAGAGGGTGGTGGAATTCCAGGTGTAGGAGTGAAATCCGTAGATATCTGGAGGAACATCAGTGGCGAAGGCGGCCACCTGGACCGGTATTGACGCTGAGGTGCGAAAGCGTGGGG	Bacteria;Proteobacteria;Deltaproteobacteria;Desulfovibrionales;Desulfovibrionaceae;Desulfovibrio;uncultured bacterium	uncultured bacterium	uncultured bacterium	99.5689655172414	3.12248e-117	100	0	0	1.13385826771654	144	0	0	13.2834645669291	1687	0	0	0.905511811023622	115
CAAGCGTTAATCGGAATCACTGGGCGTAAAGCGCACGTAGGCTGTTATGTAAGTCAGGGGTGAAAGCCCACGGCTCAACCGTGGAACTGCCCTTGATACTGCATGACTCGAATCCGGGAGAGGGTGGCGGAATTCCAGGTGTAGGAGTGAAATCCGTAGATATCTGGAGGAACATCAGTGGCGAAGGCGGCCACCTGGACCGGTATTGACGCTGAGGTGCGAAAGCGTGGGG	Bacteria;Proteobacteria;Deltaproteobacteria;Desulfovibrionales;Desulfovibrionaceae;Desulfovibrio;uncultured bacterium	Desulfovibrio;Ambiguous_taxa	NA	99.5689655172414	3.12248e-117	100	0	0	0.858267716535433	109	0	0	0.291338582677165	37	0	0	0.84251968503937	54
CAAGCGTTAATCGGAATCACTGGGCGTAAAGCGCACGTAGGCTGTTATGTAAGTCAGGGGTGAAATCCCACGGCTCAACCGTGGAACTGCCCTTGATACTGCACGACTTGAATCCGGGAGAGGGTGGCGGAATTCCAGGTGTAGGAGTGAAATCCGTAGATATCGAGAGGAACACTCGTGGCGAAGGCGGCCACCTGGACCGGTATTGACGCTGAGGTGCGAAAGCGTGGGG	Bacteria;Proteobacteria;Deltaproteobacteria;Desulfovibrionales;Desulfovibrionaceae;Desulfovibrio;uncultured bacterium	uncultured bacterium	uncultured bacterium	98.2832618025751	3.14465e-112	100	0	0	0.393700787401575	50	0	0	0	0	0	0	0	0
CAAGCGTTAATCGGAATCACTGGGCGTAAAGCGCACGTAGGCTGTTATGTAAGTCAGGGGTGAAATCCCACGGCTCAACCGTGGAACTGCCCTTGATACTGCACGACTTGAATCCGGGAGAGGGTGGCGGAATTCCAGGTGTAGGAGTGAAATCCGTAGATATCTGGAGGAACATCAGTGGCGAAGGCGGCCACCTGGACCGGTATTGACGCTGAGGTGCGAAAGCGTGGGG	Bacteria;Proteobacteria;Deltaproteobacteria;Desulfovibrionales;Desulfovibrionaceae;Desulfovibrio;uncultured bacterium	uncultured bacterium	uncultured bacterium	100	6.71134e-119	100	0	0	66.3937007874016	2593	0	0	219.818897637795	12878	0	0	69.0236220472441	1711
CAAGCGTTAATCGGAATCACTGGGCGTAAAGCGCACGTAGGCTGTTATGTAAGTCAGGGGTGAAATCCCACGGCTCAACCGTGGAACTGCCCTTGATACTGCACGACTTGAATCCGGGAGAGGGTGGCGGAATTCCAGGTGTAGGAGTGAAATCCGTAGATATCTGGAGGAACATCAGTGGCGAAGGCGGCCACCTGGACTGGTATTGACGCTGAGGTGCGAAAGCGTGGGG	Bacteria;Proteobacteria;Deltaproteobacteria;Desulfovibrionales;Desulfovibrionaceae;Desulfovibrio;uncultured bacterium	uncultured bacterium	uncultured bacterium	99.5689655172414	3.12248e-117	100	0	0	0.590551181102362	72	0	0	0.0551181102362205	7	0	0	0.94488188976378	120
CAAGCGTTAATCGGAATCACTGGGCGTAAAGCGCACGTAGGCTGTTATGTAAGTCAGGGGTGAAATCCCACGGCTCAACCGTGGAACTGCCCTTGATACTGCACGACTTGAATCCGGGAGAGGGTGGCGGAATTCCAGGTGTAGGAGTGAAATCCGTAGATATCTGGAGGAACATCAGTGGCGAAGGCGGCCTACTGGGCTTTAACTGACGCTGAGGCACGAAAGCGTGGGG	Bacteria;Proteobacteria;Deltaproteobacteria;Desulfovibrionales;Desulfovibrionaceae;Desulfovibrio;uncultured bacterium	uncultured bacterium|Desulfovibrio sp. enrichment culture clone Ecwsrb032	uncultured bacterium	95.6896551724138	3.18946e-102	100	0	0	0.236220472440945	30	0	0	0	0	0	0	0	0
CAAGCGTTAATCGGAATCACTGGGCGTAAAGCGCACGTAGGCTGTTATGTAAGTCAGGGGTGAAATCCCACGGCTCAACCGTGGAACTGCCCTTGATACTGCATGACTTGAATCCGGGAGAGGGTGGCGGAATTCCAGGTGTAGGAGTGAAATCCGTAGATATCTGGAGGAACATCAGTGGCGAAGGCGGCCACCTGGACCGGTATTGACGCTGAGGTGCGAAAGCGTGGGG	Bacteria;Proteobacteria;Deltaproteobacteria;Desulfovibrionales;Desulfovibrionaceae;Desulfovibrio;uncultured bacterium	uncultured bacterium	uncultured bacterium	99.5689655172414	3.12248e-117	100	0	0	0	0	0	0	0	0	0	0	0.338582677165354	43
CAAGCGTTAATCGGAATTACTGGGCGTAAAGAGTGCGCAGGCGGTTTTGCAAGACCGATGTGAAATCCCCGGGCTTAACCTGGGAACTGCATTGGTGACTGCAAGGCTAGAGTGTGTCAGAGGGAGGTGGAATTCCGCATGTAGCAGTGAAATGCGTAGATATGCGGAGGAACACCGATGGCGAAGGCAGCCTCCTGGGATAACACTGACGCTCATGCACGAAAGCGTGGGG	Bacteria;Proteobacteria;Betaproteobacteria;Burkholderiales;Burkholderiaceae;Lautropia;uncultured bacterium	uncultured bacterium|Lautropia;Ambiguous_taxa|Lautropia sp. TeTO|uncultured Lautropia sp.|Lautropia mirabilis	uncultured bacterium	100	6.71134e-119	100	0	0	0	0	0	0	0	0	0	0	0.031496062992126	4
CAAGCGTTAATCGGAATTACTGGGCGTAAAGCGAGCGCAGACGGTTACTTAAGCAGGATGTGAAATCCCCGGGCTCAACCTGGGAACTGCGTTCTGAACTGGGTGACTAGAGTGTGTCAGAGGGAGGTAGAATTCCACGTGTAGCAGTGAAATGCGTAGAGATGTGGAGGAATACCGATGGCGAAGGCAGCCTCCTGGGATAACACTGACGTTCATGCTCGAAAGCGTGGGT	Bacteria;Proteobacteria;Betaproteobacteria;Neisseriales;Neisseriaceae;Neisseria;uncultured bacterium	uncultured bacterium	uncultured bacterium	100	6.71134e-119	100	0	0	0.275590551181102	31	0	0	0.236220472440945	20	0	0	0	0
CAAGCGTTAATCGGAATTACTGGGCGTAAAGCGAGCGTAGGTGGCTTATTAAGTCAGATGTGAAAGCCCCGGGCTTAACCTGGGAACGGCATCTGATACTGGTGAGCTAGAGTAGGTGAGAGGGAGGTAGAATTTCAGGTGTAGCGGTGAAATGCGTAGAGATCTGAAGGAATACCGATGGCGAAGGCAGCCTCCTGGCATCATACTGACACTGAGGCTCGAAAGCGTGGGT	Bacteria;Proteobacteria;Gammaproteobacteria;Pseudomonadales;Moraxellaceae;Psychrobacter;uncultured bacterium	Psychrobacter arenosus	NA	100	6.71134e-119	100	0	0	0	0	0	0	0.0393700787401575	5	0	0	0	0
CAAGCGTTAATCGGAATTACTGGGCGTAAAGCGAGCGTAGGTGGCTTGATAAGTCAGATGTGAAATCCCCGGGCTTAACCTGGGAACTGCATCTGAAACTGTTAGGCTAGAGTAGGTGAGAGGGAGGTAGAATTTCAGGTGTAGCGGTGAAATGCGTAGAGATCTGAAGGAATACCGATGGCGAAGGCAGCCTCCTGGCATCATACTGACACTGAGGCTCGAAAGCGTGGGT	Bacteria;Proteobacteria;Gammaproteobacteria;Pseudomonadales;Moraxellaceae;Psychrobacter;Unassigned	Psychrobacter sp. EB217|Psychrobacter sp. EB223|uncultured bacterium	NA	100	6.71134e-119	100	0	0	0.133858267716535	17	0	0	0	0	0	0	0	0
CAAGCGTTAATCGGAATTACTGGGCGTAAAGCGAGCGTAGGTGGCTTGATAAGTCAGATGTGAAATCCCCGGGCTTAACCTGGGAACTGCATCTGATACTGTTAGGCTAGAATAGGTGAGAGGAAGGTAGAATTCCAGGTGTAGCGGTGAAATGCGTAGAGATCTGGAGGAATACCGATGGCGAAGGCAGCCTTCTGGCATCATATTGACACTGAGGTTCGAAAGCGTGGGT	Bacteria;Proteobacteria;Gammaproteobacteria;Pseudomonadales;Moraxellaceae;Psychrobacter;Unassigned	Psychrobacter sp. BSw20963B|uncultured gamma proteobacterium|Psychrobacter;Ambiguous_taxa|Psychrobacter sp. 7344|uncultured Psychrobacter sp.|Psychrobacter maritimus|Psychrobacter sp. es3|marine bacterium WP02-1-40A|Psychrobacter sp. B-3151|Psychrobacter sp. S06|Psychrobacter sp. TMB2-15|uncultured bacterium|Psychrobacter sp. wp16|Psychrobacter marincola|Psychrobacter sp. CJ-G-MA5|Psychrobacter s…	NA	100	6.71134e-119	100	0	0	0.0236220472440945	3	0	0	0	0	0	0	0	0
CAAGCGTTAATCGGAATTACTGGGCGTAAAGCGCACGCAGGCGGCTTGTTAAGTCAGATGTGAAATCCCCGGGCTCAACCTGGGAACTGCATCTGATACTGGCAAGCTTGAGTCTCGTAGAGGGGGGTAGAATTCCAGGTGTAGCGGTGAAATGCGTAGAGATCTGGAGGAATACCGGTGGCGAAGGCGGCCCCCTGGACGAAGACTGACGCTCAGGTGCGAAAGCGTGGGG	Bacteria;Proteobacteria;Gammaproteobacteria;Enterobacteriales;Enterobacteriaceae;Escherichia-Shigella;uncultured bacterium	uncultured organism|bacterium endosymbiont of Onthophagus Taurus|uncultured bacterium|Escherichia-Shigella;Ambiguous_taxa|Shigella sp. XJ149-N3G1|bacterium CSR-72|Salmonella enterica subsp. enterica serovar Agona|bacterium BM0101|bacterium NLAE-zl-G496|Escherichia coli|uncultured Enterobacteriaceae bacterium|Escherichia vulneris|uncultured prokaryote|Escherichia coli STEC_S1191|bacterium MCF31(20…	uncultured bacterium	99.5689655172414	3.12248e-117	100	0	0	2.7007874015748	343	0	0	0	0	0	0	0	0
CAAGCGTTAATCGGAATTACTGGGCGTAAAGCGCACGCAGGCGGTCAATTAAGTCAGATGTGAAAGCCCCGAGCTTAACTTGGGAATTGCATCTGAAACTGGTTGGCTAGAGTCTTGTAGAGGGGGGTAGAATTCCACGTGTAGCGGTGAAATGCGTAGAGATGTGGAGGAATACCGGTGGCGAAGGCGGCCCCCTGGACAAAGACTGACGCTCAGGTGCGAAAGCGTGGGG	Bacteria;Proteobacteria;Gammaproteobacteria;Enterobacteriales;Enterobacteriaceae;Proteus;Unassigned	Proteus vulgaris|Proteus hauseri|Proteus;Ambiguous_taxa|Proteus penneri|uncultured bacterium|swine fecal bacterium RF1A-Cel10|Proteus mirabilis|Proteus sp. RPWC2.2|Proteus sp. SSBC5|Proteus sp. NWU27	NA	100	6.71134e-119	100	0	0	4.09448818897638	420	0	0	5.76377952755906	732	0	0	1.11811023622047	142
CAAGCGTTAATCGGAATTACTGGGCGTAAAGCGCACGCAGGCGGTCAATTAAGTCAGATGTGAAAGCCCCGAGCTTAACTTGGGAATTGCATCTGAAACTGGTTGGCTAGAGTCTTGTAGAGGGGGGTAGAATTCCATGTGTAGCGGTGAAATGCGTAGAGATGTGGAGGAATACCGGTGGCGAAGGCGGCCCCCTGGACAAAGACTGACGCTCAGGTGCGAAAGCGTGGGG	Bacteria;Proteobacteria;Gammaproteobacteria;Enterobacteriales;Enterobacteriaceae;Proteus;Unassigned	Proteus mirabilis|bacterium YCY4|Proteus;Ambiguous_taxa|Proteus penneri|bacterium NLAE-zl-C290|bacterium NLAE-zl-H116|bacterium symbiont of Bactrocera correcta|Proteus sp. YCG13|bacterium RB5-FF-11|Proteus sp. YCG15|uncultured Erwinia sp.|bacterium NLAE-zl-H155|bacterium NLAE-zl-G529|Proteus vulgaris|bacterium NLAE-zl-H108|uncultured bacterium|bacterium RB5-FF-4|Proteus sp. CD213|bacterium RB5-FF…	NA	100	6.71134e-119	100	0	0	0.637795275590551	45	0	0	0.700787401574803	89	0	0	0.173228346456693	22
CAAGCGTTAATCGGAATTACTGGGCGTAAAGCGCACGCAGGCGGTCTGTCAAGTCGGATGTGAAATCCCCGGGCTCAACCTGGGAACTGCATCCGAAACTGGCAGGCTAGAGTCTTGTAGAGGGGGGTAGAATTCCAGGTGTAGCGGTGAAATGCGTAGAGATCTGGAGGAATACCGGTGGCGAAGGCGGCCCCCTGGACAAAGACTGACGCTCAGGTGCGAAAGCGTGGGG	Bacteria;Proteobacteria;Gammaproteobacteria;Enterobacteriales;Enterobacteriaceae;Citrobacter;Unassigned	Citrobacter braakii|Citrobacter freundii|uncultured organism|Raoultella ornithinolytica|Citrobacter freundii CFNIH1|uncultured bacterium|Citrobacter;Ambiguous_taxa|Citrobacter murliniae|uncultured Citrobacter sp.|Citrobacter sp. enrichment culture clone HCSR|uncultured Enterobacteriaceae bacterium|Citrobacter sp. JD1|bacterium E1-16|Escherichia coli ISC11|Klebsiella sp. SUS12K|bacterium endosymbi…	NA	100	6.71134e-119	100	0	0	2.8740157480315	130	0	0	2.20472440944882	95	0	0	2.37007874015748	146
CAAGCGTTAATCGGAATTACTGGGCGTAAAGCGCACGCAGGCGGTCTGTCAAGTCGGATGTGAAATCCCCGGGCTCAACCTGGGAACTGCATCCGAAACTGGCAGGCTTGAGTCTCGTAGAGGGGGGTAGAATTCCAGGTGTAGCGGTGAAATGCGTAGAGATCTGGAGGAATACCGGTGGCGAAGGCGGCCCCCTGGACGAAGACTGACGCTCAGGTGCGAAAGCGTGGGG	Bacteria;Proteobacteria;Gammaproteobacteria;Enterobacteriales;Enterobacteriaceae;Salmonella;Unassigned	Kosakonia cowanii|Enterobacter sp. HU38|Enterobacter sp. HT-Z60|Klebsiella cf. planticola B43|Escherichia sp. FP3|Cronobacter muytjensii|Enterobacteriaceae bacterium NES9|Enterobacter sp. CTSP29|Escherichia hermannii|Enterobacter sp. MLB03|Enterobacter sp. MTQ8|Enterobacter sp. HT-Z59|Salmonella;Ambiguous_taxa|NA;Ambiguous_taxa|Enterobacter sp. FMB-1|Enterobacter sp. NCCP-167|Salmonella sp. RV_A0…	Enterobacter	100	6.71134e-119	100	0	0	0	0	0	0	0	0	0	0	0.330708661417323	42
CAAGCGTTAATCGGAATTACTGGGCGTAAAGCGCACGCAGGCGGTCTGTCAAGTCGGATGTGAAATCCCCGGGCTCAACCTGGGAACTGCATTCGAAACTGACAGGCTAGAGTCTTGTAGAGGGGGGTAGAATTCCAGGTGTAGCGGTGAAATGCGTAGAGATCTGGAGGAATACCGGTGGCGAAGGCGGCCCCCTGGACAAAGACTGACGCTCAGGTGCGAAAGCGTGGGG	Bacteria;Proteobacteria;Gammaproteobacteria;Enterobacteriales;Enterobacteriaceae;Enterobacter;Unassigned	gamma proteobacterium Hp22a|Enterobacter hormaechei|Raoultella terrigena|Enterobacter;Ambiguous_taxa|uncultured bacterium|Escherichia vulneris NBRC 102420|Escherichia vulneris|Enterobacter aerogenes	NA	100	6.71134e-119	100	0	0	0	0	0	0	0	0	0	0	3.02362204724409	384
CAAGCGTTAATCGGAATTACTGGGCGTAAAGCGCACGCAGGCGGTCTGTCAAGTCGGATGTGAAATCCCCGGGCTCAACCTGGGAACTGCATTCGAAACTGGCAGGCTAGAGTCTTGTAGAGGGGGGTAGAATTCCAGGTGTAGCGGTGAAATGCGTAGAGATCTGGAGGAATACCGGTGGCGAAGGCGGCCCCCTGGACAAAGACTGACGCTCAGGTGCGAAAGCGTGGGG	Bacteria;Proteobacteria;Gammaproteobacteria;Enterobacteriales;Enterobacteriaceae;Enterobacter;Unassigned	uncultured organism|unidentified marine bacterioplankton|uncultured bacterium|Enterobacter sp. dqe04|uncultured gamma proteobacterium|Enterobacter cloacae|NA;Ambiguous_taxa|Enterobacter sp. Is-1|Klebsiella sp. RJ-03|Enterobacter sp. MGH 34|Enterobacter aerogenes|Klebsiella sp. enrichment culture clone S2|endophytic bacterium S02|Erwinia persicina|Kluyvera cryocrescens|bacterium RB5-FF-16|Enteroba…	NA	100	6.71134e-119	100	0	0	133.031496062992	4814	0	0	214.346456692913	6571	0	0	441.448818897638	18523
CAAGCGTTAATCGGAATTACTGGGCGTAAAGCGCACGCAGGCGGTCTGTCAAGTCGGATGTGAAATCCCCGGGCTCAACCTGGGAACTGCATTCGAAACTGGCAGGCTGGAGTCTTGTAGAGGGGGGTAGAATTCCAGGTGTAGCGGTGAAATGCGTAGAGATCTGGAGGAATACCGGTGGCGAAGGCGGCCCCCTGGACAAAGACTGACGCTCAGGTGCGAAAGCGTGGGG	Bacteria;Proteobacteria;Gammaproteobacteria;Enterobacteriales;Enterobacteriaceae;Enterobacter;Klebsiella oxytoca	Enterobacter cloacae subsp. cloacae ATCC 13047|uncultured bacterium|Enterobacter sp. BAB-3157|Klebsiella sp. NTI31|Enterobacter cloacae|uncultured Klebsiella sp.|NA;Ambiguous_taxa|Klebsiella oxytoca|Enterobacter sp. enrichment culture clone HSL80|Enterobacter cloacae subsp. dissolvens|Klebsiella sp.|Enterobacter sp. BAB-3156|Klebsiella sp. PAMU-1.2|uncultured Enterobacteriaceae bacterium|Klebsiel…	Klebsiella oxytoca	100	6.71134e-119	100	0	0	2.67716535433071	164	0	0	0.850393700787402	81	0	0	0.582677165354331	48
CAAGCGTTAATCGGAATTACTGGGCGTAAAGCGCACGCAGGCGGTCTGTCAAGTCGGATGTGAAATCCCCGGGCTCAACCTGGGAACTGCATTCGAAACTGGCAGGCTTGAGTCTCGTAGAGGGGGGTAGAATTCCAGGTGTAGCGGTGAAATGCGTAGAGATCTGGAGGAATACCGGTGGCGAAGGCGGCCCCCTGGACGAAGACTGACGCTCAGGTGCGAAAGCGTGGGG	Bacteria;Proteobacteria;Gammaproteobacteria;Enterobacteriales;Enterobacteriaceae;Citrobacter;Unassigned	Citrobacter sp. JVSP22|Pluralibacter gergoviae|Citrobacter amalonaticus|Citrobacter sp. T18|Citrobacter sedlakii|Citrobacter sp. INBio_4108J|uncultured Citrobacter sp.|Pluralibacter pyrinus|uncultured bacterium|Citrobacter;Ambiguous_taxa|Citrobacter sedlakii NBRC 105722|uncultured gamma proteobacterium|Citrobacter sp. MGH 55|Citrobacter sp. SR3|Enterobacter sp. MLB07|Citrobacter sp. T7(2011)|Citr…	NA	100	6.71134e-119	100	0	0	0.724409448818898	92	0	0	1	73	0	0	0.133858267716535	17
CAAGCGTTAATCGGAATTACTGGGCGTAAAGCGCACGCAGGCGGTCTGTCAAGTCGGATGTGAAATCCCCGGGCTTAACCTGGGAACTGCATTCGAAACTGGCAGGCTAGAGTCTTGTAGAGGGGGGTAGAATTCCAGGTGTAGCGGTGAAATGCGTAGAGATCTGGAGGAATACCGGTGGCGAAGGCGGCCCCCTGGACAAAGACTGACGCTCAGGTGCGAAAGCGTGGGG	Bacteria;Proteobacteria;Gammaproteobacteria;Enterobacteriales;Enterobacteriaceae;Tatumella;uncultured bacterium	uncultured bacterium|Pantoea sp. 1016|Klebsiella pneumoniae CHS 12|uncultured gamma proteobacterium|Pantoea sp. At-9b|Enterobacteriaceae bacterium JD5|Enterobacter sp. LPPA 989|Pantoea sp. 1045|Enterobacter ludwigii|Leclercia sp. O-NR2|Pantoea septica|Enterobacter sp. TM5_3|Pantoea;Ambiguous_taxa|Enterobacter sp. X212|bacterium endosymbiont of Curculio maculanigra|Pantoea sp. 1020|Pantoea sp. R4M…	uncultured bacterium	100	6.71134e-119	100	0	0	5.22834645669291	333	0	0	12.5669291338583	865	0	0	5.21259842519685	374
CAAGCGTTAATCGGAATTACTGGGCGTAAAGCGCACGCAGGCGGTCTGTTAAGTCAGATGTGAAATCCCCGGGCTCAACCTGGGAACTGCATCTGATACTGGCAGGCTTGAGTCTCGTAGAGGGGGGTAGAATTCCAGGTGTAGCGGTGAAATGCGTAGAGATCTGGAGGAATACCGGTGGCGAAGGCGGCCCCCTGGACGAAGACTGACGCTCAGGTGCGAAAGCGTGGGG	Bacteria;Proteobacteria;Gammaproteobacteria;Enterobacteriales;Enterobacteriaceae;Escherichia-Shigella;Citrobacter koseri	uncultured bacterium|Citrobacter koseri|Escherichia-Shigella;Ambiguous_taxa|Salmonella sp. enrichment culture clone TB43_4|unidentified|Salmonella sp. enrichment culture clone TB43_3|Citrobacter sp. XS-1|uncultured Citrobacter sp.|Salmonella sp. enrichment culture clone TB43_1|Salmonella sp. enrichment culture clone TB43_2|Raoultella planticola	Citrobacter koseri	100	6.71134e-119	100	0	0	0	0	0	0	1.58267716535433	201	0	0	4.10236220472441	295
CAAGCGTTAATCGGAATTACTGGGCGTAAAGCGCACGCAGGCGGTCTGTTAAGTCAGATGTGAAATCCCCGGGCTCAACCTGGGAACTGCATTTGAAACTGGCAGGCTTGAGTCTTGTAGAGGGGGGTAGAATTCCAGGTGTAGCGGTGAAATGCGTAGAGATCTGGAGGAATACCGGTGGCGAAGGCGGCCCCCTGGACAAAGACTGACGCTCAGGTGCGAAAGCGTGGGG	Bacteria;Proteobacteria;Gammaproteobacteria;Enterobacteriales;Enterobacteriaceae;Raoultella;uncultured bacterium	uncultured bacterium|uncultured Citrobacter sp.|Klebsiella sp. MS6|Klebsiella sp. ND2|Raoultella ornithinolytica|unidentified marine bacterioplankton|NA;Ambiguous_taxa|Raoultella;Ambiguous_taxa|uncultured Klebsiella sp.|Klebsiella sp. SZ015|Raoultella sp. TP2MG|Leclercia sp. 1185/07|Klebsiella sp. dsp-B|Raoultella electrica|Klebsiella sp. 2009I6|Klebsiella sp. 2009I7|Klebsiella sp. NCL-139|Klebsi…	uncultured bacterium	100	6.71134e-119	100	0	0	2.59842519685039	330	0	0	0.795275590551181	101	0	0	3.25196850393701	283
CAAGCGTTAATCGGAATTACTGGGCGTAAAGCGCACGCAGGCGGTTCGTTAAGTCAGATGTGAAATCCCCGGGCTCAACCTGGGAACTGCATCTGATACTGGCAAGCTTGAGTCTCGTAGAGGGGGGTAGAATTCCAGGTGTAGCGGTGAAATGCGTAGAGATCTGGAGGAATACCGGTGGCGAAGGCGGCCCCCTGGACGAAGACTGACGCTCAGGTGCGAAAGCGTGGGG	Bacteria;Proteobacteria;Gammaproteobacteria;Enterobacteriales;Enterobacteriaceae;Escherichia-Shigella;Unassigned	uncultured bacterium	NA	100	6.71134e-119	100	0	0	24.6535433070866	3131	0	0	22.1259842519685	2810	0	0	9.76377952755906	1240
CAAGCGTTAATCGGAATTACTGGGCGTAAAGCGCACGCAGGCGGTTGATTAAGTTAGATGTGAAATCCCCGGGCTTAACCTGGGAATGGCATCTAAGACTGGTCAGCTAGAGTCTTGTAGAGGGGGGTAGAATTCCATGTGTAGCGGTGAAATGCGTAGAGATGTGGAGGAATACCGGTGGCGAAGGCGGCCCCCTGGACAAAGACTGACGCTCAGGTGCGAAAGCGTGGGG	Bacteria;Proteobacteria;Gammaproteobacteria;Enterobacteriales;Enterobacteriaceae;Unassigned;Unassigned	uncultured organism|Providencia rettgeri|Providencia sp. AR8|Providencia;Ambiguous_taxa|Providencia sp. AAI-2|Providencia alcalifaciens PAL-1|Klebsiella sp. enrichment culture clone SRC_NBB17|bacterium RB5-FF-24|Providencia alcalifaciens|Providencia alcalifaciens Dmel2|Providencia sp. SRS82|Providencia rustigianii|uncultured Providencia sp.|Providencia sp. CJ-3|bacterium 14W424|Providencia sneebi…	NA	100	6.71134e-119	100	0	0	0	0	0	0	0.110236220472441	14	0	0	0	0
CAAGCGTTAATCGGAATTACTGGGCGTAAAGCGCACGCAGGCGGTTGATTGAGTCAGATGTGAAATCCCCGGGCTTAACCCGGGAATTGCATCTGATACTGGTCAGCTAGAGTCTTGTAGAGGGGGGTAGAATTCCATGTGTAGCGGTGAAATGCGTAGAGATGTGGAGGAATACCGGTGGCGAAGGCGGCCCCCTGGACAAAGACTGACGCTCAGGTGCGAAAGCGTGGGG	Bacteria;Proteobacteria;Gammaproteobacteria;Enterobacteriales;Enterobacteriaceae;Morganella;uncultured bacterium	uncultured organism|Morganella morganii|uncultured bacterium|Morganella morganii subsp. morganii|Morganella morganii subsp. sibonii|uncultured Morganella sp.|Morganella;Ambiguous_taxa|Morganella sp. 8121|Morganella morganii IS15|Morganella sp. RP-42|Photorhabdus luminescens|Morganella sp. T43-14|Morganella sp. TR 90|Ochrobactrum;Ambiguous_taxa	uncultured bacterium	100	6.71134e-119	100	0	0	51.8818897637795	4983	0	0	100.535433070866	9741	0	0	38.9370078740157	4390
CAAGCGTTAATCGGAATTACTGGGCGTAAAGCGCACGCAGGCGGTTGATTGAGTCAGATGTGAAATCCCCGGGCTTAACCTGGGAATTGCATCTGATACTGGTCAGCTAGAGTCTTGTAGAGGGGGGTAGAATTCCATGTGTAGCGGTGAAATGCGTAGAGATGTGGAGGAATACCGGTGGCGAAGGCGGCCCCCTGGACAAAGACTGACGCTCAGGTGCGAAAGCGTGGGG	Bacteria;Proteobacteria;Gammaproteobacteria;Enterobacteriales;Enterobacteriaceae;Morganella;uncultured organism	uncultured organism	uncultured organism	100	6.71134e-119	100	0	0	0	0	0	0	0.811023622047244	103	0	0	0	0
CAAGCGTTAATCGGAATTACTGGGCGTAAAGCGCACGCAGGCGGTTGGATAAGTTAGATGTGAAAGCCCCGGGCTCAACCTGGGAATTGCATTTAAAACTGTCCAGCTAGAGTCTTGTAGAGGGGGGTAGAATTCCAGGTGTAGCGGTGAAATGCGTAGAGATCTGGAGGAATACCGGTGGCGAAGGCGGCCCCCTGGACAAAGACTGACGCTCAGGTGCGAAAGCGTGGGG	Bacteria;Proteobacteria;Gammaproteobacteria;Aeromonadales;Aeromonadaceae;Aeromonas;Unassigned	uncultured bacterium|Aeromonas sp. WPCB053|Aeromonas allosaccharophila|Aeromonas sp. NF20111223A|Aeromonas;Ambiguous_taxa|Aeromonas hydrophila|bacterium NLAE-zl-C116|bacterium BM0060|Aeromonas sp. B21|Aeromonas sp. C14|Aeromonas sp. 416|Aeromonas caviae|uncultured Aeromonas sp.|Aeromonas sp. CAX|Aeromonas bestiarum|Aeromonas sp. REm-amp_63|Aeromonas salmonicida|Aeromonas veronii|Aeromonas sp. SW4…	NA	100	6.71134e-119	100	0	0	30.2125984251969	1155	0	0	77.251968503937	3219	0	0	1.53543307086614	120
CAAGCGTTAATCGGAATTACTGGGCGTAAAGCGCACGCAGGCGGTTGGATAAGTTAGATGTGAAAGCCCCGGGCTCAACCTGGGAATTGCATTTAAAACTGTCCGGCTAGAGTCTTGTAGAGGGGGGTAGAATTCCAGGTGTAGCGGTGAAATGCGTAGAGATCTGGAGGAATACCGGTGGCGAAGGCGGCCCCCTGGACAAAGACTGACGCTCAGGTGCGAAAGCGTGGGG	Bacteria;Proteobacteria;Gammaproteobacteria;Aeromonadales;Aeromonadaceae;Aeromonas;Unassigned	Aeromonas enteropelogenes|uncultured bacterium|Aeromonas hydrophila|Aeromonas;Ambiguous_taxa|Aeromonas sp. HM-6|Aeromonas sp. KADR13|Aeromonas veronii|uncultured Aeromonas sp.	NA	100	6.71134e-119	100	0	0	0	0	0	0	1.62204724409449	206	0	0	0	0
CAAGCGTTAATCGGAATTACTGGGCGTAAAGCGCACGCAGGCGGTTTGTTAAGTCAGATGTGAAATCCCCAGGCTCAACCTGGGAACTGCATCTGATACTGGCAAGCTTGAGTCTCGTAGAGGGGGGTAGAATTCCAGGTGTAGCGGTGAAATGCGTAGAGATCTGGAGGAATACCGGTGGCGAAGGCGGCCCCCTGGACGAAGACTGACGCTCAGGTGCGAAAGCGTGGGG	Bacteria;Proteobacteria;Gammaproteobacteria;Enterobacteriales;Enterobacteriaceae;Escherichia-Shigella;Unassigned	uncultured organism|bacterium endosymbiont of Onthophagus Taurus|uncultured bacterium|Escherichia-Shigella;Ambiguous_taxa|Shigella sp. XJ149-N3G1|bacterium CSR-72|Salmonella enterica subsp. enterica serovar Agona|bacterium BM0101|bacterium NLAE-zl-G496|Escherichia coli|uncultured Enterobacteriaceae bacterium|Escherichia vulneris|uncultured prokaryote|Escherichia coli STEC_S1191|bacterium MCF31(20…	NA	99.5689655172414	3.12248e-117	100	0	0	7.14173228346457	835	0	0	2.16535433070866	275	0	0	0	0
CAAGCGTTAATCGGAATTACTGGGCGTAAAGCGCACGCAGGCGGTTTGTTAAGTCAGATGTGAAATCCCCGGGCTCAACCTGGGAACTGCATCTGATACTGGCAAGCTTGAGTCTCGTAGAGGGGGGTAGAATTCCAGGTGTAGCGGTGAAATGCGTAGAGATCTGGAGGAATACCGGCGGCGAAGGCGGCCCCCTGGACGAAGACTGACGCTCAGGTGCGAAAGCGTGGGG	Bacteria;Proteobacteria;Gammaproteobacteria;Enterobacteriales;Enterobacteriaceae;Escherichia-Shigella;uncultured bacterium	uncultured marine bacterium|uncultured organism	NA	100	6.71134e-119	100	0	0	1.17322834645669	149	0	0	2.7244094488189	346	0	0	0	0
CAAGCGTTAATCGGAATTACTGGGCGTAAAGCGCACGCAGGCGGTTTGTTAAGTCAGATGTGAAATCCCCGGGCTCAACCTGGGAACTGCATCTGATACTGGCAAGCTTGAGTCTCGTAGAGGGGGGTAGAATTCCAGGTGTAGCGGTGAAATGCGTAGAGATCTGGAGGAATACCGGTGGCGAAGGCGGCCCCCTGGACGAAGACTGACGCTAAGGTGCGAAAGCGTGGGG	Bacteria;Proteobacteria;Gammaproteobacteria;Enterobacteriales;Enterobacteriaceae;Escherichia-Shigella;uncultured bacterium	uncultured organism|bacterium endosymbiont of Onthophagus Taurus|uncultured bacterium|Escherichia-Shigella;Ambiguous_taxa|Shigella sp. XJ149-N3G1|bacterium CSR-72|Salmonella enterica subsp. enterica serovar Agona|bacterium BM0101|bacterium NLAE-zl-G496|Escherichia coli|uncultured Enterobacteriaceae bacterium|Escherichia vulneris|uncultured prokaryote|Escherichia coli STEC_S1191|bacterium MCF31(20…	uncultured bacterium	99.5689655172414	3.12248e-117	100	0	0	0	0	0	0	1.29133858267717	164	0	0	0	0
CAAGCGTTAATCGGAATTACTGGGCGTAAAGCGCACGCAGGCGGTTTGTTAAGTCAGATGTGAAATCCCCGGGCTCAACCTGGGAACTGCATCTGATACTGGCAAGCTTGAGTCTCGTAGAGGGGGGTAGAATTCCAGGTGTAGCGGTGAAATGCGTAGAGATCTGGAGGAATACCGGTGGCGAAGGCGGCCCCCTGGACGAAGACTGACGCTCAGGTGCGAAAGCGTGGAG	Bacteria;Proteobacteria;Gammaproteobacteria;Enterobacteriales;Enterobacteriaceae;Escherichia-Shigella;Unassigned	uncultured organism|bacterium endosymbiont of Onthophagus Taurus|uncultured bacterium|Escherichia-Shigella;Ambiguous_taxa|Shigella sp. XJ149-N3G1|bacterium CSR-72|Salmonella enterica subsp. enterica serovar Agona|bacterium BM0101|bacterium NLAE-zl-G496|Escherichia coli|uncultured Enterobacteriaceae bacterium|Escherichia vulneris|uncultured prokaryote|Escherichia coli STEC_S1191|bacterium MCF31(20…	NA	100	8.68166e-118	99.1379310344828	0	0	0	0	0	0	6.21259842519685	789	0	0	3.96850393700787	504
CAAGCGTTAATCGGAATTACTGGGCGTAAAGCGCACGCAGGCGGTTTGTTAAGTCAGATGTGAAATCCCCGGGCTCAACCTGGGAACTGCATCTGATACTGGCAAGCTTGAGTCTCGTAGAGGGGGGTAGAATTCCAGGTGTAGCGGTGAAATGCGTAGAGATCTGGAGGAATACCGGTGGCGAAGGCGGCCCCCTGGACGAAGACTGACGCTCAGGTGCGAAAGCGTGGGG	Bacteria;Proteobacteria;Gammaproteobacteria;Enterobacteriales;Enterobacteriaceae;Escherichia-Shigella;Unassigned	uncultured organism|bacterium endosymbiont of Onthophagus Taurus|uncultured bacterium|Escherichia-Shigella;Ambiguous_taxa|Shigella sp. XJ149-N3G1|bacterium CSR-72|Salmonella enterica subsp. enterica serovar Agona|bacterium BM0101|bacterium NLAE-zl-G496|Escherichia coli|uncultured Enterobacteriaceae bacterium|Escherichia vulneris|uncultured prokaryote|Escherichia coli STEC_S1191|bacterium MCF31(20…	NA	100	6.71134e-119	100	0	520	2941.20472440945	36403	0	667	2795	56943	0	121	1766.04724409449	47353
CAAGCGTTAATCGGAATTACTGGGCGTAAAGCGCACGCAGGCGGTTTGTTAAGTCAGATGTGAAATCCCCGGGCTCAACCTGGGAACTGCATCTGATACTGGCAAGCTTGAGTCTCGTAGAGGGGGGTAGAATTCTAGGTGTAGCGGTGAAATGCGTAGAGATCTGGAGGAATACCGGTGGCGAAGGCGGCCCCCTGGACGAAGACTGACGCTCAGGTGCGAAAGCGTGGGG	Bacteria;Proteobacteria;Gammaproteobacteria;Enterobacteriales;Enterobacteriaceae;Escherichia-Shigella;Unassigned	uncultured bacterium|Escherichia coli	NA	100	6.71134e-119	100	0	0	11.1889763779528	644	0	0	0	0	0	0	0.732283464566929	54
CAAGCGTTAATCGGAATTACTGGGCGTAAAGCGCACGCAGGCGGTTTGTTAAGTCAGATGTGAAATCCCCGGGCTCAACCTGGGAACTGCATCTGATACTGGCAAGCTTGAGTCTCGTAGAGGGGGGTGGAATTCCAGGTGTAGCGGTGAAATGCGTAGAGATCTGGAGGAATACCGGTGGCGAAGGCGGCCCCCTGGACGAAGACTGACGCTCAGGTGCGAAAGCGTGGGG	Bacteria;Proteobacteria;Gammaproteobacteria;Enterobacteriales;Enterobacteriaceae;Escherichia-Shigella;uncultured bacterium	uncultured bacterium	uncultured bacterium	100	6.71134e-119	100	0	0	0.417322834645669	53	0	0	0	0	0	0	0	0
CAAGCGTTAATCGGAATTACTGGGCGTAAAGCGCACGCAGGCGGTTTGTTAAGTCAGATGTGAAATCCCCGGGCTCAACCTGGGAACTGCATCTGATACTGGCAGGCTTGAGTCTCGTAGAGGGGGGTAGAATTCCAGGTGTAGCGGTGAAATGCGTAGAGATCTGGAGGAATACCGGTGGCGAAGGCGGCCCCCTGGACGAAGACTGACGCTCAGGTGCGAAAGCGTGGGG	Bacteria;Proteobacteria;Gammaproteobacteria;Enterobacteriales;Enterobacteriaceae;Escherichia-Shigella;uncultured bacterium	uncultured organism|bacterium endosymbiont of Onthophagus Taurus|uncultured Enterobacteriaceae bacterium|uncultured bacterium|Escherichia-Shigella;Ambiguous_taxa|Shigella sp. XJ149-N3G1|bacterium CSR-72|Salmonella enterica subsp. enterica serovar Agona|bacterium BM0101|bacterium NLAE-zl-G496|Escherichia coli|Citrobacter koseri|Escherichia vulneris|uncultured prokaryote|Escherichia coli STEC_S1191…	uncultured bacterium	99.5689655172414	3.12248e-117	100	0	0	13.3622047244094	1697	0	0	14.8818897637795	1890	0	0	0	0
CAAGCGTTAATCGGAATTACTGGGCGTAAAGCGCACGCAGGCGGTTTGTTAAGTCAGATGTGAAATCCCCGGGCTCAACCTGGGAACTGCATTTGAAACTGGCAAGCTAGAGTCTCGTAGAGGGGGGTAGAATTCCAGGTGTAGCGGTGAAATGCGTAGAGATCTGGAGGAATACCGGTGGCGAAGGCGGCCCCCTGGACGAAGACTGACGCTCAGGTGCGAAAGCGTGGGG	Bacteria;Proteobacteria;Gammaproteobacteria;Enterobacteriales;Enterobacteriaceae;Serratia;Unassigned	uncultured bacterium|Serratia marcescens|Serratia marcescens subsp. marcescens|Serratia sp. G5_1_4CCO2|Serratia;Ambiguous_taxa|bacterium BM0527|Serratia sp. G7_2_1TCO2|bacterium BM0250|Serratia sp. j1(2010)|bacterium BM0467|Serratia sp. HX-3-3|Serratia sp. GS-2-08|Serratia sp. ptz-16s|Enterobacter sp. JA12|Serratia sp. PKRS-1|Serratia marcescens SM39|uncultured Serratia sp.|bacterium 14W112|bacte…	NA	100	6.71134e-119	100	0	0	0	0	0	0	0.637795275590551	81	0	0	0.283464566929134	36
CAAGCGTTAATCGGAATTACTGGGCGTAAAGCGCACGCAGGCGGTTTGTTAAGTCAGATGTGAAATCCCCGGGCTCAACCTGGGAAGTGCATCTGATACTGGCAAGCTTGAGTCTCGTAGAGGGGGGTAGAATTCCAGGTGTAGCGGTGAAATGCGTAGAGATCTGGAGGAATACCGGTGGCGAAGGCGGCCCCCTGGACGAAGACTGACGCTCAGGTGCGAAAGCGTGGGG	Bacteria;Proteobacteria;Gammaproteobacteria;Enterobacteriales;Enterobacteriaceae;Enterobacter;uncultured bacterium	uncultured organism|bacterium endosymbiont of Onthophagus Taurus|uncultured bacterium|Escherichia-Shigella;Ambiguous_taxa|Shigella sp. XJ149-N3G1|bacterium CSR-72|Salmonella enterica subsp. enterica serovar Agona|bacterium BM0101|bacterium NLAE-zl-G496|Escherichia coli|uncultured Enterobacteriaceae bacterium|Escherichia vulneris|uncultured prokaryote|Escherichia coli STEC_S1191|bacterium MCF31(20…	uncultured bacterium	99.5689655172414	3.12248e-117	100	0	0	4.2992125984252	546	0	0	4.11811023622047	523	0	0	0	0
CAAGCGTTAATCGGAATTACTGGGCGTAAAGCGCACGCAGGCGGTTTGTTAAGTCAGATGTGAAATCCCCGGGCTCAACCTGGGAGCTGCATCTGATACTGGCAAGCTTGAGTCTCGTAGAGGGGGGTAGAATTCCAGGTGTAGCGGTGAAATGCGTAGAGATCTGGAGGAATACCGGTGGCGAAGGCGGCCCCCTGGACGAAGACTGACGCTCAGGTGCGAAAGCGTGGGG	Bacteria;Proteobacteria;Gammaproteobacteria;Enterobacteriales;Enterobacteriaceae;Escherichia-Shigella;Unassigned	Escherichia coli KTE220|Escherichia coli HVH 39 (4-2679949)|Escherichia coli HVH 13 (4-7634056)|Escherichia coli HVH 109 (4-6977162)|uncultured bacterium|Escherichia-Shigella;Ambiguous_taxa|Escherichia coli Nissle 1917	NA	100	6.71134e-119	100	0	0	21.8661417322835	814	0	0	37.7637795275591	3021	0	0	8.98425196850394	432
CAAGCGTTAATCGGAATTACTGGGCGTAAAGCGCACGCAGGCGGTTTGTTAAGTTAGATGTGAAATCCCCGGGCTCAACCTGGGAACTGCATCTGATACTGGCAAGCTTGAGTCTCGTAGAGGGGGGTAGAATTCCAGGTGTAGCGGTGAAATGCGTAGAGATCTGGAGGAATACCGGTGGCGAAGGCGGCCCCCTGGACGAAGACTGACGCTCAGGTGCGAAAGCGTGGGG	Bacteria;Proteobacteria;Gammaproteobacteria;Enterobacteriales;Enterobacteriaceae;Escherichia-Shigella;uncultured bacterium	uncultured organism|bacterium endosymbiont of Onthophagus Taurus|uncultured bacterium|Escherichia-Shigella;Ambiguous_taxa|Shigella sp. XJ149-N3G1|bacterium CSR-72|Salmonella enterica subsp. enterica serovar Agona|bacterium BM0101|bacterium NLAE-zl-G496|Escherichia coli|uncultured Enterobacteriaceae bacterium|Escherichia vulneris|uncultured prokaryote|Escherichia coli STEC_S1191|bacterium MCF31(20…	uncultured bacterium	99.5689655172414	3.12248e-117	100	0	0	2.00787401574803	255	0	0	3.49606299212598	444	0	0	0	0
CAAGCGTTAATCGGAATTACTGGGCGTAAAGCGCACGCGGGCGGTTGGATAAGTTAGATGTGAAAGCCCCGGGCTCAACCTGGGAATTGCATTTAAAACTGTCCAGCTAGAGTCTTGTAGAGGGGGGTAGAATTCCAGGTGTAGCGGTGAAATGCGTAGAGATCTGGAGGAATACCGGTGGCGAAGGCGGCCCCCTGGACAAAGACTGACGCTCAGGTGCGAAAGCGTGGGG	Bacteria;Proteobacteria;Gammaproteobacteria;Aeromonadales;Aeromonadaceae;Aeromonas;uncultured bacterium	uncultured Aeromonas sp.	NA	99.5708154506438	3.12248e-117	100	0	0	0.645669291338583	82	0	0	1.46456692913386	186	0	0	0	0
CAAGCGTTAATCGGAATTACTGGGCGTAAAGCGCACGTAGGCTGCTTTGTAAGTCAGGGGTGAAATCCCACGGCTCAACCGTGGAACTGCCTTTGATACTGCTTAGCTTGAATCCGGGAGAGGGTGGCGGAATTCCAGGTGTAGGAGTGAAATCCGTAGATATCTGGAGGAACATCAGTGGCGAAGGCGGCCACCTGGACCGGTATTGACGCTGAGGTGCGAAAGCGTGGGG	Bacteria;Proteobacteria;Deltaproteobacteria;Desulfovibrionales;Desulfovibrionaceae;Desulfovibrio;uncultured bacterium	uncultured bacterium|bacterium NLAE-zl-c390|bacterium NLAE-zl-C552|Desulfovibrio;Ambiguous_taxa|Desulfovibrio intestinalis|uncultured Desulfovibrio sp.|bacterium NLAE-zl-C412|bacterium NLAE-zl-C455|bacterium NLAE-zl-C133	uncultured bacterium	100	6.71134e-119	100	0	0	3.73228346456693	336	0	0	2.62992125984252	209	0	0	0.480314960629921	50
CAAGCGTTAATCGGAATTACTGGGCGTAAAGCGCACGTAGGCTGTAGTGTAAGTCAGGGGTGAAATCCCACGGCTCAACCGTGGAACTGCCTTTGATACTGCACAACTTGAATCCGGGAGAGGGTGGCGGAATTCCAGGTGTAGGAGTGAAATCCGTAGATATCTGGAGGAACATCAGTGGCGAAGGCGGCCACCTGGACCGGTATTGACGCTGAGGTGCGAAAGCGTGGGG	Bacteria;Proteobacteria;Deltaproteobacteria;Desulfovibrionales;Desulfovibrionaceae;Desulfovibrio;Unassigned	uncultured bacterium|uncultured proteobacterium|Desulfovibrio;Ambiguous_taxa|Desulfovibrio desulfuricans|Desulfovibrio sp. wp6	NA	100	6.71134e-119	100	0	0	2.09448818897638	95	0	0	4.03937007874016	195	0	0	1.15748031496063	75
CAAGCGTTAATCGGAATTACTGGGCGTAAAGCGCACGTAGGCTGTTGTGTAAGTCAGGGGTGAAATCCCACGGCTCAACCGTGGAACTGCCCTTGATACTGCATGACTTGAATCCGGGAGAGGGCGGCGGAATTCCAGGTGTAGGAGTGAAATCCGTAGATATCTGGAGGAACATCAGTGGCGAAGGCGGCCGCCTGGACCGGTATTGACGCTGAGGTGCGAAAGCGTGGGG	Bacteria;Proteobacteria;Deltaproteobacteria;Desulfovibrionales;Desulfovibrionaceae;Desulfovibrio;Unassigned	Desulfovibrio;Ambiguous_taxa	NA	100	6.71134e-119	100	0	0	0.181102362204724	23	0	0	8.14173228346457	1034	0	0	0	0
CAAGCGTTAATCGGAATTACTGGGCGTAAAGCGCACGTAGGCTGTTGTGTAAGTCAGGGGTGAAATCCCACGGCTCAACCGTGGAACTGCCCTTGATACTGCATGACTTGAATCCGGGAGAGGGTGGCGGAATTCCAGGTGTAGGAGTGAAATCCGTAGATATCTGGAGGAACATCAGTGGCGAAGGCGGCCACCTGGACCGGTATTGACGCTGAGGTGCGAAAGCGTGGGG	Bacteria;Proteobacteria;Deltaproteobacteria;Desulfovibrionales;Desulfovibrionaceae;Desulfovibrio;Unassigned	Brachyspira sp. NSH-25|Desulfovibrio;Ambiguous_taxa	NA	100	6.71134e-119	100	0	0	1.88188976377953	129	0	0	2.88188976377953	135	0	0	2.24409448818898	104
CAAGCGTTAATCGGAATTACTGGGCGTAAAGCGCACGTAGGCTGTTGTGTAAGTCAGGGGTGAAATCCCACGGCTCAACCGTGGAACTGCCTTTGATACTGCACGACTTGAATCCGGGAGAGGGTGGCGGAATTCCAGGTGTAGGAGTGAAATCCGTAGATATCTGGAGGAACACCAGTGGCGAAGGCGGCCACCTGGACCGGTATTGACGCTGAGGTGCGAAAGCGTGGGG	Bacteria;Proteobacteria;Deltaproteobacteria;Desulfovibrionales;Desulfovibrionaceae;Desulfovibrio;Unassigned	uncultured Desulfovibrio sp.	NA	100	8.68166e-118	99.1379310344828	0	0	1.22047244094488	67	0	0	0.929133858267717	54	0	0	0.661417322834646	51
CAAGCGTTAATCGGAATTACTGGGCGTAAAGCGCATGTAGGCTGTACGGCAAGTTGGAGGTGAAATCCCACGGCTCAACCGTGGAACTGCCTTCAAAACTACCGAACTAGAGTGCGAGAGAGGATAGCGGAATTCCAGGTGTAGGAGTGAAATCCGTAGATATCTGGAAGAACATCAGTGGCGAAGGCGGCTATCTGGCTCGTAACTGACGCTGAGATGCGAAAGCGTGGGT	Bacteria;Proteobacteria;Deltaproteobacteria;Desulfovibrionales;Desulfovibrionaceae;Desulfovibrio;uncultured bacterium	uncultured bacterium	uncultured bacterium	97.8448275862069	1.46306e-110	100	0	0	0	0	0	0	0.062992125984252	8	0	0	0.519685039370079	66
CAAGCGTTAATCGGAATTACTGGGCGTAAAGCGCATGTAGGCTGTACGGCAAGTTGGAGGTGAAATCCCACGGCTCAACCGTGGAACTGCCTTCAAAACTACCGAACTGGAGTGCGAGAGAGGATAGCGGAATTCCAGGTGTAGGAGTGAAATCCGTAGATATCTGGAAGAACATCAGTGGCGAAGGCGGCTATCTGGCTCGTAACTGACGCTGAGATGCGAAAGCGTGGGT	Bacteria;Proteobacteria;Deltaproteobacteria;Desulfovibrionales;Desulfovibrionaceae;Desulfovibrio;uncultured bacterium	uncultured bacterium	uncultured bacterium	98.2758620689655	3.14465e-112	100	0	0	0.094488188976378	12	0	0	0.0708661417322835	9	0	0	2.21259842519685	154
CAAGCGTTAATCGGAATTACTGGGCGTAAAGCGCATGTAGGCTGTATGGCAAGTTGGAGGTGAAATCCCACGGCTCAACCGTGGAACTGCCTTCAAAACTACCAAACTGGAGTGCGAGAGAGGATAGCGGAATTCCAGGTGTAGGAGTGAAATCCGTAGATATCTGGAAGAACATCAGTGGCGAAGGCGGCTATCTGGCTCGTAACTGACGCTGAGATGCGAAAGCGTGGGT	Bacteria;Proteobacteria;Deltaproteobacteria;Desulfovibrionales;Desulfovibrionaceae;Desulfovibrio;uncultured bacterium	uncultured bacterium	uncultured bacterium	99.1379310344828	1.45275e-115	100	0	0	0	0	0	0	0	0	0	0	0.811023622047244	50
CAAGCGTTAATCGGAATTACTGGGCGTAAAGCGCGCGTAGGTGGTTACTTAAGTCAGATGTGAAAGCCCCGGGCTTAACCTGGGAACTGCATCTGATACTGGGTGACTAGAGTAGGTGAGAGGGGAGTAGAATTCCAGGTGTAGCGGTGAAATGCGTAGAGATCTGGAGGAATACCGATGGCGAAGGCAGCTCCCTGGCATCATACTGACACTGAGGTGCGAAAGCGTGGGT	Bacteria;Proteobacteria;Gammaproteobacteria;Pseudomonadales;Moraxellaceae;Moraxella;Marinimicrobia bacterium JGI 0000113-D11	Moraxella sp. CD12CA4|uncultured bacterium	NA	100	6.71134e-119	100	0	0	0	0	0	0	0	0	0	0	0.15748031496063	20
CAAGCGTTAATCGGAATTACTGGGCGTAAAGCGCGCGTAGGTGGTTAGTTAAGTTGGATGTGAAATCCCCGGGCTCAACCTGGGAACTGCATTCAAAACTGACTGACTAGAGTATGGTAGAGGGTGGTGGAATTTCCTGTGTAGCGGTGAAATGCGTAGATATAGGAAGGAACACCAGTGGCGAAGGCGACCACCTGGACTGATACTGACACTGAGGTGCGAAAGCGTGGGG	Bacteria;Proteobacteria;Gammaproteobacteria;Pseudomonadales;Pseudomonadaceae;Pseudomonas;uncultured bacterium	uncultured bacterium|Pseudomonas sp. F16a|Pseudomonas gessardii|Pseudomonas sp. lyh1B|Pseudomonas;Ambiguous_taxa|Pseudomonas sp. BM3|Pseudomonas sp. gyq14|Pseudomonas sp. G8|Pseudomonas veronii|Pseudomonas fluorescens|Pseudomonas sp. BIM B-137|Pseudomonas sp. gyq9|Pseudomonas sp. UA-JF2901|Pseudomonas sp.|Pseudomonas sp. O-08|Pseudomonas sp. PO150|bacterium PJ-35|Pseudomonas sp. MaT03|uncultured …	uncultured bacterium	100	6.71134e-119	100	0	0	0.047244094488189	6	0	0	0.141732283464567	18	0	0	0	0
CAAGCGTTAATCGGAATTACTGGGCGTAAAGCGCGCGTAGGTGGTTATTTAAGTCAGATGTGAAAGCCCCGGGCTTAACCTGGGAACTGCATCTGATACTGGATAACTAGAGTAGGTGAGAGGGGAGTAGAATTCCAGGTGTAGCGGTGAAATGCGTAGAGATCTGGAGGAATACCGATGGCGAAGGCAGCTCCCTGGCATCATACTGACACTGAGGTGCGAAAGCGTGGGT	Bacteria;Actinobacteria;Actinobacteria;Corynebacteriales;Nocardiaceae;Rhodococcus;uncultured bacterium	uncultured bacterium|Moraxella;Ambiguous_taxa|Moraxella catarrhalis|Moraxella nonliquefaciens	uncultured bacterium	100	6.71134e-119	100	0	0	0	0	0	0	0.102362204724409	13	0	0	0	0
CAAGCGTTAATCGGAATTACTGGGCGTAAAGCGCGCGTAGGTGGTTCAGCAAGTTGGATGTGAAAGCCCCGGGCTCAACCTGGGAATTGCATCCAAAACTACTGAGCTAGAGTACGGTAGAGGGTGGTGGAATTTCCTGTGTAGCGGTGAAATGCGTAGATATAGGAAGGAACACCAGTGGCGAAGGCGACCACCTGGACTGATACTGACACTGAGGTGCGAAAGCGTGGGG	Bacteria;Proteobacteria;Gammaproteobacteria;Pseudomonadales;Pseudomonadaceae;Pseudomonas;Pseudomonas otitidis	Pseudomonas sp. P040|Pseudomonas otitidis|Pseudomonas sp. P046b|Pseudomonas sp. 2A12S4|Pseudomonas;Ambiguous_taxa|Pseudomonas sp. DP-6|Pseudomonas sp. MK3(2010)|Pseudomonas sp. P7(2009b)|Pseudomonas sp. D22(2010)|Pseudomonas sp. J2.1D4|Pseudomonas sp. P038a|Pseudomonas sp. DP-3|Pseudomonas sp. P085|Pseudomonas sp. J4AJ|Pseudomonas guezennei|NA;Ambiguous_taxa|Pseudomonas sp. TSH4|uncultured Dechlo…	Pseudomonas otitidis	100	6.71134e-119	100	0	0	0	0	0	0	0.62992125984252	80	0	0	0	0
CAAGCGTTAATCGGAATTACTGGGCGTAAAGCGCGCGTAGGTGGTTCAGCAAGTTGGATGTGAAATCCCCGGGCTCAACCTGGGAACTGCATCCAAAACTACTGAGCTAGAGTACGGTAGAGGGTGGTGGAATTTCCTGTGTAGCGGTGAAATGCGTAGATATAGGAAGGAACACCAGTGGCGAAGGCGACCACCTGGACTGATACTGACACTGAGGTGCGAAAGCGTGAGG	Bacteria;Proteobacteria;Gammaproteobacteria;Pseudomonadales;Pseudomonadaceae;Pseudomonas;uncultured bacterium	Pseudomonas sp. Pseudo-EJB5|Pseudomonas sp. enrichment culture clone SYW24|uncultured bacterium|Pseudomonas aeruginosa|Pseudomonas sp. L25|Acinetobacter;Ambiguous_taxa|NA;Ambiguous_taxa|Pseudomonas sp. HD4.4|Pseudomonas sp. LJLP1-15|Pseudomonas sp. JJTBVK|endophytic bacterium 841P-1|Pseudomonas;Ambiguous_taxa|Pseudomonas sp. Mexd38|Pseudomonas sp. PDMZnCd2003|Pseudomonas sp. ST17|Pseudomonas sp. …	uncultured bacterium	100	3.12248e-117	98.7068965517241	0	0	0	0	0	0	0.0551181102362205	7	0	0	0	0
CAAGCGTTAATCGGAATTACTGGGCGTAAAGCGCGCGTAGGTGGTTCAGCAAGTTGGATGTGAAATCCCCGGGCTCAACCTGGGAACTGCATCCAAAACTACTGAGCTAGAGTACGGTAGAGGGTGGTGGAATTTCCTGTGTAGCGGTGAAATGCGTAGATATAGGAAGGAACACCAGTGGCGAAGGCGACCACCTGGACTGATACTGACACTGAGGTGCGAAAGCGTGGGG	Bacteria;Proteobacteria;Gammaproteobacteria;Pseudomonadales;Pseudomonadaceae;Pseudomonas;uncultured bacterium	Pseudomonas sp. Pseudo-EJB5|Pseudomonas sp. enrichment culture clone SYW24|uncultured bacterium|Pseudomonas aeruginosa|Pseudomonas sp. L25|Acinetobacter;Ambiguous_taxa|NA;Ambiguous_taxa|Pseudomonas sp. HD4.4|Pseudomonas sp. LJLP1-15|Pseudomonas sp. JJTBVK|endophytic bacterium 841P-1|Pseudomonas;Ambiguous_taxa|Pseudomonas sp. Mexd38|Pseudomonas sp. PDMZnCd2003|Pseudomonas sp. ST17|Pseudomonas sp. …	uncultured bacterium	100	6.71134e-119	100	0	0	27.4251968503937	658	0	0	26.8661417322835	543	0	0	0.393700787401575	17
CAAGCGTTAATCGGAATTACTGGGCGTAAAGCGCGCGTAGGTGGTTCGTTAAGTTGGATGTGAAAGCCCCGGGCTCAACCTGGGAACTGCATCCAAAACTGGCGAGCTAGAGTATGGTAGAGGGTGGTGGAATTTCCTGTGTAGCGGTGAAATGCGTAGATATAGGAAGGAACACCAGTGGCGAAGGCGACCACCTGGACTGATACTGACACTGAGGTGCGAAAGCGTGGGG	Bacteria;Proteobacteria;Gammaproteobacteria;Pseudomonadales;Pseudomonadaceae;Pseudomonas;Unassigned	Pseudomonas plecoglossicida|uncultured bacterium|bacterium MCF49(2011)|Pseudomonas monteilii|Pseudomonas putida|Pseudomonas taiwanensis|Pseudomonas sp. 3B_8|Pseudomonas;Ambiguous_taxa|Pseudomonas sp. 578|Pseudomonas sp. DT 3-01|Pseudomonas sp. BW004|Pseudomonas sp. NBFPALD_RAS135|Pseudomonas sp. AP3|Pseudomonas sp. NBFPALD_RAS139|bacterium MCF10(2011)|Pseudomonas sp. PCAVU11|Pseudomonas mosselii|…	NA	100	6.71134e-119	100	0	0	0.0393700787401575	5	0	0	0.031496062992126	4	0	0	0	0
CAAGCGTTAATCGGAATTACTGGGCGTAAAGCGCGCGTAGGTGGTTCGTTAAGTTGGATGTGAAATCCCCGGGCTCAACCTAGGAACTGCATTCAAAACTGACGAGCTAGAGTATGGTAGAGGGTGGTGGAATTTCCTGTGTAGCGGTGAAATGCGTAGATATAGGAAGGAACACCAGTGGCGAAGGCGACCACCTGGACTAATACTGACACTGAGGTGCGAAAGCGTGGGG	Bacteria;Proteobacteria;Gammaproteobacteria;Pseudomonadales;Pseudomonadaceae;Pseudomonas;Unassigned	uncultured bacterium|uncultured gamma proteobacterium	NA	99.5689655172414	3.12248e-117	100	0	0	0	0	0	0	0.0708661417322835	9	0	0	0	0
CAAGCGTTAATCGGAATTACTGGGCGTAAAGCGCGCGTAGGTGGTTCGTTAAGTTGGATGTGAAATCCCCGGGCTCAACCTGGGAACTGCATTCAAAACTGACGAGCTAGAGTATGGTAGAGGGTGGTGGAATTTCCTGTGTAGCGGTGAAATGCGTAGATATAGGAAGGAACACCAGTGGCGAAGGCGACCACCTGGACTAATACTGACACTGAGGTGCGAAAGCGTGGGG	Bacteria;Proteobacteria;Gammaproteobacteria;Pseudomonadales;Pseudomonadaceae;Pseudomonas;Unassigned	uncultured bacterium|uncultured gamma proteobacterium	NA	100	6.71134e-119	100	0	0	0	0	0	0	0.0551181102362205	7	0	0	0	0
CAAGCGTTAATCGGAATTACTGGGCGTAAAGCGCGCGTAGGTGGTTCGTTAAGTTGGATGTGAAATCCCCGGGCTCAACCTGGGAACTGCATTCAAAACTGACGAGCTAGAGTATGGTAGAGGGTGGTGGAATTTCCTGTGTAGCGGTGAAATGCGTAGATATAGGAAGGAACACCAGTGGCGAAGGCGACCACCTGGACTGATACTGACACTGAGGTGCGAAAGCGTGGGG	Bacteria;Proteobacteria;Gammaproteobacteria;Pseudomonadales;Pseudomonadaceae;Pseudomonas;Unassigned	Pseudomonas sp. PS-7(2014)|Pseudomonas sp. BRT2|Thermoleophilum minutum|uncultured bacterium|uncultured Pseudomonas sp.|Pseudomonas sp. PAMC 26819|Pseudomonas sp. Asec003|Pseudomonas sp. AU12|Pseudomonas;Ambiguous_taxa|Pseudomonas sp. DM2|Pseudomonas sp. L1R3.5|Pseudomonas sp. AU4|Pseudomonas sp. WR4-28|Pseudomonas sp. PsD|Pseudomonas sp. PS-1(2014)|Pseudomonas migulae|bacterium PYP6|Pseudomonas …	NA	100	6.71134e-119	100	0	0	0.204724409448819	21	0	0	0.094488188976378	6	0	0	0	0
CAAGCGTTAATCGGAATTACTGGGCGTAAAGCGCGCGTAGGTGGTTCGTTAAGTTGGATGTGAAATCCCCGGGCTCAACCTGGGAACTGCATTCAAAACTGACGAGCTAGAGTATGGTAGAGGGTGGTGGAATTTCCTGTGTAGCGGTGAAATGCGTAGATATAGGAAGGAACACCAGTGGCGAAGGCGACCACCTGGACTGATGCTGACACTGAGGTGCGAAAGCGTGGGG	Bacteria;Proteobacteria;Gammaproteobacteria;Pseudomonadales;Pseudomonadaceae;Pseudomonas;Lytechinus variegatus (green sea urchin)	Pseudomonas sp. PS-7(2014)|Pseudomonas sp. BRT2|Thermoleophilum minutum|uncultured bacterium|uncultured Pseudomonas sp.|Pseudomonas sp. PAMC 26819|Pseudomonas sp. Asec003|Pseudomonas sp. AU12|Pseudomonas;Ambiguous_taxa|Pseudomonas sp. DM2|Pseudomonas sp. L1R3.5|Pseudomonas sp. AU4|Pseudomonas sp. WR4-28|Pseudomonas sp. PsD|Pseudomonas sp. PS-1(2014)|Pseudomonas migulae|bacterium PYP6|Pseudomonas …	NA	99.5689655172414	3.12248e-117	100	0	0	0.031496062992126	4	0	0	0	0	0	0	0	0
CAAGCGTTAATCGGAATTACTGGGCGTAAAGCGCGCGTAGGTGGTTTGATAAGCGAGATGTGAAAGCCCCGGGCTTAACCTGGGAACGGCATTTCGAACTGTCAGGCTAGAGTGTGGTAGAGGGTAGTGGAATTTCCTGTGTAGCGGTGAAATGCGTAGATATAGGAAGGAACACCAGTGGCGAAGGCGGCTACCTGGACCAACACTGACACTGAGGTGCGAAAGCGTGGGG	Bacteria;Proteobacteria;Gammaproteobacteria;Alteromonadales;Alteromonadaceae;Marinobacter;uncultured bacterium	uncultured bacterium|uncultured Marinobacter sp.|Marinobacter sp. NT N125|Marinobacter segnicrescens|Marinobacter lipolyticus SM19|Marinobacter sp. 23BK7Y10|Marinobacter sp. EB233|Marinobacter sediminum|Marinobacter bryozoorum|Marinobacter sp. D3-2M|Marinobacter sp. Sl50|Marinobacter arcticus|Marinobacter kribbensis|Marinobacter lipolyticus|Marinobacter;Ambiguous_taxa|Marinobacter sp. BSs20186|Ma…	uncultured bacterium	100	6.71134e-119	100	0	0	0.118110236220472	15	0	0	0	0	0	0	0	0
CAAGCGTTAATCGGAATTACTGGGCGTAAAGCGCGCGTAGGTGGTTTGGTAAGATGAATGTGAAATCCCCGGGCTCAACCTGGGAACTGCATCCATAACTGCCTGACTAGAGTACGGTAGAGGGTGGTGGAATTTCCTGTGTAGCGGTGAAATGCGTAGATATAGGAAGGAACACCAGTGGCGAAGGCGACCACCTGGACTGATACTGACACTGAGGTGCGAAAGCGTGGGG	Bacteria;Proteobacteria;Gammaproteobacteria;Pseudomonadales;Pseudomonadaceae;Pseudomonas;uncultured bacterium	Pseudomonas sp. FP1-3	NA	100	6.71134e-119	100	0	0	0.480314960629921	61	0	0	0.677165354330709	86	0	0	0.0708661417322835	9
CAAGCGTTAATCGGAATTACTGGGCGTAAAGCGCGCGTAGGTGGTTTGTTAAGTCGGATGTGAAATCCCAGGGCTCAACCTTGGAATGGCACCCGATACTGGCAGGCTAGAGTATGGTAGAGGGGTGTGGAATTTCCTGTGTAGCGGTGAAATGCGTAGATATAGGAAGGAACATCAGTGGCGAAGGCGACACCCTGGACTAATACTGACACTGAGGTGCGAAAGCGTGGGG	Bacteria;Proteobacteria;Gammaproteobacteria;Oceanospirillales;Oceanospirillaceae;Marinomonas;uncultured bacterium	Marinomonas;Ambiguous_taxa|uncultured Marinomonas sp.|Marinomonas arenicola|Marinomonas sp. 170Z-11|uncultured bacterium|Marinomonas rhizomae|Marinomonas sp. 191Z-1|Marinomonas sp. BSi20376|Marinomonas sp. 397|Actinomycetales bacterium AB1004|Marinomonas sp. BSi20367|Marinomonas sp. BSi20373|Marinomonas sp. 170Z-6|Marinomonas sp. SS8|uncultured gamma proteobacterium|Marinomonas sp. 139Z-2|Marinom…	uncultured bacterium	100	6.71134e-119	100	0	0	0.165354330708661	12	0	0	0.0393700787401575	5	0	0	0	0
CAAGCGTTAATCGGAATTACTGGGCGTAAAGCGCGCGTAGGTGGTTTGTTAAGTTGGATGTGAAATCCCCGGGCTCAACCTGGGAACTGCATCCAAAACTGGCAAGCTAGAGTATGGTAGAGGGTGGTGGAATTTCCTGTGTAGCGGTGAAATGCGTAGATATAGGAAGGAACACCAGTGGCGAAGGCGACCACCTGGACTGATACTGACACTGAGGTGCGAAAGCGTGGGG	Bacteria;Proteobacteria;Gammaproteobacteria;Pseudomonadales;Pseudomonadaceae;Pseudomonas;Unassigned	Pseudomonas;Ambiguous_taxa|uncultured Pseudomonas sp.|Pseudomonas sp. CZ01|Pseudomonas syringae|uncultured organism|Pseudomonas sp. Gwa2-10|Pseudomonas sp. 9DLP|Pseudomonas fluorescens|Pseudomonas sp. NPR|Pseudomonas sp. W15Feb9B|bacterium nnr18|Pseudomonas sp. pcs21|Pseudomonas jessenii|Pseudomonas sp. 7064|Pseudomonas sp. MFY81|Pseudomonas koreensis|Pseudomonas putida|bacterium skr4|Pseudomonas…	NA	100	6.71134e-119	100	0	0	0	0	0	0	0.031496062992126	4	0	0	0	0
CAAGCGTTAATCGGAATTACTGGGCGTAAAGCGCGCGTAGGTGGTTTGTTAAGTTGGATGTGAAATCCCCGGGCTCAACCTGGGAACTGCATTCAAAACTGACTGACTAGAGTATGGTAGAGGGTGGTGGAATTTCCTGTGTAGCGGTGAAATGCGTAGATATAGGAAGGAACACCAGTGGCGAAGGCGACCACCTGGACTAATACTGACACTGAGGTGCGAAAGCGTGGGG	Bacteria;Proteobacteria;Gammaproteobacteria;Pseudomonadales;Pseudomonadaceae;Pseudomonas;Unassigned	uncultured bacterium|Pseudomonas;Ambiguous_taxa|Pseudomonas poae|uncultured gamma proteobacterium|Pseudomonas fluorescens|Pseudomonas sp. tsz23|Pseudomonas sp. BW11M1|Azospirillum sp.|Pseudomonas sp. MLB-6|Pseudomonas sp. MA10|Pseudomonas sp. W15Feb2|Pseudomonas sp. YXE2-g|Pseudomonas sp. W15Feb17B|Pseudomonas sp. D13|Pseudomonas sp. G0831|Pseudomonas sp. DG01|Pseudomonas sp. SB14-12|Pseudomonas …	NA	100	6.71134e-119	100	0	0	2.17322834645669	103	0	0	0.732283464566929	35	0	0	0	0
CAAGCGTTAATCGGAATTACTGGGCGTAAAGCGCGCGTAGGTGGTTTGTTAAGTTGGATGTGAAATCCCCGGGCTCAACCTGGGAACTGCATTCAAAACTGACTGACTAGAGTATGGTAGAGGGTGGTGGAATTTCCTGTGTAGCGGTGAAATGCGTAGATATAGGAAGGAACACCAGTGGCGAAGGCGACCACCTGGACTGATACTGACACTGAGGTGCGAAAGCGTGGGG	Bacteria;Proteobacteria;Gammaproteobacteria;Pseudomonadales;Pseudomonadaceae;Pseudomonas;Unassigned	uncultured bacterium|uncultured Pseudomonas sp.|Pseudomonas rhodesiae|bacterium THCL5|Pseudomonas sp. 48XA|Pseudomonas sp. BSP27|gamma proteobacterium RBE1CD-81|Pseudomonas sp. UYFA214|Pseudomonas grimontii|Pseudomonas sp. 122|Pseudomonas sp. R-42358|Pseudomonas sp. HC1-30|uncultured gamma proteobacterium|Pseudomonas veronii|Pseudomonas sp. R-41761|Pseudomonas marginalis|Pseudomonas fluorescens|P…	NA	100	6.71134e-119	100	0	0	0.196850393700787	14	0	0	0	0	0	0	0	0
CAAGCGTTAATCGGAATTACTGGGCGTAAAGCGCGCGTAGGTTGTTTTGTAAGTCAGAGGTGTAATCCCACGGCTTAACCGTGGAACTGCCTTTGATACTGCATAACTTGGATCCGGGAGAGGACAGCGGAATTCCAGGTGTAGGAGTGAAATCCGTAGATATCTGGAAGAACATCAGTGGCGAAGGCGGCTGTCTGGACCGGTATTGACGCTGAGGCGCGAAAGCGTGGGT	Bacteria;Proteobacteria;Deltaproteobacteria;Desulfovibrionales;Desulfovibrionaceae;Desulfovibrio;uncultured Desulfovibrio sp.	uncultured Desulfovibrio sp.|Desulfovibrio;Ambiguous_taxa|uncultured bacterium	uncultured Desulfovibrio sp.	100	6.71134e-119	100	0	0	2.77952755905512	121	0	0	3.08661417322835	143	0	0	12.4488188976378	459
CAAGCGTTAATCGGAATTACTGGGCGTAAAGCGCGTGTAGGCTGTACGGCAAGTTGGAGGTGAAATCCCACGGCTCAACCGTGGAACTGCCTTCAAAACTACCGAACTAGAGTGCGAGAGAGGATAGCGGAATTCCAGGTGTAGGAGTGAAATCCGTAGATATCTGGAAGAACATCAGTGGCGAAGGCGGCTATCTGGCTCGTAACTGACGCTGAGATGCGAAAGCGTGGGT	Bacteria;Proteobacteria;Deltaproteobacteria;Desulfovibrionales;Desulfovibrionaceae;Desulfovibrio;uncultured bacterium	uncultured bacterium	uncultured bacterium	98.2758620689655	3.14465e-112	100	0	0	0	0	0	0	0	0	0	0	0.732283464566929	93
CAAGCGTTAATCGGAATTACTGGGCGTAAAGCGCGTGTAGGCTGTACGGCAAGTTGGAGGTGAAATCCCACGGCTCAACCGTGGAACTGCCTTCAAAACTACCGAACTGGAGTGCGAGAGAGGATAGCGGAATTCCAGGTGTAGGAGTGAAATCCGTAGATATCTGGAAGAACATCAGTGGCGAAGGCGGCTATCTGGCTCGTAACTGACGCTGAGATGCGAAAGCGTGGGT	Bacteria;Proteobacteria;Deltaproteobacteria;Desulfovibrionales;Desulfovibrionaceae;Desulfovibrio;uncultured bacterium	uncultured bacterium	uncultured bacterium	98.7068965517241	6.75899e-114	100	0	0	0.0236220472440945	3	0	0	0	0	0	0	1.11023622047244	75
CAAGCGTTAATCGGAATTACTGGGCGTAAAGCGCGTGTAGGCTGTATGGCAAGTTGGAGGTGAAATCCCACGGCTCAACCGTGGAACTGCCTTCAAAACTACCAAACTAGAGTGCGAGAGAGGATAGCGGAATTCCAGGTGTAGGAGTGAAATCCGTAGATATCTGGAAGAACATCAGTGGCGAAGGCGGCTATCTGGCTCGTAACTGACGCTGAGATGCGAAAGCGTGGGT	Bacteria;Proteobacteria;Deltaproteobacteria;Desulfovibrionales;Desulfovibrionaceae;Desulfovibrio;uncultured bacterium	uncultured bacterium	uncultured bacterium	99.1379310344828	1.45275e-115	100	0	0	0	0	0	0	0	0	0	0	0.031496062992126	4
CAAGCGTTAATCGGAATTACTGGGCGTAAAGCGCGTGTAGGCTGTATGGCAAGTTGGAGGTGAAATCCCACGGCTCAACCGTGGAACTGCCTTCAAAACTACCAAACTGGAGTGCGAGAGAGGATAGCGGAATTCCAGGTGTAGGAGTGAAATCCGTAGATATCTGGAAGAACATCAGTGGCGAAGGCGGCTATCTGGCTCGTAACTGACGCTGAGATGCGAAAGCGTGGGT	Bacteria;Proteobacteria;Deltaproteobacteria;Desulfovibrionales;Desulfovibrionaceae;Desulfovibrio;uncultured bacterium	uncultured bacterium	uncultured bacterium	99.5689655172414	3.12248e-117	100	0	0	2.66141732283465	224	0	0	4.22047244094488	238	0	0	6.22834645669291	233
CAAGCGTTAATCGGAATTACTGGGCGTAAAGCGCTCGTAGGCTGTTGTGTAAGTCAGGGGTGAAATCCCACGGCTCAACCGTGGAACTGCCCTTGATACTGCGTGACTCGAGTCCGGGAGAGGATGGCGGAATTCCAGGTGTAGGAGTGAAATCCGTAGATATCTGGAGGAACATCAGTGGCGAAGGCGGCCATCTGGACCGGTACTGACGCTGAGGAGCGAAAGCGTGGGG	Bacteria;Proteobacteria;Deltaproteobacteria;Desulfovibrionales;Desulfovibrionaceae;uncultured;Unassigned	Brachyspira sp. NSH-25|Desulfovibrio;Ambiguous_taxa|uncultured delta proteobacterium	NA	96.551724137931	1.47345e-105	100	0	0	0.362204724409449	17	0	0	0.21259842519685	12	0	0	0.330708661417323	22
CAAGCGTTAATCGGAATTACTGGGCGTAAAGCGTGCGCAAGCGGTTATGCAAGACAGAGGTGAAATCCCCGGGCTCAACCTGGGAACTGCCTTTGTGACTGCATGGCTAGAGTACGGTAGAGGGGGATGGAATTCCGCGTGTAGCAGTGAAATGCGTAGATATGCGGAGGAACACCGATGGCGAAGGCAATCCCCTGGACCTGTACTGACGCTCATGCACGAAAGCGTGGGG	Bacteria;Proteobacteria;Betaproteobacteria;Burkholderiales;Comamonadaceae;Pelomonas;uncultured bacterium	uncultured bacterium|Pelomonas puraquae|iron-reducing bacterium enrichment culture clone HN6|uncultured Pseudomonas sp.|uncultured Comamonadaceae bacterium|NA;Ambiguous_taxa|Pelomonas;Ambiguous_taxa|uncultured proteobacterium|Ralstonia;Ambiguous_taxa|uncultured beta proteobacterium|Pelomonas aquatica|uncultured bacterium VC2.1 Bac29|bacterium MNFS-9|unidentified marine bacterioplankton|Pelomonas …	uncultured bacterium	99.5689655172414	3.12248e-117	100	0	0	0	0	0	0	0.181102362204724	23	0	0	0	0
CAAGCGTTAATCGGAATTACTGGGCGTAAAGCGTGCGCAAGCGGTTTTGTAAGTCTGATGTGAAATCCCCGGGCTCAACCTGGGAATTGCATTGGAGACTGCAAGGCTAGAATCTGGCAGAGGGGGGTAGAATTCCACGTGTAGCAGTGAAATGCGTAGATATGTGGAGGAACACCGATGGCGAAGGCAGCCCCCTGGGTCAAGATTGACGCTCATGCACGAAAGCGTGGGG	Bacteria;Proteobacteria;Betaproteobacteria;Burkholderiales;Oxalobacteraceae;Janthinobacterium;uncultured bacterium	uncultured Janthinobacterium sp.|uncultured bacterium|Janthinobacterium sp. RA13|NA;Ambiguous_taxa|Massilia plicata|Janthinobacterium sp. HC3-17|Aquaspirillum arcticum|Janthinobacterium sp. HC3-16|Janthinobacterium sp. sgn 135|Janthinobacterium sp. BZ31w|Janthinobacterium sp. Lc10-10|Janthinobacterium sp. HC3-15|Janthinobacterium sp. SAUK3-3|Janthinobacterium sp. HC1-14|Janthinobacterium sp. HC6-…	uncultured bacterium	99.5689655172414	3.12248e-117	100	0	0	0.598425196850394	76	0	0	0	0	0	0	0	0
CAAGCGTTAATCGGAATTACTGGGCGTAAAGCGTGCGCAGGCGGTCCGCTAAGACAGATGTGAAATCCCCGGGCTTAACCTGGGAACTGCATTTGTGACTGGCGGGCTAGAGTATGGCAGAGGGGGGTAGAATTCCACGTGTAGCAGTGAAATGCGTAGAGATGTGGAGGAATACCGATGGCGAAGGCAGCCCCCTGGGCCAATACTGACGCTCATGCACGAAAGCGTGGGG	Bacteria;Proteobacteria;Betaproteobacteria;Burkholderiales;Burkholderiaceae;Burkholderia;Unassigned	Burkholderia sp. CV10Nov|uncultured Burkholderia sp.|uncultured bacterium|uncultured organism|Burkholderia;Ambiguous_taxa|Burkholderia phenazinium|Burkholderia sp. UR 4-03|Burkholderia sp. 1C1|Burkholderia sp. CM1|Burkholderia sp. SAP30_2|Burkholderia sp. UCT 21|Burkholderia sp. CS2|Burkholderia phytofirmans|Burkholderia sp. UCT 29|Burkholderia sp. UCT 71|Burkholderia sp. 2As|Burkholderia sp. U1-…	NA	100	6.71134e-119	100	0	0	0.0866141732283465	11	0	0	0	0	0	0	0	0
CAAGCGTTAATCGGAATTACTGGGCGTAAAGCGTGCGCAGGCGGTTATATAAGACAGATGTGAAATCCCCGGGCTCAACCTGGGAACTGCATTTGTGACTGTATAGCTAGAGTACGGCAGAGGGGGATGGAATTCCGCGTGTAGCAGTGAAATGCGTAGATATGCGGAGGAACACCGATGGCGAAGGCAATCCCCTGGGCCTGTACTGACGCTCATGCACGAAAGCGTGGGG	Bacteria;Proteobacteria;Betaproteobacteria;Burkholderiales;Comamonadaceae;Acidovorax;Unassigned	uncultured bacterium|uncultured Rhodoferax sp.|Acidovorax defluvii|uncultured proteobacterium|uncultured Acidovorax sp.|iron-reducing bacterium enrichment culture clone FEA_2_C1|Acidovorax;Ambiguous_taxa|uncultured soil bacterium|NA;Ambiguous_taxa|Acidovorax sp. enrichment culture clone KWE55-19|iron-reducing bacterium enrichment culture clone FeC_2_H7|uncultured organism|iron-reducing bacterium …	NA	100	6.71134e-119	100	0	0	0.0866141732283465	11	0	0	0	0	0	0	0	0
CAAGCGTTAATCGGAATTACTGGGCGTAAAGCGTGCGCAGGCGGTTATGCAAGACAGAGGTGAAATCCCCGGGCTCAACCTGGGAACTGCCTTTGTGACTGCATGGCTAGAGTACGGTAGAGGGGGATGGAATTCCGCGTGTAGCAGTGAAATGCGTAGATATGCGGAGGAACACCGATGGCGAAGGCAATCCCCTGGACCTGTACTGACGCTCATGCACGAAAGCGTGGGG	Bacteria;Proteobacteria;Betaproteobacteria;Burkholderiales;Comamonadaceae;Pelomonas;uncultured bacterium	uncultured bacterium|Pelomonas puraquae|iron-reducing bacterium enrichment culture clone HN6|uncultured Pseudomonas sp.|uncultured Comamonadaceae bacterium|NA;Ambiguous_taxa|Pelomonas;Ambiguous_taxa|uncultured proteobacterium|Ralstonia;Ambiguous_taxa|uncultured beta proteobacterium|Pelomonas aquatica|uncultured bacterium VC2.1 Bac29|bacterium MNFS-9|unidentified marine bacterioplankton|Pelomonas …	uncultured bacterium	100	6.71134e-119	100	0	0	0.181102362204724	23	0	0	0	0	0	0	0	0
CAAGCGTTAATCGGAATTACTGGGCGTAAAGCGTGCGCAGGCGGTTATGTAAGACAGAGGTGAAATCCCCGGGCTCAACCTGGGAACTGCCTTTGTGACTGCATAGCTGGAGTACGGCAGAGGGGGATGGAATTCCGCGTGTAGCAGTGAAATGCGTAGATATGCGGAGGAACACCGATGGCGAAGGCAATCCCCTGGGCCTGTACTGACGCTCATGCACGAAAGCGTGGGG	Bacteria;Proteobacteria;Betaproteobacteria;Burkholderiales;Comamonadaceae;uncultured;uncultured bacterium	uncultured beta proteobacterium|uncultured bacterium|Limnohabitans australis|uncultured;Ambiguous_taxa	uncultured bacterium	100	6.71134e-119	100	0	0	0.102362204724409	13	0	0	0	0	0	0	0	0
CAAGCGTTAATCGGAATTACTGGGCGTAAAGCGTGCGCAGGCGGTTCCGTAAGATAGATGTGAAATCCCCGGGCTCAACCTGGGAATTGCATTTATGACTGCGGGACTGGAGTTTGTCAGAGGGGGGTGGAATTCCAAGTGTAGCAGTGAAATGCGTAGATATTTGGAAGAACACCGATGGCGAAGGCAGCCCCCTGGGACATGACTGACGCTCATGCACGAAAGCGTGGGG	Bacteria;Proteobacteria;Betaproteobacteria;Burkholderiales;Alcaligenaceae;Sutterella;Unassigned	uncultured bacterium	NA	100	6.71134e-119	100	0	0	8.80314960629921	310	0	0	11.8582677165354	454	0	0	5.16535433070866	356
CAAGCGTTAATCGGAATTACTGGGCGTAAAGCGTGCGCAGGCGGTTCCGTAAGATAGATGTGAAATCCCCGGGCTCAACCTGGGAATTGCATTTATGACTGCGGGACTGGAGTTTGTCAGATGGGGGTGGAATTCCAAGTGTAGCAGTGAAATGCGTAGATATTTGGAAGAACACCGATGGCGAAGGCAGCCCCCTGGGACATGACTGACGCTCATGCACGAAAGCGTGGGG	Bacteria;Proteobacteria;Betaproteobacteria;Burkholderiales;Alcaligenaceae;Sutterella;Unassigned	uncultured bacterium	NA	99.5689655172414	3.12248e-117	100	0	0	0	0	0	0	0.393700787401575	50	0	0	0	0
CAAGCGTTAATCGGAATTACTGGGCGTAAAGCGTGCGCAGGCGGTTCCGTAAGATAGATGTGAAATCCCCGGGCTCAACCTGGGAATTGCATTTATGACTGCGGGGCTGGAGTTTGTCAGAGGGGGGTGGAATTCCAAGTGTAGCAGTGAAATGCGTAGATATTTGGAAGAACACCGATGGCGAAGGCAGCCCCCTGGGACATGACTGACGCTCATGCACGAAAGCGTGGGG	Bacteria;Proteobacteria;Betaproteobacteria;Burkholderiales;Alcaligenaceae;Sutterella;Unassigned	uncultured bacterium	NA	99.5689655172414	3.12248e-117	100	0	0	0	0	0	0	0.425196850393701	54	0	0	0.393700787401575	50
CAAGCGTTAATCGGAATTACTGGGCGTAAAGCGTGCGCAGGCGGTTCCGTAAGATAGATGTGAAATCCCCGGGCTTAACCTGGGAATTGCATTTATGACTGCGGGACTGGAGTTTATCAGAGGGGGGTGGAATTCCAAGTGTAGCAGTGAAATGCGTAGATATTTGGAAGAACACCAATGGCGAAGGCAGCCCCCTGGGATACGACTGACGCTCATGCACGAAAGCGTGGGG	Bacteria;Proteobacteria;Betaproteobacteria;Burkholderiales;Alcaligenaceae;Sutterella;Unassigned	uncultured bacterium	NA	97.8448275862069	1.46306e-110	100	0	0	21.6850393700787	2754	0	0	3.79527559055118	482	0	0	13.0472440944882	1657
CAAGCGTTAATCGGAATTACTGGGCGTAAAGCGTGCGCAGGCGGTTCCGTAAGATAGATGTGAAATCCCCGGGCTTAACCTGGGAATTGCATTTATGACTGCGGGACTGGAGTTTGTCAGAGGGGGGTGGAATTCCAAGTGTAGCAGTGAAATGCGTAGATATTTGGAAGAACACCGATGGCGAAGGCAGCCCCCTGGGACATGACTGACGCTCATGCACGAAAGCGTGGGG	Bacteria;Proteobacteria;Betaproteobacteria;Burkholderiales;Alcaligenaceae;Sutterella;Unassigned	uncultured bacterium	NA	99.5689655172414	3.12248e-117	100	0	0	0	0	0	0	1.18897637795276	151	0	0	0	0
CAAGCGTTAATCGGAATTACTGGGCGTAAAGCGTGCGCAGGCGGTTCCGTAAGATAGGTGTGAAATCCCCGGGCTCAACCTGGGAATTGCATTTATGACTGCGGGACTGGAGTTTGTCAGAGGGGGGTGGAATTCCAAGTGTAGCAGTGAAATGCGTAGATATTTGGAAGAACACCGATGGCGAAGGCAGCCCCCTGGGACATGACTGACGCTCATGCACGAAAGCGTGGGG	Bacteria;Proteobacteria;Betaproteobacteria;Burkholderiales;Alcaligenaceae;Sutterella;Unassigned	uncultured bacterium	NA	99.5689655172414	3.12248e-117	100	0	0	0	0	0	0	1	127	0	0	0	0
CAAGCGTTAATCGGAATTACTGGGCGTAAAGCGTGCGCAGGCGGTTCCGTAAGATGGATGTGAAATCCCCGGGCTCAACCTGGGAACTGCATACATGACTGCGGGACTTGAGTTTGTCAGAGGGGGGTGGAATTCCAAGTGTAGCAGTGAAATGCGTAGATATTTGGAAGAACACCGATGGCGAAGGCAGCCCCCTGGGACATGACTGACGCTCATGCACGAAAGCGTGGGG	Bacteria;Proteobacteria;Betaproteobacteria;Burkholderiales;Alcaligenaceae;Sutterella;Unassigned	uncultured bacterium	NA	97.8448275862069	1.46306e-110	100	0	0	0	0	0	0	0	0	0	0	0.559055118110236	71
CAAGCGTTAATCGGAATTACTGGGCGTAAAGCGTGCGCAGGCGGTTCTGTAAGACAGATGGGAAATCCCCGGGCTCAACCTGGGAATTGCATTTGTGACTGCAGGACTAGAGTTCATCAGAGGGGGGTGGAATTCCAAGTGTAGCAGTGAAATGCGTAGATATTTGGAAGAACACCAATGGCGAAGGCAGCCCCCTGGGATGCGACTGACGCTCATGCACGAAAGCGTGGGG	Bacteria;Proteobacteria;Betaproteobacteria;Burkholderiales;Unassigned;Unassigned;Unassigned	Sutterella;Ambiguous_taxa|uncultured bacterium|uncultured organism	NA	99.5689655172414	3.12248e-117	100	0	0	1.00787401574803	73	0	0	0.724409448818898	92	0	0	0	0
CAAGCGTTAATCGGAATTACTGGGCGTAAAGCGTGCGCAGGCGGTTCTGTAAGACAGATGTGAAATCCCCGGGCTCAACCTGGGAATGGCATTTGTGACTGCAGGACTAGAGTTCATCAGAGGGGGGTGGAATTCCAAGTGTAGCAGTGAAATGCGTAGATATTTGGAAGAACACCAATGGCGAAGGCAGCCCCCTGGGATGCGACTGACGCTCATGCACGAAAGCGTGGGG	Bacteria;Proteobacteria;Betaproteobacteria;Burkholderiales;Alcaligenaceae;Sutterella;uncultured bacterium	uncultured organism|Sutterella;Ambiguous_taxa	NA	100	6.71134e-119	100	0	0	0.866141732283465	104	0	0	1.11023622047244	75	0	0	0	0
CAAGCGTTAATCGGAATTACTGGGCGTAAAGCGTGCGCAGGCGGTTCTGTAAGACAGATGTGAAATCCCCGGGCTCAACCTGGGAATTGCATTTGTGACTGCAGGACTAGAGTTCATCAGAGGGGGGGGGAATTCCAAGTGTAGCAGTGAAATGCGTAGATATTTGGAAGAACACCAATGGCGAAGGCAGCCCCCTGGGATGCGACTGACGCTCATGCACGAAAGCGTGGGG	Bacteria;Proteobacteria;Betaproteobacteria;Burkholderiales;Alcaligenaceae;Sutterella;uncultured bacterium	Sutterella;Ambiguous_taxa|uncultured bacterium|uncultured organism	uncultured bacterium	99.5689655172414	3.12248e-117	100	0	0	0.417322834645669	53	0	0	5.03937007874016	309	0	0	2.77165354330709	352
CAAGCGTTAATCGGAATTACTGGGCGTAAAGCGTGCGCAGGCGGTTCTGTAAGACAGATGTGAAATCCCCGGGCTCAACCTGGGAATTGCATTTGTGACTGCAGGACTAGAGTTCATCAGAGGGGGGTGGAATTCCAAGTGTAGCAGTGAAATGCGTAGATATTTGGAAGAACACCAATGGCGAAGGCAACCCCCTGGGATGCGACTGACGCTCATGCACGAAAGCGTGGGG	Bacteria;Proteobacteria;Betaproteobacteria;Burkholderiales;Alcaligenaceae;Sutterella;uncultured bacterium	uncultured bacterium	uncultured bacterium	100	6.71134e-119	100	0	0	6.74015748031496	856	0	0	15.1811023622047	1222	0	0	2.03149606299213	195
CAAGCGTTAATCGGAATTACTGGGCGTAAAGCGTGCGCAGGCGGTTCTGTAAGACAGATGTGAAATCCCCGGGCTCAACCTGGGAATTGCATTTGTGACTGCAGGACTAGAGTTCATCAGAGGGGGGTGGAATTCCAAGTGTAGCAGTGAAATGCGTAGATATTTGGAAGAACACCAATGGCGAAGGCAGCCCCCTGGAATGCGACTGACGCTCATGCACGAAAGCGTGGGG	Bacteria;Unassigned;Unassigned;Unassigned;Unassigned;Unassigned;Unassigned	Sutterella;Ambiguous_taxa|uncultured bacterium|uncultured organism	NA	99.5689655172414	3.12248e-117	100	0	0	2.06299212598425	262	0	0	1.46456692913386	186	0	0	0	0
CAAGCGTTAATCGGAATTACTGGGCGTAAAGCGTGCGCAGGCGGTTCTGTAAGACAGATGTGAAATCCCCGGGCTCAACCTGGGAATTGCATTTGTGACTGCAGGACTAGAGTTCATCAGAGGGGGGTGGAATTCCAAGTGTAGCAGTGAAATGCGTAGATATTTGGAAGAACACCAATGGCGAAGGCAGCCCCCTGGGATGCGACTGACGCTCATGCACGAAAGCGTGGGG	Bacteria;Firmicutes;Clostridia;Clostridiales;Unassigned;Unassigned;Unassigned	Sutterella;Ambiguous_taxa|uncultured bacterium|uncultured organism	NA	100	6.71134e-119	100	0	0	337.952755905512	6587	0	0	446.055118110236	9605	0	0	333.220472440945	9604
CAAGCGTTAATCGGAATTACTGGGCGTAAAGCGTGCGCAGGCGGTTCTGTAAGACAGATGTGAAATCCCCGGGCTCAACCTGGGAATTGCATTTGTGACTGCAGGACTAGAGTTCATCAGAGGGGGGTGGAATTCCAAGTGTAGCAGTGAAATGCGTAGATATTTGGAAGAACACCAATGGCGAAGGCTGCCCCCTGGGATGCGACTGACGCTCATGCACGAAAGCGTGGGG	Bacteria;Proteobacteria;Betaproteobacteria;Burkholderiales;Alcaligenaceae;Sutterella;uncultured bacterium	Sutterella;Ambiguous_taxa|uncultured bacterium|uncultured organism	uncultured bacterium	99.5689655172414	3.12248e-117	100	0	0	6.40944881889764	814	0	0	2.32283464566929	295	0	0	0.448818897637795	57
CAAGCGTTAATCGGAATTACTGGGCGTAAAGCGTGCGCAGGCGGTTCTGTAAGACAGATGTGAAATCCCCGGGCTCAACCTGGGAATTGCATTTGTGACTGCAGGACTAGAGTTCATCAGAGGGGGGTGGAATTCCAAGTGTAGCAGTGACATGCGTAGATATTTGGAAGAACACCAATGGCGAAGGCAGCCCCCTGGGATGCGACTGACGCTCATGCACGAAAGCGTGGGG	Bacteria;Proteobacteria;Betaproteobacteria;Burkholderiales;Alcaligenaceae;Sutterella;uncultured bacterium	Sutterella;Ambiguous_taxa|uncultured bacterium|uncultured organism	uncultured bacterium	99.5689655172414	3.12248e-117	100	0	0	5.37007874015748	682	0	0	0	0	0	0	0	0
CAAGCGTTAATCGGAATTACTGGGCGTAAAGCGTGCGCAGGCGGTTCTGTAAGACAGATGTGAAATCCCCGGGCTCAACTTGGGAATTGCATTTGTGACTGCAGGACTAGAGTTCATCAGAGGGGGGTGGAATTCCAAGTGTAGCAGTGAAATGCGTAGATATTTGGAAGAACACCAATGGCGAAGGCAGCCCCCTGGGATGCGACTGACGCTCATGCACGAAAGCGTGGGG	Bacteria;Unassigned;Unassigned;Unassigned;Unassigned;Unassigned;Unassigned	Sutterella;Ambiguous_taxa|uncultured bacterium|uncultured organism	NA	99.5689655172414	3.12248e-117	100	0	0	4.7007874015748	597	0	0	6.61417322834646	840	0	0	0.440944881889764	56
CAAGCGTTAATCGGAATTACTGGGCGTAAAGCGTGCGCAGGCGGTTCTGTAAGACAGATGTGAAATCCCCGGGCTTAACCTGGGAATTGCATTTGTGACTGCAGGACTAGAGTTCATCAGAGGGGGGGGGAATTCCAAGTGTAGCAGTGAAATGCGTAGATATTTGGAAGAACACCAATGGCGAAGGCAGCCCCCTGGGATGCGACTGACGCTCATGCACGAAAGCGTGGGG	Bacteria;Proteobacteria;Betaproteobacteria;Burkholderiales;Alcaligenaceae;Sutterella;uncultured bacterium	uncultured organism|uncultured bacterium|Sutterella;Ambiguous_taxa|Sutterella wadsworthensis 2_1_59BFAA	uncultured bacterium	99.5689655172414	3.12248e-117	100	0	0	0.692913385826772	88	0	0	0	0	0	0	0	0
CAAGCGTTAATCGGAATTACTGGGCGTAAAGCGTGCGCAGGCGGTTCTGTAAGACAGATGTGAAATCCCCGGGCTTAACCTGGGAATTGCATTTGTGACTGCAGGACTAGAGTTCATCAGAGGGGGGTGGAATTCCAAGTGTAGCAGTGAAATGCGTAGATATTTGGAAGAACACCAATGGCGAAGGCAGCCCCCTGGGATGCGACTGACGCTCATGCACGAAAGCGTGGGG	Bacteria;Proteobacteria;Betaproteobacteria;Burkholderiales;Alcaligenaceae;Sutterella;Unassigned	uncultured organism|uncultured bacterium|Sutterella;Ambiguous_taxa|Sutterella wadsworthensis 2_1_59BFAA	NA	100	6.71134e-119	100	0	0	109.377952755906	4042	0	0	66.7716535433071	2114	0	0	56.0787401574803	2767
CAAGCGTTAATCGGAATTACTGGGCGTAAAGCGTGCGCAGGCGGTTCTGTAAGACAGATGTGAAATCCCTGGGCTCAACCTGGGAATTGCATTTGTGACTGCAGGACTAGAGTTCATCAGAGGGGGGTGGAATTCCAAGTGTAGCAGTGAAATGCGTAGATATTTGGAAGAACACCAATGGCGAAGGCAGCCCCCTGGGATGCGACTGACGCTCATGCACGAAAGCGTGGGG	Bacteria;Unassigned;Unassigned;Unassigned;Unassigned;Unassigned;Unassigned	Sutterella;Ambiguous_taxa|uncultured bacterium|uncultured organism	NA	99.5689655172414	3.12248e-117	100	0	0	0	0	0	0	0	0	0	0	0.661417322834646	84
CAAGCGTTAATCGGAATTACTGGGCGTAAAGCGTGCGCAGGCGGTTCTGTAAGACAGGTGTGAAATCCCCGGGCTCAACCTGGGAATTGCATTTGTGACTGCAGGACTAGAGTTCATCAGAGGGGGGTGGAATTCCAAGTGTAGCAGTGAAATGCGTAGATATTTGGAAGAACACCAATGGCGAAGGCAGCCCCCTGGGATGCGACTGACGCTCATGCACGAAAGCGTGGGG	Bacteria;Proteobacteria;Betaproteobacteria;Burkholderiales;Unassigned;Unassigned;Unassigned	Sutterella;Ambiguous_taxa|uncultured bacterium|uncultured organism	NA	99.5689655172414	3.12248e-117	100	0	0	0.52755905511811	67	0	0	3.61417322834646	459	0	0	1.63779527559055	208
CAAGCGTTAATCGGAATTACTGGGCGTAAAGCGTGCGCAGGCGGTTCTGTAAGATAGATGTGAAATCCCCGGGCTCAACCTGGGAATTGCATATATGACTGCAGAACTTGAGTTTGTCAGAGGAGGGTGGAATTCCACGTGTAGCAGTGAAATGCGTAGATATGTGGAAGAACACCGATGGCGAAGGCAGCCCTCTGGGACATGACTGACGCTCATGCACGAAAGCGTGGGG	Bacteria;Proteobacteria;Betaproteobacteria;Burkholderiales;Alcaligenaceae;Sutterella;uncultured bacterium	uncultured bacterium	uncultured bacterium	100	6.71134e-119	100	0	0	20.7795275590551	1688	0	0	0.52755905511811	67	0	0	0	0
CAAGCGTTAATCGGAATTACTGGGCGTAAAGCGTGCGCAGGCGGTTCTGTAAGATAGATGTGAAATCCCCGGGCTCAACCTGGGAATTGCATATATGACTGCAGGACTTGAGTTTGTCAGAGGAGGGTGGAATTCCACGTGTAGCAGTGAAATGCGTAGATATGTGGAAGAACACCGATGGCGAAGGCAGCCCTCTAGGACATGACTGACGCTCATGCACGAAAGCGTGGGG	Bacteria;Proteobacteria;Betaproteobacteria;Burkholderiales;Alcaligenaceae;Sutterella;uncultured bacterium	Sutterella wadsworthensis|uncultured bacterium|uncultured organism|Sutterella;Ambiguous_taxa	uncultured bacterium	99.5689655172414	3.12248e-117	100	0	0	1.40944881889764	179	0	0	4.93700787401575	570	0	0	1.44094488188976	183
CAAGCGTTAATCGGAATTACTGGGCGTAAAGCGTGCGCAGGCGGTTCTGTAAGATAGATGTGAAATCCCCGGGCTCAACCTGGGAATTGCATATATGACTGCAGGACTTGAGTTTGTCAGAGGAGGGTGGAATTCCACGTGTAGCAGTGAAATGCGTAGATATGTGGAAGAACACCGATGGCGAAGGCAGCCCTCTGGGACATGACTGACGCTCATGCACGAAAGCGTGGGG	Bacteria;Proteobacteria;Betaproteobacteria;Burkholderiales;Alcaligenaceae;Sutterella;uncultured bacterium	Sutterella wadsworthensis|uncultured bacterium|uncultured organism|Sutterella;Ambiguous_taxa	uncultured bacterium	100	6.71134e-119	100	0	0	506.267716535433	14470	0	0	408.370078740157	13680	0	0	133.692913385827	3053
CAAGCGTTAATCGGAATTACTGGGCGTAAAGCGTGCGCAGGCGGTTGGATAAGACAGATGTGAAATCCCCGGGCTTAACCTGGGAACAGCATTTGTGACTGTCTGACTGGAGTATGTCAGAGGGGGGTGGAATTCCACGTGTAGCAGTGAAATGCGTAGATATGTGGAAGAACACCGATGGCGAAGGCAGCCCCCTGGGGCAAAACTGACGCTCATGCACGAAAGCGTGGGG	Bacteria;Proteobacteria;Betaproteobacteria;Burkholderiales;Alcaligenaceae;Sutterella;uncultured bacterium	Sutterella;Ambiguous_taxa|uncultured organism	NA	97.8260869565217	1.89259e-109	99.1379310344828	0	0	0.173228346456693	22	0	0	0	0	0	0	0.669291338582677	85
CAAGCGTTAATCGGAATTACTGGGCGTAAAGCGTGCGCAGGCGGTTGGATAAGACAGATGTGAAATCCCCGGGCTTAACCTGGGAACCGCATTTGTGACTGTCTGACTGGAGTATGTCAGAGGGGGGTGGAATTCCACGTGTAGCAGTGAAATGCGTAGATATGTGGAAGAACACCGATGGCGAAGGCAGCCCCCTGGGGCAAAACTGACGCTCATGCACGAAAGCGTGGGG	Bacteria;Proteobacteria;Betaproteobacteria;Burkholderiales;Alcaligenaceae;Sutterella;uncultured bacterium	Sutterella;Ambiguous_taxa|uncultured organism	NA	97.8260869565217	1.89259e-109	99.1379310344828	0	0	0.275590551181102	20	0	0	0.251968503937008	32	0	0	7.69291338582677	720
CAAGCGTTAATCGGAATTACTGGGCGTAAAGCGTGCGCAGGCGGTTGGATAAGACAGATGTGAAATCCCCGGGCTTAACCTGGGAACTGCATTTGTGACTGTTCAACTAGAGTATGTCAGAGGGGGGTGGAATTCCACGTGTAGCAGTGAAATGCGTAGATATGTGGAAGAACACCGATGGCGAAGGCAGCCCCCTGGGGCAAAACTGACGCTCATGCACGAAAGCGTGGGG	Bacteria;Proteobacteria;Betaproteobacteria;Burkholderiales;Alcaligenaceae;Sutterella;uncultured bacterium	uncultured bacterium	uncultured bacterium	97.8448275862069	1.46306e-110	100	0	0	0	0	0	0	0.236220472440945	30	0	0	0	0
CAAGCGTTAATCGGAATTACTGGGCGTAAAGCGTGCGCAGGCGGTTGGCTAAGACAGATGTGAAATCCCCGGGCTTAACCTGGGAACTGCATTTGTGACTGTCCGACTGGAGTACGTCAGAGGGGGGTGGAATTCCGCGTGTAGCAGTGAAATGCGTAGATATGCGGAAGAACACCGATGGCGAAGGCAGCCCCCTGGGACGCAACTGACGCTCATGCACGAAAGCGTGGGG	Bacteria;Proteobacteria;Betaproteobacteria;Burkholderiales;Alcaligenaceae;Sutterella;Unassigned	Sutterella sp. YIT 12072	NA	99.5689655172414	3.12248e-117	100	0	0	0	0	0	0	0	0	0	0	1.48031496062992	188
CAAGCGTTAATCGGAATTACTGGGCGTAAAGCGTGCGCAGGCGGTTGGGTAAGACAGATGTGAAATCCCCGGGCTTAACCTGGGAACTGCATTTGTGACTGCCCGACTGGAGTACGTCAGAGGGGGGTGGAATTCCGCGTGTAGCAGTGAAATGCGTAGATATGCGGAAGAACACCGATGGCGAAGGCAGCCCCCTGGGACGCAACTGACGCTCATGCACGAAAGCGTGGGG	Bacteria;Proteobacteria;Betaproteobacteria;Burkholderiales;Alcaligenaceae;Sutterella;Unassigned	Sutterella sp. YIT 12072	NA	99.5689655172414	3.12248e-117	100	0	0	0	0	0	0	2.48031496062992	315	0	0	0	0
CAAGCGTTAATCGGAATTACTGGGCGTAAAGCGTGCGCAGGCGGTTGGGTAAGACAGATGTGAAATCCCCGGGCTTAACCTGGGAACTGCATTTGTGACTGTCCAACTAGAGTATGTCAGAGGGGGGTGGAATTCCACGTGTAGCAGTGAAATGCGTAGATATGTGGAAGAACACCGATGGCGAAGGCAGCCCCCTGGGGCAAAACTGACGCTCATGCACGAAAGCGTGGGG	Bacteria;Proteobacteria;Betaproteobacteria;Burkholderiales;Alcaligenaceae;Sutterella;uncultured bacterium	uncultured bacterium	uncultured bacterium	98.7068965517241	6.75899e-114	100	0	0	10.5984251968504	1040	0	0	2.48031496062992	143	0	0	0.795275590551181	61
CAAGCGTTAATCGGAATTACTGGGCGTAAAGCGTGCGCAGGCGGTTGGGTAAGACAGATGTGAAATCCCCGGGCTTAACCTGGGAACTGCATTTGTGACTGTCCGACTCGAGTATGTCAGAGGGGGGTGGAATTCCAAGTGTAGCAGTGAAATGCGTAGATATTTGGAAGAACACCGATGGCGAAGGCAGCCCCCTGGGGCAAAACTGACGCTCATGCACGAAAGCGTGGGG	Bacteria;Proteobacteria;Betaproteobacteria;Burkholderiales;Alcaligenaceae;Sutterella;uncultured organism	uncultured bacterium	NA	99.5689655172414	3.12248e-117	100	0	0	0	0	0	0	2.07086614173228	263	0	0	3.92125984251969	498
CAAGCGTTAATCGGAATTACTGGGCGTAAAGCGTGCGCAGGCGGTTGGGTAAGACAGATGTGAAATCCCCGGGCTTAACCTGGGAACTGCATTTGTGACTGTCCGACTGGAGTACGTCAGAGGGGGGTGGAATTCCACGTGTAGCAGTGAAATGCGTAGATATGTGGAAGAACACCGATGGCGAAGGCAGCCCCCTGGGACGCAACTGACGCTCATGCACGAAAGCGTGGGG	Bacteria;Proteobacteria;Betaproteobacteria;Burkholderiales;Alcaligenaceae;Sutterella;uncultured bacterium	uncultured bacterium|uncultured organism|Sutterella;Ambiguous_taxa	uncultured bacterium	100	8.68166e-118	99.1379310344828	0	0	40.4803149606299	2989	0	0	142.023622047244	14463	0	0	52.8188976377953	5148
CAAGCGTTAATCGGAATTACTGGGCGTAAAGCGTGCGCAGGCGGTTGGGTAAGACAGATGTGAAATCCCCGGGCTTAACCTGGGAACTGCATTTGTGACTGTCCGACTGGAGTACGTCAGAGGGGGGTGGAATTCCGCGTGTAGCAGTGAAATGCGTAGATATGCGGAAGAACACCGATGGCGAAGGCAGCCCCCTGGGACGCAACTGACGCTCATGCACGAAAGCGTGGGG	Bacteria;Proteobacteria;Betaproteobacteria;Burkholderiales;Alcaligenaceae;Sutterella;Unassigned	Sutterella sp. YIT 12072	NA	100	6.71134e-119	100	0	0	27.3149606299213	1446	0	0	26.3858267716535	2081	0	0	24.2047244094488	1553
CAAGCGTTAATCGGAATTACTGGGCGTAAAGCGTGCGCAGGCGGTTGGGTAAGACAGATGTGAAATCCCCGGGCTTAACCTGGGAACTGCATTTGTGACTGTTCAACTAGAGTATGTCAGAGGGGGGTGGAATTCCACGTGTAGCAGTGAAATGCGTAGATATGTGGAAGAACACCGATGGCGAAGGCAGCCCCCTGGGGCAAAACTGACGCTCATGCACGAAAGCGTGGGG	Bacteria;Proteobacteria;Betaproteobacteria;Burkholderiales;Alcaligenaceae;Sutterella;uncultured bacterium	uncultured bacterium	uncultured bacterium	98.2758620689655	3.14465e-112	100	0	0	16.0708661417323	1553	0	0	3.74803149606299	292	0	0	5.02362204724409	240
CAAGCGTTAATCGGAATTACTGGGCGTAAAGCGTGCGCAGGCGGTTGTGTAAGACAGGCGTGAAATCCCCGGGCTCAACCTGGGAATTGCGCTTGTGACTGCACGGCTGGAGTGCGGCAGAGGGGGATGGAATTCCGCGTGTAGCAGTGAAATGCGTAGATATGCGGAGGAACACCGATGGCGAAGGCAATCCCCTGGGCCTGCACTGACGCTCATGCACGAAAGCGTGGGG	Bacteria;Proteobacteria;Betaproteobacteria;Burkholderiales;Comamonadaceae;Unassigned;Unassigned	uncultured bacterium	NA	100	6.71134e-119	100	0	0	0.110236220472441	14	0	0	0	0	0	0	0	0
CAAGCGTTAATCGGAATTACTGGGCGTAAAGCGTGCGCAGGCGGTTTCGTAAGACAGATGTGAAATCCCCGGGCTTAACCTGGGAATTGCATTTGTGACTGCGGGACTAGAGTTTGGCAGAGGGAGGTGGAATTCCAAGTGTAGCAGTGAAATGCGTAGATATTTGGAAGAACACCGATGGCGAAGGCAGCCTCCTGGGCCAAGACTGACGCTCATGCACGAAAGCGTGGGG	Bacteria;Proteobacteria;Betaproteobacteria;Burkholderiales;Alcaligenaceae;Sutterella;uncultured bacterium	Sutterella;Ambiguous_taxa|uncultured bacterium	uncultured bacterium	100	6.71134e-119	100	0	0	53.0944881889764	6122	0	0	39.0314960629921	3379	0	0	22.1259842519685	1708
CAAGCGTTAATCGGAATTACTGGGCGTAAAGCGTGCGCAGGCGGTTTCGTAAGACAGATGTGAAATCCCCGGGCTTAACCTGGGAATTGCATTTGTGACTGCGGGACTGGAGTTTGGCAGAGGGAGGTGGAATTCCAAGTGTAGCAGTGAAATGCGTAGATATTTGGAAGAACACCGATGGCGAAGGCAGCCTCCTGGGCCAAGACTGACGCTCATGCACGAAAGCGTGGGG	Bacteria;Proteobacteria;Betaproteobacteria;Burkholderiales;Alcaligenaceae;Sutterella;uncultured bacterium	Sutterella;Ambiguous_taxa|uncultured bacterium	uncultured bacterium	99.5689655172414	3.12248e-117	100	0	0	0	0	0	0	0.236220472440945	30	0	0	0	0
CAAGCGTTAATCGGAATTACTGGGCGTAAAGCGTGCGCAGGCGGTTTCGTAAGATAGATGTGAAATCCCCGGGCTCAACCTGGGAATTGCATTTATGACTGCGGGACTGGAGTTTGTCAGAGGGGGGTGGAATTCCAAGTGTAGCAGTGAAATGCGTAGATATTTGGAAGAACACCGATGGCGAAGGCAGCCCCCTGGGACATGACTGACGCTCATGCACGAAAGCGTGGGG	Bacteria;Proteobacteria;Betaproteobacteria;Burkholderiales;Alcaligenaceae;Sutterella;Unassigned	uncultured bacterium	NA	99.5689655172414	3.12248e-117	100	0	0	1.17322834645669	149	0	0	5.40157480314961	656	0	0	0.921259842519685	108
CAAGCGTTAATCGGAATTACTGGGCGTAAAGCGTGCGCAGGCGGTTTTGTAAGACAGAGGTGAAATCCCCGGGCTCAACCTGGGAACTGCCTTTGTGACTGCAAGGCTAGAGTACGGCAGAGGGGGATGGAATTCCGCGTGTAGCAGTGAAATGCGTAGATATGCGGAGGAACACCGATGGCGAAGGCAATCCCCTGGGCCTGTACTGACGCTCATGCACGAAAGCGTGGGG	Bacteria;Proteobacteria;Betaproteobacteria;Burkholderiales;Comamonadaceae;Unassigned;Unassigned	uncultured bacterium|Comamonas sp. JJ-Soil-10|Comamonas aquatica|Comamonas jiangduensis|Comamonas sp. GPTSA5|Comamonas kerstersii|bacterium XJXM-10-NF2|Comamonas sp.|Comamonas sp. GPTSA28|uncultured anaerobic bacterium|Comamonas;Ambiguous_taxa|Comamonas sp. KR5.5|Comamonas sp. SS-1|Burkholderia sp. DL4.5|Acidovorax sp. 98-63833|Comamonas sp. j41|Comamonas sp. EB172|Acidovorax sp. PC-2010|Comamona…	NA	100	6.71134e-119	100	0	0	0.551181102362205	70	0	0	0.858267716535433	109	0	0	0	0
CAAGCGTTAATCGGAATTACTGGGCGTAAAGCGTGCGCAGGCGGTTTTGTAAGACAGATGTGAAATCCCCGGGCTCAACCTGGGAATTGCATTTGTGACCGCAGGACTAGAGTTCATCAGAGGGGGGTGGAATTCCAAGTGTAGCAGTGAAATGCGTAGATATTTGGAAGAACACCAATGGCGAAGGCAGCCCCCTGGGATGCGACTGACGCTCATGCACGAAAGCGTGGGG	Bacteria;Unassigned;Unassigned;Unassigned;Unassigned;Unassigned;Unassigned	Sutterella;Ambiguous_taxa|uncultured bacterium|uncultured organism	NA	99.1379310344828	1.45275e-115	100	0	0	1.26771653543307	161	0	0	0.393700787401575	50	0	0	0.566929133858268	72
CAAGCGTTAATCGGAATTACTGGGCGTAAAGCGTGCGCAGGCGGTTTTGTAAGACAGATGTGAAATCCCCGGGCTCAACCTGGGAATTGCATTTGTGACTGCAGGACTAGAGTTCATCAGAGGGGGGTGGAATTCCAAGTGTAGCAGTGAAATGCGTAGATATTTGGAAGAACACCAATGGCGAAGGCAGCCCCCTGGGATGCGACTGACGCTCATGCACGAAAGCGTGGGG	Bacteria;Proteobacteria;Betaproteobacteria;Burkholderiales;Alcaligenaceae;Sutterella;uncultured bacterium	Sutterella;Ambiguous_taxa|uncultured bacterium|uncultured organism	uncultured bacterium	99.5689655172414	3.12248e-117	100	0	0	0.811023622047244	103	0	0	0.771653543307087	98	0	0	0.464566929133858	59
CAAGCGTTAATCGGAATTACTGGGCGTAAAGCGTGCGCAGGCGGTTTTGTAAGACAGTGGTGAAATCCCCGGGCTCAACCTGGGAACTGCCATTGTGACTGCAAGGCTAGAGTGCGGCAGAGGGGGATGGAATTCCGCGTGTAGCAGTGAAATGCGTAGATATGCGGAGGAACACCGATGGCGAAGGCAATCCCCTGGGCCTGCACTGACGCTCATGCACGAAAGCGTGGGG	Bacteria;Proteobacteria;Betaproteobacteria;Burkholderiales;Comamonadaceae;Comamonas;uncultured bacterium	uncultured bacterium|Comamonas sp. XJ-L144|uncultured Comamonas sp.|Comamonas sp. CNB 8|Comamonas testosteroni|Comamonas sp. TZ1|bacterium 28W222|Comamonas sp. P3-1|uncultured beta proteobacterium|Comamonas sp. saju-swthpu4|Comamonas;Ambiguous_taxa|bacterium 14W314|Comamonas sp. NL11|Comamonas sp. LZBF-1|Pseudomonas sp. saju-pthlm1|Pseudomonas sp. saju-kvlm5	uncultured bacterium	100	6.71134e-119	100	0	0	0	0	0	0	0	0	0	0	0.196850393700787	25
CAAGCGTTAATCGGAATTACTGGGCGTAAAGCGTGCGCAGGCGGTTTTGTAAGATAGATGTGAAATCCCCGGGCCCAACCTGGGAATTGCATATATGACTGCAAGACTTGAGTTTGTCAGAGGAGGGTGGAATTCCAAGTGTAGCAGTGAAATGCGTAGATATTTGGAAGAACACCGATGGCGAAGGCAGCCCTCTGGGACATGACTGACGCTCATGCACGAAAGCGTGGGG	Bacteria;Proteobacteria;Betaproteobacteria;Burkholderiales;Alcaligenaceae;Sutterella;uncultured bacterium	uncultured bacterium|uncultured organism	uncultured bacterium	99.5689655172414	3.12248e-117	100	0	0	0.37007874015748	47	0	0	1.39370078740157	177	0	0	0	0
CAAGCGTTAATCGGAATTACTGGGCGTAAAGCGTGCGCAGGCGGTTTTGTAAGATAGATGTGAAATCCCCGGGCTCAACCTGGGAATTGCATATATGACTGCAAGACTTGAGTTTGTCAGAGGAGGGCGGAATTCCAAGTGTAGCAGTGAAATGCGTAGATATTTGGAAGAACACCGATGGCGAAGGCAGCCCTCTGGGACATGACTGACGCTCATGCACGAAAGCGTGGGG	Bacteria;Proteobacteria;Betaproteobacteria;Burkholderiales;Alcaligenaceae;Sutterella;uncultured bacterium	uncultured bacterium|uncultured organism	uncultured bacterium	99.5689655172414	3.12248e-117	100	0	0	0	0	0	0	0.220472440944882	28	0	0	0	0
CAAGCGTTAATCGGAATTACTGGGCGTAAAGCGTGCGCAGGCGGTTTTGTAAGATAGATGTGAAATCCCCGGGCTCAACCTGGGAATTGCATATATGACTGCAAGACTTGAGTTTGTCAGAGGAGGGTGGAATTCCAAGTGTAGCAGTGAAATGCGTAGATATTTGGAAGAACACCGATGGCGAAGGCAGCCCTCTGGGACATGACTGACGCTCATGCACGAAAGCGTGGGG	Bacteria;Proteobacteria;Betaproteobacteria;Burkholderiales;Alcaligenaceae;Sutterella;Unassigned	uncultured bacterium|uncultured organism	NA	100	6.71134e-119	100	0	0	97.511811023622	9788	0	0	42.0314960629921	1656	0	0	14.748031496063	681
CAAGCGTTAATCGGAATTACTGGGCGTAAAGCGTGCGCAGGCGGTTTTGTAAGTCTGATGTGAAATCCCCGGGCTCAACCTGGGAATTGCATTGGAGACTGCAAGGCTAGAATCTGGCAGAGGGGGGTAGAATTCCACGTGTAGCAGTGAAATGCGTAGATATGTGGAGGAACACCGATGGCGAAGGCAGCCCCCTGGGTCAAGATTGACGCTCATGCACGAAAGCGTGGGG	Bacteria;Proteobacteria;Betaproteobacteria;Burkholderiales;Oxalobacteraceae;Massilia;Unassigned	uncultured Janthinobacterium sp.|uncultured bacterium|Janthinobacterium sp. RA13|NA;Ambiguous_taxa|Massilia plicata|Janthinobacterium sp. HC3-17|Aquaspirillum arcticum|Janthinobacterium sp. HC3-16|Janthinobacterium sp. sgn 135|Janthinobacterium sp. BZ31w|Janthinobacterium sp. Lc10-10|Janthinobacterium sp. HC3-15|Janthinobacterium sp. SAUK3-3|Janthinobacterium sp. HC1-14|Janthinobacterium sp. HC6-…	NA	100	6.71134e-119	100	0	0	21.5354330708661	781	0	0	15.9685039370079	395	0	0	0.110236220472441	10
CAAGCGTTAATCGGAATTACTGGGCGTAAAGCGTGCGCAGGCGGTTTTGTAAGTCTGATGTGAAATCCCCGGGCTCAACCTGGGAATTGCATTGGGGACTGCAAGGCTAGAATCTGGCAGAGGGGGGTAGAATTCCACGTGTAGCAGTGAAATGCGTAGATATGTGGAGGAACACCGATGGCGAAGGCAGCCCCCTGGGTCAAGATTGACGCTCATGCACGAAAGCGTGGGG	Bacteria;Proteobacteria;Betaproteobacteria;Burkholderiales;Oxalobacteraceae;Janthinobacterium;Unassigned	uncultured Janthinobacterium sp.|uncultured bacterium|Janthinobacterium sp. RA13|NA;Ambiguous_taxa|Massilia plicata|Janthinobacterium sp. HC3-17|Aquaspirillum arcticum|Janthinobacterium sp. HC3-16|Janthinobacterium sp. sgn 135|Janthinobacterium sp. BZ31w|Janthinobacterium sp. Lc10-10|Janthinobacterium sp. HC3-15|Janthinobacterium sp. SAUK3-3|Janthinobacterium sp. HC1-14|Janthinobacterium sp. HC6-…	NA	99.5689655172414	3.12248e-117	100	0	0	0.228346456692913	29	0	0	0.566929133858268	37	0	0	0	0
CAAGCGTTAATCGGAATTACTGGGCGTAAAGGGAGCGTAGGTGGCTCTATAAGTCAGATGTGAAATCCCCGGGCTCAACCTGGGAACTGCATCTGAAACTGTAGAGCTAGAGTATGTGAGAGGAAGGTAGAATTCCAGGTGTAGCGGTGAAATGCGTAGAGATCTGGAGGAATACCGATGGCGAAGGCAGCCTTCTGGCATAATACTGACACTGAGGCTCGAAAGCGTGGGT	Bacteria;Proteobacteria;Gammaproteobacteria;Pseudomonadales;Moraxellaceae;Psychrobacter;uncultured bacterium	Psychrobacter sp. KJF3-19|Psychrobacter sp. KJF5-10|Psychrobacter sp. KJF3-1|Psychrobacter sp. KJF4-14|Psychrobacter sp. KJF5-3|Psychrobacter sp. KJF3-22	NA	100	6.71134e-119	100	0	0	0.535433070866142	51	0	0	0	0	0	0	0	0
CAAGCGTTAATCGGAATTACTGGGCGTAAAGGGTGCGCAGGCGGCTATGCAAGACAGATGTGAAATCCCCGGGCTTAACCTGGGAACTGCATTTGTGACTGCATGGCTAGAGTTTGTCAGAGGAGGGTGGAATTCCGCGTGTAGCAGTGAAATGCGTAGATATGCGGAAGAACACCAATGGCGAAGGCAGCCCTCTGGGACATGACTGACGCTCATGCACGAAAGCGTGGGG	Bacteria;Proteobacteria;Betaproteobacteria;Burkholderiales;Alcaligenaceae;Sutterella;uncultured bacterium	Sutterella;Ambiguous_taxa|uncultured bacterium	uncultured bacterium	99.1379310344828	1.45275e-115	100	0	0	0	0	0	0	0.267716535433071	34	0	0	1.31496062992126	50
CAAGCGTTAATCGGAATTACTGGGCGTAAAGGGTGCGCAGGCGGCTGTGCAAGACAGATGTGAAATCCCCGGGCTTAACCTGGGAACTGCATTTGTGACTGCACGGCTAGAGTTTGTCAGAGGAGGGTGGAATTCCGCGTGTAGCAGTGAAATGCGTAGATATGCGGAAGAACACCAATGGCGAAGGCAGCCCTCTGGGACATGACTGACGCTCATGCACGAAAGCGTGGGG	Bacteria;Proteobacteria;Betaproteobacteria;Burkholderiales;Alcaligenaceae;Sutterella;uncultured bacterium	Sutterella;Ambiguous_taxa|uncultured bacterium	uncultured bacterium	100	6.71134e-119	100	0	0	5.1496062992126	213	0	0	5.75590551181102	188	0	0	21.5905511811024	1011
CAAGCGTTAATCGGAATTACTGGGCGTAAAGGGTGCGCAGGCGGCTGTGCAAGACAGATGTGAAATCCCCGGGCTTAACCTGGGAACTGCATTTGTGACTGCACGGCTGGAGTCTGTCAGAGGAGGGTGGAATTCCGCGTGTAGCAGTGAAATGCGTAGATATGCGGAAGAACACCGATGGCGAAGGCAGCCCTCTGGGACATGACTGACGCTCATGCACGAAAGCGTGGGG	Bacteria;Proteobacteria;Betaproteobacteria;Burkholderiales;Alcaligenaceae;Sutterella;uncultured bacterium	Sutterella;Ambiguous_taxa|uncultured bacterium	uncultured bacterium	98.7068965517241	6.75899e-114	100	0	0	0	0	0	0	0.165354330708661	21	0	0	0	0
CAAGCGTTAATCGGAATTACTGGGCGTAAAGGGTGCGCAGGCGGTTGAGTAAGACAGATGTGAAATCCCCGAGCTTAACTCGGGAATGGCATATGTGACTGCTCGACTAGAGTGTGTCAGAGGGAGGTGGAATTCCACGTGTAGCAGTGAAATGCGTAGATATGTGGAAGAACACCGATGGCGAAGGCAGCCTCCTGGGACATAACTGACGCTCAGGCACGAAAGCGTGGGG	Bacteria;Proteobacteria;Betaproteobacteria;Burkholderiales;Alcaligenaceae;Parasutterella;uncultured organism	uncultured bacterium|Burkholderiales bacterium 1_1_47|uncultured organism|Parasutterella;Ambiguous_taxa|uncultured beta proteobacterium	uncultured organism	100	8.68166e-118	99.1379310344828	0	0	1.09448818897638	139	0	0	0	0	0	0	0	0
CAAGCGTTAATCGGAATTATTGGGCGTAAAGCGCGTGTAGGCTGTATGGCAAGTTGGAGGTGAAATCCCACGGCTCAACCGTGGAACTGCCTTCAAAACTACCAAACTGGAGTGCGAGAGAGGATAGCGGAATTCCAGGTGTAGGAGTGAAATCCGTAGATATCTGGAAGAACATCAGTGGCGAAGGCGGCTATCTGGCTCGTAACTGACGCTGAGATGCGAAAGCGTGGGT	Bacteria;Proteobacteria;Deltaproteobacteria;Desulfovibrionales;Desulfovibrionaceae;Desulfovibrio;uncultured bacterium	uncultured bacterium	uncultured bacterium	99.1379310344828	1.45275e-115	100	0	0	0.0236220472440945	3	0	0	0	0	0	0	0	0
CAAGCGTTAATCGGAATTGCTGGGCGTAAAGCGCACGCAGGCGGTTTGTTAAGTCAGATGTGAAATCCCCGGGCTCAACCTGGGAACTGCATCTGATACTGGCAAGCTTGAGTCTCGTAGAGGGGGGTAGAATTCCAGGTGTAGCGGTGAAATGCGTAGAGATCTGGAGGAATACCGGTGGCGAAGGCGGCCCCCTGGACGAAGACTGACGCTCAGGTGCGAAAGCGTGGGG	Bacteria;Proteobacteria;Gammaproteobacteria;Enterobacteriales;Enterobacteriaceae;Escherichia-Shigella;uncultured Enterobacteriaceae bacterium	uncultured bacterium	NA	100	6.71134e-119	100	0	0	0.338582677165354	43	0	0	0	0	0	0	0	0
CAAGCGTTAATCGGATTTACTGGGCGTAAAGCGCGCGTAGGCGGCTAATTAAGTCAAATGTGAAATCCCCGAGCTTAACTTGGGAATTGCATTCGATACTGGTTAGCTAGAGTGTGGGAGAGGATGGTAGAATTCCAGGTGTAGCGGTGAAATGCGTAGAGATCTGGAGGAATACCGATGGCGAAGGCAGCCATCTGGCCTAACACTGACGCTGAGGTGCGAAAGCATGGGG	Bacteria;Proteobacteria;Gammaproteobacteria;Pseudomonadales;Moraxellaceae;Acinetobacter;Unassigned	uncultured bacterium|Acinetobacter nosocomialis|Acinetobacter calcoaceticus|Acinetobacter sp. THG-SQM13|Acinetobacter sp. SP2|Acinetobacter;Ambiguous_taxa|Acinetobacter sp. A9|uncultured Acinetobacter sp.|Acinetobacter sp. CK-5|Acinetobacter sp. ASL12|Acinetobacter sp. RG30|Acinetobacter sp. 213|uncultured gamma proteobacterium|Acinetobacter sp. I_55-G7P2C6A|Acinetobacter sp. RKJ 9|unidentified|A…	NA	100	6.71134e-119	100	0	0	0.0551181102362205	7	0	0	0	0	0	0	0	0
CAAGCGTTAATCGGATTTACTGGGCGTAAAGCGCGCGTAGGTGGCCAATTAAGTCAAATGTGAAATCCCCGAGCTTAACTTGGGAATTGCATTCGATACTGGTTGGCTAGAGTATGGGAGAGGATGGTAGAATTCCAGGTGTAGCGGTGAAATGCGTAGAGATCTGGAGGAATACCGATGGCGAAGGCAGCCATCTGGCCTAATACTGACACTGAGGTGCGAAAGCATGGGG	Bacteria;Proteobacteria;Gammaproteobacteria;Pseudomonadales;Moraxellaceae;Acinetobacter;uncultured bacterium	Acinetobacter lwoffii|uncultured bacterium|Prolinoborus fasciculus|Acinetobacter;Ambiguous_taxa|uncultured marine bacterium|Acinetobacter sp. S25|uncultured Acinetobacter sp.|Acinetobacter sp. Hg4-11|Acinetobacter sp. M1T8B22|Acinetobacter sp. NIPH 713|Acinetobacter sp. PL15a_S15|Acinetobacter sp. CIP 64.7|bacterium KR 2001/7_15|Acinetobacter sp. 4087|Acinetobacter sp. NCu2D-2|Acinetobacter sp. h…	uncultured bacterium	100	6.71134e-119	100	0	0	0.874015748031496	100	0	0	0	0	0	0	0	0
CAAGCGTTAATCGGATTTACTGGGCGTAAAGCGCGCGTAGGTGGCTAATTAAGTCAAATGTGAAATCCCCGAGCTTAACTTGGGAATTGCATTCGATACTGGTTAGCTAGAGTATGGGAGAGGATGGTAGAATTCCAGGTGTAGCGGTGAAATGCGTAGAGATCTGGAGGAATACCGATGGCGAAGGCAGCCATCTGGCCTAATACTGACACTGAGGTGCGAAAGCATGGGG	Bacteria;Proteobacteria;Gammaproteobacteria;Pseudomonadales;Moraxellaceae;Acinetobacter;Unassigned	Acinetobacter calcoaceticus|Acinetobacter sp. R9-560|Acinetobacter sp. NIPH 899|Acinetobacter;Ambiguous_taxa|Acinetobacter sp. enrichment culture clone HSL50|Acinetobacter sp. NIPH 2171|Acinetobacter sp. KZ_AalM_Mm5|Acinetobacter sp. SSKSD04|uncultured bacterium|Acinetobacter sp. WB1|Acinetobacter sp. HL-3|Acinetobacter sp. MBL-12-1103|uncultured Acinetobacter sp.|Acinetobacter sp. YZS-X1-1|Acine…	NA	100	6.71134e-119	100	0	0	0.0236220472440945	3	0	0	0.031496062992126	4	0	0	0	0
CAAGCGTTAATCGGATTTACTGGGCGTAAAGCGTACGTAGGCGGCTAATTAAGTCGGATGTGAAATCCCCGAGCTCAACTTGGGAATTGCATTCGATACTGGTTAGCTAGAGTATGGGAGAGGATGGTAGAATTCCAGGTGTAGCGGTGAAATGCGTAGAGATCTGGAGGAATACCGATGGCGAAGGCAGCCATCTGGCCTAATACTGACGCTGAGGTACGAAAGCATGGGG	Bacteria;Proteobacteria;Gammaproteobacteria;Pseudomonadales;Moraxellaceae;Acinetobacter;uncultured bacterium	Acinetobacter johnsonii|Acinetobacter sp. MJMG7.2	NA	99.5689655172414	3.12248e-117	100	0	0	0.622047244094488	69	0	0	0	0	0	0	0	0
CAAGCGTTACCCGGAATCACTGGGCGTAAAGGGCGTGTAGGCGGAAGGTTAAGTCCGACTTTAAAGACCGGGGCTCAACCCCGGGCCTGGGTTGGAGACTGGCTTTCTGGACCTCTGGAGAGGCAACTGGAATTCCTGGTGTAGCGGTGGAATGCGTAGATACCAGGAGGAACACCAATGGCGAAGGCAGGTTGCTGGACAGAAGGTGACGCTGAGGCGCGAAAGTGTGGGG	Bacteria;Deinococcus-Thermus;Deinococci;Deinococcales;Deinococcaceae;Deinococcus;Unassigned	uncultured Deinococcus sp.	NA	97.8723404255319	4.06786e-111	100	0	0	0.0551181102362205	7	0	0	0	0	0	0	0	0
CAAGCGTTACCCGGAATCACTGGGCGTAAAGGGCGTGTAGGCGGAAGGTTAAGTCCGACTTTAAAGACCGGGGCTCAACCCCGGGCCTGGGTTGGAGACTGGCTTTCTGGACCTCTGGAGAGGCAACTGGAATTCCTGGTGTAGCGGTGGAATGCGTAGATACCAGGAGGAACACCGATGGCGAAGGCAGGTTGCTGGACAGAAGGTGACGCTGAGGCGCGAAAGTGTGGGG	Bacteria;Deinococcus-Thermus;Deinococci;Deinococcales;Deinococcaceae;Deinococcus;Unassigned	uncultured Deinococcus sp.	NA	98.2978723404255	8.7433e-113	100	0	0	0.031496062992126	4	0	0	0.181102362204724	14	0	0	0	0
CAAGCGTTACCCGGAATCACTGGGCGTAAAGGGCGTGTAGGCGGATATTTAAGTCTGGTTTTAAAGACCGAGGCTCAACCTCGGGAGTGGACTGGATACTGGATGTCTTGACCTCTGGAGAGGTAACTGGAATTCCTGGTGTAGCGGTGGAATGCGTAGATACCAGGAGGAACACCAATGGCGAAGGCAAGTTACTGGACAGAAGGTGACGCTGAGGCGCGAAAGTGTGGGG	Bacteria;Deinococcus-Thermus;Deinococci;Deinococcales;Deinococcaceae;Deinococcus;Unassigned	uncultured bacterium|Deinococcus sp. MDT1-38|Deinococcus;Ambiguous_taxa	NA	100	6.71134e-119	100	0	0	0.204724409448819	26	0	0	0	0	0	0	0	0
CAAGCGTTACCCGGAATCACTGGGCGTAAAGGGCGTGTAGGCGGGAAGCTAAGTCCGACTTTAAAGACCGGGGCTCAACCCCGGGAGTGGGTTGGAGACTGGCTTTCTGGACCTCTGGAGAGGCAACTGGAATTCCTGGTGTAGCGGTGGAATGCGTAGATACCAGGAGGAACACCAATGGCGAAGGCAGGTTGCTGGACAGAAGGTGACGCTGAGGCGCGAAAGTGTGGGG	Bacteria;Deinococcus-Thermus;Deinococci;Deinococcales;Deinococcaceae;Deinococcus;Unassigned	Deinococcus;Ambiguous_taxa	NA	100	6.71134e-119	100	0	0	0.062992125984252	8	0	0	0.433070866141732	36	0	0	0	0
CAAGCGTTACTCGGAATCACTGGGCGTAAAGAGCACGTAGGCGGCCTTGCAAGTCAGATGTGAAATCTAACGGCTTAACCGTTAAACTGCATTTGAAACTGCAAGGCTAGAGTATGGGAGAGGTAGGTGGAATTCTCGGTGTAGGGGTAAAATCCGTAGAGATCGAGAGGAATACTCATTGCGAAGGCGACCTGCTGGAACATTACTGACGCTGAGGTGCGAAAGCGTGGGG	Bacteria;Proteobacteria;Epsilonproteobacteria;Campylobacterales;Helicobacteraceae;Wolinella;Unassigned	Wolinella;Ambiguous_taxa	NA	100	6.71134e-119	100	0	0	0.228346456692913	29	0	0	5.15748031496063	655	0	0	0	0
CAAGCGTTACTCGGAATCACTGGGCGTAAAGAGCGCGTAGGCGGGATAGTCAGTCAGGTGTGAAATCCTATGGCTTAACCATAGAACTGCATTTGAAACTACTATTCTAGAGTGTGGGAGAGGTAGGTGGAATTCTTGGTGTAGGGGTAAAATCCGTAGAGATCAAGAGGAATACTCATTGCGAAGGCGACCTGCTAGAACATTACTGACGCTGATTGCGCGAAAGCGTGGGG	Bacteria;Proteobacteria;Epsilonproteobacteria;Campylobacterales;Helicobacteraceae;Helicobacter;Unassigned	uncultured Helicobacter sp.	NA	100	1.8751e-119	100	0	0	0.0236220472440945	3	0	0	0	0	0	0	0	0
CAAGCGTTACTCGGAATCACTGGGCGTAAAGAGCGCGTAGGCGGGATAGTCAGTCAGGTGTGAAATCCTATGGCTTAACCATAGAACTGCATTTGAAACTACTATTCTAGAGTGTGGGAGAGGTAGGTGGAATTCTTGGTGTAGGGGTAAAATCCGTAGAGATCAAGAGGAATACTCATTGCGAAGGCGACCTGCTGGAACATTACTGACGCTGATTGCGCGAAAGCGTGGGG	Bacteria;Proteobacteria;Epsilonproteobacteria;Campylobacterales;Helicobacteraceae;Helicobacter;uncultured Helicobacter sp.	uncultured Helicobacter sp.|Helicobacter;Ambiguous_taxa|Helicobacter pylori|Helicobacter sp. 'liver 3'	uncultured Helicobacter sp.	100	1.8751e-119	100	0	0	0.228346456692913	12	0	0	0.0866141732283465	7	0	0	0	0
CAAGCGTTACTCGGAATCACTGGGCGTAAAGAGCGCGTAGGCGGGGTAGTAAGTCAGATGTGAAATCCTATGGCTTAACCATAGAACTGCATTTGAAACTACTACTCTAGAGTATGGGAGAGGTAGGTGGAATTCTTGGTGTAGGGGTAAAATCCGTAGAGATCAAGAGGAATACTCATTGCGAAGGCGACCTGCTGGAACATTACTGACGCTGATGCGCGAAAGCGTGGGG	Bacteria;Proteobacteria;Epsilonproteobacteria;Campylobacterales;Helicobacteraceae;Helicobacter;unidentified	Helicobacter pullorum|Helicobacter;Ambiguous_taxa|Helicobacter cf. pullorum	NA	100	6.71134e-119	100	0	0	0	0	0	0	0.015748031496063	2	0	0	0	0
CAAGCGTTACTCGGAATCACTGGGCGTAAAGAGTGCGTAGGCGGGATAGTCAGTCAGGTGTGAAATCCTATGGCTTAACCATAGAACTGCATTTGAAACTACTATTCTAGAGTGTGGGAGAGGTAGGTGGAATTCTTGGTGTAGGGGTAAAATCCGTAGAGATCAAGAGGAATACTCATTGCGAAGGCGACCTGCTGGAACATTACTGACGCTGATTGCGCGAAAGCGTGGGG	Bacteria;Proteobacteria;Epsilonproteobacteria;Campylobacterales;Helicobacteraceae;Helicobacter;uncultured Helicobacter sp.	uncultured Helicobacter sp.|Helicobacter;Ambiguous_taxa|Helicobacter pylori wls-5-17|Helicobacter pylori|Helicobacter sp. 'liver 3'	uncultured Helicobacter sp.	99.5708154506438	8.72401e-118	100	0	0	0	0	0	0	0.078740157480315	10	0	0	0	0
CAAGCGTTACTCGGAATCACTGGGCGTAAAGGACGCGTAGGCGGATTATCAAGTCCCTTGTGAAATCTAACGGCTTAACCGTTAAACTGCTTGGGAAACTGATAATCTAGAGTAAGGGAGAGGCAGATGGAATTCTTGGTGTAGGGGTAAAATCCGTAGAGATCAAGAAGAATACCCATTGCGAAAGCGATCTGCTGGAACTTAACTGACGCTAATGCGTGAAAGCGTGGGG	Bacteria;Proteobacteria;Epsilonproteobacteria;Campylobacterales;Campylobacteraceae;Campylobacter;Campylobacter rectus	Campylobacter;Ambiguous_taxa	NA	100	6.71134e-119	100	0	0	0.062992125984252	8	0	0	1.33070866141732	85	0	0	0	0
CAAGCGTTACTCGGAATCACTGGGCGTAAAGGACGCGTAGGCGGATTATCAAGTCTCTTGTGAAATCCAATGGCTTAACCATTGAACTGCTTGAGAAACTGATAATCTAGAGTGAGGGAGAGGCAGATGGAATTGGTGGTGTAGGGGTAAAATCCGTAGAGATCACCAGGAATACCCATTGCGAAGGCGATCTGCTGGAACTCAACTGACGCTAATGCGTGAAAGCGTGGGG	Bacteria;Proteobacteria;Epsilonproteobacteria;Campylobacterales;Campylobacteraceae;Campylobacter;Campylobacter curvus	Campylobacter curvus 525.92|Campylobacter sp. FOBRC14|uncultured bacterium	NA	100	6.71134e-119	100	0	0	0.0551181102362205	7	0	0	0.669291338582677	76	0	0	0	0
CAAGCGTTACTCGGAATCACTGGGCGTAAAGGACGCGTAGGCGGATTATCAAGTCTCTTGTGAAATCCAATGGCTTAACCATTGAACTGCTTGGGAAACTGATAATCTAGAGTGAGGGAGAGGCAGATGGAATTGGTGGTGTAGGGGTAAAATCCGTAGAGATCACCAGGAATACCCATTGCGAAGGCGATCTGCTGGAACTCAACTGACGCTAATGCGTGAAAGCGTGGGG	Bacteria;Proteobacteria;Epsilonproteobacteria;Campylobacterales;Campylobacteraceae;Campylobacter;Campylobacter curvus	Campylobacter;Ambiguous_taxa	NA	100	6.71134e-119	100	0	0	0.275590551181102	25	0	0	0.661417322834646	52	0	0	0	0
CAAGCGTTACTCGGAATCACTGGGCGTAAAGGACGCGTAGGCGGATTATCAAGTCTCTTGTGAAATCCCATGGCTTAACCATAGAACTGCTTGGGAAACTGATAATCTAGAGTGAGGGAGAGGCAGATGGAATTGGTGGTGTAGGGGTAAAATCCGTAGAGATCACCAGGAATACCCATTGCGAAGGCGATCTGCTGGAACTCAACTGACGCTAATGCGTGAAAGCGTGGGG	Bacteria;Proteobacteria;Epsilonproteobacteria;Campylobacterales;Campylobacteraceae;Campylobacter;uncultured organism	Campylobacter;Ambiguous_taxa|uncultured organism|uncultured bacterium|Campylobacter concisus UNSWCS|Campylobacter concisus	uncultured organism	99.5689655172414	3.12248e-117	100	0	0	0.15748031496063	20	0	0	0	0	0	0	0	0
CAAGCGTTACTCGGAATCACTGGGCGTAAAGGACGCGTAGGCGGATTATCAAGTCTCTTGTGAAATCCTATGGCTTAACCATAGAACTGCTTGGGAAACTGATAATCTAGAGTGAGGGAGAGGCAGATGGAATTGGTGGTGTAGGGGTAAAATCCGTAGAGATCACCAGGAATACCCATTGCGAAGGCGATCTGCTGGAACTCAACTGACGCTAATGCGTGAAAGAGTGGGG	Bacteria;Proteobacteria;Epsilonproteobacteria;Campylobacterales;Campylobacteraceae;Campylobacter;uncultured bacterium	Campylobacter;Ambiguous_taxa|uncultured organism|uncultured bacterium|Campylobacter concisus UNSWCS|Campylobacter concisus	uncultured bacterium	99.5689655172414	3.12248e-117	100	0	0	0.0236220472440945	3	0	0	0	0	0	0	0	0
CAAGCGTTACTCGGAATCACTGGGCGTAAAGGACGCGTAGGCGGATTATCAAGTCTCTTGTGAAATCCTATGGCTTAACCATAGAACTGCTTGGGAAACTGATAATCTAGAGTGAGGGAGAGGCAGATGGAATTGGTGGTGTAGGGGTAAAATCCGTAGAGATCACCAGGAATACCCATTGCGAAGGCGATCTGCTGGAACTCAACTGACGCTAATGCGTGAAAGCGTGGGG	Bacteria;Proteobacteria;Epsilonproteobacteria;Campylobacterales;Campylobacteraceae;Campylobacter;Unassigned	Campylobacter;Ambiguous_taxa|uncultured organism|uncultured bacterium|Campylobacter concisus UNSWCS|Campylobacter concisus	NA	100	6.71134e-119	100	0	0	3.28346456692913	112	0	0	20.3543307086614	623	0	0	0.110236220472441	14
CAAGCGTTACTCGGAATCACTGGGCGTAAAGGACGCGTAGGCGGATTATCAAGTCTCTTGTGAAATCCTATGGCTTAACCATAGAACTGCTTGGGAAACTGATAATCTAGAGTGAGGGAGAGGCAGATGGAATTGGTGGTGTAGGGGTAAAATCCGTAGATATCACCAAGAATACCCATTGCGAAGGCGATCTGCTGGAACTCAACTGACGCTAAGGCGCGAAAGCGTGGGG	Bacteria;Proteobacteria;Epsilonproteobacteria;Campylobacterales;Campylobacteraceae;Campylobacter;Campylobacter mucosalis	Campylobacter mucosalis|Campylobacter mucosalis-like bacterium|Campylobacter;Ambiguous_taxa|Campylobacter sp. canine oral taxon 283|uncultured bacterium	Campylobacter mucosalis	98.7068965517241	6.75899e-114	100	0	0	0.062992125984252	8	0	0	0	0	0	0	0	0
CAAGCGTTACTCGGAATCACTGGGCGTAAAGGACGCGTAGGCGGATTATCAAGTCTCTTGTGAAATCCTATGGCTTAACCATAGAACTGCTTGGGAAACTGATAATCTAGAGTGAGGGATAGGCAGATGGAATTGGTGGTGTAGGGGTAAAATCCGTAGAGATCACCAGGAATACCCATTGCGAAGGCGATCTGCTGGAACTCAACTGACGCTAATGCGTGAAAGCGTGGGG	Bacteria;Proteobacteria;Epsilonproteobacteria;Campylobacterales;Campylobacteraceae;Campylobacter;uncultured bacterium	Campylobacter;Ambiguous_taxa|uncultured organism|uncultured bacterium|Campylobacter concisus UNSWCS|Campylobacter concisus	uncultured bacterium	99.5689655172414	3.12248e-117	100	0	0	0	0	0	0	0.330708661417323	42	0	0	0	0
CAAGCGTTACTCGGAATCACTGGGCGTAAAGGACGCGTAGGCGGATTATCAAGTCTCTTGTGAAATCCTATGGCTTAACCATAGAACTGCTTGGGAAACTGGTAATCTAGAGTGAGGGAGAGGCAGATGGAATTGGTGGTGTAGGGGTAAAATCCGTAGAGATCACCAGGAATACCCATTGCGAAGGCGATCTGCTGGAACTCAACTGACGCTAATGCGTGAAAGCGTGGGG	Bacteria;Proteobacteria;Epsilonproteobacteria;Campylobacterales;Campylobacteraceae;Campylobacter;uncultured bacterium	uncultured bacterium|uncultured organism|Campylobacter concisus|Campylobacter;Ambiguous_taxa	uncultured bacterium	100	6.71134e-119	100	0	0	1.93700787401575	64	0	0	4.54330708661417	191	0	0	0.0708661417322835	9
CAAGCGTTACTCGGAATCACTGGGCGTAAAGGACGCGTAGGCGGATTATCAAGTCTCTTGTGAAATCTAACGGCTCAACCGTTAAACTGCTTGGGAAACTGATAATCTAGAGTAAGGGAGAGGCAGATGGAATTCTTGGTGTAGGGGTAAAATCCGTAGAGATCAAGAAGAATACCCATTGCGAAAGCGATCTGCTGGAACTTAACTGACGCTAATGCGTGAAAGCGTGGGG	Bacteria;Proteobacteria;Epsilonproteobacteria;Campylobacterales;Campylobacteraceae;Campylobacter;uncultured bacterium	uncultured bacterium|Campylobacter;Ambiguous_taxa|Campylobacter rectus|uncultured organism	uncultured bacterium	99.5689655172414	3.12248e-117	100	0	0	0.15748031496063	20	0	0	0	0	0	0	0	0
CAAGCGTTACTCGGAATCACTGGGCGTAAAGGACGCGTAGGCGGATTATCAAGTCTCTTGTGAAATCTAACGGCTCAACCGTTAAACTGCTTGGGAAACTGATAATCTAGAGTAAGGGAGAGGCAGATGGAATTCTTGGTGTAGGGGTAAAATCCGTAGATATCAAGAAGAATACCTATTGCGAAGGCGATCTGCTGGAACTTAACTGACGCTAATGCGTGAAAGCGTGGGG	Bacteria;Proteobacteria;Epsilonproteobacteria;Campylobacterales;Campylobacteraceae;Campylobacter;uncultured bacterium	Campylobacter;Ambiguous_taxa|uncultured Treponema sp.	NA	100	6.71134e-119	100	0	0	1.15748031496063	50	0	0	13.3858267716535	1002	0	0	0.0866141732283465	6
CAAGCGTTACTCGGAATCACTGGGCGTAAAGGACGCGTAGGCGGATTATCAAGTCTCTTGTGAAATCTAACGGCTTAACCGTTAAACTGCTTGAGAAACTGATAATCTAGAGTAAGGGAGAGGCAGATGGAATTCTTGGTGTAGGGGTAAAATCCGTAGAGATCAAGAAGAATACCCATTGCGAAAGCGATCTGCTGGAACTTAACTGACGCTAATGCGTGAAAGCGTGGGG	Bacteria;Proteobacteria;Epsilonproteobacteria;Campylobacterales;Campylobacteraceae;Campylobacter;Campylobacter rectus	uncultured bacterium	NA	100	6.71134e-119	100	0	0	0.141732283464567	18	0	0	0.118110236220472	15	0	0	0	0
CAAGCGTTACTCGGAATCACTGGGCGTAAAGGACGCGTAGGCGGATTATCAAGTCTCTTGTGAAATCTAACGGCTTAACCGTTAAACTGCTTGGGAAACTGATAATCTAGAGTAAGGAAGAGGCAGATGGAATTCTTGGTGTAGGGGTAAAATCCGTAGAGATCAAGAAGAATACCCATTGCGAAAGCGATCTGCTGGAACTTAACTGACGCTAATGCGTGAAAGCGTGGGG	Bacteria;Proteobacteria;Epsilonproteobacteria;Campylobacterales;Campylobacteraceae;Campylobacter;Campylobacter rectus	uncultured bacterium|Campylobacter;Ambiguous_taxa|Campylobacter rectus|uncultured organism	Campylobacter rectus	99.5689655172414	3.12248e-117	100	0	0	0.047244094488189	6	0	0	0.204724409448819	26	0	0	0	0
CAAGCGTTACTCGGAATCACTGGGCGTAAAGGACGCGTAGGCGGATTATCAAGTCTCTTGTGAAATCTAACGGCTTAACCGTTAAACTGCTTGGGAAACTGATAATCTAGAGTAAGGGAGAGGCAGATGGAATTCTTGGTGTAGGGGTAAAATCCGTAGAGATCAAGAAGAATACCCATTGCGAAAGCGATCTGCTGGAACTTAACTGACGCTAATGCGTGAAAGCGTGGGG	Bacteria;Proteobacteria;Epsilonproteobacteria;Campylobacterales;Campylobacteraceae;Campylobacter;uncultured bacterium	uncultured bacterium|Campylobacter;Ambiguous_taxa|Campylobacter rectus|uncultured organism	uncultured bacterium	100	6.71134e-119	100	0	0	4.82677165354331	93	0	0	28.8976377952756	937	0	0	0.291338582677165	16
CAAGCGTTACTCGGAATCACTGGGCGTAAAGGACGCGTAGGCGGATTATCAAGTCTCTTGTGAAATCTAACGGCTTAACCGTTAAACTGCTTGGGAAACTGATAATCTAGAGTAAGGGAGAGGCAGATGGAATTCTTGGTGTAGGGGTAAAATCCGTAGAGATCAAGAAGAATACCTATTGCGAAAGCGATCTGCTGGAACTTAACTGACGCTAATGCGTGAAAGCGTGGGG	Bacteria;Proteobacteria;Epsilonproteobacteria;Campylobacterales;Campylobacteraceae;Campylobacter;uncultured bacterium	uncultured bacterium|Campylobacter;Ambiguous_taxa|Campylobacter rectus|uncultured organism	uncultured bacterium	99.5689655172414	3.12248e-117	100	0	0	0	0	0	0	0.110236220472441	14	0	0	0.015748031496063	2
CAAGCGTTACTCGGAATCACTGGGCGTAAAGGACGCGTAGGCGGATTATCAAGTCTCTTGTGAAATCTAACGGCTTAACCGTTAAACTGCTTGGGAAACTGATAATCTAGAGTAAGGGAGAGGCAGATGGAATTCTTGGTGTAGGGGTAAAATCCGTAGATATCAAGAAGAATACCTATTGCGAAGGCGATCTGCTGGAACTTAACTGACGCTAATGCGTGAAAGCGTGGGG	Bacteria;Proteobacteria;Epsilonproteobacteria;Campylobacterales;Campylobacteraceae;Campylobacter;uncultured bacterium	uncultured bacterium|Campylobacter;Ambiguous_taxa|uncultured organism|Campylobacter gracilis|Campylobacter sp. oral clone OH5A	uncultured bacterium	100	6.71134e-119	100	0	0	4.36220472440945	325	0	0	6.77952755905512	396	0	0	0	0
CAAGCGTTACTCGGAATCACTGGGCGTAAAGGACGCGTAGGCGGATTATCAAGTCTCTTGTGAAATCTAACGGCTTAACCGTTAAACTGCTTGGGAAACTGATAGTCTAGAGTAAGGGAGAGGCAGATGGAATTCTTGGTGTAGGGGTAAAATCCGTAGAGATCAAGAAGAATACCCATTGCGAAAGCGATCTGCTGGAACTTAACTGACGCTAATGCGTGAAAGCGTGGGG	Bacteria;Proteobacteria;Epsilonproteobacteria;Campylobacterales;Campylobacteraceae;Campylobacter;Campylobacter rectus	Campylobacter showae	NA	100	6.71134e-119	100	0	0	0	0	0	0	1.10236220472441	114	0	0	0.141732283464567	18
CAAGCGTTACTCGGAATCACTGGGCGTAAAGGACGCGTAGGCGGATTATCAAGTCTTGAGTGAAATCTAACGGCTTAACCGTTAAACTGCTTGGGAAACTGATAATCTAGAGTAAGGGAGAGGCAGATGGAATTCTTGGTGTAGGGGTAAAATCCGTAGAGATCAAGAAGAATACCCATTGCGAAGGCGATCTGCTGGAACTTAACTGACGCTAATGCGTGAAAGCGTGGGG	Bacteria;Proteobacteria;Epsilonproteobacteria;Campylobacterales;Campylobacteraceae;Campylobacter;Unassigned	Campylobacter sp. feline oral taxon 100|Campylobacter;Ambiguous_taxa	NA	100	6.71134e-119	100	0	0	0.0551181102362205	7	0	0	1.30708661417323	166	0	0	0	0
CAAGCGTTACTCGGAATCACTGGGCGTAAAGGACGCGTAGGCGGATTATCAAGTCTTTTGTGAAATCTAGTGGCTTAACCACTAAACTGCTTAGGAAACTGATAGTCTAGAGTAGGGGAGAGGTAGATGGAATTCTTGGTGTAGGGGTAAAATCCGTAGAGATCAAGAAGAATACCCATTGCGAAAGCGATCTGCTGGAACCTAACTGACGCTGAGGCGTGAAAGCGTGGGT	Bacteria;Proteobacteria;Epsilonproteobacteria;Campylobacterales;Campylobacteraceae;Campylobacter;Campylobacter ureolyticus	Campylobacter;Ambiguous_taxa	NA	100	6.71134e-119	100	0	0	7.71653543307087	553	0	0	29.244094488189	732	0	0	5.4251968503937	260
CAAGCGTTACTCGGAATCACTGGGCGTAAAGGACGCGTAGGCGGATTGTCAAGTCTCTTGTGAAATCTAACGGCTTAACCGTTAAACTGCTTGGGAAACTGATAATCTAGAGTAAGGGAGAGGCAGATGGAATTCTTGGTGTAGGGGTAAAATCCGTAGAGATCAAGAAGAATACCCATTGCGAAAGCGATCTGCTGGAACTTAACTGACGCTAATGCGTGAAAGCGTGGGG	Bacteria;Proteobacteria;Epsilonproteobacteria;Campylobacterales;Campylobacteraceae;Campylobacter;Campylobacter rectus	uncultured bacterium|Campylobacter;Ambiguous_taxa|Campylobacter rectus|uncultured organism	Campylobacter rectus	99.5689655172414	3.12248e-117	100	0	0	0.196850393700787	25	0	0	0.0866141732283465	11	0	0	0	0
CAAGCGTTACTCGGAATCACTGGGCGTAAAGGGCGCGTAGGCGGATAGATAAGTCTCTTGTGAAATCTAATGGCTTAACCATTAAACTGCTTGGGAAACTATCTATCTAGAGTAGGGGAGAGGCAGATGGAATTCTTGGTGTAGGGGTAAAATCCGTAGAGATCAAGAAGAATACCCATTGCGAAAGCGATCTGCTAGAACCTAACTGACGCTAATGCGCGAAAGCGTGGGG	Bacteria;Proteobacteria;Epsilonproteobacteria;Campylobacterales;Campylobacteraceae;Campylobacter;uncultured bacterium	Campylobacter faecalis	NA	99.5689655172414	3.12248e-117	100	0	0	0.0393700787401575	5	0	0	0	0	0	0	0	0
CAAGCGTTACTCGGAATCACTGGGCGTAAAGGGCGCGTAGGCGGATTATCAAGTCTCTTGTGAAATCTAATGGCTTAACCATTAAACTGCTTGGGAAACTGATAGTCTAGAGTGAGGGAGAGGCAGATGGAATTGGTGGTGTAGGGGTAAAATCCGTAGATATCACCAAGAATACCCATTGCGAAGGCGATCTGCTGGAACTCAACTGACGCTAAGGCGCGAAAGCGTGGGG	Bacteria;Proteobacteria;Epsilonproteobacteria;Campylobacterales;Campylobacteraceae;Campylobacter;Unassigned	Campylobacter;Ambiguous_taxa|Campylobacter jejuni|uncultured bacterium|Campylobacter sp. EQ1|Campylobacter upsaliensis	NA	100	6.71134e-119	100	0	0	6.81889763779528	826	0	0	3.85826771653543	335	0	0	0.299212598425197	38
CAAGCGTTACTCGGAATCACTGGGCGTAAAGGGCGCGTAGGCGGGTTATCAAGTCTCTTGTGAAATCTAATGGCTTAACCATTAAACTGCTTGGGAAACTGATAGTCTAGAGTGAGGGAGAGGCAGATGGAATTGGTGGTGTAGGGGTAAAATCCGTAGATATCACCAAGAATACCCATTGCAAAGGCGATCTGCTGGAACTCAACTGACGCTAAGGCGCGAAAGCGTGGGG	Bacteria;Proteobacteria;Epsilonproteobacteria;Campylobacterales;Campylobacteraceae;Campylobacter;Unassigned	Campylobacter;Ambiguous_taxa|Campylobacter jejuni|uncultured bacterium|Campylobacter sp. EQ1|Campylobacter upsaliensis	NA	99.1379310344828	1.45275e-115	100	0	0	0.196850393700787	25	0	0	0.94488188976378	120	0	0	0.031496062992126	4
CAAGCGTTACTCGGAATCACTGGGCGTAAAGGGTGCGTAGGTGGATTATCAAGTCTCTTGTGAAATCTAATAGCTTAACTATTAAATTGCTTGGGAAACTGATAGTCTAGAGTAGGGGAGAGGCAGATGGAACTCTTGGTGTAGGAGTAAAATCCGTAGATATCAAGAAGAATACCTATTGCGAAAGCGATCTGCTAGAACCTAACTGACACTGATGCACGAAAGCGTGGGG	Bacteria;Proteobacteria;Epsilonproteobacteria;Campylobacterales;Campylobacteraceae;Campylobacter;Unassigned	Campylobacter hominis|Campylobacter;Ambiguous_taxa	NA	100	6.71134e-119	100	0	0	0	0	0	0	0.346456692913386	40	0	0	1.8740157480315	98
CAAGCGTTACTCGGAATCACTGGGCGTAAAGGGTGCGTAGGTGGATTATCAAGTCTCTTGTGAAATCTAATAGCTTAACTATTAAATTGCTTGGGAAACTGATAGTCTAGAGTAGGGGAGAGGCAGATGGAACTCTTGGTGTAGGAGTAAAATCCGTAGATATCAAGAAGAATACCTATTGCGAAAGCGATTTGCTAGAACCTAACTGACACTGATGCACGAAAGCGTGGGG	Bacteria;Proteobacteria;Epsilonproteobacteria;Campylobacterales;Campylobacteraceae;Campylobacter;Unassigned	Campylobacter hominis|Campylobacter;Ambiguous_taxa	NA	99.5689655172414	3.12248e-117	100	0	0	0	0	0	0	0	0	0	0	0.031496062992126	4
CAAGCGTTACTCGGAATTACTAGGCGTAAAGCGCACGTAGGCGGAAATTTAAGTCTGTTGTGTAATCTCTGGGCTCAACCCAGAAACTGCAACGGAAACTGGGTTTCTTGAGTGAGGCAGAGGAAGACGGAATTCCTGGTGTAGCAGTGAAATGCGTAGATATCAGGAGGAACACCGGTGGCGAAGGCGGTCTTCTGGGCCTTTACTGACGCTAAAGTACGAAAGCTAGGGG	Bacteria;Elusimicrobia;Elusimicrobia;Elusimicrobiales;Elusimicrobiaceae;Elusimicrobium;uncultured bacterium	uncultured bacterium	uncultured bacterium	99.1379310344828	1.45275e-115	100	0	0	0.511811023622047	65	0	0	0.763779527559055	97	0	0	3.92125984251969	498
CAAGCGTTACTCGGAATTACTAGGCGTAAAGCGCGCGTAGGCGGGATGTTAAGTCTGTTGTGTAATCTCTGGGCTCAACCCAGAAACTGCAACGGAAACTGGCGTTCTTGAGTGAGGCAGAGGAAATCGGAATTCCTAGTGTAGCAGTGAAATGCGTAGATATTAGGAGGAACACCGGTGGCGAAGGCGGATTTCTGGGCCTTTACTGACGCTAAAGTGCGAAAGCTAGGGG	Bacteria;Elusimicrobia;Elusimicrobia;Elusimicrobiales;Elusimicrobiaceae;Elusimicrobium;uncultured bacterium	uncultured bacterium	uncultured bacterium	100	6.71134e-119	100	0	0	0.748031496062992	95	0	0	1.47244094488189	187	0	0	20.9606299212598	2662
CAAGCGTTACTCGGAATTACTCGGCGTAAAGCGCGCGTAGGCGGGATGTTAAGTCTGTTGTGTAATCTCTGGGCTCAACCCAGAAACTGCAACGGAAACTGGCGTTCTTGAGTGAGGCAGAGGAAATCGGAATTCCTAGTGTAGCAGTGAAATGCGTAGATATTAGGAGGAACACCGGTGGCGAAGGCGGATTTCTGGGCCTTTACTGACGCTAAAGTGCGAAAGCTAGGGG	Bacteria;Elusimicrobia;Elusimicrobia;Elusimicrobiales;Elusimicrobiaceae;Elusimicrobium;uncultured bacterium	uncultured bacterium	uncultured bacterium	99.5689655172414	3.12248e-117	100	0	0	0	0	0	0	0	0	0	0	1.51968503937008	193
CAAGCGTTACTCGGAATTACTGGGCGTAAAGCGTGCGTAGGTGGTCGTTTAAGTCCGTTGTGAAAGCCCTGGGCTCAACCTGGGAACTGCAGTGGATACTGGACGACTAGAGTGTGGTAGAGGGTAGCGGAATTCCTGGTGTAGCAGTGAAATGCGTAGAGATCAGGAGGAACATCCATGGCGAAGGCAGCTACCTGGACCAACACTGACACTGAGGCACGAAAGCGTGGGG	Bacteria;Proteobacteria;Gammaproteobacteria;Xanthomonadales;Xanthomonadaceae;Stenotrophomonas;uncultured bacterium	Stenotrophomonas sp. AD-4|uncultured bacterium|Stenotrophomonas maltophilia|uncultured gamma proteobacterium|Stenotrophomonas;Ambiguous_taxa|gamma proteobacterium B9|Stenotrophomonas sp. Y1|Brugia timori|Stenotrophomonas sp. 2130|Stenotrophomonas sp. JDG126|uncultured Stenotrophomonas sp.|[Pseudomonas] geniculata|Stenotrophomonas sp. JA139|gamma proteobacterium B3	uncultured bacterium	100	6.71134e-119	100	0	0	0.133858267716535	17	0	0	0	0	0	0	0.031496062992126	4
CAAGCGTTACTCGGAATTACTGGGCGTAAAGCGTGCGTAGGTGGTCGTTTAAGTCCGTTGTGAAAGCCCTGGGCTCAACCTGGGAACTGCAGTGGATACTGGGCGACTAGAATGTGGTAGAGGGTAGCGGAATTCCTGGTGTAGCAGTGAAATGCGTAGAGATCAGGAGGAACATCCATGGCGAAGGCAGCTACCTGGACCAACATTGACACTGAGGCACGAAAGCGTGGGG	Bacteria;Proteobacteria;Gammaproteobacteria;Xanthomonadales;Xanthomonadaceae;Stenotrophomonas;Stenotrophomonas maltophilia	Stenotrophomonas;Ambiguous_taxa|Pseudomonas hibiscicola|uncultured bacterium|Stenotrophomonas sp. SW82|Xanthomonas sp. GS|Stenotrophomonas maltophilia|Stenotrophomonas sp. EGY-SCB4|Stenotrophomonas sp. WXGRA3|Xanthomonas sp. kmd_530|Stenotrophomonas sp. I_34-G5PA8B2|Stenotrophomonas sp. PMIK-2|Stenotrophomonas sp. CRRI7|Xanthomonas sp. JAPE1|Stenotrophomonas sp. XBGRA2|Pseudomonas sp. SG-08|Steno…	Stenotrophomonas maltophilia	100	6.71134e-119	100	0	0	0	0	0	0	0.0393700787401575	5	0	0	0	0
CAAGCGTTACTCGGAATTACTGGGCGTAAAGCGTGCGTAGGTGGTGGTTTAAGTCTGTTGTGAAAGCCCTGGGCTCAACCTGGGAATTGCAGTGGATACTGGGTCACTAGAGTGTGGTAGAGGGTAGCGGAATTCCCGGTGTAGCAGTGAAATGCGTAGAGATCGGGAGGAACATCCGTGGCGAAGGCGGCTACCTGGACCAACACTGACACTGAGGCACGAAAGCGTGGGG	Bacteria;Proteobacteria;Gammaproteobacteria;Xanthomonadales;Xanthomonadaceae;Unassigned;Unassigned	Xanthomonas campestris|uncultured bacterium|Xanthomonas campestris pv. campestris|Xanthomonas gardneri|Xanthomonas arboricola pv. pruni|Xanthomonas arboricola pv. poinsettiicola|Xanthomonas axonopodis|NA;Ambiguous_taxa|Xanthomonas pisi|Xanthomonas citri	NA	100	6.71134e-119	100	0	0	0	0	0	0	0.031496062992126	4	0	0	0	0
CAAGCGTTACTCGGAATTACTGGGCGTAAAGCGTGCGTAGGTGGTTATTTAAGTCCGTTGTGAAAGCCCTGGGCTCAACCTGGGAACTGCAGTGGATACTGGATGACTAGAATGTGGTAGAGGGTAGCGGAATTCCTGGTGTAGCAGTGAAATGCGTAGAGATCAGGAGGAACATCCATGGCGAAGGCAGCTACCTGGACCAACATTGACACTGAGGCACGAAAGCGTGGGG	Bacteria;Proteobacteria;Gammaproteobacteria;Xanthomonadales;Xanthomonadaceae;Stenotrophomonas;uncultured bacterium	Stenotrophomonas sp. CV83|Stenotrophomonas sp. D6|uncultured organism|Stenotrophomonas;Ambiguous_taxa|Pseudomonas sp. 3JW1|Stenotrophomonas sp. 2TP1A|uncultured bacterium|uncultured alpha proteobacterium|uncultured Stenotrophomonas bacterium|Pseudomonas sp. JY-2|Stenotrophomonas maltophilia|uncultured Stenotrophomonas sp.|Stenotrophomonas sp. S17(2014)|Stenotrophomonas sp. AHL 1|uncultured gamma …	uncultured bacterium	100	6.71134e-119	100	0	0	0.015748031496063	2	0	0	0	0	0	0	0	0
CAAGCGTTACTCGGAATTACTGGGCGTAAAGCGTGCGTAGGTGGTTGCTTAAGTCTGCTGTGAAAGCCCTGGGCTCAACCTGGGAATTGCAGTGGATACTGGGCGACTAGAGTAAGGTAGAGGATAGTGGAATTTCCGGTGTAGCAGTGAAATGCGTAGAGATCGGAAGGAACATCTGTGGCGAAGGCGACTATCTGGGCCATTACTGACACTGAGGCACGAAAGCGTGGGG	Bacteria;Proteobacteria;Gammaproteobacteria;Xanthomonadales;Xanthomonadaceae;Pseudoxanthomonas;uncultured Xanthomonadales bacterium	Pseudoxanthomonas;Ambiguous_taxa|Pseudoxanthomonas sp. L-s-28.1|uncultured bacterium	NA	100	6.71134e-119	100	0	0	0.0866141732283465	11	0	0	0.015748031496063	2	0	0	0	0
CAAGCGTTACTCGGATTTACTGGGCGTAAAGGGTCTGCAGGCGGCCACGTGTGTTGGGTGTGAAATCCCACGGCTTAACCGTGGAACTGCGCCCAAAACTACGTGGCTAGAGTCTCGGAGAGGGTAGTGGAATTCCAGGTGTAGCGGTGAAATGCGTAGATATCTGGAGGAACACCAACGGCGAAGGCAGCTACCTGGACGAGTACTGACGCTCATAGACGAAAGCGTGGGG	Bacteria;Verrucomicrobia;Opitutae;Puniceicoccales;Puniceicoccaceae;uncultured;Unassigned	uncultured soil bacterium	NA	99.1379310344828	1.45275e-115	100	0	0	0.062992125984252	8	0	0	0	0	0	0	0	0
CAAGCGTTATCCAGATTTACTGGGTGTAAAGGGAGCGCAGGCGGTGCGGCAAGTCTGATGTGAAAGCCCGGGGCTCAACCCCGGGACTGCATTGGAAACTGTCGTACTTGAGTATCGGAGAGGTAAGTGGAATTCCTAGTGTAGCGGTGAAATGCGTAGATATTAGGAGGAACACCAGTGGCGAAGGCGGCTTACTGGACGATAACTGACGCTGAGGCTCGAAAGCGTGGGG	Bacteria;Firmicutes;Clostridia;Clostridiales;Lachnospiraceae;Lachnospiraceae UCG-005;uncultured bacterium	uncultured bacterium|uncultured organism|Lachnospiraceae UCG-005;Ambiguous_taxa	uncultured bacterium	99.5689655172414	3.12248e-117	100	0	0	0	0	0	0	0.31496062992126	40	0	0	0	0
CAAGCGTTATCCAGATTTACTGGGTGTAAAGGGAGCGTAGACGGCATGGCAAGCCAGATGTGAAAACCCAGGGCTCAACCTTGGGATTGCATTTGGAACTGCCAGGCTGGAGTGCAGGAGAGGTAAGCGGAATTCCTAGTGTAGCGGTGAAATGCGTAGATATTAGGAGGAACACCAGTGGCGAAGGCGGCTTACTGGACTGTAACTGACGTTGAGGCTCGAAAGCGTGGGG	Bacteria;Firmicutes;Clostridia;Clostridiales;Lachnospiraceae;Eisenbergiella;uncultured organism	Eisenbergiella;Ambiguous_taxa|uncultured organism|uncultured bacterium|bacterium NLAE-zl-G423|uncultured Blautia sp.|bacterium NLAE-zl-H175|Lachnospiraceae bacterium AIP 541.12|bacterium NLAE-zl-H176|Clostridiaceae bacterium MS3	uncultured organism	99.5689655172414	3.12248e-117	100	0	0	0	0	0	0	0.165354330708661	21	0	0	0	0
CAAGCGTTATCCGAAATTACTGGGTGTAAAGGGAGCGCAGGCGGGATAGCAAGTCAGCTGTGAAAACTATGGGCTCAACCCATAAACTGCAGTTGAAACTGTTATTCTTGAGTGGAGTAGAGGCAAGCGGAATTCCGAGTGTAGCGGTGAAATGCGTAGATATTCGGAGGAACACCAGTGGCGAAGGCGGCTTGCTGGGCTCTAACTGACGCTGAGGCTCGAAAGTGTGGGG	Bacteria;Firmicutes;Clostridia;Clostridiales;Ruminococcaceae;[Eubacterium] coprostanoligenes group;uncultured bacterium	uncultured bacterium|uncultured organism|[Eubacterium] coprostanoligenes group;Ambiguous_taxa	uncultured bacterium	99.5689655172414	3.12248e-117	100	0	0	0	0	0	0	0	0	0	0	2.1496062992126	273
CAAGCGTTATCCGAAATTACTGGGTGTAAAGGGTGCGTAGGTGGTATGGCAAGTCAGAAGTGAAAACCCAGGGCTTAACTCTGGGACTGCTTTTGAAACTGTCAGACTGGAGTGCAGGAGAGGTAAGCGGAATTCCTAGTGTAGCGGTGAAATGCGTAGATATTAGGAGGAACATCAGTGGCGAAGGCGGCTTACTGGACTGAAACTGACACTGAGGCACGAAAGCGTGGGG	Bacteria;Firmicutes;Clostridia;Clostridiales;Lachnospiraceae;Anaerostipes;Unassigned	uncultured organism|uncultured bacterium|uncultured Firmicutes bacterium|Anaerostipes;Ambiguous_taxa|human gut metagenome|Anaerostipes hadrus	NA	99.5689655172414	3.12248e-117	100	0	0	0.409448818897638	52	0	0	0	0	0	0	0	0
CAAGCGTTATCCGAATTTACTGGGTGTAAAGGGAGCGCAGGCGGAAGGCTAAGTCTGATGTGAAAGCCCGGGGCTCAACCCCGGTACTGCATTGGAAACTGGTCATCTAGAGTGTCGGAGGGGTAAGTGGAATTCCTAGTGTAGCGGTGAAATGCGTAGATATTAGGAGGAACACCAGTGGCGAAGGCGGCTTACTGGACGATAACTGACGCTGAGGCTCGAAAGCGTGGGG	Bacteria;Firmicutes;Clostridia;Clostridiales;Lachnospiraceae;Roseburia;uncultured bacterium	uncultured organism|uncultured bacterium|Roseburia;Ambiguous_taxa|Dorea;Ambiguous_taxa|human gut metagenome|NA;Ambiguous_taxa|uncultured Roseburia sp.|Roseburia inulinivorans	uncultured bacterium	99.5689655172414	3.12248e-117	100	0	0	0.511811023622047	65	0	0	0	0	0	0	0	0
CAAGCGTTATCCGAATTTACTGGGTGTAAAGGGAGCGTAGACGGCGAGGCAAGTCTGATGTGAAAACCCGGGGCTCAACCCCGTGACTGCATTGGAAACTGTTTTGCTTGAGTGCCGGAGAGGTAAGCGGAATTCCTAGTGTAGCGGTGAAATGCGTAGATATTAGGAGGAACACCAGTGGCGAAGGCGGCTTACTGGACGGCAACTGACGTTGAGGCTCGAAAGCGTGGGG	Bacteria;Firmicutes;Clostridia;Clostridiales;Lachnospiraceae;uncultured;uncultured bacterium	uncultured bacterium|uncultured;Ambiguous_taxa	uncultured bacterium	99.5689655172414	3.12248e-117	100	0	0	0	0	0	0	0.417322834645669	53	0	0	0	0
CAAGCGTTATCCGAATTTACTGGGTGTAAAGGGTGCGTAGGTGGCAGTGCAAGTCAGATGTGAAAGGCCGGGGCTCAACCCCGGAGCTGCATTTGAAACTGCTCGGCTAGAGTACAGGAGAGGCAGGCGGAATTCCTAGTGTAGCGGTGAAATGCGTAGATATTAGGAGGAACACCAGTGGCGAAGGCGGCCTGCTGGACTGTTACTGACACTGAGGCACGAAAGCGTGGGG	Bacteria;Firmicutes;Clostridia;Clostridiales;Lachnospiraceae;[Eubacterium] hallii group;uncultured bacterium	uncultured bacterium|uncultured organism|uncultured Clostridiales bacterium|[Eubacterium] hallii group;Ambiguous_taxa|metagenome|[Eubacterium] hallii DSM 3353	uncultured bacterium	99.5689655172414	3.12248e-117	100	0	0	0	0	0	0	0	0	0	0	0.110236220472441	14
CAAGCGTTATCCGAATTTATTGGGCGTAAAGCGCGTCTAGGCGGCAAGGAAAGTCTGATGTGAAAATGCGGGGCTCAACTCCGTATTGCGTTGGAAACTGCCTTACTAGAGTACTGGAGAGGTAGGCGGAACTACAAGTGTAGAGGTGAAATTCGTAGATATTTGTAGGAATGCCGATGGGGAAGCCAGCCTACTGGACAGATACTGACGCTAAAGCGCGAAAGCGTGGGT	Bacteria;Fusobacteria;Fusobacteriia;Fusobacteriales;Fusobacteriaceae;Fusobacterium;Unassigned	uncultured Fusobacterium sp.|Fusobacterium equinum|Fusobacterium;Ambiguous_taxa	NA	99.5670995670996	1.11757e-116	100	0	0	0.881889763779528	112	0	0	0.748031496062992	95	0	0	0	0
CAAGCGTTATCCGAATTTATTGGGTGTAAAGGGTGTGTAGGCGGTTTACTAAGTTCAAGGTTTAATTCCGAAGCTTAACTTCGGTTCGCCTTGAAAACTGGTTTACTTGAGTATGGTAGAGGCAAGTGGAATTTCTAGTGTAGCGGTTAAATGCGTAGATATTAGAAGGAACACCAGTGGCGAAGGCGACTTGCTGGGCCATCACTGACGCTGAGGTACGAAAGCGTGGGG	Bacteria;Tenericutes;Mollicutes;Mollicutes RF9;uncultured bacterium;Unassigned;Unassigned	uncultured bacterium	uncultured bacterium	98.6899563318777	3.12931e-112	99.1341991341991	0	0	0	0	0	0	0.0078740157480315	1	0	0	0	0
CAAGCGTTATCCGGAATAACTGGGCGTAAAGGGTGCGCAGGTGGTTTAACAAGTTAGTGGTGAAAGGCATAGGCTCAACCAATGTAAGCCATTAAAACTGTTTAACTTGAGTGCAGGAGAGGAAAGTGGAATTCCTAGTGTAGCGGTGAAATGCGTAGATATTAGGAGGAATACCAGTGGCGAAGGCGACTTTCTGGACTGCAACTGACACTGAGGCACGAAAGCGTGGGG	Bacteria;Firmicutes;Clostridia;Clostridiales;Peptostreptococcaceae;Filifactor;uncultured bacterium	uncultured bacterium|Filifactor;Ambiguous_taxa	uncultured bacterium	100	2.40205e-118	100	0	0	1.19685039370079	44	0	0	10.8976377952756	788	0	0	5.00787401574803	356
CAAGCGTTATCCGGAATAACTGGGCGTAAAGGGTGCGTAGGCGGTAATGCAAGTTAGATGTGAAATACCCGGGCTTAACCCGGGAACTGCATCTAAAACTGTATAACTTGAGTGCAGGAGAGGAAAGTGGAATTCCTAGTGTAGCGGTGGAATGCGTAGATATTAGGAGGAACACCAGAGGCGAAGGCGGCTTTCTGGACTGTAACTGACGCTGAGGCACGAAAGCATGGGG	Bacteria;Firmicutes;Clostridia;Clostridiales;Christensenellaceae;uncultured;uncultured bacterium	uncultured bacterium	uncultured bacterium	93.0735930735931	1.16348e-91	99.5689655172414	0	0	0.078740157480315	10	0	0	0.031496062992126	4	0	0	0.204724409448819	14
CAAGCGTTATCCGGAATCATTGGGCGTAAAGAGGGAGCAGGCGGACGCGAAGGTCCGTAGTAAAAGCCCGAAGCTAAACTTCGGGCGGCTATGGAAACCGCGCGCCTGGAGTGCGGAAGAGGATCGCGGAATTCCATGTGTAGCGGTGAAATGCGTAGATATATGGAGGAACACCGGTGGCGAAGGCGGCGGTCTGGTCCGGCACTGACGCTCATTCCCGAAAGCGTGGGG	Bacteria;Firmicutes;Erysipelotrichia;Erysipelotrichales;Erysipelotrichaceae;Catenibacterium;uncultured bacterium	Eggerthia catenaformis|Eggerthia;Ambiguous_taxa	NA	100	2.40205e-118	100	0	0	0.0393700787401575	5	0	0	0.0236220472440945	3	0	0	0	0
CAAGCGTTATCCGGAATCATTGGGCGTAAAGAGTGAGCAGGCGGTCCGGGAAGTCCGCGGTGAAATGCGGGGGCTCAACCCCCGCAGGCCGCGGATACTTCCGGTCTGGGGTGCGGGAGAGGCGGACGGAACTCCGCGTGTAGCGGTGAAATGCACTGATACGCGGAAGAACACCGGTGGCGAAGGCGGTCCGCCAGACCGATACCGACGCTCAGTCACGAAAGCGTGGGG	Bacteria;Firmicutes;Erysipelotrichia;Erysipelotrichales;Erysipelotrichaceae;Asteroleplasma;uncultured bacterium	uncultured bacterium	uncultured bacterium	100	2.40205e-118	100	0	0	6	488	0	0	6.07874015748031	555	0	0	9.76377952755906	646
CAAGCGTTATCCGGAATCATTGGGCGTAAAGCGCGCGTAGGCGGCTTGTTAAGCAGGAATTTAAATCTTAGGGCTCAACCTTAAGTCGGTTCCTGAACTGGCAGGCTCGAGTGCGGTAGAGGAAGGTGGAATTCCCAGTGTAGCGGTGAAATGCGCAGATATTGGGAAGAACACCGATGGCGAAGGCAGCCTTCTGGGCCGCAACTGACGTTGATGCTCGAAAGTGCGGGT	Bacteria;Actinobacteria;Coriobacteriia;Coriobacteriales;Coriobacteriaceae;uncultured;uncultured organism	uncultured;Ambiguous_taxa|uncultured bacterium	NA	98.2142857142857	8.76242e-108	96.969696969697	0	0	0	0	0	0	0	0	0	0	0.031496062992126	4
CAAGCGTTATCCGGAATCATTGGGCGTAAAGCGCGCGTAGGCGGCTTGTTAAGCAGGAATTTAAATCTTAGGGCTCAACCTTAAGTCGGTTCCTGAACTGGCAGGCTCGAGTGCGGTAGAGGAAGGTGGAATTCCCAGTGTAGCGGTGAAATGCGCAGATATTGGGAAGAACACCGATGGCGAAGGCAGCCTTCTGGGCCGCCACTGACGCTGAGGCGCGAAAGCTAGGGG	Bacteria;Actinobacteria;Coriobacteriia;Coriobacteriales;Coriobacteriaceae;uncultured;uncultured bacterium	uncultured;Ambiguous_taxa|uncultured bacterium	uncultured bacterium	100	2.40205e-118	100	0	0	1.58267716535433	115	0	0	1.04724409448819	46	0	0	1.66141732283465	41
CAAGCGTTATCCGGAATCATTGGGCGTAAAGGGTGCGTAGGTGGCACGATAAGTCTGAAGTAAAAGGCAACAGCTCAACTGTTGTATGCTTTGGAAACTGTCGAGCTAGAGTGCAGAAGAGGGCGATGGAATTCCATGTGTAGCGGTAAAATGCGTAGATATATGGAGGAACACCAGTGGCGAAGGCGGTCGCCTGGTCTGTAACTGACACTGATGCACGAAAGCGTGGGG	Bacteria;Firmicutes;Erysipelotrichia;Erysipelotrichales;Erysipelotrichaceae;Faecalitalea;Unassigned	uncultured bacterium|uncultured organism|Faecalitalea;Ambiguous_taxa	NA	100	2.40205e-118	100	0	0	6.59842519685039	364	0	0	3.99212598425197	201	0	0	2.23622047244094	115
CAAGCGTTATCCGGAATCATTGGGCGTAAAGGGTGCGTAGGTGGCGGATTAAGTCCGTAGTAAAAGGCATTGGCTCAACCAATGTAAGCTATGGAAACTGGTCGGCTGGAGTGCAGAAGAGGGCGATGGAATTCCATGTGTAGCGGTAAAATGCGTAGATATATGGAGGAACACCAGTGGCGAAGGCGGTCGCCTGGTCTGCAACTGACACTGAGGCACGAAAGCGTGGGG	Bacteria;Firmicutes;Erysipelotrichia;Erysipelotrichales;Erysipelotrichaceae;Incertae Sedis;Unassigned	uncultured bacterium	NA	100	2.40205e-118	100	0	0	0	0	0	0	0.0551181102362205	7	0	0	0.188976377952756	16
CAAGCGTTATCCGGAATCATTGGGCGTAAAGGGTGCGTAGGTGGCGTACTAAGTCTGTAGTAAAAGGCAATGGCTCAACCATTGTAAGCTATGGAAACTGGTATGCTGGAGTGCAGAAGAGGGCGATGGAATTCCATGTGTAGCGGTAAAATGCGTAGATATATGGAGGAACACCAGTGGCGAAGGCGGTCGCCTGGTCTGTAACTGACACTGAGGCACGAAAGCGTGGGG	Bacteria;Firmicutes;Erysipelotrichia;Erysipelotrichales;Erysipelotrichaceae;Incertae Sedis;Unassigned	Incertae Sedis;Ambiguous_taxa|uncultured bacterium|unidentified|bacterium NLAE-zl-G205|Clostridium aff. innocuum CM970|bacterium NLAE-zl-G424|bacterium NLAE-zl-H425|[Clostridium] innocuum|bacterium NLAE-zl-C373|bacterium NLAE-zl-C319|bacterium NLAE-zl-G217|bacterium NLAE-zl-C361|bacterium NLAE-zl-C311|bacterium NLAE-zl-C335	NA	100	2.40205e-118	100	0	0	9.77952755905512	295	0	0	17.8346456692913	665	0	0	4.13385826771654	112
CAAGCGTTATCCGGAATGACTGGGCGTAAAGGGTGCGTAGGCGGCATGACAAGTTGGCAGCGTAATGCCGGGGCTTAACTCCGGAACTACTGCCAAAACTGACAGGCTGGAGTGCGGCAGGGGTATGTGGAATTCCTAGTGTAGCGGTGGAATGCGTAGATATTAGGAGGAACACCGGTGGCGAAAGCGACATACTGGGCCGTAACTGACGCTGAGGCACGAAAGCGTGGGG	Bacteria;Firmicutes;Clostridia;Clostridiales;Clostridiales vadinBB60 group;uncultured bacterium;Unassigned	uncultured bacterium	uncultured bacterium	96.551724137931	1.47345e-105	100	0	0	0	0	0	0	0	0	0	0	0.0236220472440945	3
CAAGCGTTATCCGGAATGACTGGGCGTAAAGGGTGCGTAGGCGGCATGTCAAGTTGGCAGCGTAATGCCGGGGCTTAACTCCGGAACTACTGCCAAAACTGACAGGCTGGAGTGCGGCAGGGGTATGTGGAATTCCTAGTGTAGCGGTGGAATGCGTAGATATTAGGAGGAACACCGGTGGCGAAAGCGACATACTGGGCCGTAACTGACACTGAGGCACGAAAGCGTGGGG	Bacteria;Firmicutes;Clostridia;Clostridiales;Clostridiales vadinBB60 group;uncultured bacterium;Unassigned	uncultured bacterium	uncultured bacterium	96.1206896551724	6.8553e-104	100	0	0	0	0	0	0	0	0	0	0	0.0078740157480315	1
CAAGCGTTATCCGGAATGACTGGGCGTAAAGGGTGCGTAGGCGGCATGTCAAGTTGGCAGCGTAATGCCGGGGCTTAACTCCGGAACTACTGCCAAAACTGACAGGCTGGAGTGCGGCAGGGGTATGTGGAATTCCTAGTGTAGCGGTGGAATGCGTAGATATTAGGAGGAACACCGGTGGCGAAAGCGACATACTGGGCCGTAACTGACGCTGAGGCACGAAAGCGTGGGG	Bacteria;Firmicutes;Clostridia;Clostridiales;Clostridiales vadinBB60 group;uncultured bacterium;Unassigned	uncultured bacterium	uncultured bacterium	96.551724137931	1.47345e-105	100	0	0	0	0	0	0	0.149606299212598	14	0	0	0	0
CAAGCGTTATCCGGAATGACTGGGCGTAAAGGGTGCGTAGGCGGCATGTCAAGTTGGCAGCGTAATGCCGGGGCTTAACTCCGGAACTACTGCCAAAACTGGCAGGCTGGAGTGCGGCAGGGGTATGTGGAATTCCTAGTGTAGCGGTGGAATGCGTAGATATTAGGAGGAACACCGGTGGCGAAAGCGACATACTGGGCCGTAACTGACGCTGAGGCACGAAAGCGTGGGG	Bacteria;Firmicutes;Clostridia;Clostridiales;Clostridiales vadinBB60 group;uncultured bacterium;Unassigned	uncultured bacterium	uncultured bacterium	96.9827586206897	3.16698e-107	100	0	0	0	0	0	0	0	0	0	0	0.118110236220472	15
CAAGCGTTATCCGGAATGACTGGGCGTAAAGGGTGCGTAGGCGGCATGTCAAGTTGGCAGCGTAATTCCGGGGCTTAACTCCGGAACTACTGCCAAAACTGGCGAGCTGGAGTGCGGCAGGGGTATGTGGAATTCCTAGTGTAGCGGTGGAATGCGTAGATATTAGGAGGAACACCGGTGGCGAAAGCGACATACTGGGCCGTAACTGACGCTGAGGCACGAAAGCGTGGGG	Bacteria;Firmicutes;Clostridia;Clostridiales;Clostridiales vadinBB60 group;uncultured bacterium;Unassigned	uncultured bacterium	uncultured bacterium	96.551724137931	1.47345e-105	100	0	0	0.0393700787401575	5	0	0	0.21259842519685	10	0	0	1.10236220472441	82
CAAGCGTTATCCGGAATGACTGGGCGTAAAGGGTGCGTAGGCGGCATGTCAAGTTGGCAGCGTAATTCCGTGGCTTAACTGCGGAACTACTGCCAAAACTGGCAGGCTAGAGTGCGGCAGGGGTATGTGGAATTCCTAGTGTAGCGGTGGAATGCGTAGATATTAGGAGGAACACCGGTGGCGAAAGCGACATACTGGGCCGTAACTGACGCTGAGGCACGAAAGCGTGGGG	Bacteria;Firmicutes;Clostridia;Clostridiales;Clostridiales vadinBB60 group;uncultured bacterium;Unassigned	uncultured bacterium	uncultured bacterium	96.551724137931	1.47345e-105	100	0	0	0.102362204724409	13	0	0	0	0	0	0	0.700787401574803	61
CAAGCGTTATCCGGAATGACTGGGCGTAAAGGGTGCGTAGGCGGTAAATCAAGTTGGCAGCGTAATTCCGAGGCTTAACCTTGGAACTACTGCCAAAACTGGTGAACTAGAGTGTGTCAGGGGTAAGTGGAATTCCTAGTGTAGCGGTGGAATGCGTAGATATTAGGAGGAACACCGGAGGCGAAAGCGACTTACTGGGGCATAACTGACGCTGAGGCACGAAAGCGTGGGG	Bacteria;Firmicutes;Clostridia;Clostridiales;Clostridiales vadinBB60 group;uncultured bacterium;Unassigned	uncultured bacterium	uncultured bacterium	97.8448275862069	1.46306e-110	100	0	0	0	0	0	0	0	0	0	0	0.031496062992126	4
CAAGCGTTATCCGGAATGACTGGGCGTAAAGGGTGCGTAGGCGGTAAATCAAGTTGGCAGCGTAATTCCGAGGCTTAACTTCGGAACTACTGCCAAAACTGGTGAACTAGAGTGTGTCAGGGGTAAGTGGAATTCCTAGTGTAGCGGTGGAATGCGTAGATATTAGGAGGAACACCGGAGGCGAAAGCGACTTACTGGGGCATAACTGACGCTGAGGCACGAAAGCGTGGGG	Bacteria;Firmicutes;Clostridia;Clostridiales;Clostridiales vadinBB60 group;uncultured bacterium;Unassigned	uncultured bacterium	uncultured bacterium	98.7068965517241	6.75899e-114	100	0	0	0.031496062992126	4	0	0	0.425196850393701	39	0	0	0.0236220472440945	3
CAAGCGTTATCCGGAATGACTGGGCGTAAAGGGTGCGTAGGCGGTAAATCAAGTTGGCAGCGTAATTCCGGGGCTTAACCGCGGAACTACTGCCAAAACTGGTGAACTAGAGTGTGTCAGGGGTAAGTGGAATTCCTAGTGTAGCGGTGGAATGCGTAGATATTAGGAGGAACACCGGAGGCGAAAGCGACTTACTGGGGCATAACTGACGCTGAGGCACGAAAGCGTGGGG	Bacteria;Firmicutes;Clostridia;Clostridiales;Clostridiales vadinBB60 group;uncultured bacterium;Unassigned	uncultured bacterium	uncultured bacterium	98.7068965517241	6.75899e-114	100	0	0	0	0	0	0	0	0	0	0	0.834645669291339	85
CAAGCGTTATCCGGAATGACTGGGCGTAAAGGGTGCGTAGGCGGTAAATCAAGTTGGCAGCGTAATTCCGGGGCTTAACTCCGGAACTACTGCCAAAACTGGTGAACTAGAGTGTGTCAGGGGTAAGTGGAATTCCTAGTGTAGCGGTGGAATGCGTAGATATTAGGAGGAACACCGGAGGCGAAAGCGACTTACTGGGGCACAACTGACGCTGAGGCACGAAAGCGTGGGG	Bacteria;Firmicutes;Clostridia;Clostridiales;Clostridiales vadinBB60 group;uncultured bacterium;Unassigned	uncultured bacterium	uncultured bacterium	100	6.71134e-119	100	0	0	0.614173228346457	75	0	0	0.0708661417322835	9	0	0	1.21259842519685	50
CAAGCGTTATCCGGAATGACTGGGCGTAAAGGGTGCGTAGGTGGCCTAGCAAGTTGGTAGCGTAATTCCGGGGCTCAACTCCGGCGCTACTACCAAAACTGTTGGGCTTGAGTGCAGGAGGGGTAAGTGGAATTCCTAGTGTAGCGGTGGAATGCGTAGATATTAGGAGGAACATCGGTGGCGAAGGCGACTTACTGGACTGTAACTGACACTGAGGCACGAAAGCGTGGGG	Bacteria;Firmicutes;Clostridia;Clostridiales;Clostridiales vadinBB60 group;uncultured bacterium;Unassigned	uncultured bacterium	uncultured bacterium	96.9827586206897	3.16698e-107	100	0	0	0.251968503937008	26	0	0	0.0393700787401575	5	0	0	4.33070866141732	197
CAAGCGTTATCCGGAATGACTGGGCGTAAAGGGTGCGTAGGTGGCTTGGCAAGTTGGTAGCGTAATTCCGAGGCTCAACCTCGGCGCTACTACCAAAACTGTCAGGCTCGAGTGCAGGAGGGGTAAGTGGAATTCCTAGTGTAGCGGTGGAATGCGTAGATATTAGGAGGAACATCGGTGGCGAAGGCGACTTACTGGACTGAAACTGACGCTGAGGCGCGAAAGCGTGGGG	Bacteria;Firmicutes;Clostridia;Clostridiales;Ruminococcaceae;Unassigned;Unassigned	uncultured bacterium	NA	98.2758620689655	3.14465e-112	100	0	0	0	0	0	0	0.078740157480315	10	0	0	0	0
CAAGCGTTATCCGGAATGACTGGGCGTAAAGGGTGCGTAGGTGGCTTGGCAAGTTGGTAGCGTAATTCCGAGGCTCAACCTCGGCGCTACTACCAAAACTGTCAGGCTCGAGTGCAGGAGGGGTAAGTGGAATTCCTAGTGTAGCGGTGGAATGCGTAGATATTAGGAGGAACATCGGTGGCGAAGGCGACTTACTGGACTGTAACTGACACTGAAGCACGAAAGCGTGGGG	Bacteria;Firmicutes;Clostridia;Clostridiales;Clostridiales vadinBB60 group;uncultured bacterium;Unassigned	uncultured bacterium	uncultured bacterium	100	6.71134e-119	100	0	0	0.346456692913386	19	0	0	0.236220472440945	12	0	0	1.13385826771654	88
CAAGCGTTATCCGGAATGACTGGGCGTAAAGGGTGCGTAGGTGGTATATCAAGTTGGCAGCGTAATTCCGGGGCTCAACTCCGGAACTACTGCCAAAACTGACAGACTCGAGTGCGGCAGGGGTATGTGGAATTCCTAGTGTAGCGGTGGAATGCGTAGATATTAGGAGGAACACCGGTGGCGAAAGCGACATACTGGGCCGTAACTGACACTGAGGCACGAAAGCGTGGGG	Bacteria;Firmicutes;Clostridia;Clostridiales;Clostridiales vadinBB60 group;uncultured bacterium;Unassigned	uncultured bacterium	uncultured bacterium	96.1206896551724	6.8553e-104	100	0	0	2.56692913385827	326	0	0	0.543307086614173	60	0	0	2.81889763779528	295
CAAGCGTTATCCGGAATGACTGGGCGTAAAGGGTGCGTAGGTGGTATATCAAGTTGGCAGCGTAATTCCGGGGCTCAACTCCGGAACTACTGCCAAAACTGACAGACTGGAGTGCGGCAGGGGTATGTGGAATTCCTAGTGTAGCGGTGGAATGCGTAGATATTAGGAGGAACACCGGTGGCGAAAGCGACATACTGGGCCGTAACTGACACTGAGGCACGAAAGCGTGGGG	Bacteria;Firmicutes;Clostridia;Clostridiales;Clostridiales vadinBB60 group;uncultured bacterium;Unassigned	uncultured bacterium	uncultured bacterium	96.1206896551724	6.8553e-104	100	0	0	0.566929133858268	65	0	0	0	0	0	0	0.984251968503937	118
CAAGCGTTATCCGGAATGACTGGGCGTAAAGGGTGCGTAGGTGGTCTGACAAGTTGGTAGCGTAATCCCGGGGCTCAACTTCGGTGCTACTACCAAAACTGTTGGACTTGAGTGCAGGAGGGGCATATGGAATTCCTAGTGTAGCGGTGGAATGCGTAGATATTAGGAGGAACACCAGTGGCGAAGGCGATATGCTGGACTGTAACTGACACTGAGGCACGAAAGCGTGGGG	Bacteria;Firmicutes;Clostridia;Clostridiales;Clostridiales vadinBB60 group;uncultured bacterium;Unassigned	uncultured bacterium	uncultured bacterium	97.4137931034483	6.80697e-109	100	0	0	0	0	0	0	0	0	0	0	0.0551181102362205	7
CAAGCGTTATCCGGAATGACTGGGCGTAAAGGGTGCGTAGGTGGTCTGGCAAGTTGGCAGCGTAATCCCGGGGCTCAACTCCGGTGCTACTGCCAAAACTGTCGGACTTGAGTGCAGGAGGGGTGAATGGAATTCCTAGTGTAGCGGTGGAATGCGTAGATATTAGGAAGAACACCAGCGGCGAAGGCGATTCACTGGACTGTAACTGACACTGAGGCACGAAAGCGTGGGG	Bacteria;Firmicutes;Clostridia;Clostridiales;Clostridiales vadinBB60 group;Unassigned;Unassigned	uncultured organism	NA	98.7068965517241	6.75899e-114	100	0	0	0	0	0	0	0.015748031496063	2	0	0	0.188976377952756	15
CAAGCGTTATCCGGAATGACTGGGCGTAAAGGGTGCGTAGGTGGTCTGGCAAGTTGGCAGCGTAATCCCGGGGCTCAACTCCGGTGCTACTGCCAAAACTGTTGGACTTGAGTGCAGGAGGGGTGAATGGAATTCCTAGTGTAGCGGTGGAATGCGTAGATATTAGGAAGAACACCAGCGGCGAAGGCGATTCACTGGACTGTAACTGACACTGAGGCACGAAAGCGTGGGG	Bacteria;Firmicutes;Clostridia;Clostridiales;Clostridiales vadinBB60 group;Unassigned;Unassigned	uncultured organism	NA	98.2758620689655	3.14465e-112	100	0	0	0	0	0	0	0	0	0	0	0.354330708661417	33
CAAGCGTTATCCGGAATGACTGGGCGTAAAGGGTGCGTAGGTGGTCTGGCAAGTTGGTAGCGTAATCCCGGGGCTCAACTTCGGTGCTACTACCAAAACTGTCGGACTTGAGTGCAGGAGGGGTGAATGGAATTCCTAGTGTAGCGGTGGAATGCGTAGATATTAGGAAGAACACCAGCGGCGAAGGCGATTCACTGGACTGTAACTGACACTGAGGCACGAAAGCGTGGGG	Bacteria;Firmicutes;Clostridia;Clostridiales;Clostridiales vadinBB60 group;uncultured bacterium;Unassigned	uncultured organism	NA	100	6.71134e-119	100	0	0	0	0	0	0	0.015748031496063	2	0	0	0.204724409448819	26
CAAGCGTTATCCGGAATGACTGGGCGTAAAGGGTGCGTAGGTGGTTCAGCAAGTTGGCAGCGTAACTCCGAGGCTCAACCTCGGCACTACTGCCAAAACTGCCGGACTTGAGTGCAGGAGGGGCAATTGGAATTCCTAGTGTAGCGGTGGAATGCGTAGATATTAGGAGGAACACCAGTGGCGAAGGCGAATTGCTGGACTGTAACTGACACTGAGGCACGAAAGCGTGGGG	Bacteria;Firmicutes;Clostridia;Clostridiales;Clostridiales vadinBB60 group;uncultured bacterium;Unassigned	uncultured bacterium	uncultured bacterium	99.1379310344828	1.45275e-115	100	0	0	0.795275590551181	92	0	0	1.97637795275591	251	0	0	0.456692913385827	31
CAAGCGTTATCCGGAATGACTGGGCGTAAAGGGTGCGTAGGTGGTTCAGCAAGTTGGCAGCGTAACTCCGGGGCTCAACCTCGGCACTACTGCCAAAACTGTCGAACTTGAGTGCAGGAGGGGCAATCGGAATTCCTAGTGTAGCGGTGGAATGCGTAGATATTAGGAGGAACACCAGTGGCGAAGGCGGATTGCTGGACTGTAACTGACACTGAGGCACGAAAGCGTGGGG	Bacteria;Firmicutes;Clostridia;Clostridiales;Clostridiales vadinBB60 group;uncultured bacterium;Unassigned	uncultured bacterium	uncultured bacterium	100	6.71134e-119	100	0	0	0	0	0	0	0.15748031496063	20	0	0	0	0
CAAGCGTTATCCGGAATGACTGGGCGTAAAGGGTGCGTAGGTGGTTTAGCAAGTTGGCAGCGTAATTCCGGGGCTCAACCCCGGCGCTACTGCCAAAACTGTTGAACTCGAGTGCAGGAGGGGTAAGTGGAATTCCTAGTGTAGCGGTGGAATGCGTAGATATTAGGAAGAACATCGGTGGCGAAGGCGACTTACTGGACTGTAACTGACACTGAGGCACGAAAGCGTGGGG	Bacteria;Firmicutes;Clostridia;Clostridiales;Clostridiales vadinBB60 group;uncultured bacterium;Unassigned	uncultured bacterium	uncultured bacterium	99.1379310344828	1.45275e-115	100	0	0	0	0	0	0	0	0	0	0	0.047244094488189	6
CAAGCGTTATCCGGAATGACTGGGCGTAAAGGGTGCGTAGGTGGTTTAGCAAGTTGGCAGCGTAATTCCGGGGCTCAACTCCGGCGCTACTGCCAAAACTGCTGAACTCGAGTGCAGGAGGGGTAAGTGGAATTCCTAGTGTAGCGGTGGAATGCGTAGATATTAGGAGGAACATCGGTGGCGAAGGCGACTTACTGGACTGTAACTGACACTGAGGCACGAAAGCGTGGGG	Bacteria;Firmicutes;Clostridia;Clostridiales;Clostridiales vadinBB60 group;uncultured bacterium;Unassigned	uncultured bacterium	uncultured bacterium	99.5689655172414	3.12248e-117	100	0	0	0	0	0	0	0.062992125984252	8	0	0	0	0
CAAGCGTTATCCGGAATGACTGGGCGTAAAGGGTGCGTAGGTGGTTTAGCAAGTTGGCAGCGTAATTCCGGGGCTCAACTCCGGCGCTACTGCCAAAACTGTTGAACTCGAGTGCAGGAGGGGTAAGTGGAATTCCTAGTGTAGCGGTGGAATGCGTAGATATTAGGAGGAACATCGGTGGCGAAGGCGACTTACTGGACTGTAACTGACACTGAGGCACGAAAGCGTGGGG	Bacteria;Firmicutes;Clostridia;Clostridiales;Clostridiales vadinBB60 group;uncultured bacterium;Unassigned	uncultured bacterium	uncultured bacterium	100	6.71134e-119	100	0	0	0	0	0	0	0	0	0	0	0.094488188976378	12
CAAGCGTTATCCGGAATGACTGGGCGTAAAGGGTGCGTAGGTGGTTTAGCAAGTTGGCAGCGTAATTCCGGGGCTCAACTCCGGCGCTACTGCCAAAACTGTTGAACTTGAGTGCAGGAGGGGTAAGTGGAATTCCTAGTGTAGCGGTGGAATGCGTAGATATTAGGAGGAACATCGGTGGCGAAGGCGACTTACTGGACTGTAACTGACACTGAGGCACGAAAGCGTGGGG	Bacteria;Firmicutes;Clostridia;Clostridiales;Clostridiales vadinBB60 group;uncultured bacterium;Unassigned	uncultured bacterium	uncultured bacterium	99.5689655172414	3.12248e-117	100	0	0	0.236220472440945	22	0	0	0	0	0	0	0.173228346456693	13
CAAGCGTTATCCGGAATGACTGGGCGTAAAGGGTGCGTAGGTGGTTTGACAAGTTGGCAGCGTAATTCCGGGGCTCAACTCCGGCGCTACTGCCAAAACTGTTGAACTTGAGTGCAGGAGGGGTAAGCGGAATTCCTAGTGTAGCGGTGGAATGCGTAGATATTAGGAGGAACATCGGTGGCGAAGGCGACTTACTGGACTGCAACTGACACTGAGGCACGAAAGCGTGGGG	Bacteria;Firmicutes;Clostridia;Clostridiales;Clostridiales vadinBB60 group;uncultured bacterium;Unassigned	uncultured bacterium	uncultured bacterium	97.8448275862069	1.46306e-110	100	0	0	0	0	0	0	0	0	0	0	0.283464566929134	36
CAAGCGTTATCCGGAATGACTGGGCGTAAAGGGTGCGTAGGTGGTTTGCCAAGTTGGCAGCGTAATTCCGGGGCTTAACCCCGGAACTACTGCCAAAACTGGCAGGCTTGAGTGCGGCAGGGGTATGTGGAATTCCTAGTGTAGCGGTGGAATGCGTAGATATTAGGAGGAACACCAGTGGCGAAAGCGACATACTGGGCCGTAACTGACACTGAAGCACGAAAGCGTGGGT	Bacteria;Firmicutes;Clostridia;Clostridiales;Clostridiales vadinBB60 group;uncultured bacterium;Unassigned	uncultured bacterium	uncultured bacterium	100	6.71134e-119	100	0	0	0.952755905511811	28	0	0	0.511811023622047	10	0	0	1.94488188976378	44
CAAGCGTTATCCGGAATGACTGGGCGTAAAGGGTGCGTAGGTGGTTTGCCAAGTTGGCAGCGTAATTCCGGGGCTTAACCCCGGAACTACTGCCAAAACTGGCAGGCTTGAGTGCGGCAGGGGTATGTGGAATTCCTAGTGTAGCGGTGGAATGCGTAGATATTAGGAGGAACACCGGTGGCGAAAGCGACATACTGGGCCGTAACTGACACTGAGGCACGAAAGCGTGGGG	Bacteria;Firmicutes;Clostridia;Clostridiales;Clostridiales vadinBB60 group;uncultured bacterium;Unassigned	uncultured bacterium	uncultured bacterium	99.1341991341991	5.22502e-115	99.5689655172414	0	0	0	0	0	0	0	0	0	0	0.078740157480315	10
CAAGCGTTATCCGGAATGACTGGGCGTAAAGGGTGCGTAGGTGGTTTGCCAAGTTGGCAGCGTAATTCCGGGGCTTAACTCCGGAACTACTGCCAAAACTGGCAGGCTTGAGTGCGGCAGGGGTATGTGGAATTCCTAGTGTAGCGGTGGAATGCGTAGATATTAGGAGGAACACCAGTGGCGAAAGCGACATACTGGGCCGTAACTGACACTGAAGCACGAAAGCGTGGGT	Bacteria;Firmicutes;Clostridia;Clostridiales;Clostridiales vadinBB60 group;uncultured bacterium;Unassigned	uncultured bacterium	uncultured bacterium	99.5689655172414	3.12248e-117	100	0	0	0.094488188976378	12	0	0	0	0	0	0	0	0
CAAGCGTTATCCGGAATGACTGGGCGTAAAGGGTGCGTAGGTGGTTTGCCAAGTTGGCAGCGTAATTCCGTGGCTTAACCGCGGAACTACTGCCAAAACTGGTAGGCTTGAGTGCGGCAGGGGTATGTGGAATTCCTAGTGTAGCGGTGGAATGCGTAGATATTAGGAGGAACACCAGTGGCGAAAGCGACATACTGGGCCGTAACTGACACTGAAGCACGAAAGCGTGGGT	Bacteria;Firmicutes;Clostridia;Clostridiales;Clostridiales vadinBB60 group;uncultured bacterium;Unassigned	uncultured bacterium	uncultured bacterium	99.1341991341991	5.22502e-115	99.5689655172414	0	0	0	0	0	0	0	0	0	0	0.015748031496063	2
CAAGCGTTATCCGGAATGACTGGGCGTAAAGGGTGCGTAGGTGGTTTGCCAAGTTGGCAGCGTAATTCCGTGGCTTAACCGCGGAACTACTGCCAAAACTGGTAGGCTTGAGTGCGGCAGGGGTATGTGGAATTCCTAGTGTAGCGGTGGAATGCGTAGATATTAGGAGGAACACCGGTGGCGAAAGCGACATACTGGGCCGTAACTGACACTGAGGCACGAAAGCGTGGGG	Bacteria;Firmicutes;Clostridia;Clostridiales;Clostridiales vadinBB60 group;uncultured bacterium;Unassigned	uncultured bacterium	uncultured bacterium	100	6.71134e-119	100	0	0	1.40944881889764	96	0	0	0.433070866141732	45	0	0	3.40944881889764	124
CAAGCGTTATCCGGAATGACTGGGCGTAAAGGGTGCGTAGGTGGTTTGCCAAGTTGGCAGCGTAATTCCGTGGCTTAACCGCGGGACTACTGCCAAAACTGGTAGGCTTGAGTGCGGCAGGGGTATGTGGAATTCCTAGTGTAGCGGTGGAATGCGTAGATATTAGGAGGAACACCGGTGGCGAAAGCGACATACTGGGCCGTAACTGACACTGAGGCACGAAAGCGTGGGG	Bacteria;Firmicutes;Clostridia;Clostridiales;Clostridiales vadinBB60 group;uncultured bacterium;Unassigned	uncultured bacterium	uncultured bacterium	99.5689655172414	3.12248e-117	100	0	0	0.401574803149606	15	0	0	1.14173228346457	70	0	0	1.89763779527559	120
CAAGCGTTATCCGGAATGACTGGGCGTAAAGGGTGCGTAGGTGGTTTGGCAAGTTGGCAGCGTAACTCCGAGGCTCAACCTCGGCACTACTGCCAAAACTGTCGGACTTGAGTGCAGGAGGGGCAATCGGAATTCCTAGTGTAGCGGTGGAATGCGTAGATATTAGGAGGAACACCAGTGGCGAAGGCGGATTGCTGGACTGTAACTGACACTGAGGCACGAAAGCGTGGGG	Bacteria;Firmicutes;Clostridia;Clostridiales;Clostridiales vadinBB60 group;uncultured bacterium;Unassigned	uncultured bacterium	uncultured bacterium	98.2758620689655	3.14465e-112	100	0	0	0.244094488188976	31	0	0	0.078740157480315	10	0	0	0.346456692913386	44
CAAGCGTTATCCGGAATGACTGGGCGTAAAGGGTGCGTAGGTGGTTTGGCAAGTTGGCAGCGTAATTCCGGGGCTCAACTCCGGCGCTACTGCCAAAACTGTCGAACTCGAGTGCAGGAGGGGTAAGTGGAATTCCTAGTGTAGCGGTGGAATGCGTAGATATTAGGAGGAACATCGGTGGCGAAGGCGACTTACTGGACTGTAACTGACACTGAGGCACGAAAGCGTGGGG	Bacteria;Firmicutes;Clostridia;Clostridiales;Clostridiales vadinBB60 group;uncultured bacterium;Unassigned	uncultured bacterium	uncultured bacterium	99.1379310344828	1.45275e-115	100	0	0	0.031496062992126	4	0	0	0	0	0	0	0	0
CAAGCGTTATCCGGAATGACTGGGCGTAAAGGGTGCGTAGGTGGTTTGGCAAGTTGGCAGCGTAATTCCGGGGCTCAACTCCGGCGCTACTGCCAAAACTGTCGAACTTGAGTGCAGGAGGGGTAAGTGGAATTCCTAGTGTAGCGGTGGAATGCGTAGATATTAGGAGGAACATCGGTGGCGAAGGCGACTTACTGGACTGTAACTGACACTGAGGCACGAAAGCGTGGGG	Bacteria;Firmicutes;Clostridia;Clostridiales;Clostridiales vadinBB60 group;uncultured bacterium;Unassigned	uncultured bacterium	uncultured bacterium	98.7068965517241	6.75899e-114	100	0	0	0	0	0	0	0.094488188976378	12	0	0	0	0
CAAGCGTTATCCGGAATGACTGGGCGTAAAGGGTGCGTAGGTGGTTTGGCAAGTTGGCGGCGTAATTCCGAGGCTCAACCTCGGCGCTACCGCCAAAACTGTCGGACTTGAGTGCAGGAGGGGTAAGTGGAATTCCTAGTGTAGCGGTGGAATGCGTAGATATTAGGAGGAACATCGGTGGCGAAGGCGACTTACTGGACTGTAACTGACACTGAGGCACGAAAGCGTGGGG	Bacteria;Firmicutes;Clostridia;Clostridiales;Clostridiales vadinBB60 group;uncultured bacterium;Unassigned	uncultured bacterium	uncultured bacterium	100	6.71134e-119	100	0	0	0.322834645669291	13	0	0	0.188976377952756	17	0	0	0.771653543307087	48
CAAGCGTTATCCGGAATGACTGGGCGTAAAGGGTGCGTAGGTGGTTTGGCAAGTTGGCGGCGTAATTCCGAGGCTCAACCTCGGCGCTACCGCCAAAACTGTTGAACTTGAGTGCAGGAGGGGTAAGTGGAATTCCTAGTGTAGCGGTGGAATGCGTAGATATTAGGAGGAACATCGGTGGCGAAGGCGACTTACTGGACTGTAACTGACACTGAGGCACGAAAGCGTGGGG	Bacteria;Firmicutes;Clostridia;Clostridiales;Clostridiales vadinBB60 group;uncultured bacterium;Unassigned	uncultured bacterium	uncultured bacterium	99.5689655172414	3.12248e-117	100	0	0	0.047244094488189	6	0	0	0	0	0	0	1.10236220472441	47
CAAGCGTTATCCGGAATGACTGGGCGTAAAGGGTGCGTAGGTGGTTTGGCAAGTTGGCGGCGTAATTCCGGGGCTCAACTCCGGCGCTACCGCCAAAACTGCTGAACTCGAGTGCAGGAGGGGTAAGTGGAATTCCTAGTGTAGCGGTGGAATGCGTAGATATTAGGAGGAACATCGGTGGCGAAGGCGACTTACTGGACTGTAACTGACACTGAGGCACGAAAGCGTGGGG	Bacteria;Firmicutes;Clostridia;Clostridiales;Clostridiales vadinBB60 group;uncultured bacterium;Unassigned	uncultured bacterium	uncultured bacterium	98.2758620689655	3.14465e-112	100	0	0	0	0	0	0	0	0	0	0	0.031496062992126	4
CAAGCGTTATCCGGAATGACTGGGCGTAAAGGGTGCGTAGGTGGTTTGGCAAGTTGGCGGCGTAATTCCGGGGCTCAACTCCGGCGCTACCGCCAAAACTGTCGGACTCGAGTGCAGGAGGGGTAAGTGGAATTCCTAGTGTAGCGGTGGAATGCGTAGATATTAGGAAGAACATCGGTGGCGAAGGCGACTTACTGGACTGTAACTGACACTGAGGCACGAAAGCGTGGGG	Bacteria;Firmicutes;Clostridia;Clostridiales;Clostridiales vadinBB60 group;uncultured bacterium;Unassigned	uncultured bacterium	uncultured bacterium	97.8448275862069	1.46306e-110	100	0	0	0.0866141732283465	11	0	0	0	0	0	0	0.330708661417323	31
CAAGCGTTATCCGGAATGACTGGGCGTAAAGGGTGCGTAGGTGGTTTGGCAAGTTGGCGGCGTAATTCCGGGGCTCAACTCCGGCGCTACCGCCAAAACTGTTGAACTCGAGTGCAGGAGGGGTAAGTGGAATTCCTAGTGTAGCGGTGGAATGCGTAGATATTAGGAGGAACATCGGTGGCGAAGGCGACTTACTGGACTGTAACTGACACTGAGGCACGAAAGCGTGGGG	Bacteria;Firmicutes;Clostridia;Clostridiales;Clostridiales vadinBB60 group;uncultured bacterium;Unassigned	uncultured bacterium	uncultured bacterium	98.7068965517241	6.75899e-114	100	0	0	0	0	0	0	0	0	0	0	0.047244094488189	6
CAAGCGTTATCCGGAATGACTGGGCGTAAAGGGTGCGTAGGTGGTTTGTCAAGTTGGCAGCGTAATTCCGTGGCTTAACCGCGGAACTACTGCCAAAACTGATAGGCTTGAGTGCGGCAGGGGTATGTGGAATTCCTAGTGTAGCGGTGGAATGCGTAGATATTAGGAGGAACACCGGTGGCGAAAGCGACATACTGGGCCGTAACTGACACTGAAGCACGAAAGCGTGGGG	Bacteria;Firmicutes;Clostridia;Clostridiales;Clostridiales vadinBB60 group;uncultured bacterium;Unassigned	uncultured bacterium	uncultured bacterium	98.7068965517241	6.75899e-114	100	0	0	4.15748031496063	220	0	0	5.51181102362205	467	0	0	9.78740157480315	397
CAAGCGTTATCCGGAATGACTGGGTGTAAAGGGTGCGTAGGCGGTAAGGTAAGTCTGATGTGAAAGACTGGGGCTCAACTCCAGGGGTGCATTGGAAACTATGTTACTAGAGTACAGGAGAGGAAAGCGGAATTCCTAGTGTAGCGGTGAAATGCGTAGATATTAGGAGGAACACCGGTGGCGAAGGCGGCTTTCTGGACTGAAACTGACGCTGAGGCACGAAAGCGTGGGG	Bacteria;Firmicutes;Clostridia;Clostridiales;Defluviitaleaceae;Defluviitaleaceae UCG-011;uncultured bacterium	uncultured bacterium|Lachnospiraceae bacterium canine oral taxon 026|Lachnospiraceae bacterium feline oral taxon 001|uncultured Lachnospiraceae bacterium|Lachnospiraceae bacterium canine oral taxon 073|Peptococcus sp. oral clone JM048	uncultured bacterium	99.5689655172414	3.12248e-117	100	0	0	0	0	0	0	0.125984251968504	16	0	0	0	0
CAAGCGTTATCCGGAATGATTGGGCGTAAAGCGTCCGCAGGTGGCAAGTCAAGTTTGCGGTTAAAGGTTCTGGCTCAACCAGGGACAGGCCGTGAAAACTGACTAGCTAGAGTATGGTAGGGGCAGAGGGAATTCCCAGTGTAGCGGTGAAATGCGTAGAGATTGGGAAGAACACCGGTGGCGAAAGCGCTCTGCTAGGCCAAAACTGACACTGAGGGACGAAAGCTAGGGG	Bacteria;Cyanobacteria;Cyanobacteria;SubsectionII;FamilyII;Chroococcidiopsis;uncultured bacterium	uncultured bacterium	uncultured bacterium	99.1379310344828	1.45275e-115	100	0	0	0	0	0	0	0.228346456692913	29	0	0	0	0
CAAGCGTTATCCGGAATGATTGGGCGTAAAGCGTCTGTAGGTGGCTTTTCAAGTCCGCCGTCAAATCCCAGGGCTCAACCCTGGACAGGCGGTGGAAACTACCAAGCTGGAGTACGGTAGGGGCAGAGGGAATTTCCGGTGGAGCGGTGAAATGCATTGAGATCGGAAAGAACACCAACGGCGAAAGCACTCTGCTGGGCCGACACTGACACTGAGAGACGAAAGCTAGGGG	Bacteria;Cyanobacteria;Chloroplast;Unassigned;Unassigned;Unassigned;Unassigned	Oryza nivara|uncultured bacterium|Lolium perenne|NA;Ambiguous_taxa|Triticum urartu|Zea mays|Oryza sativa Japonica Group|Triticum aestivum (bread wheat)|Aegilops tauschii	NA	100	6.71134e-119	100	0	0	0.0236220472440945	3	0	0	0	0	0	0	0	0
CAAGCGTTATCCGGAATGATTGGGCGTAAAGCGTCTGTAGGTGGCTTTTCAAGTCCGCCGTCAAATCCCAGGGCTCAACCCTGGACAGGCGGTGGAAACTACCAAGCTGGAGTACGGTAGGGGCAGAGGGAATTTCCGGTGGAGCGGTGAAATGCGTTGAGATCGGAAAGAACACCAACGGCGAAAGCACTCTGCTGGGCCGACACTGACACTGAGAGACGAAAGCTAGGGG	Bacteria;Cyanobacteria;Chloroplast;Unassigned;Unassigned;Unassigned;Unassigned	uncultured bacterium|Joinvillea ascendens|NA;Ambiguous_taxa|uncultured eukaryote|uncultured phototrophic eukaryote|Pseudotsuga menziesii (Douglas-fir)|Pinus roxburghii|Nothotsuga longibracteata|Pinus environmental sample	NA	100	6.71134e-119	100	0	0	0.889763779527559	79	0	0	0.15748031496063	20	0	0	0	0
CAAGCGTTATCCGGAATGATTGGGCGTAAAGCGTCTGTAGGTGGCTTTTTAAGTCCACCGTCAAATCCCAGGGCTCAACCCTGGACAGGCGGTGGAAACTGCTAAGCTGGAGTACGGTAGGGGCAGAGGGAATTTCCGGTGGAGCGGTGAAATGCGTTGAGATCGGAAAGAACACCAACGGCGAAAGCACTCTGCTGGGCCGCCACTGACACTCAGAGACGAAAGCTAGGGG	Bacteria;Cyanobacteria;Chloroplast;Unassigned;Unassigned;Unassigned;Unassigned	uncultured bacterium	NA	100	6.71134e-119	100	0	0	0	0	0	0	0.0236220472440945	3	0	0	0	0
CAAGCGTTATCCGGAATGATTGGGCGTAAAGCGTCTGTAGGTGGCTTTTTAAGTCCGCCGTCAAATCCCAGGGCTCAACCCTGGACAGGCGGTGGAAACTACCAAGCTGGAGTACGGTAGGGGCAGAGGGAATTTCCGGTGGAGCGGTGAAATGCGTAGAGATCGGAAAGAACACCAACGGCGAAAGCACTCTGCTGGGCCGACACTGACACTGAGAGACGAAAGCTAGGGG	Bacteria;Cyanobacteria;Chloroplast;Unassigned;Unassigned;Unassigned;Unassigned	uncultured eukaryote|uncultured bacterium|Gossypium arboreum|uncultured organism|Cercis gigantea|Cucumis hystrix|Capsicum annuum|uncultured Trichodesmium sp.|Arbutus unedo|Malus domestica (apple)|Portulaca oleracea|Solanum melongena (eggplant)|uncultured soil bacterium|Nicotiana tabacum (common tobacco)|Solanum lycopersicum (tomato)|Fraxinus excelsior (European ash)|Nicotiana otophora|NA;Ambiguou…	NA	100	6.71134e-119	100	0	0	0.15748031496063	11	0	0	0.047244094488189	4	0	0	0	0
CAAGCGTTATCCGGAATGATTGGGCGTAAAGGGTGCGTAGGTGGTACATTAAGTCTGAAGTAAAAGGCAGCAGCTCAACTGCTGTTCGCTTTGGAAACTGGTGAACTAGAGTGCAGGAGAGGGCGATGGAATTCCATGTGTAGCGGTAAAATGCGTAGATATATGGAGGAACACCAGTGGCGAAGGCGGTCGCCTGGCCTGTAACTGACACTGAGGCACGAAAGCGTGGGG	Bacteria;Firmicutes;Erysipelotrichia;Erysipelotrichales;Erysipelotrichaceae;Faecalitalea;Unassigned	Faecalitalea;Ambiguous_taxa	NA	100	2.40205e-118	100	0	0	2.22834645669291	60	0	0	2.89763779527559	102	0	0	1.32283464566929	143
CAAGCGTTATCCGGAATGATTGGGCGTAAAGGGTGCGTAGGTGGTGCATTAAGTCTGAAGTAAAAGCCAGCAGCTCAACTGCTGTAAGCTTTGGAAACTGGTGTACTAGAGTGCAGGAGAGGGCGATGGAATTCCATGTGTAGCGGTAAAATGCGTAGATATATGGAGGAACACCAGTGGCGAAGGCGGTCGCCTGGCCTGTAACTGACACTGAGGCACGAAAGCGTGGGG	Bacteria;Firmicutes;Erysipelotrichia;Erysipelotrichales;Erysipelotrichaceae;Faecalitalea;Unassigned	uncultured bacterium	NA	100	2.40205e-118	100	0	0	0	0	0	0	0.094488188976378	12	0	0	0	0
CAAGCGTTATCCGGAATTACTGGGCGTAAAGGGTGAGTAGGCGGTTTAAAAAGTCTGCAGTGAAAGGCAATGGCTCAACCAATGCATGCTGTAGAAACTGATAGACTAGAGTGCAGGAGAGGTTAACGGAATTCCATGTGTAGCGGTGAAATGCGTAGATATATGGAGGAACACCAGTGGCGAAGGCGGTTAACTGGACTGAAACTGACGCTGAGGCACGAAAGCGTGGGG	Unassigned;Unassigned;Unassigned;Unassigned;Unassigned;Unassigned;Unassigned	uncultured bacterium	NA	92.1397379912664	3.24198e-87	99.1341991341991	0	0	5.51181102362205	502	0	0	1.86614173228346	109	0	0	4.06299212598425	294
CAAGCGTTATCCGGAATTACTGGGCGTAAAGGGTGCGTAGGCGGCTAGTTAAGTCGAGGTTAAAAGGCAGTAGCTCAACTACTGTTGGGCCTTGAAACTAATTAGCTTGAGTATAGGAGAGGAAAGTGGAATTCCCGGTGTAGCGGTGAAATGCGTAGATATCGGGAGGAATACCGGTGGCGAAGGCGACTTTCTGGACTATAACTGACGCTGAGGCACGAAAGCGTGGGT	Bacteria;Firmicutes;Clostridia;Clostridiales;Peptostreptococcaceae;Peptoclostridium;Unassigned	Peptoclostridium;Ambiguous_taxa|uncultured bacterium|uncultured Eubacterium sp.	NA	100	2.40205e-118	100	0	0	0.149606299212598	19	0	0	2.14173228346457	272	0	0	0	0
CAAGCGTTATCCGGAATTACTGGGCGTAAAGGGTGCGTAGGCGGCTAGTTAAGTCGAGGTTAAAAGGCAGTAGCTCAACTATTGTTGGGCCTTGAAACTAATTAGCTTGAGTATAGGAGAGGAAAGTGGAATTCCCGGTGTAGCGGTGAAATGCGTAGATATCGGGAGGAATACCGGTGGCGAAGGCGACTTTCTGGACTATAACTGACGCTGAGGCACGAAAGCGTGGGT	Bacteria;Firmicutes;Clostridia;Clostridiales;Peptostreptococcaceae;Peptoclostridium;uncultured bacterium	uncultured Eubacterium sp.|uncultured bacterium	uncultured bacterium	100	2.40205e-118	100	0	0	0	0	0	0	0.047244094488189	6	0	0	0	0
CAAGCGTTATCCGGAATTACTGGGCGTAAAGGGTGCGTAGGCGGCTTGTTAAGTCAAGGTTAAAAGGCAGCAGCTCAACTGCTGTTCGGCCTTGAAACTAATAAGCTTGAGTATAGGAGAGGAAAGTGGAATTCCAAGTGTAGCGGTGAAATGCGTAGATATTGGGAGGAATACCGGTGGCGAAGGCGACTTTCTGGACTAAAACTGACGCTGAGGCACGAAAGTGTGGGT	Bacteria;Firmicutes;Clostridia;Clostridiales;Peptostreptococcaceae;Peptoclostridium;Unassigned	Peptoclostridium;Ambiguous_taxa	NA	99.5670995670996	1.11757e-116	100	0	0	0.425196850393701	54	0	0	2.71653543307087	345	0	0	0	0
CAAGCGTTATCCGGAATTACTGGGCGTAAAGGGTGCGTAGGCGGCTTGTTAAGTCAAGGTTAAAAGGCAGCAGCTCAACTGCTGTTCGGCCTTGAAACTAATAAGCTTGAGTATAGGAGAGGAAAGTGGAATTCCCAGTGTAGCGGTGAAATGCGTAGATATTGGGAGGAATACCGGTGGCGAAGGCGACTTTCTGGACTAAAACTGACGCTGAGGCACGAAAGTGTGGGT	Bacteria;Firmicutes;Clostridia;Clostridiales;Peptostreptococcaceae;Peptoclostridium;Unassigned	Peptoclostridium;Ambiguous_taxa	NA	100	2.40205e-118	100	0	0	1.31496062992126	161	0	0	10.4330708661417	1301	0	0	0	0
CAAGCGTTATCCGGAATTACTGGGCGTAAAGGGTGCGTAGGCGGTAATATAAGTTGGAGTTTTAAACCATGGGCTCAACCCATGTCAGGCTCCAAAACTGTATAACTTGAGTACTGGAGAGGAAAGTGGAATTCCTAGTGTAGCGGTGAAATGCGTAGATATTAGGAGGAATACCGGTGGCGAAGGCGACTTTCTGGACAGTAACTGACGCTGAGGCACGAAAGCGTGGGT	Bacteria;Firmicutes;Clostridia;Clostridiales;Peptostreptococcaceae;Peptoclostridium;uncultured bacterium	uncultured bacterium	uncultured bacterium	100	2.40205e-118	100	0	0	8.45669291338583	1063	0	0	8.29133858267716	864	0	0	0	0
CAAGCGTTATCCGGAATTACTGGGCGTAAAGGGTGTGTAGGCGGGAAGACAAGTCAGATGTGAAAATTATGGGCTTAACCCATAACCTGCATTTGAAACTGTTTTTCTTGAGGATGGGAGAGGTAAATGGAATTCCCGGTGTAGCGGTGAAATGCGTAGATATCGGGAGGAACACCAGTGGCGAAGGCGGTTTACTGGACCATTACTGACGCTGAGACACGAAAGCGTGGGG	Bacteria;Firmicutes;Clostridia;Clostridiales;Ruminococcaceae;Ruminococcaceae UCG-010;uncultured bacterium	uncultured bacterium	uncultured bacterium	100	6.71134e-119	100	0	0	0	0	0	0	0	0	0	0	0.267716535433071	34
CAAGCGTTATCCGGAATTACTGGGCGTAAAGGGTGTGTAGGCGGGAGGACAAGTCAGATGTGAAAATTACGGGCTTAACCCGTAACCTGCATTTGAAACTGTCTTTCTTGAGGATGGGAGAGGTAAACGGAATTCCCGGTGTAGCGGTGAAATGCGTAGATATCGGGAGGAACACCAGTGGCGAAGGCGGTTTACTGGACCATAACTGACGCTGAGACACGAAAGCGTGGGG	Bacteria;Firmicutes;Clostridia;Clostridiales;Ruminococcaceae;Ruminococcaceae UCG-010;uncultured bacterium	uncultured bacterium	uncultured bacterium	100	6.71134e-119	100	0	0	0	0	0	0	0	0	0	0	0.52755905511811	67
CAAGCGTTATCCGGAATTACTGGGCGTAAAGGGTGTGTAGGCGGGAGGACAAGTCAGATGTGAAAATTACGGGCTTAACCCGTAACCTGCATTTGAAACTGTTCTTCTTGAGGATGGGAGAGGTAAACGGAATTCCCGGTGTAGCGGTGAAATGCGTAGATATCGGGAGGAACACCAGTGGCGAAGGCGGTTTACTGGACCATAACTGACGCTGAGACACGAAAGCGTGGGG	Bacteria;Firmicutes;Clostridia;Clostridiales;Ruminococcaceae;Ruminococcaceae UCG-010;uncultured bacterium	uncultured bacterium	uncultured bacterium	99.1379310344828	1.45275e-115	100	0	0	1.34645669291339	119	0	0	0.881889763779528	92	0	0	2.30708661417323	228
CAAGCGTTATCCGGAATTACTGGGCGTAAAGGGTGTGTAGGCGGGAGGACAAGTCAGATGTGAAAATTATGGGCTTAACCCATAACCTGCATTTGAAACTGTTCTTCTTGAGGATGGGAGAGGTAAACGGAATTCCCGGTGTAGCGGTGAAATGCGTAGATATCGGGAGGAACACCAGTGGCGAAGGCGGTTTACTGGACCATAACTGACGCTGAGACACGAAAGCGTGGGG	Bacteria;Firmicutes;Clostridia;Clostridiales;Ruminococcaceae;Ruminococcaceae UCG-010;uncultured bacterium	uncultured bacterium	uncultured bacterium	98.2758620689655	3.14465e-112	100	0	0	1.39370078740157	57	0	0	0.858267716535433	73	0	0	4.62204724409449	186
CAAGCGTTATCCGGAATTACTGGGTGTAAAGGGAGAGTAGGCGGCAAGGTAAGCAAGATGTGAAAGCCTTTGGCTTAACCGGAGGATTGCATTTTGAACTATCCAGCTAGAGTACAGGAGAGGTAAGCGGAATTCCTAGTGTAGCGGTGAAATGCGTAGATATTAGGAAGAACACCAGTGGCGAAGGCGGCTTACTGGACTGAAACTGACGCTGAGGCTCGAAAGCGTGGGG	Bacteria;Firmicutes;Clostridia;Clostridiales;Lachnospiraceae;uncultured;uncultured bacterium	uncultured bacterium|uncultured organism|Tyzzerella;Ambiguous_taxa	uncultured bacterium	96.1206896551724	6.8553e-104	100	0	0	0.535433070866142	68	0	0	0	0	0	0	0	0
CAAGCGTTATCCGGAATTACTGGGTGTAAAGGGAGAGTAGGCGGCAATTTAAGCCAGATGTGAAAGCCTATGGCTTAACCGTAGGATTGCATTTGGAACTAAGTAGCTAGAGTACAGGAGAGGAAAGCGGAATTCCTAGTGTAGCGGTGAAATGCGTAGATATTAGGAAGAACACCAGTGGCGAAGGCGGCTTTCTGGACTGAAACTGACGCTGAGGCTCGAAAGCGTGGGG	Bacteria;Firmicutes;Clostridia;Clostridiales;Lachnospiraceae;Unassigned;Unassigned	uncultured organism	NA	100	6.71134e-119	100	0	0	0	0	0	0	0	0	0	0	0.291338582677165	14
CAAGCGTTATCCGGAATTACTGGGTGTAAAGGGAGAGTAGGCGGCATGGTAAGCAATATGTGAAAGCCTCGGGCTTAACCTGAGGATTGCATAATGAACTATCAAGCTAGAGTACAGGAGAGGAAAGCGGAATTCCTAGTGTAGCGGTGAAATGCGTAGATATTAGGAAGAACACCAGTGGCGAAGGCGGCTTTCTGGACTGAAACTGACGCTGAGGCTCGAAAGCGTGGGG	Bacteria;Firmicutes;Clostridia;Clostridiales;Lachnospiraceae;Tyzzerella;Unassigned	uncultured bacterium	NA	100	6.71134e-119	100	0	0	0	0	0	0	0.0236220472440945	3	0	0	0	0
CAAGCGTTATCCGGAATTACTGGGTGTAAAGGGAGAGTAGGCGGCATGGTAAGTTAGATGTGAAAGCCTCGGGCTTAACCTGAGGATTGCATTTAAAACTATCAAGCTAGAGTACAGGAGAGGAAAGCGGAATTCCTAGTGTAGCGGTGAAATGCGTAGATATTAGGAAGAACACCAGTGGCGAAGGCGGCTTTCTGGACTGAAACTGACGCTGAGGCTCGAAAGCGTGGGG	Bacteria;Firmicutes;Clostridia;Clostridiales;Lachnospiraceae;Tyzzerella;Unassigned	uncultured bacterium|uncultured organism|uncultured Firmicutes bacterium	NA	100	6.71134e-119	100	0	0	0.181102362204724	23	0	0	0.125984251968504	16	0	0	0.0866141732283465	6
CAAGCGTTATCCGGAATTACTGGGTGTAAAGGGAGAGTAGGCGGCATGGTAAGTTAGATGTGAAAGCCTCGGGCTTAACTTGAGGATTGCATTTAAAACTATCAAGCTAGAGTACAGGAGAGGAAAGCGGAATTCCTAGTGTAGCGGTGAAATGCGTAGATATTAGGAAGAACACCAGTGGCGAAGGCGGCTTTCTGGACTGAAACTGACGCTGAGGCTCGAAAGCGTGGGG	Bacteria;Firmicutes;Clostridia;Clostridiales;Lachnospiraceae;Tyzzerella;Unassigned	uncultured bacterium|uncultured organism|uncultured Firmicutes bacterium	NA	99.5689655172414	3.12248e-117	100	0	0	0	0	0	0	0.0551181102362205	7	0	0	0	0
CAAGCGTTATCCGGAATTACTGGGTGTAAAGGGAGAGTAGGCGGCGAAGTAAGTAAGATGTGAAAGCCCTCGGCTTAACCGGGGGATTGCATTTTAAACTATTTTGCTAGAGTGCAGGAGAGGAAAGCGGAATTCCTAGTGTAGCGGTGAAATGCGTAGATATTAGGAAGAACACCAGTGGCGAAGGCGGCTTTCTGGACTGCAACTGACGCTGAGGCACGAAAGCGTGGGG	Bacteria;Firmicutes;Clostridia;Clostridiales;Lachnospiraceae;uncultured;uncultured bacterium	uncultured bacterium	uncultured bacterium	96.9827586206897	3.16698e-107	100	0	0	0	0	0	0	0	0	0	0	0.0078740157480315	1
CAAGCGTTATCCGGAATTACTGGGTGTAAAGGGAGAGTAGGCGGCGAAGTAAGTAAGATGTGAAAGCCCTCGGCTTAACTGAGGGATTGCATTTTAAACTATTTTGCTAGAGTGCAGGAGAGGAAAGCGGAATTCCTAGTGTAGCGGTGAAATGCGTAGATATTAGGAAGAACACCAGTGGCGAAGGCGGCTTTCTGGACTGTAACTGACGCTGAGGCTCGAAAGCGTGGGG	Bacteria;Firmicutes;Clostridia;Clostridiales;Lachnospiraceae;Lachnospiraceae UCG-010;uncultured bacterium	uncultured bacterium	uncultured bacterium	98.7068965517241	6.75899e-114	100	0	0	0	0	0	0	0.0866141732283465	11	0	0	0	0
CAAGCGTTATCCGGAATTACTGGGTGTAAAGGGAGCGCAGGCGGGATAGCAAGTCAGCGGTGAAATGCATGGGCTTAACTCATGAGCTGCCGTTGAAACTGTTATTCTTGAGTAGTGCAGAGGTAGGCGGAATTCCCGGTGTAGCGGTGGAATGCGTAGATATCGGGAGGAACACCAGTGGCGAAGGCGGCCTACTGGGCACCAACTGACGCTGAGGCTCGAAAGTGTGGGT	Bacteria;Firmicutes;Clostridia;Clostridiales;Ruminococcaceae;[Eubacterium] coprostanoligenes group;uncultured bacterium	uncultured bacterium	uncultured bacterium	95.2586206896552	1.48391e-100	100	0	0	0	0	0	0	0.031496062992126	4	0	0	0	0
CAAGCGTTATCCGGAATTACTGGGTGTAAAGGGAGCGCAGGCGGGATAGCAAGTCAGCGGTGAAATGCATGGGCTTAACTCATGAGCTGCCGTTGAAACTGTTATTCTTGAGTGGAGTAGAGGCAGGCGGAATTCCGAGTGTAGCGGTGAAATGCGTAGATATTCGGAGGAACACCAGTGGCGAAGGCGGCCTGCTGGGCTCTAACTGACGCTGAGGCTCGAAAGTGTGGGG	Bacteria;Firmicutes;Clostridia;Clostridiales;Ruminococcaceae;[Eubacterium] coprostanoligenes group;uncultured bacterium	uncultured bacterium	uncultured bacterium	100	6.71134e-119	100	0	0	0	0	0	0	0.062992125984252	8	0	0	5.22834645669291	395
CAAGCGTTATCCGGAATTACTGGGTGTAAAGGGAGCGCAGGCGGGATAGCAAGTCAGCTGTGAAAACTATGGGCTCAACCCATAAACTGCAGTTGAAACTGTTATTCTTGAGTGGAGTAGAGGCAAGCGGAATTCCGAGTGTAGCGGTGAAATGCGTAGATATTCGGAGGAACACCAGTGGCGAAGGCGGCTTGCTGGGCTCTAACTGACGCTGAGGCTCGAAAGTGTGGGG	Bacteria;Firmicutes;Clostridia;Clostridiales;Ruminococcaceae;[Eubacterium] coprostanoligenes group;Unassigned	uncultured bacterium|uncultured organism|[Eubacterium] coprostanoligenes group;Ambiguous_taxa	NA	100	6.71134e-119	100	0	0	11.9527559055118	220	0	0	16.5196850393701	391	0	0	156.149606299213	5472
CAAGCGTTATCCGGAATTACTGGGTGTAAAGGGAGCGCAGGCGGGATAGCAAGTCAGTTGTGAAAACTATGGGCTCAACCCATAGATTGCAGTTGAAACTGTTATTCTTGAGTGGAGTAGAGGCAAGCGGAATTCCGAGTGTAGCGGTGAAATGCGTAGATATTCGGAGGAACACCAGTGGCGAAGGCGGCTTGCTGGGCTCTAACTGACGCTGAGGCTCGAAAGTGTGGGG	Bacteria;Firmicutes;Clostridia;Clostridiales;Ruminococcaceae;[Eubacterium] coprostanoligenes group;uncultured bacterium	uncultured bacterium	uncultured bacterium	100	6.71134e-119	100	0	0	0.543307086614173	23	0	0	0.606299212598425	49	0	0	14.7952755905512	1300
CAAGCGTTATCCGGAATTACTGGGTGTAAAGGGAGCGTAGACGGTGATGTAAGTCTGGAGTGAAAGGCGGGGGCCCAACCCCCGGACTGCTCTGGAAACTATATGACTGGAGTGCAGGAGAGGTAAGCGGAATTCCTAGTGTAGCGGTGAAATGCGTAGATATTAGGAGGAACATCAGTGGCGAAGGCGGCTTACTGGACTGAAACTGACACTGAGGCACGAAAGCGTGGGG	Bacteria;Firmicutes;Clostridia;Clostridiales;Lachnospiraceae;Lachnospiraceae NK4A136 group;uncultured bacterium	uncultured bacterium	uncultured bacterium	97.8448275862069	1.46306e-110	100	0	0	0	0	0	0	0	0	0	0	0.0078740157480315	1
CAAGCGTTATCCGGAATTACTGGGTGTAAAGGGAGCGTAGACGGTTAAACAAGTCTGAAGTGAAATGCCGGGGCTCAACCCCGGAGCTGCTTTGGGAACTGTAGAACTGGAGTGTCGGAGGGGTAAGCGGAATTCCCAGTGTAGCGGTGAAATGCGTAGATATTGGGAGGAACACCGGCGGCGAAGGCGGCTTACTGGACGACAACTGACGTTGAGGCTCGAAGGCGTGGGT	Bacteria;Firmicutes;Clostridia;Clostridiales;Lachnospiraceae;Johnsonella;Unassigned	Johnsonella;Ambiguous_taxa|uncultured bacterium	NA	100	6.71134e-119	100	0	0	0	0	0	0	0.251968503937008	32	0	0	0	0
CAAGCGTTATCCGGAATTACTGGGTGTAAAGGGAGCGTAGGCGGCACGCCAAGCCAGATGTGAAAGCCCGAGGCCTAACCTCGCGGATTGCATTTGGAACTGGCGAGCTAGAGTACAGGAGAGGAAAGTGGAATTCCTAGTGTAGCGGTGAAATGCGTAGATATTAGGAAGAACACCAGTGGCGAAGGCGGCTTTCTGGACTGAAACTGACGCTGAGGCTCGAAAGCGTGGGG	Bacteria;Firmicutes;Clostridia;Clostridiales;Lachnospiraceae;uncultured;uncultured bacterium	uncultured organism|uncultured bacterium|uncultured;Ambiguous_taxa	uncultured bacterium	99.1416309012876	4.05889e-116	100	0	0	1.05511811023622	134	0	0	0.661417322834646	84	0	0	0	0
CAAGCGTTATCCGGAATTACTGGGTGTAAAGGGAGCGTAGGCGGCACGCCAAGCCAGATGTGAAAGCCCGAGGCTTAACCTCGCGGATTGCATTTGGAACTGGCGAGCTAGAGTACAGGAGAGGAAAGCGGAATTCCTAGTGTAGCGGTGAAATGCGTAGATATTAGGAAGAACACCAGTGGCGAAGGCGGCTTTCTGGACTGAAACTGACGCTGAGGCTCGAAAGCGTGGGG	Bacteria;Firmicutes;Clostridia;Clostridiales;Lachnospiraceae;uncultured;uncultured bacterium	uncultured organism|uncultured bacterium|uncultured;Ambiguous_taxa	uncultured bacterium	100	1.8751e-119	100	0	24	211.283464566929	4305	0	18	300.96062992126	7446	0	0	85.0551181102362	1260
CAAGCGTTATCCGGAATTACTGGGTGTAAAGGGAGCGTAGGCGGCACGCCAAGCCAGATGTGAAAGCCCGAGGCTTAACCTCGCGGATTGCATTTGGAACTGGCGAGCTAGAGTACAGGAGAGGAAAGCGGAATTCCTAGTGTAGCGGTGAAATGCGTAGATATTAGGAAGAACACCATTGGCGAAGGCGGCTTTCTGGACTGAAACTGACGCTGAGGCTCGAAAGCGTGGGG	Bacteria;Firmicutes;Clostridia;Clostridiales;Lachnospiraceae;uncultured;uncultured bacterium	uncultured organism|uncultured bacterium|uncultured;Ambiguous_taxa	uncultured bacterium	99.5708154506438	8.72401e-118	100	0	0	0.748031496062992	95	0	0	0.503937007874016	64	0	0	0	0
CAAGCGTTATCCGGAATTACTGGGTGTAAAGGGAGCGTAGGCGGCACGCCAAGCCAGATGTGAAAGCCCGAGGCTTAACCTCGCGGATTGCATTTGGAACTGGCGAGCTAGAGTACAGGAGAGGAAAGCGGAATTCCTAGTGTAGCGGTGAAATGCGTAGATATTAGGAAGAACACCGGTGGCGAAGGCGGCTTTCTGGACTGAAACTGACGCTGAGGCTCGAAAGCGTGGGG	Bacteria;Firmicutes;Clostridia;Clostridiales;Lachnospiraceae;uncultured;uncultured bacterium	uncultured organism|uncultured bacterium|uncultured;Ambiguous_taxa	uncultured bacterium	99.5708154506438	8.72401e-118	100	0	0	1.45669291338583	121	0	0	1.90551181102362	137	0	0	6.83464566929134	868
CAAGCGTTATCCGGAATTACTGGGTGTAAAGGGAGCGTAGGCGGCACGCCAAGCCAGATGTGAAAGCCCGAGGCTTAACCTCGCGGATTGCATTTGGAACTGGCGAGCTAGAGTGCAGGAGAGGAAAGCGGAATTCCTAGTGTAGCGGTGAAATGCGTAGATATTAGGAAGAACACCAGTGGCGAAGGCGGCTTTCTGGACTGAAACTGACGCTGAGGCTCGAAAGCGTGGGG	Bacteria;Firmicutes;Clostridia;Clostridiales;Lachnospiraceae;uncultured;uncultured bacterium	uncultured organism|uncultured bacterium|uncultured;Ambiguous_taxa	uncultured bacterium	99.5708154506438	8.72401e-118	100	0	0	5.70866141732283	437	0	0	0.362204724409449	30	0	0	1.29133858267717	108
CAAGCGTTATCCGGAATTACTGGGTGTAAAGGGAGCGTAGGCGGCACGCCAAGCCAGATGTGAAAGCCCGAGGCTTAACCTCGTGGATTGCATTTGGAACTGGCGAGCTAGAGTACAGGAGAGGAAAGCGGAATTCCTAGTGTAGCGGTGAAATGCGTAGATATTAGGAAGAACACCAGTGGCGAAGGCGGCTTTCTGGACTGAAACTGACGCTGAGGCTCGAAAGCGTGGGG	Bacteria;Firmicutes;Clostridia;Clostridiales;Lachnospiraceae;uncultured;uncultured bacterium	uncultured bacterium|uncultured organism	uncultured bacterium	100	1.8751e-119	100	0	0	51.2125984251969	2097	0	0	87.1259842519685	5017	0	0	10.7007874015748	160
CAAGCGTTATCCGGAATTACTGGGTGTAAAGGGAGCGTAGGCGGCACGCCAAGCCAGATGTGAAAGCCCGAGGCTTAACCTCGTGGATTGCATTTGGAACTGGCGAGCTAGAGTACAGGAGAGGAAAGCGGAATTCCTAGTGTAGCGGTGAAATGCGTAGATATTAGGAGGAACACCAGTGGCGAAGGCGGCCTGCTGGACTGTTACTGACACTGAGGCACGAAAGCGTGGGG	Bacteria;Firmicutes;Clostridia;Clostridiales;Lachnospiraceae;uncultured;uncultured bacterium	uncultured bacterium|uncultured organism	uncultured bacterium	96.9957081545064	8.84833e-108	100	0	0	0	0	0	0	0	0	0	0	0.0393700787401575	5
CAAGCGTTATCCGGAATTACTGGGTGTAAAGGGAGCGTAGGCGGCATGGTAAGCCAGATGTGAAAGCCCGAAGCTTAACTTCGAGGATTGCATTTGGAACTATCAAGCTAGAGTACAGGAGAGGAAAGCGGAATTCCTAGTGTAGCGGTGAAATGCGTAGATATTAGGAAGAACACCAGTGGCGAAGGCGGCTTTCTGGACTGAAACTGACGCTGAGGCTCGAAAGCGTGGGG	Bacteria;Firmicutes;Clostridia;Clostridiales;Lachnospiraceae;Unassigned;Unassigned	uncultured bacterium	NA	100	1.8751e-119	100	0	0	0.047244094488189	6	0	0	0.0866141732283465	11	0	0	0.299212598425197	14
CAAGCGTTATCCGGAATTACTGGGTGTAAAGGGAGCGTAGGCGGCATGGTAAGCCAGATGTGAAAGCCCGAAGCTTAACTTCGAGGATTGCATTTGGAACTATCAAGCTAGAGTACAGGAGAGGAAAGCGGAATTCCTAGTGTAGCGGTGAAATGCGTAGATATTAGGAAGAACACCGGTGGCGAAGGCGGCTTTCTGGACTGAAACTGACGCTGAGGCTCGAAAGCGTGGGG	Bacteria;Firmicutes;Clostridia;Clostridiales;Lachnospiraceae;Lachnospiraceae UCG-010;uncultured bacterium	uncultured bacterium	uncultured bacterium	99.5708154506438	8.72401e-118	100	0	0	0	0	0	0	0.0708661417322835	9	0	0	0	0
CAAGCGTTATCCGGAATTACTGGGTGTAAAGGGAGCGTAGGCGGCATGGTAAGCCAGATGTGAAAGCCCGAGGCTTAACCTCGAGGATTGCATTTGGAACTATCAAGCTAGAGTACAGGAGAGGAAAGCGGAATTCCTAGTGTAGCGGTGAAATGCGTAGATATTAGGAAGAACACCAGTGGCGAAGGCGGCTTTCTGGACTGGAAACTGACGCTGAGGCACGAAAGCGTGGGG	Bacteria;Firmicutes;Clostridia;Clostridiales;Lachnospiraceae;Lachnospiraceae UCG-010;uncultured bacterium	uncultured bacterium	uncultured bacterium	98.2905982905983	8.8286e-113	100	0	0	0	0	0	0	0.0866141732283465	11	0	0	0	0
CAAGCGTTATCCGGAATTACTGGGTGTAAAGGGAGCGTAGGCGGCATGGTAAGCCAGATGTGAAAGCCCGAGGCTTAACTTCGAGGATTGCATTTGGAACTATCAAGCTAGAGTACAGGAGAGGAAAGCGGAATTCCTAGTGTAGCGGTGAAATGCGTAGATATTAGGAAGAACACCAGTGGCGAAGGCGGCTTTCTGGACTGAAACTGACGCTGAGGCTCGAAAGCGTGGGG	Bacteria;Firmicutes;Clostridia;Clostridiales;Lachnospiraceae;Unassigned;Unassigned	uncultured bacterium	NA	99.5708154506438	8.72401e-118	100	0	0	0.047244094488189	6	0	0	0.228346456692913	16	0	0	0.173228346456693	9
CAAGCGTTATCCGGAATTACTGGGTGTAAAGGGAGCGTAGGCGGCATGGTAAGCCAGATGTGAAAGCCCGAGGCTTAACTTCGAGGATTGCATTTGGAACTATCAAGCTAGAGTACAGGAGAGGAAAGCGGAATTCCTAGTGTAGCGGTGAAATGCGTAGATATTAGGAAGAACACCAGTGGCGAAGGCGGCTTTCTGGACTGGAAACTGACGCTGAGGCACGAAAGCGTGGGG	Bacteria;Firmicutes;Clostridia;Clostridiales;Lachnospiraceae;Unassigned;Unassigned	uncultured bacterium	NA	98.7179487179487	1.89758e-114	100	0	0	0.094488188976378	12	0	0	0	0	0	0	0	0
CAAGCGTTATCCGGAATTACTGGGTGTAAAGGGAGCGTAGGCGGCATGGTAAGCCAGATGTGAAAGCCCGGGGCTTAACTCCGAGGATTGCATTTGGAACTATCAAGCTAGAGTACAGGAGAGGAAAGCGGAATTCCTAGTGTAGCGGTGAAATGCGTAGATATTAGGAAGAACACCAGTGGCGAAGGCGGCTTTCTGGACTGGAAACTGACGCTGAGGCACGAAAGCGTGGGG	Bacteria;Firmicutes;Clostridia;Clostridiales;Lachnospiraceae;Tyzzerella;uncultured bacterium	Tyzzerella;Ambiguous_taxa|uncultured bacterium	uncultured bacterium	99.1452991452991	4.07859e-116	100	0	0	0.094488188976378	12	0	0	0	0	0	0	0.102362204724409	13
CAAGCGTTATCCGGAATTACTGGGTGTAAAGGGAGCGTAGGCGGCATGGTAAGCCAGATGTGAAAGCCTCGAGCTTAACTTGAGGATTGCATTTGGAACTATCAAGCTAGAGTACAGGAGAGGAAAGCGGAATTCCTAGTGTAGCGGTGAAATGCGTAGATATTAGGAAGAACACCAGTGGCGAAGGCGGCTTTCTGGACTGAAACTGACGCTGAGGCTCGAAAGCGTGGGG	Bacteria;Firmicutes;Clostridia;Clostridiales;Lachnospiraceae;Tyzzerella;uncultured bacterium	uncultured bacterium|uncultured organism	uncultured bacterium	100	6.71134e-119	100	0	0	0.377952755905512	48	0	0	0.149606299212598	19	0	0	0	0
CAAGCGTTATCCGGAATTACTGGGTGTAAAGGGAGCGTAGGCGGCATGGTAAGCCAGATGTGAAAGCCTTGGGCTTAACCCGAGGATTGCATTTGGAACTATCAAGCTAGAGTACAGGAGAGGAAAGCGGAATTCCTAGTGTAGCGGTGAAATGCGTAGATATTAGGAAGAACACCAGTGGCGAAGGCGGCTTTCTGGACTGAAACTGACGCTGAGGCTCGAAAGCGTGGGG	Bacteria;Firmicutes;Clostridia;Clostridiales;Lachnospiraceae;Tyzzerella;uncultured bacterium	uncultured bacterium|uncultured organism|Tyzzerella;Ambiguous_taxa	uncultured bacterium	100	6.71134e-119	100	0	0	54.4094488188976	2258	0	0	53.0314960629921	1958	0	0	37.5354330708661	728
CAAGCGTTATCCGGAATTACTGGGTGTAAAGGGAGCGTAGGCGGCATGGTAAGCCAGATGTGAAAGCCTTGGGCTTAACCCGAGGATTGCATTTGGAACTATCAAGCTAGAGTACAGGAGAGGAAAGCGGAATTCCTAGTGTAGCGGTGAAATGCGTAGATATTAGGAAGAACACCGGTGGCGAAGGCGGCTTTCTGGACTGAAACTGACGCTGAGGCTCGAAAGCGTGGGG	Bacteria;Firmicutes;Clostridia;Clostridiales;Lachnospiraceae;Tyzzerella;uncultured bacterium	uncultured bacterium|uncultured organism|Tyzzerella;Ambiguous_taxa	uncultured bacterium	99.5689655172414	3.12248e-117	100	0	0	0	0	0	0	0	0	0	0	0.409448818897638	52
CAAGCGTTATCCGGAATTACTGGGTGTAAAGGGAGCGTAGGCGGCATGGTAAGCCAGATGTGAAAGCCTTGGGCTTAACCCGAGGATTGCATTTGGAACTATCAAGCTAGAGTACAGGAGAGGAAAGTGGAATTCCTAGTGTAGCGGTGAAATGCGTAGATATTAGGAAGAACACCAGTGGCGAAGGCGGCTTTCTGGACTGAAACTGACGCTGAGGCTCGAAAGCGTGGGG	Bacteria;Firmicutes;Clostridia;Clostridiales;Lachnospiraceae;Tyzzerella;uncultured bacterium	uncultured bacterium|uncultured organism|Tyzzerella;Ambiguous_taxa	uncultured bacterium	99.5689655172414	3.12248e-117	100	0	0	0	0	0	0	0.062992125984252	8	0	0	0	0
CAAGCGTTATCCGGAATTACTGGGTGTAAAGGGAGCGTAGGCGGCATGGTAAGCCAGATGTGGAAGCCTTGGGCTTAACCCGAGGATTGCATTTGGAACTATCAAGCTAGAGTACAGGAGAGGAAAGCGGAATTCCTAGTGTAGCGGTGAAATGCGTAGATATTAGGAAGAACACCAGTGGCGAAGGCGGCTTTCTGGACTGAAACTGACGCTGAGGCTCGAAAGCGTGGGG	Bacteria;Firmicutes;Clostridia;Clostridiales;Lachnospiraceae;Tyzzerella;uncultured bacterium	uncultured bacterium|uncultured organism|Tyzzerella;Ambiguous_taxa	uncultured bacterium	99.5689655172414	3.12248e-117	100	0	0	1.22047244094488	155	0	0	2.02362204724409	257	0	0	1.18897637795276	151
CAAGCGTTATCCGGAATTACTGGGTGTAAAGGGAGCGTAGGCGGCATGGTAAGTAAGATGTGAAAGCCCGAGGCTTAACCTCGAGGATTGCATTTTAAACTATCAAGCTAGAGTACAGGAGAGGAAAGCGGAATTCCTAGTGTAGCGGTGAAATGCGTAGATATTAGGAAGAACACCAGTGGCGAAGGCGGCTTTCTGGACTGAAACTGACGCTGAGGCTCGAAAGCGTGGGG	Bacteria;Firmicutes;Clostridia;Clostridiales;Lachnospiraceae;Lachnospiraceae UCG-010;uncultured bacterium	uncultured bacterium|Lachnospiraceae UCG-010;Ambiguous_taxa	uncultured bacterium	100	1.8751e-119	100	0	0	0.740157480314961	16	0	0	0.440944881889764	25	0	0	1.63779527559055	53
CAAGCGTTATCCGGAATTACTGGGTGTAAAGGGAGCGTAGGCGGCATGGTAAGTAAGATGTGAAAGCCCGAGGCTTAACCTCGAGGATTGCATTTTAAACTATCAAGCTAGAGTACAGGAGAGGAAAGCGGAATTCCTAGTGTAGCGGTGAAATGCGTAGATATTAGGAAGAACACCAGTGGCGAAGGCGGCTTTCTGGACTGGAAACTGACGCTGAGGCACGAAAGCGTGGGG	Bacteria;Firmicutes;Clostridia;Clostridiales;Lachnospiraceae;Lachnospiraceae UCG-010;uncultured bacterium	uncultured bacterium|Lachnospiraceae UCG-010;Ambiguous_taxa	uncultured bacterium	99.1452991452991	4.07859e-116	100	0	0	0	0	0	0	0.062992125984252	8	0	0	0	0
CAAGCGTTATCCGGAATTACTGGGTGTAAAGGGAGCGTAGGCGGCATGGTAAGTAAGATGTGAAAGCCCGAGGCTTAACCTCGCGGATTGCATTTTAAACTATCAAGCTAGAGTACAGGAGAGGAAAGCGGAATTCCTAGTGTAGCGGTGAAATGCGTAGATATTAGGAAGAACACCAGTGGCGAAGGCGGCTTTCTGGACTGAAACTGACGCTGAGGCTCGAAAGCGTGGGG	Bacteria;Firmicutes;Clostridia;Clostridiales;Lachnospiraceae;Lachnospiraceae UCG-010;uncultured bacterium	uncultured bacterium|Lachnospiraceae UCG-010;Ambiguous_taxa	uncultured bacterium	99.5708154506438	8.72401e-118	100	0	0	0	0	0	0	0	0	0	0	0.0708661417322835	9
CAAGCGTTATCCGGAATTACTGGGTGTAAAGGGAGCGTAGGCGGCATGGTAAGTAAGATGTGAAAGCCCGAGGCTTACCCTCGAGGATTGCATTTTAAACTATCAAGCTAGAGTACAGGAGAGGAAAGCGGAATTCCTAGTGTAGCGGTGAAATGCGTAGATATTAGGAAGAACACCAGTGGCGAAGGCGGCTTTCTGGACTGAAACTGACGCTGAGGCTCGAAAGCGTGGGG	Bacteria;Firmicutes;Clostridia;Clostridiales;Lachnospiraceae;Lachnospiraceae UCG-010;uncultured bacterium	uncultured bacterium|Lachnospiraceae UCG-010;Ambiguous_taxa	uncultured bacterium	99.5708154506438	8.72401e-118	100	0	0	0	0	0	0	0	0	0	0	0.102362204724409	13
CAAGCGTTATCCGGAATTACTGGGTGTAAAGGGAGCGTAGGCGGCATGGTAAGTAAGATGTGAAAGCCTTGGGCTTAACCCGAGGATTGCATTTTAAACTATCAAGCTAGAGTACAGGAGAGGAAAGCGGAATTCCTAGTGTAGCGGTGAAATGCGTAGATATTAGGAAGAACACCAGTGGCGAAGGCGGCTTTCTGGACTGAAACTGACGCTGAGGCTCGAAAGCGTGGGG	Bacteria;Firmicutes;Clostridia;Clostridiales;Lachnospiraceae;Tyzzerella;uncultured bacterium	uncultured organism	NA	99.5689655172414	3.12248e-117	100	0	0	0.244094488188976	31	0	0	0	0	0	0	0	0
CAAGCGTTATCCGGAATTACTGGGTGTAAAGGGAGCGTAGGCGGCATGGTAAGTAAGATGTGAAAGCCTTGGGCTTAACCCGAGGATTGCATTTTAAACTATCAAGCTAGAGTACAGGAGAGGAAAGCGGAATTCCTAGTGTAGCGGTGAAATGCGTAGATATTAGGAAGAACACCGGTGGCGAAGGCGGCTTTCTGGACTGAAACTGACGCTGAGGCTCGAAAGCGTGGGG	Bacteria;Firmicutes;Clostridia;Clostridiales;Lachnospiraceae;uncultured;uncultured organism	uncultured organism	uncultured organism	100	6.71134e-119	100	0	0	5.86614173228346	712	0	0	4.26771653543307	526	0	0	0	0
CAAGCGTTATCCGGAATTACTGGGTGTAAAGGGAGCGTAGGCGGCATGGTAAGTAAGATGTGAAAGCCTTGGGCTTAACCCGAGGATTGCATTTTAAACTATCAAGCTAGAGTACAGGAGAGGGAAGCGGAATTCCTAGTGTAGCGGTGAAATGCGTAGATATTAGGAAGAACACCGGTGGCGAAGGCGGCTTTCTGGACTGAAACTGACGCTGAGGCTCGAAAGCGTGGGG	Bacteria;Firmicutes;Clostridia;Clostridiales;Lachnospiraceae;uncultured;uncultured organism	uncultured organism	uncultured organism	99.5689655172414	3.12248e-117	100	0	0	11.8582677165354	1506	0	0	8.58267716535433	1090	0	0	0	0
CAAGCGTTATCCGGAATTACTGGGTGTAAAGGGAGCGTAGGCGGGAGTGCAAGTTGAATGTGAAATCTATCGGCTCAACCGGTAGCTGCGTTCAAAACTGCACTTCTTGAGTGAAGTAGAGGCAGGCGGAATTCCTAGTGTAGCGGTGAAATGCGTAAATATTAGGAGGAACACCAGTGGCGAAGGCGGCCTGCTGGGCTTTAACTGACGCTGAGGCTCGAAAGCGTGGGT	Bacteria;Firmicutes;Clostridia;Clostridiales;Ruminococcaceae;Anaerotruncus;uncultured bacterium	Candidatus Soleaferrea massiliensis AP7|Candidatus Soleaferrea massiliensis	NA	96.5217391304348	1.89673e-104	99.5670995670996	0	0	0	0	0	0	0.385826771653543	49	0	0	0	0
CAAGCGTTATCCGGAATTACTGGGTGTAAAGGGAGCGTAGGCGGGCATGCAAGTCAGATGTGAAAACTTGGGGCTTAACCCCAAGACTGCATTTGAAACTGTATGTCTTGAGTGCGGGAGAGGTAAATGGAATTCCTAGTGTAGCGGTGAAATGCGTAGATATTAGGAGGAACACCAGTGGCGAAGGCGATTTACTGGACCGTAACTGACGCTGAGGCTCGAAAGCGTGGGG	Bacteria;Firmicutes;Clostridia;Clostridiales;Ruminococcaceae;Unassigned;Unassigned	uncultured bacterium	NA	93.1034482758621	3.23491e-92	100	0	0	0	0	0	0	0	0	0	0	0.275590551181102	18
CAAGCGTTATCCGGAATTACTGGGTGTAAAGGGAGCGTAGGCGGTACGGCAAGTCAGAAGTGAAAGCCTGGGGCTCAACCCCGGAATTGCTTTTGAAACTGTCGGACTAGAGTGTCGGAGGGGTAAGCGGAATTCCTAGTGTAGCGGTGAAATGCGTAGATATTAGGAGGAACACCGGTGGCGAAGGCGGCTTACTGGACGACCACTGACGCTGAGGCTCGAAAGCGTGGGG	Bacteria;Firmicutes;Clostridia;Clostridiales;Lachnospiraceae;[Eubacterium] ventriosum group;uncultured bacterium	uncultured organism	NA	100	6.71134e-119	100	0	0	0	0	0	0	0	0	0	0	0.133858267716535	17
CAAGCGTTATCCGGAATTACTGGGTGTAAAGGGAGTGTAGGCGGCACGCCAAGCCAGATGTGAAAGCCCGAGGCTTAACCTCGCGGATTGCATTTGGAACTGGCGAGCTAGAGTACAGGAGAGGAAAGCGGAATTCCTAGTGTAGCGGTGAAATGCGTAGATATTAGGAAGAACACCAGTGGCGAAGGCGGCTTTCTGGACTGAAACTGACGCTGAGGCTCGAAAGCGTGGGG	Bacteria;Firmicutes;Clostridia;Clostridiales;Lachnospiraceae;uncultured;Unassigned	uncultured organism|uncultured bacterium|uncultured;Ambiguous_taxa	NA	99.5708154506438	8.72401e-118	100	0	0	0.606299212598425	77	0	0	0.488188976377953	62	0	0	0.913385826771654	116
CAAGCGTTATCCGGAATTACTGGGTGTAAAGGGAGTGTAGGCGGGACTGCAAGTCAGATGTGAAAATTATGGGCTCAACTCATAACCTGCATTTGAAACTGTAGTTCTTGAGTGAAGTAGAGGTAAGCGGAATTCCTAGTGTAGCGGTGAAATGCGTAGATATTAGGAGGAACATCAGTGGCGAAGGCGGCTTACTGGGCTTTTACTGACGCTGAGGCTCGAAAGCGTGGGG	Bacteria;Firmicutes;Clostridia;Clostridiales;Ruminococcaceae;Ruminococcus 1;uncultured bacterium	uncultured bacterium	uncultured bacterium	100	6.71134e-119	100	0	0	0	0	0	0	1	127	0	0	0.566929133858268	72
CAAGCGTTATCCGGAATTACTGGGTGTAAAGGGAGTGTAGGCGGGACTGCAAGTCAGATGTGAAAATTATGGGCTCAACTCATAACCTGCATTTGAAACTGTAGTTCTTGAGTGAAGTAGAGGTAAGCGGAATTCCTAGTGTAGCGGTGAAATGCGTAGATATTAGGAGGAACATCGGTGGCGAAGGCGGCTTACTGGGCTTTTACTGACGCTGAGGCTCGAAAGCGTGGGG	Bacteria;Firmicutes;Clostridia;Clostridiales;Ruminococcaceae;Ruminococcus 1;uncultured bacterium	uncultured bacterium	uncultured bacterium	99.5689655172414	3.12248e-117	100	0	0	0.118110236220472	15	0	0	0.031496062992126	4	0	0	0.078740157480315	9
CAAGCGTTATCCGGAATTACTGGGTGTAAAGGGAGTGTAGGCGGGACTGCAAGTCAGATGTGAAAATTATGGGCTTAACTCATAACCTGCATTTGAAACTGTAGTTCTTGAGTGAAGTAGAGGTAAGCGGAATTCCTAGTGTAGCGGTGAAATGCGTAGATATTAGGAGGAACATCAGTGGCGAAGGCGGCTTACTGGGCTTTTACTGACGCTGAGGCTCGAAAGCGTGGGG	Bacteria;Firmicutes;Clostridia;Clostridiales;Ruminococcaceae;Ruminococcus 1;uncultured bacterium	uncultured bacterium	uncultured bacterium	99.5689655172414	3.12248e-117	100	0	0	0.283464566929134	22	0	0	0.15748031496063	20	0	0	0.110236220472441	14
CAAGCGTTATCCGGAATTACTGGGTGTAAAGGGTGAGTAGGCGGATTAGTAAGCCATATGTGAAAACTCAGGGCTTAACTTTGAGATTGCATAAGGAACTGTTAATCTAGAGTACAGGAGAGGTAAGTGGAATTCCTAGTGTAGCGGTGAAATGCGTAGATATTAGGAGGAACACCAGTGGCGAAGGCGACTTACTGGACTGAAACTGACGCTGAGGCACGAAAGCGTGGGT	Bacteria;Firmicutes;Clostridia;Clostridiales;Lachnospiraceae;Tyzzerella 3;Unassigned	uncultured bacterium	NA	100	6.71134e-119	100	0	0	0.700787401574803	47	0	0	0.393700787401575	24	0	0	0	0
CAAGCGTTATCCGGAATTACTGGGTGTAAAGGGTGAGTAGGCGGATTAGTAAGCCATATGTGAAAACTCAGGGCTTAACTTTGAGATTGCATAAGGAACTGTTAATCTAGAGTACAGGAGAGGTAAGTGGAATTCCTAGTGTAGCGGTGAAATGCGTAGATATTAGGAGGAACACCAGTGGCGAAGGCGACTTACTGGACTGCTACTGACACTGAGGCACGAAAGCGTGGGG	Bacteria;Firmicutes;Clostridia;Clostridiales;Lachnospiraceae;Tyzzerella 3;Unassigned	uncultured bacterium	NA	98.7012987012987	2.43096e-113	99.5689655172414	0	0	0.0078740157480315	1	0	0	0.0236220472440945	3	0	0	0	0
CAAGCGTTATCCGGAATTACTGGGTGTAAAGGGTGAGTAGGCGGCAAGGTAAGCCAGATGTGAAAGCCCGCAGCTTAACTGCGGGATTGCATTTGGAACTACTTAGCTAGAGTACAGGAGAGGAAAGCGGAATTCCTAGTGTAGCGGTGAAATGCGTAGATATTAGGAAGAACACCAGTGGCGAAGGCGGCTTTCTGGACTGGAAACTGACGCTGAGGCACGAAAGCGTGGGG	Bacteria;Firmicutes;Clostridia;Clostridiales;Lachnospiraceae;Unassigned;Unassigned	uncultured bacterium	NA	98.2832618025751	3.15999e-112	100	0	0	0.078740157480315	10	0	0	0	0	0	0	0	0
CAAGCGTTATCCGGAATTACTGGGTGTAAAGGGTGAGTAGGCGGCACGGCAAGTAAGATGTGAAAGCCCACGGCTTAACTGTGGGATTGCATTTTAAACTGTTGAGCTAGAGTACAGGAGAGGAAAGCGGAATTCCTAGTGTAGCGGTGAAATGCGTAGATATTAGGAAGAACACCAGTGGCGAAGGCGGCTTTCTGGACTGAAACTGACGCTGAGGCTCGAAAGCGTGGGG	Bacteria;Firmicutes;Clostridia;Clostridiales;Lachnospiraceae;uncultured;uncultured bacterium	uncultured bacterium	uncultured bacterium	99.5708154506438	3.12248e-117	100	0	0	0.133858267716535	17	0	0	0.488188976377953	35	0	0	0.692913385826772	24
CAAGCGTTATCCGGAATTACTGGGTGTAAAGGGTGAGTAGGCGGCACGGCAAGTAAGATGTGAAAGCCCACGGCTTAACTGTGGGATTGCATTTTAAACTGTTGAGCTAGAGTACAGGAGAGGAAAGCGGAATTCCTAGTGTAGCGGTGAAATGCGTAGATATTAGGAAGAACACCAGTGGCGAAGGCGGCTTTCTGGACTGGAAACTGACGCTGAGGCACGAAAGCGTGGGG	Bacteria;Firmicutes;Clostridia;Clostridiales;Lachnospiraceae;uncultured;uncultured bacterium	uncultured;Ambiguous_taxa	NA	100	1.8751e-119	100	0	0	1.77952755905512	93	0	0	0.984251968503937	52	0	0	1.66929133858268	60
CAAGCGTTATCCGGAATTACTGGGTGTAAAGGGTGAGTAGGCGGCACGGCAAGTAAGATGTGAAAGCCCGAGGCTTAACCTCGGGATTGCATTTTAAACTGCTGAGCTAGAGTACAGGAGAGGAAAGCGGAATTCCTAGTGTAGCGGTGAAATGCGTAGATATTAGGAAGAACACCAGTGGCGAAGGCGGCTTTCTGGACTGAAACTGACGCTGAGGCACGAAAGCGTGGGG	Bacteria;Firmicutes;Clostridia;Clostridiales;Lachnospiraceae;uncultured;uncultured organism	uncultured organism|uncultured bacterium	uncultured organism	100	6.71134e-119	100	0	0	2.39370078740157	101	0	0	6	523	0	0	6.29133858267717	181
CAAGCGTTATCCGGAATTACTGGGTGTAAAGGGTGAGTAGGCGGCACGGCAAGTAAGATGTGAAAGCCCGAGGCTTAACCTCGGGATTGCATTTTAAACTGCTGAGCTAGAGTACAGGAGAGGAAAGCGGAATTCCTAGTGTAGCGGTGAAATGCGTAGATATTAGGAAGAACACCAGTGGCGAAGGCGGCTTTCTGGACTGAAACTGACGCTGAGGCTCGAAAGCGTGGGG	Bacteria;Firmicutes;Clostridia;Clostridiales;Lachnospiraceae;uncultured;uncultured organism	uncultured organism|uncultured bacterium	uncultured organism	99.5689655172414	3.12248e-117	100	0	0	0.440944881889764	36	0	0	0.251968503937008	12	0	0	0.220472440944882	11
CAAGCGTTATCCGGAATTACTGGGTGTAAAGGGTGAGTAGGCGGCACGGCAAGTAAGATGTGAAAGCCCGAGGCTTAACCTCGGGATTGCATTTTAAACTGCTGAGCTAGAGTACGGGAGAGGAAAGCGGAATTCCTAGTGTAGCGGTGAAATGCGTAGATATTAGGAAGAACACCAGTGGCGAAGGCGGCTTTCTGGACTGAAACTGACGCTGAGGCACGAAAGCGTGGGG	Bacteria;Firmicutes;Clostridia;Clostridiales;Lachnospiraceae;uncultured;uncultured organism	uncultured organism|uncultured bacterium	uncultured organism	99.5689655172414	3.12248e-117	100	0	0	0	0	0	0	0	0	0	0	0.188976377952756	24
CAAGCGTTATCCGGAATTACTGGGTGTAAAGGGTGAGTAGGCGGCACGGCAAGTAAGATGTGAAAGCCCGGGGCTTAACTCCGGGATTGCATTTTAAACTGCTGAGCTAGAGTACAGGAGAGGAAAGCGGAATTCCTAGTGTAGCGGTGAAATGCGTAGATATTAGGAAGAACACCAGTGGCGAAGGCGGCTTTCTGGACTGAAACTGACGCTGAGGCTCGAAAGCGTGGGG	Bacteria;Firmicutes;Clostridia;Clostridiales;Lachnospiraceae;uncultured;uncultured organism	uncultured organism|uncultured bacterium	uncultured organism	99.1416309012876	1.45275e-115	100	0	0	0	0	0	0	0.0393700787401575	5	0	0	0.0866141732283465	11
CAAGCGTTATCCGGAATTACTGGGTGTAAAGGGTGAGTAGGCGGCACGGCAAGTAAGATGTGAAAGCCCGGGGCTTAACTCCGGGATTGCATTTTAAACTGCTGAGCTAGAGTACAGGAGAGGAAAGCGGAATTCCTAGTGTAGCGGTGAAATGCGTAGATATTAGGAAGAACACCAGTGGCGAAGGCGGCTTTCTGGACTGGAAACTGACGCTGAGGCACGAAAGCGTGGGG	Bacteria;Firmicutes;Clostridia;Clostridiales;Lachnospiraceae;uncultured;uncultured organism	uncultured organism|uncultured bacterium	uncultured organism	100	1.8751e-119	100	0	0	0.952755905511811	69	0	0	3.83464566929134	450	0	0	0.496062992125984	25
CAAGCGTTATCCGGAATTACTGGGTGTAAAGGGTGAGTAGGCGGCATGACAAGTAAGATGTGAAAGCCCGTGGCTTAACCACGGGATTGCATTTTAAACTGTTGAGCTAGAGTACAGGAGAGGAAAGCGGAATTCCCAGTGTAGCGGTGAAATGCGTAGATATTGGGAAGAACACCAGTGGCGAAGGCGGCTTTCTGGACTGAAACTGACGCTGAGGCACGAAAGCGTGGGG	Bacteria;Firmicutes;Clostridia;Clostridiales;Lachnospiraceae;uncultured;uncultured bacterium	uncultured;Ambiguous_taxa	NA	100	6.71134e-119	100	0	0	4.31496062992126	172	0	0	4.78740157480315	127	0	0	2.81889763779528	34
CAAGCGTTATCCGGAATTACTGGGTGTAAAGGGTGAGTAGGCGGCATGACAAGTAAGATGTGAAAGCCCGTGGCTTAACCACGGGATTGCATTTTAAACTGTTGAGCTAGAGTACAGGAGAGGAAAGCGGAATTCCCGGTGTAGCGGTGAAATGCGTAGATATTGGGAAGAACACCAGTGGCGAAGGCGGCTTTCTGGACTGAAACTGACGCTGAGGCACGAAAGCGTGGGG	Bacteria;Firmicutes;Clostridia;Clostridiales;Lachnospiraceae;uncultured;uncultured bacterium	uncultured;Ambiguous_taxa	NA	99.5689655172414	3.12248e-117	100	0	0	0	0	0	0	0	0	0	0	0.078740157480315	10
CAAGCGTTATCCGGAATTACTGGGTGTAAAGGGTGAGTAGGCGGCATGGCAAGTAAGATGTGAAAGCCCGAGGCTTAACCTCGGGATTGCATTTTAAACTGCTAAGCTAGAGTACAGGAGAGGAAAGCGGAATTCCTAGTGTAGCGGTGAAATGCGTAGATATTAGGAAGAACACCAGTGGCGAAGGCGGCTTTCTGGACTGAAACTGACGCTGAGGCTCGAAAGCGTGGGG	Bacteria;Firmicutes;Clostridia;Clostridiales;Lachnospiraceae;uncultured;uncultured organism	uncultured organism|uncultured bacterium	uncultured organism	99.1416309012876	1.45275e-115	100	0	0	0.464566929133858	25	0	0	0.488188976377953	29	0	0	0.37007874015748	15
CAAGCGTTATCCGGAATTACTGGGTGTAAAGGGTGAGTAGGCGGCATGGCAAGTAAGATGTGAAAGCCCGAGGCTTAACCTCGGGATTGCATTTTAAACTGCTAAGCTAGAGTACAGGAGAGGAAAGCGGAATTCCTAGTGTAGCGGTGAAATGCGTAGATATTAGGAAGAACACCAGTGGCGAAGGCGGCTTTCTGGACTGGAAACTGACGCTGAGGCACGAAAGCGTGGGG	Bacteria;Firmicutes;Clostridia;Clostridiales;Lachnospiraceae;uncultured;uncultured bacterium	uncultured organism|uncultured bacterium	uncultured bacterium	100	1.8751e-119	100	0	0	10.5905511811024	319	0	0	19.6692913385827	782	0	0	9.65354330708661	173
CAAGCGTTATCCGGAATTACTGGGTGTAAAGGGTGAGTAGGCGGCATGGTAAGCCAGATGTGAAAGCCCGCAGCTTAACTGCGGGATTGCATTTGGAACTACTAAGCTAGAGTACAGGAGAGGAAAGCGGAATTCCTAGTGTAGCGGTGAAATGCGTAGATATTAGGAAGAACACCAGTGGCGAAGGCGGCTTTCTGGACTGAAACTGACGCTGAGGCTCGAAAGCGTGGGG	Bacteria;Firmicutes;Clostridia;Clostridiales;Lachnospiraceae;Unassigned;Unassigned	uncultured bacterium	NA	99.1379310344828	1.45275e-115	100	0	0	0.0236220472440945	3	0	0	0	0	0	0	0.062992125984252	8
CAAGCGTTATCCGGAATTACTGGGTGTAAAGGGTGAGTAGGCGGCATGGTAAGCCAGATGTGAAAGCCCGCAGCTTAACTGCGGGATTGCATTTGGAACTACTAAGCTAGAGTACAGGAGAGGAAAGCGGAATTCCTAGTGTAGCGGTGAAATGCGTAGATATTAGGAAGAACACCGGTGGCGAAGGCGGCTTTCTGGACTGAAACTGACGCTGAGGCACGAAAGCGTGGGG	Bacteria;Firmicutes;Clostridia;Clostridiales;Lachnospiraceae;Lachnospiraceae UCG-010;Unassigned	uncultured bacterium	NA	100	6.71134e-119	100	0	0	0	0	0	0	0	0	0	0	0.700787401574803	52
CAAGCGTTATCCGGAATTACTGGGTGTAAAGGGTGAGTAGGCGGCATGGTAAGTTAGATGTGAAAGCCCAGGGCTTAACCCTGGGATTGCATTTAAAACTACTAAGCTTAGAGTACAGGAGAGGTAAGCGGAATTCCTAGTGTAGCGGTGAAATGCGTAGATATTAGGAAGAACACCGGTGGCGAAGGCGGCTTACTGGACTGAAACTGACGCTGAGGCACGAAAGCGTGGGG	Bacteria;Firmicutes;Clostridia;Clostridiales;Lachnospiraceae;Unassigned;Unassigned	uncultured bacterium	NA	96.5665236051502	1.48064e-105	100	0	0	0	0	0	0	0	0	0	0	0.062992125984252	8
CAAGCGTTATCCGGAATTACTGGGTGTAAAGGGTGAGTAGGCGGCATGGTAAGTTAGATGTGAAAGCCCGGGGCTTAACCCCGGGATTGCATTTAAAACTATCAAGCTCGAGTTCAGGAGAGGTAAGCGGAATTCCTAGTGTAGCGGTGAAATGCGTAGATATTAGGAAGAACACCGGTGGCGAAGGCGGCTTACTGGACTGATACTGACGCTGAGGCACGAAAGCGTGGGG	Bacteria;Firmicutes;Clostridia;Clostridiales;Lachnospiraceae;Tyzzerella;Unassigned	uncultured bacterium	NA	100	6.71134e-119	100	0	0	0.0393700787401575	5	0	0	0.094488188976378	12	0	0	0.244094488188976	10
CAAGCGTTATCCGGAATTACTGGGTGTAAAGGGTGAGTAGGCGGCATGGTAAGTTAGATGTGAAAGCCCGGGGCTTAACTCCGGGATTGCATTTAAAACTATCAAGCTCGAGTTCAGGAGAGGTAAGCGGAATTCCTAGTGTAGCGGTGAAATGCGTAGATATTAGGAAGAACACCGGTGGCGAAGGCGGCTTACTGGACTGATACTGACGCTGAGGCACGAAAGCGTGGGG	Bacteria;Firmicutes;Clostridia;Clostridiales;Lachnospiraceae;Tyzzerella;Unassigned	uncultured bacterium	NA	99.5689655172414	3.12248e-117	100	0	0	0.031496062992126	4	0	0	0.047244094488189	6	0	0	0	0
CAAGCGTTATCCGGAATTACTGGGTGTAAAGGGTGAGTAGGCGGGTTTGCAAGTCAGATGTGAAAACTATAGGCTCAACCTATAGCCTGCATTTGAAACTGCAGATCTTGAGTGTGGGAGAGGTAAGCGGAATTCCCGGTGTAGCGGTGAAATGCGTAGATATCGGGAGGAACACCAGTGGCGAAGGCGGCTTACTGGACCACAACTGACGCTGAGACACGAAAGCGTGGGG	Bacteria;Firmicutes;Clostridia;Clostridiales;Ruminococcaceae;Ruminococcaceae UCG-010;uncultured bacterium	uncultured bacterium	uncultured bacterium	96.0869565217391	8.86789e-103	99.1379310344828	0	0	0	0	0	0	0.141732283464567	18	0	0	0	0
CAAGCGTTATCCGGAATTACTGGGTGTAAAGGGTGCGTAGGCGGCAATTTAAGTCAGATGTGAAAACTCAGGGCTCAACCTTGAGACTGCATCTGAAACTGAGTTGCTAGAGTGCAGGAGAGGAAAGCGGAATTCCGAGTGTAGCGGTGAAATGCGTAGAGATTCGGAGGAACACCAGTAGCGAAGGCGGCTTTCTGGACTGTAACTGACGCTGAGGCACGAAAGCGTGGGG	Bacteria;Firmicutes;Clostridia;Clostridiales;Lachnospiraceae;Epulopiscium;uncultured organism	Epulopiscium;Ambiguous_taxa	NA	100	6.71134e-119	100	0	0	1.64566929133858	209	0	0	0	0	0	0	0	0
CAAGCGTTATCCGGAATTACTGGGTGTAAAGGGTGCGTAGGCGGCGATTTAAGTCAGATGTGAAAACTCAGGGCTCAACCTTGAGACTGCATCTGAAACTGAATTGCTAGAGTGCAGGAGAGGAAAGCGGAATTCCGAGTGTAGCGGTGAAATGCGTAGAGATTCGGAGGAACACCAGTAGCGAAGGCGGCTTTCTGGACTGTAACTGACGCTGAGGCACGAAAGCGTGGGG	Bacteria;Firmicutes;Clostridia;Clostridiales;Lachnospiraceae;uncultured;uncultured organism	uncultured organism|uncultured bacterium|Epulopiscium;Ambiguous_taxa	uncultured organism	99.5689655172414	3.12248e-117	100	0	0	0	0	0	0	0.275590551181102	35	0	0	0	0
CAAGCGTTATCCGGAATTACTGGGTGTAAAGGGTGCGTAGGCGGCGATTTAAGTCAGATGTGAAAACTCAGGGCTCAACCTTGAGACTGCATCTGAAACTGAGTTGCTAGAGTGCAGGAGAGGAAAGCGGAATTCCGAGTGTAGCGGTGAAATGCGTAGAGATTCGGAGGAACACCAGTAGCGAAGGCGGCTTTCTGGACTGTAACTGACGCTGAGGCACGAAAGCGTGGGG	Bacteria;Firmicutes;Clostridia;Clostridiales;Lachnospiraceae;Epulopiscium;Unassigned	uncultured organism|uncultured bacterium|Epulopiscium;Ambiguous_taxa	NA	100	6.71134e-119	100	0	0	448.937007874016	53901	0	0	669.385826771654	82519	0	0	1.32283464566929	65
CAAGCGTTATCCGGAATTACTGGGTGTAAAGGGTGCGTAGGCGGCGATTTAAGTCAGATGTGAAAACTCAGGGCTCAACCTTGAGACTGTATCTGAAACTGAGTTGCTAGAGTGCAGGAGAGGAAAGCGGAATTCCGAGTGTAGCGGTGAAATGCGTAGAGATTCGGAGGAACACCAGTAGCGAAGGCGGCTTTCTGGACTGTAACTGACGCTGAGGCACGAAAGCGTGGGG	Bacteria;Firmicutes;Clostridia;Clostridiales;Lachnospiraceae;Epulopiscium;uncultured bacterium	uncultured organism|uncultured bacterium|Epulopiscium;Ambiguous_taxa	uncultured bacterium	99.5689655172414	3.12248e-117	100	0	0	0	0	0	0	0.84251968503937	107	0	0	0	0
CAAGCGTTATCCGGAATTACTGGGTGTAAAGGGTGCGTAGGCGGCGATTTAAGTCAGATGTGAAAACTCAGGGCTCACCCTTGAGACTGCATCTGAAACTGAGTTGCTAGAGTGCAGGAGAGGAAAGCGGAATTCCGAGTGTAGCGGTGAAATGCGTAGAGATTCGGAGGAACACCAGTAGCGAAGGCGGCTTTCTGGACTGTAACTGACGCTGAGGCACGAAAGCGTGGGG	Bacteria;Firmicutes;Clostridia;Clostridiales;Lachnospiraceae;Epulopiscium;Unassigned	uncultured organism|uncultured bacterium|Epulopiscium;Ambiguous_taxa	NA	99.5689655172414	3.12248e-117	100	0	0	0	0	0	0	40.0472440944882	5086	0	0	0	0
CAAGCGTTATCCGGAATTACTGGGTGTAAAGGGTGCGTAGGCGGCGATTTAAGTCAGATGTGAAAACTCAGGGCTTAACCTTGAGACTGCATCTGAAACTGAGTTGCTAGAGTGCAGGAGAGGAAAGCGGAATTCCGAGTGTAGCGGTGAAATGCGTAGAGATTCGGAGGAACACCAGTAGCGAAGGCGGCTTTCTGGACTGTAACTGACGCTGAGGCACGAAAGCGTGGGG	Bacteria;Firmicutes;Clostridia;Clostridiales;Lachnospiraceae;Epulopiscium;uncultured organism	uncultured organism|uncultured bacterium|Epulopiscium;Ambiguous_taxa	uncultured organism	99.5689655172414	3.12248e-117	100	0	0	0	0	0	0	0.37007874015748	47	0	0	0	0
CAAGCGTTATCCGGAATTACTGGGTGTAAAGGGTGCGTAGGCGGTACGGCAAGTTTGATGTGAAACCCATGGGCTTAACCCAAGGCATGCATCGAAAACTACTGAACTAGAGTGCAGGAGAGGAAAGCGGAATTCCTAGTGTAGCGGTGAAATGCGTAGATATTAGGAAGAACACCAGTGGCGAAGGCGGCTTTCTGGACTGCAACTGACGCTGAGGCACGAAAGCGTGGGG	Bacteria;Firmicutes;Clostridia;Clostridiales;Defluviitaleaceae;Defluviitaleaceae UCG-011;uncultured bacterium	uncultured bacterium	uncultured bacterium	99.5689655172414	3.12248e-117	100	0	0	0	0	0	0	0	0	0	0	0.0393700787401575	5
CAAGCGTTATCCGGAATTACTGGGTGTAAAGGGTGCGTAGGCGGTACGGCAAGTTTGATGTGAAACCCATGGGCTTAACCCATGGCATGCATCGAAAACTACTGAACTAGAGTGCAGGAGAGGAAAGCGGAATTCCTAGTGTAGCGGTGAAATGCGTAGATATTAGGAAGAACACCAGTGGCGAAGGCGGCTTTCTGGACTGCAACTGACGCTGAGGCACGAAAGCGTGGGG	Bacteria;Firmicutes;Clostridia;Clostridiales;Defluviitaleaceae;Defluviitaleaceae UCG-011;uncultured bacterium	uncultured bacterium	uncultured bacterium	100	6.71134e-119	100	0	0	0.0708661417322835	9	0	0	0.401574803149606	45	0	0	0.0236220472440945	3
CAAGCGTTATCCGGAATTACTGGGTGTAAAGGGTGCGTAGGCGGTATGGCAAGTTTGATGTGAAACCCACAGGCTTAACCTGTGGCTTGCATCGAAAACTACTGAACTAGAGTGCAGGAGAGGAAAGCGGAATTCCTAGTGTAGCGGTGAAATGCGTAGATATTAGGAAGAACACCAGTGGCGAAGGCGGCTTTCTGGACTGCAACTGACGCTGAGGCACGAAAGCGTGGGG	Bacteria;Firmicutes;Clostridia;Clostridiales;Defluviitaleaceae;Defluviitaleaceae UCG-011;uncultured bacterium	uncultured bacterium	uncultured bacterium	100	6.71134e-119	100	0	0	0.0551181102362205	5	0	0	0.078740157480315	10	0	0	0.118110236220472	15
CAAGCGTTATCCGGAATTACTGGGTGTAAAGGGTGCGTAGGTGGCATGGCAAGTCTGATGTGAAACCCCCGGGCTCAACCTGGGGCATGCATTGGAAACTGTCAAGCTAGAGTGCAGGAGAGGTAAGCGGAATTCCTAGTGTAGCGGTGAAATGCGTAGATATTAGGAGGAACACCAGTGGCGAAGGCGGCTTACTGGACTGTAACAGACACTGAGGCACGAAAGCGTGGGG	Bacteria;Firmicutes;Clostridia;Clostridiales;Lachnospiraceae;Anaerostipes;uncultured bacterium	uncultured bacterium	uncultured bacterium	94.8275862068966	6.90397e-99	100	0	0	0	0	0	0	0	0	0	0	0.0393700787401575	5
CAAGCGTTATCCGGAATTACTGGGTGTAAAGGGTGCGTAGGTGGCATGGTAAGTCAGAAGTGAAAGCCCGGGGCTTAACCCCGGGACTGCTTTTGAAACTGTCATGCTGGAGTGCAGGAGAGGTAAGCGGAATTCCTAGTGTAGCGGTGAAATGCGTAGATATTAGGAGGAACACCAGTGGCGAAGGCGGCTTACTGGACTGTCACTGACACTGATGCACGAAAGCGTGGGG	Bacteria;Firmicutes;Clostridia;Clostridiales;Lachnospiraceae;Anaerostipes;uncultured bacterium	bacterium NLAE-zl-C326|uncultured bacterium|Anaerostipes caccae DSM 14662|Anaerostipes;Ambiguous_taxa|unidentified|Clostridiales bacterium VE202-09	uncultured bacterium	100	6.71134e-119	100	0	0	1.17322834645669	36	0	0	1.4251968503937	80	0	0	0.291338582677165	14
CAAGCGTTATCCGGAATTACTGGGTGTAAAGGGTGCGTAGGTGGCATGGTAAGTCAGAAGTGAAAGCCCGGGGCTTAACCCCGGGACTGCTTTTGAAACTGTCATGCTGGAGTGCAGGAGAGGTAAGCGGAATTCCTAGTGTAGCGGTGAAATGCGTAGATATTAGGAGGAACATCAGTGGCGAAGGCGGCTTACTGGACTGAAACTGACACTGAGGCACGAAAGCGTGGGG	Bacteria;Firmicutes;Clostridia;Clostridiales;Lachnospiraceae;Anaerostipes;uncultured bacterium	bacterium NLAE-zl-C326|uncultured bacterium|Anaerostipes caccae DSM 14662|Anaerostipes;Ambiguous_taxa|unidentified|Clostridiales bacterium VE202-09	uncultured bacterium	98.2758620689655	3.14465e-112	100	0	0	0	0	0	0	0	0	0	0	0.047244094488189	6
CAAGCGTTATCCGGAATTACTGGGTGTAAAGGGTGCGTAGGTGGTATGGCAAGTCAGAAGTGAAAACCCAGAGCTTAACTCTGGGACTGCTTTTGAAACTGTCAGACTGGAGTGCAGGAGAGGTAAGCGGAATTCCTAGTGTAGCGGTGAAATGCGTAGATATTAGGAGGAACATCAGTGGCGAAGGCGGCTTACTGGACTGAAACTGACACTGAGGCACGAAAGCGTGGGG	Bacteria;Firmicutes;Clostridia;Clostridiales;Lachnospiraceae;Anaerostipes;uncultured bacterium	uncultured organism|uncultured bacterium	uncultured bacterium	100	6.71134e-119	100	0	0	0	0	0	0	0.354330708661417	45	0	0	0.283464566929134	36
CAAGCGTTATCCGGAATTACTGGGTGTAAAGGGTGCGTAGGTGGTATGGCAAGTCAGAAGTGAAAACCCAGGGCTTAACTCTGAGACTGCTTTTGAAACTGTCAGACTGGAGTGCAGGAGAGGTAAGCGGAATTCCTAGTGTAGCGGTGAAATGCGTAGATATTAGGAGGAACATCAGTGGCGAAGGCGGCTTACTGGACTGAAACTGACACTGAGGCACGAAAGCGTGGGG	Bacteria;Firmicutes;Clostridia;Clostridiales;Lachnospiraceae;Unassigned;Unassigned	uncultured organism|uncultured bacterium|uncultured Firmicutes bacterium|Anaerostipes;Ambiguous_taxa|human gut metagenome|Anaerostipes hadrus	NA	99.5689655172414	3.12248e-117	100	0	0	0	0	0	0	0.0551181102362205	7	0	0	0	0
CAAGCGTTATCCGGAATTACTGGGTGTAAAGGGTGCGTAGGTGGTATGGCAAGTCAGAAGTGAAAACCCAGGGCTTAACTCTGGGACTGCTTTTGAAACTGCCAGACTAGAGTGCAGGAGAGGTAAGCGGAATTCCTAGTGTAGCGGTGAAATGCGTAGATATTAGGAGGAACATCAGTGGCGAAGGCGGCTTACTGGACTGAAACTGACACTGAGGCACGAAAGCGTGGGG	Bacteria;Firmicutes;Clostridia;Clostridiales;Lachnospiraceae;Anaerostipes;uncultured bacterium	uncultured organism|uncultured bacterium|Anaerostipes;Ambiguous_taxa	uncultured bacterium	99.5689655172414	3.12248e-117	100	0	0	0.118110236220472	15	0	0	0	0	0	0	0	0
CAAGCGTTATCCGGAATTACTGGGTGTAAAGGGTGCGTAGGTGGTATGGCAAGTCAGAAGTGAAAACCCAGGGCTTAACTCTGGGACTGCTTTTGAAACTGTCAGACTAGAGTGCAGGAGAGGCAAGCGGAATTCCTAGTGTAGCGGTGAAATGCGTAGATATTAGGAGGAACATCAGTGGCGAAGGCGGCTTACTGGACTGAAACTGACACTGAGGCACGAAAGCGTGGGG	Bacteria;Firmicutes;Clostridia;Clostridiales;Lachnospiraceae;Anaerostipes;uncultured bacterium	uncultured organism|uncultured bacterium|Anaerostipes;Ambiguous_taxa	uncultured bacterium	99.5689655172414	3.12248e-117	100	0	0	0.204724409448819	13	0	0	0.110236220472441	14	0	0	0.149606299212598	19
CAAGCGTTATCCGGAATTACTGGGTGTAAAGGGTGCGTAGGTGGTATGGCAAGTCAGAAGTGAAAACCCAGGGCTTAACTCTGGGACTGCTTTTGAAACTGTCAGACTAGAGTGCAGGAGAGGTAAGCGGAATTCCTAGTGTAGCAGTGAAATGCGTAGATATTAGGAGGAACATCAGTGGCGAAGGCGGCTTACTGGACTGAAACTGACACTGAGGCACGAAAGCGTGGGG	Bacteria;Firmicutes;Clostridia;Clostridiales;Lachnospiraceae;Anaerostipes;uncultured bacterium	uncultured organism|uncultured bacterium|Anaerostipes;Ambiguous_taxa	uncultured bacterium	99.5689655172414	3.12248e-117	100	0	0	0.031496062992126	4	0	0	0	0	0	0	0	0
CAAGCGTTATCCGGAATTACTGGGTGTAAAGGGTGCGTAGGTGGTATGGCAAGTCAGAAGTGAAAACCCAGGGCTTAACTCTGGGACTGCTTTTGAAACTGTCAGACTAGAGTGCAGGAGAGGTAAGCGGAATTCCTAGTGTAGCGGTGAAATGCGTAGATATTAGGAGGAACATCAGTGGCGAAGGCGGCTTACTGGACTGAAACTGACACTGAGGCACGAAAGCGTGGGG	Bacteria;Firmicutes;Clostridia;Clostridiales;Lachnospiraceae;Anaerostipes;uncultured bacterium	uncultured organism|uncultured bacterium|Anaerostipes;Ambiguous_taxa	uncultured bacterium	100	6.71134e-119	100	0	0	11.992125984252	257	0	0	11.3622047244094	547	0	0	15.4094488188976	270
CAAGCGTTATCCGGAATTACTGGGTGTAAAGGGTGCGTAGGTGGTATGGCAAGTCAGAAGTGAAAACCCAGGGCTTAACTCTGGGACTGCTTTTGAAACTGTCAGACTAGAGTGTAGGAGAGGTAAGCGGAATTCCTAGTGTAGCGGTGAAATGCGTAGATATTAGGAGGAACATCAGTGGCGAAGGCGGCTTACTGGACTGAAACTGACACTGAGGCACGAAAGCGTGGGG	Bacteria;Firmicutes;Clostridia;Clostridiales;Lachnospiraceae;Anaerostipes;uncultured bacterium	uncultured organism|uncultured bacterium|Anaerostipes;Ambiguous_taxa	uncultured bacterium	99.5689655172414	3.12248e-117	100	0	0	0	0	0	0	0.259842519685039	33	0	0	0.267716535433071	34
CAAGCGTTATCCGGAATTACTGGGTGTAAAGGGTGCGTAGGTGGTATGGCAAGTCAGAAGTGAAAACCCAGGGCTTAACTCTGGGACTGCTTTTGAAACTGTCAGACTGGAGTACAGGAGAGGTAAGCGGAATTCCTAGTGTAGCGGTGAAATGCGTAGATATTAGGAGGAACATCAGTGGCGAAGGCGGCTTACTGGACTGAAACTGACACTGAGGCACGAAAGCGTGGGG	Bacteria;Firmicutes;Clostridia;Clostridiales;Lachnospiraceae;Lachnospiraceae UCG-008;uncultured bacterium	uncultured organism|uncultured bacterium|uncultured Firmicutes bacterium|Anaerostipes;Ambiguous_taxa|human gut metagenome|Anaerostipes hadrus	uncultured bacterium	99.5689655172414	3.12248e-117	100	0	0	0.448818897637795	57	0	0	0	0	0	0	0	0
CAAGCGTTATCCGGAATTACTGGGTGTAAAGGGTGCGTAGGTGGTATGGCAAGTCAGAAGTGAAAACCCAGGGCTTAACTCTGGGACTGCTTTTGAAACTGTCAGACTGGAGTGCAGGAGAGGTAAGCGGAATTCCTAGCGTAGCGGTGAAATGCGTAGATATTAGGAGGAACATCAGTGGCGAAGGCGGCTTACTGGACTGAAACTGACACTGAGGCACGAAAGCGTGGGG	Bacteria;Firmicutes;Clostridia;Clostridiales;Lachnospiraceae;Anaerostipes;uncultured bacterium	uncultured organism|uncultured bacterium|uncultured Firmicutes bacterium|Anaerostipes;Ambiguous_taxa|human gut metagenome|Anaerostipes hadrus	uncultured bacterium	99.5689655172414	3.12248e-117	100	0	0	0.299212598425197	38	0	0	0	0	0	0	0	0
CAAGCGTTATCCGGAATTACTGGGTGTAAAGGGTGCGTAGGTGGTATGGCAAGTCAGAAGTGAAAACCCAGGGCTTAACTCTGGGACTGCTTTTGAAACTGTCAGACTGGAGTGCAGGAGAGGTAAGCGGAATTCCTAGTGTAGCGGTGAAATGCGTAGATATTAGGAGGAACACCAGTGGCGAAAGCGGCTTTCTGGACGACAACTGACGCTGAGGCGCGAAAGCCAGGGG	Bacteria;Firmicutes;Clostridia;Clostridiales;Lachnospiraceae;Anaerostipes;uncultured bacterium	uncultured bacterium	uncultured bacterium	98.2300884955752	6.80697e-109	97.4137931034483	0	0	0	0	0	0	0	0	0	0	0.0078740157480315	1
CAAGCGTTATCCGGAATTACTGGGTGTAAAGGGTGCGTAGGTGGTATGGCAAGTCAGAAGTGAAAACCCAGGGCTTAACTCTGGGACTGCTTTTGAAACTGTCAGACTGGAGTGCAGGAGAGGTAAGCGGAATTCCTAGTGTAGCGGTGAAATGCGTAGATATTAGGAGGAACACCAGTGGCGAAGGCGGCCTGCTGGACGACAACTGACGCTGAGGCGCGAAAGCGTGGGG	Bacteria;Firmicutes;Clostridia;Clostridiales;Lachnospiraceae;Unassigned;Unassigned	uncultured bacterium	NA	98.2758620689655	3.14465e-112	100	0	0	0	0	0	0	0	0	0	0	0.0078740157480315	1
CAAGCGTTATCCGGAATTACTGGGTGTAAAGGGTGCGTAGGTGGTATGGCAAGTCAGAAGTGAAAACCCAGGGCTTAACTCTGGGACTGCTTTTGAAACTGTCAGACTGGAGTGCAGGAGAGGTAAGCGGAATTCCTAGTGTAGCGGTGAAATGCGTAGATATTAGGAGGAACACCAGTGGCGAAGGCGGCTTACTGGACGATAACTGACGCTGAGGCTCGAAAGCGTGGGG	Bacteria;Firmicutes;Clostridia;Clostridiales;Lachnospiraceae;Anaerostipes;uncultured bacterium	uncultured bacterium	uncultured bacterium	100	6.71134e-119	100	0	0	0	0	0	0	0	0	0	0	0.0078740157480315	1
CAAGCGTTATCCGGAATTACTGGGTGTAAAGGGTGCGTAGGTGGTATGGCAAGTCAGAAGTGAAAACCCAGGGCTTAACTCTGGGACTGCTTTTGAAACTGTCAGACTGGAGTGCAGGAGAGGTAAGCGGAATTCCTAGTGTAGCGGTGAAATGCGTAGATATTAGGAGGAACACCAGTGGCGAAGGCGGCTTACTGGACTGTAACTGACGTTGAGGCTCGAAAGCGTGGGG	Bacteria;Firmicutes;Clostridia;Clostridiales;Lachnospiraceae;Anaerostipes;uncultured bacterium	uncultured bacterium	uncultured bacterium	99.5689655172414	3.12248e-117	100	0	0	0.047244094488189	4	0	0	0.047244094488189	3	0	0	0.062992125984252	4
CAAGCGTTATCCGGAATTACTGGGTGTAAAGGGTGCGTAGGTGGTATGGCAAGTCAGAAGTGAAAACCCAGGGCTTAACTCTGGGACTGCTTTTGAAACTGTCAGACTGGAGTGCAGGAGAGGTAAGCGGAATTCCTAGTGTAGCGGTGAAATGCGTAGATATTAGGAGGAACATCAGTGGCGAAGGCGGCTTACTGGACTGAAACTGACACTGAGGCACGAAAGCGTGGGG	Bacteria;Firmicutes;Clostridia;Clostridiales;Lachnospiraceae;Anaerostipes;uncultured bacterium	uncultured organism|uncultured bacterium|uncultured Firmicutes bacterium|Anaerostipes;Ambiguous_taxa|human gut metagenome|Anaerostipes hadrus	uncultured bacterium	100	6.71134e-119	100	0	18	64.6692913385827	1493	0	17	66.8188976377953	1669	0	56	108.236220472441	1141
CAAGCGTTATCCGGAATTACTGGGTGTAAAGGGTGCGTAGGTGGTATGGCAAGTCAGAAGTGAAAACCCAGGGCTTAACTCTGGGACTGCTTTTGAAACTGTCAGACTGGAGTGTAGGAGAGGTAAGCGGAATTCCTAGTGTAGCGGTGAAATGCGTAGATATTAGGAGGAACATCAGTGGCGAAGGCGGCTTACTGGACTGAAACTGACACTGAGGCACGAAAGCGTGGGG	Bacteria;Firmicutes;Clostridia;Clostridiales;Lachnospiraceae;Anaerostipes;uncultured bacterium	uncultured organism|uncultured bacterium|uncultured Firmicutes bacterium|Anaerostipes;Ambiguous_taxa|human gut metagenome|Anaerostipes hadrus	uncultured bacterium	99.5689655172414	3.12248e-117	100	0	0	1.54330708661417	196	0	0	0	0	0	0	0	0
CAAGCGTTATCCGGAATTACTGGGTGTAAAGGGTGTGTAGGCGGCGATACAAGTCAGTCGTGAAAGGTGCGGGCTCAACCCGCAAATTGCGATTGAAACTGTATTGCTAGAGTGCAGGAGAGGAAAGCGGAATTCCTAGTGTAGCGGTGAAATGCGTAGATATTAGGAAGAACACCAGTGGCGAAGGCGGCTTTCTGGACTGTAACTGACGCTGAGACACGAAAGCGTGGGG	Bacteria;Firmicutes;Clostridia;Clostridiales;Lachnospiraceae;Unassigned;Unassigned	uncultured bacterium	NA	91.3793103448276	1.51574e-85	100	0	0	0	0	0	0	0	0	0	0	0.078740157480315	10
CAAGCGTTATCCGGAATTACTGGGTGTAAAGGGTGTGTAGGCGGGACGGCAAGTCAGATGTGAAAATCATGGGCTCAACCCATGACCTGCATTTGAAACTGTCGTTCTTGAGAGTCGGAGAGGTAAATGGAATTCCCGGTGTAGCGGTGAAATGCGTAGAGATCGGGAGGAACACCAGTGGCGAAGGCGATTTACTGGACGACCACTGACGCTGAGACACGAAAGCGTGGGG	Bacteria;Firmicutes;Clostridia;Clostridiales;Ruminococcaceae;Ruminococcaceae UCG-010;uncultured bacterium	uncultured bacterium	uncultured bacterium	100	6.71134e-119	100	0	0	0	0	0	0	0	0	0	0	0.37007874015748	28
CAAGCGTTATCCGGAATTACTGGGTGTAAAGGGTGTGTAGGCGGGACGGCAAGTCAGATGTGAAAATCATGGGCTCAACCCATGACCTGCATTTGAAACTGTCGTTCTTGAGAGTCGGAGAGGTAAATGGAATTCCCGGTGTAGCGGTGAAATGCGTAGATATCGGGAGGAACACCAGTGGCGAAGGCGATTTACTGGACGACAACTGACGCTGAGACACGAAAGCGTGGGG	Bacteria;Firmicutes;Clostridia;Clostridiales;Ruminococcaceae;Ruminococcaceae UCG-010;uncultured bacterium	uncultured bacterium	uncultured bacterium	99.1379310344828	1.45275e-115	100	0	0	0.0393700787401575	5	0	0	0	0	0	0	0.0866141732283465	11
CAAGCGTTATCCGGAATTACTGGGTGTAAAGGGTGTGTAGGCGGGACTGCAAGTCAGATGTGAAAATCATGGGCTCAACCCATGACCTGCGTCTGAAACTGTGGTTCTTGAGAGTGGGAGAGGTAAATGGAATTCCCGGTGTAGCGGTGAAATGCGTAGATATCGGGAGGAACACCAGTGGCGAAGGCGATTTACTGGACCACAACTGACGCTGATACACGAAAGCGTGGGG	Bacteria;Firmicutes;Clostridia;Clostridiales;Ruminococcaceae;Ruminococcaceae UCG-010;uncultured bacterium	uncultured bacterium	uncultured bacterium	99.1379310344828	1.45275e-115	100	0	0	0	0	0	0	0	0	0	0	0.078740157480315	10
CAAGCGTTATCCGGAATTACTGGGTGTAAAGGGTGTGTAGGCGGGACTGCAAGTCAGATGTGAAAATCATGGGCTCAACCCATGACCTGCGTCTGAAACTGTGGTTCTTGAGAGTGGGAGAGGTAGATGGAATTCCCGGTGTAGCGGTGAAATGCGTAGATATCGGGAGGAACACCAGTGGCGAAGGCGATCTACTGGACCACAACTGACGCTGAGACACGAAAGCGTGGGG	Bacteria;Firmicutes;Clostridia;Clostridiales;Ruminococcaceae;Ruminococcaceae UCG-010;uncultured bacterium	uncultured bacterium	uncultured bacterium	100	6.71134e-119	100	0	0	0.110236220472441	14	0	0	0.118110236220472	15	0	0	0.393700787401575	50
CAAGCGTTATCCGGAATTACTGGGTGTAAAGGGTGTGTAGGCGGGACTGCAAGTCAGATGTGAAAATCATGGGCTCAACCCATGACCTGCGTCTGAAACTGTGGTTCTTGAGGGTGGGAGAGGTAGATGGAATTCCCGGTGTAGCGGTGAAATGCGTAGATATCGGGAGGAACACCAGTGGCGAAGGCGATCTACTGGACCACAACTGACGCTGAGACACGAAAGCGTGGGG	Bacteria;Firmicutes;Clostridia;Clostridiales;Ruminococcaceae;Ruminococcaceae UCG-010;uncultured bacterium	uncultured bacterium	uncultured bacterium	99.5689655172414	3.12248e-117	100	0	0	0.015748031496063	2	0	0	0	0	0	0	0	0
CAAGCGTTATCCGGAATTACTGGGTGTAAAGGGTGTGTAGGCGGGTCTGCAAGTCAGATGTGAAAATTATGGGCTCAACCCATAACCTGCGTCTGAAACTGCAGGTCTTGAGAGTGGGAGAGGTAAATGGAATTCCCGGTGTAGCGGTGAAATGCGTAGATATCGGGAGGAACACCAGTGGCGAAGGCGATTTACTGGACCACAACTGACGCTGAGACACGAAAGCGTGGGG	Bacteria;Firmicutes;Clostridia;Clostridiales;Ruminococcaceae;Ruminococcaceae UCG-010;uncultured bacterium	uncultured organism	NA	98.7068965517241	6.75899e-114	100	0	0	0.149606299212598	16	0	0	0	0	0	0	0.047244094488189	6
CAAGCGTTATCCGGAATTACTGGGTGTAAAGGGTGTGTAGGCGGGTTTGCAAGTCAGATGTGAAAATTATGGGCTCAACCCATAACCTGCGTCTGAAACTACAGATCTTGAGAGTGGGAGAGGTAAATGGAATTCCCGGTGTAGCGGTGAAATGCGTAGATATCGGGAGGAACACCAGTGGCGAAGGCGATTTACTGGACCACAACTGACGCTGAGACACGAAAGCGTGGGG	Bacteria;Firmicutes;Clostridia;Clostridiales;Ruminococcaceae;Ruminococcaceae UCG-010;uncultured bacterium	uncultured organism	NA	100	6.71134e-119	100	0	0	0.078740157480315	10	0	0	0.047244094488189	6	0	0	0.708661417322835	35
CAAGCGTTATCCGGAATTATTGGGCATAAAGGGCATCTAGGCGGATATACAAGTCAGGGGTGAAAACTTAGGGCTCAACTCAAAGCTTGCCTTTGAAACTGTATATCTAGAGTGCTGGAGAGGTGGACGGAACTACACGAGTAGAGGTGAAATTCGTAGATATGTGTAGGAATGCCGATGATGAAGATAGTCCACTGGACAGCAACTGACGCTGAAGTGCGAAAGCTAGGGG	Bacteria;Fusobacteria;Fusobacteriia;Fusobacteriales;Leptotrichiaceae;Leptotrichia;uncultured bacterium	uncultured bacterium	uncultured bacterium	100	2.82033e-08	14.2241379310345	0	0	0.267716535433071	27	0	0	0.15748031496063	20	0	0	0	0
CAAGCGTTATCCGGAATTATTGGGCATAAAGGGCATCTAGGCGGCCAGACAAGTCTGGGGTGAAAACTTGCGGCTCAACCGCAAGCCTGCCCTGGAAACTGCCTGGCTAGAGTGCTGGAGAGGTGGACGGAACTGCACGAGTAGAGGTGAAATTCGTAGATATGTGCAGGAATGCCGATGATGAAGATAGTTCACTGGACGGCAACTGACGCTGAAGTGCGAAAGCTGGGGG	Bacteria;Fusobacteria;Fusobacteriia;Fusobacteriales;Leptotrichiaceae;Leptotrichia;uncultured bacterium	uncultured bacterium|uncultured Leptotrichia sp.|Leptotrichia;Ambiguous_taxa	uncultured bacterium	100	6.71134e-119	100	0	0	0	0	0	0	0.519685039370079	66	0	0	0	0
CAAGCGTTATCCGGAATTATTGGGCATAAAGGGCATCTAGGCGGCCAGACAAGTCTGGGGTGAAAACTTGCGGCTCAACCGCAAGCCTGCCCTGGAAACTGTTTGGCTAGAGTGCTGGAGAGGTGGACGGAACTGCACGAGTAGAGGTGAAATTCGTAGATATGTGCAGGAATGCCGATGATGAAGATAGTTCACTGGACGGCAACTGACGCTGAAGTGCGAAAGCTAGGGG	Bacteria;Fusobacteria;Fusobacteriia;Fusobacteriales;Leptotrichiaceae;Leptotrichia;uncultured bacterium	uncultured bacterium|Leptotrichia;Ambiguous_taxa	uncultured bacterium	100	6.71134e-119	100	0	0	1.28346456692913	163	0	0	1.03937007874016	86	0	0	0	0
CAAGCGTTATCCGGAATTATTGGGCATAAAGGGCATCTAGGCGGCCAGACAAGTCTGGGGTGAAAACTTGCGGCTCAACCGCAAGCCTGCCCTGGAAACTGTTTGGCTAGAGTGCTGGAGAGGTGGACGGAACTGCACGAGTAGAGGTGAAATTCGTAGATATGTGCAGGAATGCCGATGATGAAGATAGTTCACTGGACGGTAACTGACGCTGAAGTGCGAAAGCTGGGGG	Bacteria;Fusobacteria;Fusobacteriia;Fusobacteriales;Leptotrichiaceae;Leptotrichia;uncultured bacterium	Leptotrichia;Ambiguous_taxa|uncultured bacterium	uncultured bacterium	100	6.71134e-119	100	0	0	0.181102362204724	13	0	0	0	0	0	0	0	0
CAAGCGTTATCCGGAATTATTGGGCATAAAGGGCATCTAGGCGGCCAGACAAGTCTGGGGTGAAAACTTGCGGCTCAACCGCAAGCTTGCCCTGGAAACTGTTTGGCTAGAGTGCTGGAGAGGTGGACGGAACTGCACGAGTAGAGGTGAAATTCGTAGATATGTGCAGGAATGCCGATGATGAAGATAGTTCACTGGACGGCAACTGACGCTGAAGTGCGAAAGCTAGGGG	Bacteria;Fusobacteria;Fusobacteriia;Fusobacteriales;Leptotrichiaceae;Leptotrichia;uncultured bacterium	uncultured candidate division WS1 bacterium	NA	100	4.68614e-11	16.3793103448276	0	0	0	0	0	0	0.0393700787401575	5	0	0	0	0
CAAGCGTTATCCGGAATTATTGGGCATAAAGGGCATCTAGGCGGCCAGATAAGTCTGGGGTGAAAACTTGCGGCTCAACCGCAAGCCTGCCCTGGAAACTATATGGCTAGAGTACTGGAGAGGTGGACGGAACTGCACGAGTAGAGGTGAAATTCGTAGATATGTGCAGGAATGCCGATGATGAAGATAGTTCACTGGACGGTAACTGACGCTGAAGTGCGAAAGCTAGGGG	Bacteria;Fusobacteria;Fusobacteriia;Fusobacteriales;Leptotrichiaceae;Leptotrichia;uncultured bacterium	Leptotrichia;Ambiguous_taxa	NA	100	6.71134e-119	100	0	0	0.0236220472440945	3	0	0	0	0	0	0	0	0
CAAGCGTTATCCGGAATTATTGGGCATAAAGGGCATCTAGGCGGCCAGATAAGTCTGGGGTGAAAACTTGCGGCTCAACCGCAAGCCTGCCCTGGAAACTATGTGGCTAGAGTACTGGAGAGGTGGACGGAACTGCACGAGTAGAGGTGAAATTCGTAGATATGTGCAGGAATGCCGATGATGAAGATAGTTCACTGGACGGTAACTGACGCTGAAGTGCGAAAGCTAGGGG	Bacteria;Fusobacteria;Fusobacteriia;Fusobacteriales;Leptotrichiaceae;Leptotrichia;uncultured bacterium	Leptotrichia;Ambiguous_taxa|uncultured bacterium	uncultured bacterium	100	6.71134e-119	100	0	0	2.52755905511811	108	0	0	10.0157480314961	685	0	0	0	0
CAAGCGTTATCCGGAATTATTGGGCATAAAGGGCATCTAGGCGGCCAGGCAAGTCTGGGATGAAAACCTGCGGCTCAACCGCAGGCCTGCCCTGGAAACTGCGTGGCTAGAGTGCTGGAGAGGTGGACGGAACTGCACGAGTAGAGGTGAAATTCGTAGATATGTGCAGGAATGCCGATGATGAAGATAGTTCACTGGACGGCAACTGACGCTGAAGTGCGAAAGCCGGGGG	Bacteria;Fusobacteria;Fusobacteriia;Fusobacteriales;Leptotrichiaceae;Leptotrichia;uncultured bacterium	uncultured bacterium	uncultured bacterium	100	2.82033e-08	14.2241379310345	0	0	0	0	0	0	0.047244094488189	6	0	0	0	0
CAAGCGTTATCCGGAATTATTGGGCATAAAGGGCATCTAGGCGGCCAGGCAAGTCTGGGGTGAAAACCTGCGGCTCAACCGCAGGCCTGCCCTGGAAACTGCGTGGCTAGAGTACTGGAGAGGTGGACGGAACTGCACGAGTAGAGGTGAAATTCGTAGATATGTGCAGGAATGCCGATGATGAAGATAGTTCACTGGACGGCAACTGACGCTGAAGTGCGAAAGCCGGGGG	Bacteria;Fusobacteria;Fusobacteriia;Fusobacteriales;Leptotrichiaceae;Leptotrichia;uncultured bacterium	uncultured bacterium	uncultured bacterium	100	2.82033e-08	14.2241379310345	0	0	0	0	0	0	0.779527559055118	99	0	0	0	0
CAAGCGTTATCCGGAATTATTGGGCATAAAGGGCATCTAGGCGGCCAGGCAAGTCTGGGGTGAAAACCTGCGGCTCAACCGCAGGCCTGCCCTGGAAACTGCGTGGCTAGAGTGCTGGAGAGGTGGACGGAACTGCACGAGTAGAGGTGAAATTCGTAGATATGTGCAGGAATGCCGATGATGAAGATAGTTCACTGGACGGCAAC	Bacteria;Fusobacteria;Fusobacteriia;Fusobacteriales;Leptotrichiaceae;Leptotrichia;uncultured bacterium	uncultured bacterium|Leptotrichia;Ambiguous_taxa	uncultured bacterium	100	1.6748e-104	100	0	0	0	0	0	0	0.031496062992126	4	0	0	0	0
CAAGCGTTATCCGGAATTATTGGGCATAAAGGGCATCTAGGCGGCCAGGCAAGTCTGGGGTGAAAACCTGCGGCTCAACCGCAGGCCTGCCCTGGAAACTGCGTGGCTAGAGTGCTGGAGAGGTGGACGGAACTGCACGAGTAGAGGTGAAATTCGTAGATATGTGCAGGAATGCCGATGATGAAGATAGTTCACTGGACGGCAACTGACGCTGAAGTGCGAAAGCCGGGGG	Bacteria;Fusobacteria;Fusobacteriia;Fusobacteriales;Leptotrichiaceae;Leptotrichia;uncultured bacterium	uncultured bacterium|Leptotrichia;Ambiguous_taxa	uncultured bacterium	100	6.71134e-119	100	0	0	1.79527559055118	70	0	0	77.7322834645669	7548	0	0	0.496062992125984	28
CAAGCGTTATCCGGAATTATTGGGCATAAAGGGCATCTAGGCGGCCAGGCAAGTCTGGGGTGAAAACTTGCGGCTCAACCGCAAGCCTGCCCTGGAAACTGCCTGGCTAGAGTGCTGGAGAGGTGGACGGAACTGCACGAGTAGAGGTGAAATTCGTAGATATGTGCAGGAATGCCGATGATGAAGATAGTTCACTGGACGGCAACTGACGCTGAAGTGCGAAAGCTGGGGG	Bacteria;Fusobacteria;Fusobacteriia;Fusobacteriales;Leptotrichiaceae;Leptotrichia;uncultured bacterium	uncultured bacterium|Leptotrichia;Ambiguous_taxa	uncultured bacterium	100	6.71134e-119	100	0	0	0.133858267716535	17	0	0	2.48818897637795	316	0	0	0	0
CAAGCGTTATCCGGAATTATTGGGCATAAAGGGCATCTAGGCGGCCAGGCAAGTCTGGGGTGAAAACTTGCGGCTCAACCGCAAGCCTGCCCTGGAAACTGTTTGGCTAGAGTGCTGGAGAGGTGGACGGAACTGCACGAGTAGAGGTGAAATTCGTAGATATGTGCAGGAATGCCGATGATGAAGATAGTTCACTGGACGGCAACTGACGCTGAAGTGCGAAAGCTGGGGG	Bacteria;Fusobacteria;Fusobacteriia;Fusobacteriales;Leptotrichiaceae;Leptotrichia;uncultured bacterium	uncultured bacterium	uncultured bacterium	100	2.82033e-08	14.2241379310345	0	0	0	0	0	0	0.094488188976378	12	0	0	0	0
CAAGCGTTATCCGGAATTATTGGGCATAAAGGGCATCTAGGCGGCCCTGTAAGTCTAGGGTGAAAACCTGCGGCTCAACCGCAGGCCTGCCCCGGAAACTACAGGGCTAGAGTATCGGAGAGGTGGACGGAACTGCACGAGTAGAGGTGAAATTCGTAGATATGTGCAGGAATGCCGATGATGAAGATAGTTCACTGGACGGTAACTGACGCTGAAGTGCGAAAGCTAGGGG	Bacteria;Fusobacteria;Fusobacteriia;Fusobacteriales;Leptotrichiaceae;Leptotrichia;uncultured bacterium	uncultured bacterium|Leptotrichia;Ambiguous_taxa	uncultured bacterium	100	6.71134e-119	100	0	0	1.14173228346457	65	0	0	5.38582677165354	322	0	0	0	0
CAAGCGTTATCCGGAATTATTGGGCATAAAGGGCATCTAGGCGGCCCTGTAAGTCTAGGGTGAAAACCTGCGGCTCAACCGCAGGCCTGCCCCGGAAACTACAGGGCTGGAGTATTGGAGAGGTGGACGGAACTGCACGAGTAGAGGTGAAATTCGTAGATATGTGCAGGAATGCCGATGATGAAGATAGTTCACTGGACGATAACTGACGCTGAAGTGCGAAAGCTGGGGG	Bacteria;Fusobacteria;Fusobacteriia;Fusobacteriales;Leptotrichiaceae;Leptotrichia;uncultured bacterium	Leptotrichia trevisanii|Leptotrichia;Ambiguous_taxa|uncultured bacterium|uncultured Leptotrichia sp.	uncultured bacterium	100	6.71134e-119	100	0	0	11.9685039370079	1192	0	0	59.992125984252	3130	0	0	0.716535433070866	91
CAAGCGTTATCCGGAATTATTGGGCATAAAGGGCATCTAGGCGGCCCTGTAAGTCTAGGGTGAAAACCTGCGGCTCAACCGCAGGCCTGCCCTGGAAACTACAGGGCTGGAGTATTGGAGAGGTGGACGGAACTGCACGAGTAGAGGTGAAATTCGTAGATATGTGCAGGAATGCCGATGATGAAGATAGTTCACTGGACGATAACTGACGCTGAAGTGCGAAAGCTGGGGG	Bacteria;Fusobacteria;Fusobacteriia;Fusobacteriales;Leptotrichiaceae;Leptotrichia;uncultured bacterium	Acholeplasma;Ambiguous_taxa|uncultured bacterium	uncultured bacterium	100	2.82033e-08	14.2241379310345	0	0	12.8897637795276	1637	0	0	0	0	0	0	0	0
CAAGCGTTATCCGGAATTATTGGGCGTAAAGAGAGAGCAGGCGGTTATTCAAGTCTGAAGTGAAAAGCAGTGGCTTAACCATTGTAGGCTTTGGAAACTAGATAGCTAGAGTGCAAGAGAGGTTAGCGGAACTCCATGTGTAGCGGTGAAATGCGTAGATATATGGAAGAACACCAGTGGCGAAGGCGGCTAACTAGCTTGAAACTGACGCTCAGTCTCGAAAGCGTGGGT	Bacteria;Firmicutes;Erysipelotrichia;Erysipelotrichales;Erysipelotrichaceae;Erysipelotrichaceae UCG-004;uncultured bacterium	uncultured bacterium	uncultured bacterium	94.8051948051948	2.471e-98	100	0	0	0.236220472440945	30	0	0	0.551181102362205	70	0	0	0.21259842519685	18
CAAGCGTTATCCGGAATTATTGGGCGTAAAGAGCTCGTAGGCGGTTCGTCGCGTCCGGTGTGAAAGTCCATCGCTTAACGGTGGATCTGCGCCGGGTACGGGCGGGCTGGAGTGCGGTAGGGGAGACTGGAATTCCCGGTGTAACGGTGGAATGTGTAGATATCGGGAAGAACACCAATGGCGAAGGCAGGTCTCTGGGCCGTTACTGACGCTGAGGAGCGAAAGCGTGGGG	Bacteria;Actinobacteria;Actinobacteria;Bifidobacteriales;Bifidobacteriaceae;Bifidobacterium;Unassigned	Bifidobacterium angulatum|Bifidobacterium;Ambiguous_taxa|Bifidobacterium merycicum|uncultured bacterium	NA	100	6.71134e-119	100	0	0	2.74015748031496	348	0	0	0	0	0	0	0.582677165354331	49
CAAGCGTTATCCGGAATTATTGGGCGTAAAGAGCTCGTAGGCGGTTTGTCGCGTCTGCCGTGAAAGTCCGGGGCTCAACTCCGGATCTGCGGTGGGTACGGGCAGACTAGAGTGATGTAGGGGAGACTGGAATTCCTGGTGTAGCGGTGAAATGCGCAGATATCAGGAGGAACACCGATGGCGAAGGCAGGTCTCTGGGCATTAACTGACGCTGAGGAGCGAAAGCATGGGG	Bacteria;Actinobacteria;Actinobacteria;Micrococcales;Micrococcaceae;Arthrobacter;Unassigned	Arthrobacter sp. 32cB|Arthrobacter;Ambiguous_taxa|uncultured bacterium|uncultured soil bacterium|Arthrobacter sp. bB39(2011)|Arthrobacter sulfonivorans|Arthrobacter sp. Ellin141|Arthrobacter sp. L98|Arthrobacter oryzae|Arthrobacter sp. DSLC7|Arthrobacter sp. ZJ2511|Arthrobacter sp. S49|Arthrobacter polychromogenes|Arthrobacter sp.|uncultured Arthrobacter sp.|Arthrobacter sp. Bma18|Arthrobacter sp…	NA	100	6.71134e-119	100	0	0	0.015748031496063	2	0	0	0	0	0	0	0	0
CAAGCGTTATCCGGAATTATTGGGCGTAAAGAGCTTGTAGGCGGTTCGTCGCGTCTGGTGTGAAAGCCCATCGCTTAACGGTGGGTCTGCGCCGGGTACGGGCGGGCTAGAGTGCAGTAGGGGAGACTGGAATTCCCGGTGTAACGGTGGAATGTGTAGATATCGGGAAGAACACCAATGGCGAAGGCAGGTCTCTGGGCTGTTACTGACGCTGAGAAGCGAAAGCGTGGGG	Bacteria;Actinobacteria;Actinobacteria;Bifidobacteriales;Bifidobacteriaceae;Gardnerella;Unassigned	Gardnerella;Ambiguous_taxa|uncultured bacterium	NA	100	6.71134e-119	100	0	0	0	0	0	0	0	0	0	0	1.78740157480315	227
CAAGCGTTATCCGGAATTATTGGGCGTAAAGAGCTTGTAGGCGGTTCGTCGCGTCTGGTGTGAAAGCCCATCGCTTAACGGTGGGTTTGCGCCGGGTACGGGCGGGCTAGAGTGCAGTAGGGGAGACTGGAATTCTCGGTGTAACGGTGGAATGTGTAGATATCGGGAAGAACACCAATGGCGAAGGCAGGTCTCTGGGCTGTTACTGACGCTGAGAAGCGAAAGCGTGGGG	Bacteria;Actinobacteria;Actinobacteria;Bifidobacteriales;Bifidobacteriaceae;Gardnerella;Unassigned	Gardnerella;Ambiguous_taxa|uncultured bacterium	NA	100	6.71134e-119	100	0	0	0	0	0	0	0	0	0	0	0.283464566929134	30
CAAGCGTTATCCGGAATTATTGGGCGTAAAGAGGGAGCAGGCGGCAGCAAGGGTCTGTGGTGAAAGACTGAAGCTTAACTTCAGTAAGCCATAGAAACCGGGCAGCTAGAGTGCAGGAGAGGATCGTGGAATTCCATGTGTAGCGGTGAAATGCGTAGATATATGGAGGAACACCAGTGGCGAAGGCGACGATCTGGCCTGCAACTGACGCTCAGTCCCGAAAGCGTGGGG	Bacteria;Firmicutes;Erysipelotrichia;Erysipelotrichales;Erysipelotrichaceae;Erysipelatoclostridium;uncultured bacterium	Clostridiales bacterium VE202-01|Erysipelatoclostridium;Ambiguous_taxa|uncultured bacterium	uncultured bacterium	100	2.40205e-118	100	0	0	0.173228346456693	11	0	0	0.0866141732283465	11	0	0	0.110236220472441	14
CAAGCGTTATCCGGAATTATTGGGCGTAAAGAGGGAGCAGGCGGCAGCAAGGGTCTGTGGTGAAAGCCTGAAGCTTAACTTCAGTAAGCCATAGAAACCAGGCAGCTAGAGTGCAGGAGAGGATCGTGGAATTCCATGTGTAGCGGTGAAATGCGTAGATATATGGAGGAACACCAGTGGCGAAGGCGACGATCTGGCCTGCAACTGACGCTCAGTCCCGAAAGCGTGGGG	Bacteria;Firmicutes;Erysipelotrichia;Erysipelotrichales;Erysipelotrichaceae;Erysipelatoclostridium;uncultured bacterium	Erysipelatoclostridium;Ambiguous_taxa|uncultured bacterium|unidentified|uncultured organism	uncultured bacterium	100	2.40205e-118	100	0	0	19.1102362204724	827	0	0	33.3543307086614	1402	0	0	6.84251968503937	209
CAAGCGTTATCCGGAATTATTGGGCGTAAAGAGGGAGCAGGCGGCAGCAAGGGTCTGTGGTGAAAGCCTGAAGCTTAACTTCAGTAAGCCATAGAAACCAGGCAGCTAGAGTGCAGGAGAGGATCGTGGAATTCCATGTGTAGCGGTGAAATGCGTAGATATATGGAGGAACACCAGTGGCGAAGGCGACGGTCTGGCCTGTAACTGACGCTCATTCCCGAAAGCGTGGGG	Bacteria;Firmicutes;Erysipelotrichia;Erysipelotrichales;Erysipelotrichaceae;Erysipelatoclostridium;uncultured bacterium	Erysipelatoclostridium;Ambiguous_taxa|uncultured bacterium|unidentified|uncultured organism	uncultured bacterium	98.7012987012987	2.41911e-113	100	0	0	0	0	0	0	0.0866141732283465	11	0	0	0	0
CAAGCGTTATCCGGAATTATTGGGCGTAAAGAGGGAGCAGGCGGCAGCAAGGGTCTGTGGTGAAAGCCTGAAGCTTAACTTCAGTAAGCCATAGAAACCAGGCAGCTAGAGTGCAGGAGAGGATCGTGGAATTCCATGTGTAGTGGTGAAATGCGTAGATATATGGAGGAACACCAGTGGCGAAGGCGACGATCTGGCCTGCAACTGACGCTCAGTCCCGAAAGCGTGGGG	Bacteria;Firmicutes;Erysipelotrichia;Erysipelotrichales;Erysipelotrichaceae;Erysipelatoclostridium;uncultured bacterium	Erysipelatoclostridium;Ambiguous_taxa|uncultured bacterium|unidentified|uncultured organism	uncultured bacterium	99.5670995670996	1.11757e-116	100	0	0	0.0236220472440945	3	0	0	0	0	0	0	0	0
CAAGCGTTATCCGGAATTATTGGGCGTAAAGAGGGAGCAGGCGGCGGCAAAGGTCTGTGGTGAAAGACTGAAGCTTAACTTCAGTAAGCCATAGAAACCGGGCGGCTAGAGTGCAGGAGAGGATCGTGGAATTCCATGTGTAGCGGTGAAATGCGTAGATATATGGAGGAACACCAGTGGCGAAGGCGACGGTCTGGCCTGTAACTGACGCTCATTCCCGAAAGCGTGGGG	Bacteria;Firmicutes;Erysipelotrichia;Erysipelotrichales;Erysipelotrichaceae;Erysipelatoclostridium;uncultured bacterium	uncultured bacterium	uncultured bacterium	100	2.40205e-118	100	0	0	3.90551181102362	460	0	0	1.46456692913386	125	0	0	0.322834645669291	41
CAAGCGTTATCCGGAATTATTGGGCGTAAAGAGTACGTAGGCGGTTCTCTAAGCGCAGGGTATAAGGCAAAGGCTTAACCATTGTTCGCCCTGTGAACTGGAGGACTTGAGTACAGGAGAGGAAAGCGGAATTCCTAGTGTAGCGGTGAAATGCGTAGATATTAGGAAGAACACCAGTGGCGAAGGCGGCTTTCTGGACTGGAAACTGACGCTGAGGCACGAAAGCGTGGGG	Bacteria;Firmicutes;Clostridia;Clostridiales;Family XIII;[Eubacterium] brachy group;uncultured bacterium	uncultured bacterium	uncultured bacterium	95.6896551724138	1.14713e-101	100	0	0	0	0	0	0	0	0	0	0	0.0393700787401575	5
CAAGCGTTATCCGGAATTATTGGGCGTAAAGAGTACGTAGGCGGTTCTCTAAGCGCAGGGTATAAGGCAAAGGCTTAACCATTGTTCGCCCTGTGAACTGGAGGACTTGAGTACAGGAGAGGAAAGCGGAATTCCTAGTGTAGCGGTGAAATGCGTAGATATTAGGAGGAACACCAGTGGCGAAGGCGGCTTTCTGGACTGAAACTGACGCTGAGGTACGAAAGCGTGGGG	Bacteria;Firmicutes;Clostridia;Clostridiales;Family XIII;[Eubacterium] brachy group;uncultured bacterium	uncultured bacterium	uncultured bacterium	96.551724137931	5.27362e-105	100	0	0	0	0	0	0	0.141732283464567	18	0	0	0	0
CAAGCGTTATCCGGAATTATTGGGCGTAAAGAGTACGTAGGTGGCTATATAAGCGCATGGTGAAAGGCAGAGGCTTAACCACTGTTAGCCTTGCGAACTGTATAGCTTGAGTGCAGGAGAGGGAAGCGGAATTCCTAGTGTAGCGGTGAAATGCGTAGATATTAGGAGGAACACCAGTGGCGAAGGCGGCTTTCTGGACTGTAACTGACACTGAGGTACGAAAGCGTGGGG	Bacteria;Firmicutes;Clostridia;Clostridiales;Family XIII;uncultured;uncultured bacterium	uncultured bacterium|uncultured;Ambiguous_taxa	uncultured bacterium	100	2.40205e-118	100	0	0	0	0	0	0	0.354330708661417	28	0	0	0	0
CAAGCGTTATCCGGAATTATTGGGCGTAAAGAGTACGTAGGTGGTTACCTAAGCAAGGGGTTTAAGGCAATGGCTTAACTATTGTTCGCCCCTTGAACTGGGCTACTTGAGTGCAGGAGAGGAAAGCGGAATTCCTAGTGTAGCGGTGAAATGCGTAGATATTAGGAGGAACACCAGTGGCGAAGGCGGCTTTCTGGACTGTAACTGACACTGAGGTACGAAAGCGTGGGG	Bacteria;Firmicutes;Clostridia;Clostridiales;Family XIII;Family XIII AD3011 group;uncultured bacterium	uncultured bacterium	uncultured bacterium	100	2.40205e-118	100	0	0	0.0708661417322835	5	0	0	0.251968503937008	11	0	0	0.125984251968504	6
CAAGCGTTATCCGGAATTATTGGGCGTAAAGAGTACGTAGGTGGTTACCTAAGCACGAGGTATAAGGCAATGGCTTAACCATTGTTCGCCTTGTGAACTGGGCTACTTGAGTGCAGGAGAGGAAAGCGGAATTCCTAGTGTAGCGGTGAAATGCGTAGATATTAGGAGGAACACCAGTGGCGAAGGCGGCTTTCTGGACTGTAACTGACACTGAGGTACGAAAGCGTGGGG	Bacteria;Firmicutes;Clostridia;Clostridiales;Family XIII;Family XIII AD3011 group;uncultured bacterium	uncultured bacterium	uncultured bacterium	100	2.40205e-118	100	0	0	0.937007874015748	30	0	0	1.51968503937008	44	0	0	0.968503937007874	63
CAAGCGTTATCCGGAATTATTGGGCGTAAAGAGTACGTAGGTGGTTACCTAAGCACGGGGTATAAGGCAATGGCTCAACCATTGTTTGCCTTGTGAACTGGGCTACTTGAGTGCAGGAGAGGAAAGCGGAATTCCTAGTGTAGCGGTGAAATGCGTAGATATTAGGAGGAACACCAGTGGCGAAGGCGGCTTTCTGGACTGTAACTGACACTGAGGTACGAAAGCGTGGGG	Bacteria;Firmicutes;Clostridia;Clostridiales;Family XIII;Family XIII AD3011 group;uncultured bacterium	uncultured bacterium	uncultured bacterium	100	2.40205e-118	100	0	0	1.22834645669291	57	0	0	1.1496062992126	23	0	0	0.52755905511811	17
CAAGCGTTATCCGGAATTATTGGGCGTAAAGAGTACGTAGGTGGTTACCTAAGCGCAGGGTATAAGGCAATAGCTTAACTATTGTTCGCCTTGCGAACTGGGCTACTTGAGTGCAGGAGAGGAAAGCGGAATTCCTAGTGTAGCGGTGAAATGCGTAGATATTAGGAGGAACACCAGTGGCGAAGGCGGCTTTCTGGACTGTAACTGACACTGAGGTACGAAAGCGTGGGG	Bacteria;Firmicutes;Clostridia;Clostridiales;Family XIII;Family XIII AD3011 group;uncultured bacterium	uncultured bacterium	uncultured bacterium	97.4025974025974	2.43628e-108	100	0	0	0.0393700787401575	5	0	0	0	0	0	0	0	0
CAAGCGTTATCCGGAATTATTGGGCGTAAAGAGTACGTAGGTGGTTTCCTAAGCACAGGGTTTAAGGCTAAGGCTCAACCATAGTTCGCCCTGTGAACTGGGAGACTTGAGTGCAGGAGAGGAAAGCGGAATTCCTAGTGTAGCGGTGAAATGCGTAGATATTAGGAGGAACACCAGTGGCGAAGGCGGCTTTCTGGACTGTAACTGACACTGAGGTACGAAAGCGTGGGG	Bacteria;Firmicutes;Clostridia;Clostridiales;Family XIII;Unassigned;Unassigned	uncultured bacterium	NA	100	2.40205e-118	100	0	0	0.433070866141732	21	0	0	0.299212598425197	17	0	0	0.803149606299213	29
CAAGCGTTATCCGGAATTATTGGGCGTAAAGAGTACGTAGGTGGTTTTCTAAGCACGGGGTTTAAGGCAATGGCTTAACCATTGTTCGCCTTGTGAACTGGAAGACTTGAGTGCAGGAGAGGAAAGCGGAATTCCTAGTGTAGCGGTGAAATGCGTAGATATTAGGAGGAACACCAGTGGCGAAGGCGGCTTTCTGGACTGAAACTGACACTGAGGCACGAAAGTGTGGGG	Bacteria;Firmicutes;Clostridia;Clostridiales;Family XIII;Family XIII AD3011 group;uncultured bacterium	uncultured bacterium	uncultured bacterium	98.7012987012987	2.41911e-113	100	0	0	0.031496062992126	4	0	0	0.015748031496063	1	0	0	0.0393700787401575	4
CAAGCGTTATCCGGAATTATTGGGCGTAAAGAGTACGTAGGTGGTTTTCTAAGCACGGGGTTTAAGGCAATGGCTTAACCATTGTTCGCCTTGTGAACTGGAAGACTTGAGTGCAGGAGAGGAAAGCGGAATTCCTAGTGTAGCGGTGAAATGCGTAGATATTAGGAGGAACACCAGTGGCGAAGGCGGCTTTCTGGACTGTAACTGACACTGAGGTACGAAAGCGTGGGG	Bacteria;Firmicutes;Clostridia;Clostridiales;Family XIII;Family XIII AD3011 group;uncultured bacterium	uncultured bacterium	uncultured bacterium	100	2.40205e-118	100	0	0	2.37007874015748	21	0	0	3.37007874015748	94	0	0	3.31496062992126	69
CAAGCGTTATCCGGAATTATTGGGCGTAAAGAGTACGTAGGTGGTTTTCTAAGCACGGGGTTTAAGGCAATGGCTTAACCATTGTTCGCCTTGTGAACTGGAAGACTTGAGTGCAGGAGAGGAAAGCGGAATTCCTAGTGTAGCGGTGAAATGCGTAGATATTAGGAGGAACACCAGTGGCGAAGGCGGCTTTCTGGACTGTAACTGACGCTGAGGCTCGAAAGCGTGGGG	Bacteria;Firmicutes;Clostridia;Clostridiales;Family XIII;Family XIII AD3011 group;uncultured bacterium	uncultured bacterium	uncultured bacterium	100	5.19953e-115	97.4025974025974	0	0	0.047244094488189	6	0	0	0.047244094488189	6	0	0	0.0078740157480315	1
CAAGCGTTATCCGGAATTATTGGGCGTAAAGAGTACGTAGGTGGTTTTCTAAGCACGGGGTTTAAGGCAATGGCTTAACCATTGTTCGCCTTGTGAACTGGAAGACTTGAGTGCAGGAGAGGAAAGCGGAATTCCTAGTGTAGCGGTGAAATGCGTAGATATTAGGAGGAACACCAGTGGCGAAGGCGGCTTTCTGGACTGTTACTGACACTGAGGCACGAAAGTGTGGGG	Bacteria;Firmicutes;Clostridia;Clostridiales;Family XIII;Family XIII AD3011 group;uncultured bacterium	uncultured bacterium	uncultured bacterium	98.7012987012987	2.41911e-113	100	0	0	0	0	0	0	0.0708661417322835	3	0	0	0.094488188976378	7
CAAGCGTTATCCGGAATTATTGGGCGTAAAGAGTACGTAGGTGGTTTTCTAAGCACGGGGTTTAAGGCAATGGCTTAACCATTGTTCGCCTTGTGAACTGGAAGACTTGAGTGCAGGAGAGGAAAGCGGAATTCCTAGTGTAGCGGTGAAATGCGTAGATATTAGGAGGAACACCGGTGGCGAAGGCGGCTTTCTGGACTGTAACTGACGCTGAGGCACGAAAGCGTGGGG	Bacteria;Firmicutes;Clostridia;Clostridiales;Family XIII;Family XIII AD3011 group;uncultured bacterium	uncultured bacterium	uncultured bacterium	99.1111111111111	1.1255e-111	97.4025974025974	0	0	0	0	0	0	0.062992125984252	3	0	0	0.0708661417322835	6
CAAGCGTTATCCGGAATTATTGGGCGTAAAGAGTACGTAGGTGGTTTTCTAAGCACGGGGTTTAAGGCAATGGCTTAACCATTGTTCGCCTTGTGAACTGGAAGACTTGAGTGCAGGAGAGGAAAGCGGAATTCCTAGTGTAGCGGTGAAATGCGTAGATATTAGGAGGAACACCGGTGGCGAAGGCGGCTTTCTGGACTGTAACTGACGCTGAGGTACGAAAGCGTGGGG	Bacteria;Firmicutes;Clostridia;Clostridiales;Family XIII;Family XIII AD3011 group;uncultured bacterium	uncultured bacterium	uncultured bacterium	99.1341991341991	5.19953e-115	100	0	0	0.015748031496063	2	0	0	0.118110236220472	15	0	0	0.0866141732283465	8
CAAGCGTTATCCGGAATTATTGGGCGTAAAGAGTACGTAGGTGGTTTTCTAAGCACGGGGTTTAAGGCAATGGCTTAACTATTGTTCGCCTTGTGAACTGGAAGACTTGAGTGCAGGAGAGGAAAGCGGAATTCCTAGTGTAGCGGTGAAATGCGTAGATATTAGGAGGAACACCAGTGGCGAAGGCGGCTTTCTGGACTGTAACTGACACTGAGGTACGAAAGCGTGGGG	Bacteria;Firmicutes;Clostridia;Clostridiales;Family XIII;Family XIII AD3011 group;uncultured bacterium	uncultured bacterium	uncultured bacterium	99.5670995670996	1.11757e-116	100	0	0	0.0551181102362205	7	0	0	0.0393700787401575	5	0	0	0	0
CAAGCGTTATCCGGAATTATTGGGCGTAAAGAGTACGTAGGTGGTTTTCTAAGCACGGGGTTTAAGGCAATGGCTTAACTATTGTTCGCCTTGTGAACTGGAAGACTTGAGTGCAGGAGAGGAAAGCGGAATTCCTAGTGTAGCGGTGAAATGCGTAGATATTAGGAGGAACACCAGTGGCGAAGGCGGCTTTCTGGACTGTAACTGACGCTGAGGAACGAAAGTGTGGGG	Bacteria;Firmicutes;Clostridia;Clostridiales;Family XIII;Family XIII AD3011 group;uncultured bacterium	uncultured bacterium	uncultured bacterium	98.6607142857143	1.88336e-109	96.969696969697	0	0	0	0	0	0	0	0	0	0	0.0078740157480315	1
CAAGCGTTATCCGGAATTATTGGGCGTAAAGAGTACGTAGGTGGTTTTCTAAGCACGGGGTTTAAGGTAATGGCTTAACCATTGTTCGCCTTGTGAACTGGAAGACTTGAGTGCAGGAGAGGAAAGCGGAATTCCTAGTGTAGCGGTGAAATGCGTAGATATTAGGAGGAACACCAGTGGCGAAGGCGGCTTTCTGGACTGTAACTGACACTGAGGTACGAAAGCGTGGGG	Bacteria;Firmicutes;Clostridia;Clostridiales;Family XIII;Family XIII AD3011 group;uncultured bacterium	uncultured bacterium	uncultured bacterium	99.5670995670996	1.11757e-116	100	0	0	0	0	0	0	0.094488188976378	12	0	0	0	0
CAAGCGTTATCCGGAATTATTGGGCGTAAAGAGTACGTAGGTGGTTTTCTAAGCGCGGGGTTTAAGGCAATGGCTTAACCATTGTTCGCCTTGTGAACTGGAAGACTTGAGTGCAGGAGAGGAAAGCGGAATTCCTAGTGTAGCGGTGAAATGCGTAGATATTAGGAGGAACACCAGTGGCGAAGGCGGCTTTCTGGACTGTAACTGACACTGAGGTACGAAAGCGTGGGG	Bacteria;Firmicutes;Clostridia;Clostridiales;Family XIII;Family XIII AD3011 group;uncultured bacterium	uncultured bacterium	uncultured bacterium	99.5670995670996	1.11757e-116	100	0	0	0	0	0	0	0.15748031496063	20	0	0	0	0
CAAGCGTTATCCGGAATTATTGGGCGTAAAGAGTATGTAGGTGGTTTCTTAAGCGCAGGGTATAAGGCAATGGCTTAACCATTGTTCGCCCCGTGAACTGAGAGACTTGAGTGCTGGAGAGGAAAGCGGAATTCCTAGTGTAGCGGTGAAATGCGTAGATATTAGGAGGAACACCAGTGGCGAAGGCGGCTTTCTGGACAGTAACTGACACTGAGATACGAAAGCGTGGGG	Bacteria;Firmicutes;Clostridia;Clostridiales;Family XIII;[Eubacterium] brachy group;uncultured Eubacteriaceae bacterium	uncultured Eubacteriaceae bacterium	uncultured Eubacteriaceae bacterium	100	2.40205e-118	100	0	0	0.078740157480315	10	0	0	0.062992125984252	8	0	0	0	0
CAAGCGTTATCCGGAATTATTGGGCGTAAAGAGTGAGCAGGCGGCCGATTAAGTCCGAAGTCAAAAGCAATAGCTTAACTATTGTCCGCTTCGGAAACTGAACGGCTAGAGTTCGGGAGAGGTAAATGGAACTTCATGTGTAGCGGTAAAATGCGTAGATATATGAAAGAACACCAGTGGCGAAGGCGATTTACTAGACCGATACTGACGCTCAGTCACGAAAGCGTGGGT	Bacteria;Firmicutes;Erysipelotrichia;Erysipelotrichales;Erysipelotrichaceae;Erysipelotrichaceae UCG-004;uncultured bacterium	uncultured bacterium	uncultured bacterium	96.5367965367965	5.27362e-105	100	0	0	0	0	0	0	0	0	0	0	0.015748031496063	2
CAAGCGTTATCCGGAATTATTGGGCGTAAAGAGTGAGCAGGCGGCCTGCCAAGCACGGGGTCAAATGACGGGGCTCAACCCCGTCCCGTCCCGTGAACTGGCTGGCTGGAGTCCTGGAGAGGCAAGCGGAACTCCACATGTAGCGGTGAAATGCGCAGATATGTGGAAGAACACCGGCGGCGAAGGCGGCTTGCTAGACAGCGACTGACGCTCAGTCACGAAAGCGTGGGG	Bacteria;Firmicutes;Erysipelotrichia;Erysipelotrichales;Erysipelotrichaceae;Asteroleplasma;uncultured bacterium	uncultured bacterium	uncultured bacterium	100	2.40205e-118	100	0	0	0	0	0	0	0	0	0	0	0.0708661417322835	9
CAAGCGTTATCCGGAATTATTGGGCGTAAAGAGTGAGCAGGCGGCTTGCTAAGTTTGAGGTTAAATCGTTGGGCTCAACCCAATCTCGCTTCAAAAACTGGCAGGCTAGAGTATGTGAGAGGTAAGTAGAACTCCATGTGTAGCGGTGAAATGCGTAGATATATGGAAGAATACCAGTGGCGAAGGCGGCTTACCAGCACAATACTGACGCTCAGTCACGAAAGTATAGGG	Bacteria;Firmicutes;Erysipelotrichia;Erysipelotrichales;Erysipelotrichaceae;Erysipelotrichaceae UCG-004;uncultured bacterium	Erysipelotrichaceae UCG-004;Ambiguous_taxa	NA	100	2.40205e-118	100	0	0	0.267716535433071	34	0	0	0	0	0	0	0.031496062992126	4
CAAGCGTTATCCGGAATTATTGGGCGTAAAGAGTGAGCAGGCGGCTTTGCAAGCCGGGGGTCAAATGCGGTGGCTCAACCACCGTCCGTCCCCGGAACTGCATGGCTAGAGTGCTGGAGAGGCAAGCGGAACTCCTCATGTAGCGGTGAAATGCGCAGATATGAGGAAGAACACCGGTGGCGAAGGCGGCTTGCTAGACAGTCACTGACGCTCAGTCACGAAAGCGTGGGG	Bacteria;Firmicutes;Erysipelotrichia;Erysipelotrichales;Erysipelotrichaceae;Asteroleplasma;Unassigned	uncultured bacterium	NA	100	2.40205e-118	100	0	0	0	0	0	0	0	0	0	0	0.118110236220472	11
CAAGCGTTATCCGGAATTATTGGGCGTAAAGAGTGAGCAGGCGGTCTATTAAGTTTGAAGTCAAATCGATGGGCTTAACCCATTCTCGCTTCAAAAACTGGTAGACTAGAGTATGTGAGAGGTAAGTAGAACTCCATGTGTAGCGGTGAAATGCGTAGATATATGGAAGAATACCAGTGGCGAAGGCGGCTTACCAGCACAATACTGACGCTCAGTCACGAAAGCACAGGG	Bacteria;Firmicutes;Erysipelotrichia;Erysipelotrichales;Erysipelotrichaceae;Erysipelotrichaceae UCG-004;uncultured bacterium	uncultured bacterium	uncultured bacterium	96.0176991150443	5.31106e-100	97.4025974025974	0	0	0	0	0	0	0.0236220472440945	3	0	0	0.118110236220472	15
CAAGCGTTATCCGGAATTATTGGGCGTAAAGAGTGAGCAGGCGGTTATTTAAGTCTGAAGTCAAAGGCTATGGCTCAACCATAGTTCGCTTTGGAAACTGGATGACTAGAGTGCGAGAGAGGTAAGCGGAATTCCATGTGTAGCGGTGAAATGCGTAGATATATGGAGGAACACCAGTGGCGAAGGCGGCTTACTAGCTCGTAACTGACGCTCAGTCACGAAAGCGTGGGT	Bacteria;Firmicutes;Erysipelotrichia;Erysipelotrichales;Erysipelotrichaceae;Erysipelotrichaceae UCG-004;uncultured bacterium	uncultured organism	NA	100	2.40205e-118	100	0	0	0	0	0	0	0	0	0	0	0.141732283464567	18
CAAGCGTTATCCGGAATTATTGGGCGTAAAGAGTGAGCAGGCGGTTTTTTAAGTCTGAAGTCAAATCCTGTGGCTCAACCACAGTTCGCTTTGGAAACTGAAGAACTAGAGTGCGGGAGAGGTAAGCGGAATTCCATATGTAGCGGTGAAATGCACAGATATATGGAGGAACACCGGTGGCGAAGGCGGCTTACCAGCCCGATACTGACGCTCAGTCACGAAAGCGTGGGG	Bacteria;Firmicutes;Erysipelotrichia;Erysipelotrichales;Erysipelotrichaceae;Erysipelotrichaceae UCG-004;uncultured bacterium	Clostridium sp. CAG:288	NA	100	2.40205e-118	100	0	0	0	0	0	0	0.0236220472440945	3	0	0	0.283464566929134	20
CAAGCGTTATCCGGAATTATTGGGCGTAAAGAGTGCGTAGGCGGTTTCTTAAGCGTGGGGTGAAAGGCTATGGCTTAACCATAGTTAGCCCCGCGAACTGGGAGACTTGAGTGCAGGAGAGGAAAGCGGAATTCCTAGTGTAGCGGTGAAATGCGTAGATATTAGGAGGAACACCAGTGGCGAAGGCGGCTTTCTGGACTGTAACTGACACTGAGGCACGAAAGCGTGGGG	Bacteria;Firmicutes;Clostridia;Clostridiales;Family XIII;Family XIII UCG-002;Unassigned	uncultured bacterium|Family XIII AD3011 group;Ambiguous_taxa|uncultured Anaerovorax sp.	NA	96.943231441048	1.46626e-105	99.1341991341991	0	0	0	0	0	0	0	0	0	0	0.031496062992126	4
CAAGCGTTATCCGGAATTATTGGGCGTAAAGAGTGCGTAGGCGGTTTCTTAAGCGTGGGGTGAAAGGCTATGGCTTAACCATAGTTAGCCCCGCGAACTGGGAGACTTGAGTGCAGGAGAGGAAAGCGGAATTCCTAGTGTAGCGGTGAAATGCGTAGATATTAGGAGGAACACCAGTGGCGAAGGCGGCTTTCTGGACTGTAACTGACGCTGAGGCACGAAAGCGTGGGG	Bacteria;Firmicutes;Clostridia;Clostridiales;Family XIII;Family XIII AD3011 group;uncultured bacterium	Family XIII AD3011 group;Ambiguous_taxa	NA	97.3799126637555	3.15153e-107	99.1341991341991	0	0	0	0	0	0	0.0866141732283465	11	0	0	0	0
CAAGCGTTATCCGGAATTATTGGGCGTAAAGAGTGCGTAGGCGGTTTCTTAAGCGTGGGGTGAAAGGCTATGGCTTAACCATAGTTAGCCCCGCGAACTGGGAGACTTGAGTGCAGGAGAGGAAAGCGGAATTCCTAGTGTAGCGGTGAAATGCGTAGATATTAGGAGGAACACCAGTGGCGAAGGCGGCTTTCTGGACTGTAACTGACGCTGAGGCTCGAAAGCGTGGGG	Bacteria;Firmicutes;Clostridia;Clostridiales;Family XIII;Family XIII AD3011 group;uncultured bacterium	Family XIII AD3011 group;Ambiguous_taxa	NA	96.943231441048	1.46626e-105	99.1341991341991	0	0	0	0	0	0	0	0	0	0	0.0236220472440945	3
CAAGCGTTATCCGGAATTATTGGGCGTAAAGAGTGCGTAGGTGGCACCTTAAGCGCAGGGTTTAAGGCAATGGCTCAACCATTGTTCGCCCTGCGAACTGGGGGGCTTGAGTGCAGGAGAGGAAAGCGGAATTCCTAGTGTAGCGGTGAAATGCGTAGATATTAGGAGGAACACCAGTGGCGAAGGCGGCTTTCTGGACTGTAACTGACACTGAGGCACGAAAGCGTGGGG	Bacteria;Firmicutes;Clostridia;Clostridiales;Family XIII;[Eubacterium] nodatum group;Unassigned	uncultured bacterium	NA	100	2.40205e-118	100	0	0	1.09448818897638	139	0	0	0.464566929133858	44	0	0	1.88976377952756	98
CAAGCGTTATCCGGAATTATTGGGCGTAAAGAGTGCGTAGGTGGCTACCTAAGCGCAGGGTTTAAGGCAATGGCTCAACCATTGTTCGCCCTGCGAACTGGGCTGCTTGAGTGCAGGAGAGGAAAGCGGAATTCCTAGTGTAGCGGTGAAATGCGTAGATATTAGGAGGAACACCAGTGGCGAAGGCGGCTTTCTGGACTGTAACTGACACTGAGGCACGAAAGCGTGGGG	Bacteria;Firmicutes;Clostridia;Clostridiales;Family XIII;[Eubacterium] nodatum group;uncultured bacterium	uncultured bacterium	uncultured bacterium	99.1341991341991	5.19953e-115	100	0	0	0	0	0	0	0.062992125984252	8	0	0	0.15748031496063	20
CAAGCGTTATCCGGAATTATTGGGCGTAAAGAGTGCGTAGGTGGCTACCTAAGCGCAGGGTTTAAGGCAATGGCTCAACCATTGTTCGCCCTGCGAACTGGGCTGCTTGAGTGCAGGAGAGGAAAGCGGAATTCCTAGTGTAGCGGTGAAATGCGTAGATATTAGGAGGAACACCAGTGGCGAAGGCGGCTTTCTGGACTGTAACTGACACTGAGGTACGAAAGCGTGGGG	Bacteria;Firmicutes;Clostridia;Clostridiales;Family XIII;[Eubacterium] nodatum group;uncultured bacterium	uncultured bacterium|uncultured Clostridiales bacterium	uncultured bacterium	98.7012987012987	2.41911e-113	100	0	0	0	0	0	0	0.141732283464567	18	0	0	0	0
CAAGCGTTATCCGGAATTATTGGGCGTAAAGAGTGCGTAGGTGGTAACTTAAGCGCGGGGTTTAAGGCAATGGCTTAACCATTGTTCGCCCCGCGAACTGGGATACTTGAGTGCAGGAGAGGAAAGCGGAATTCCTAGTGTAGCGGTGAAATGCGTAGATATTAGGAGGAACACCAGTGGCGAAGGCGACTTTCTGGACTGAAACTGACACTGAGGCACGAAAGTGTGGGG	Bacteria;Firmicutes;Clostridia;Clostridiales;Family XIII;Family XIII AD3011 group;Unassigned	uncultured bacterium	NA	99.1341991341991	5.19953e-115	100	0	0	0	0	0	0	0	0	0	0	0.0393700787401575	5
CAAGCGTTATCCGGAATTATTGGGCGTAAAGAGTGCGTAGGTGGTAACTTAAGCGCGGGGTTTAAGGCAATGGCTTAACCATTGTTCGCCCCGCGAACTGGGATACTTGAGTGCAGGAGAGGAAAGCGGAATTCCTAGTGTAGCGGTGAAATGCGTAGATATTAGGAGGAACACCAGTGGCGAAGGCGGCTTTCTGGACTGAAACTGACACTGAGGCACGAAAGTGTGGGG	Bacteria;Firmicutes;Clostridia;Clostridiales;Family XIII;Family XIII AD3011 group;uncultured bacterium	uncultured bacterium	uncultured bacterium	99.5670995670996	1.11757e-116	100	0	0	0	0	0	0	0.236220472440945	30	0	0	0.330708661417323	19
CAAGCGTTATCCGGAATTATTGGGCGTAAAGAGTGCGTAGGTGGTAACTTAAGCGCGGGGTTTAAGGCAATGGCTTAACCATTGTTCGCCCCGCGAACTGGGATACTTGAGTGCAGGAGAGGAAAGCGGAATTCCTAGTGTAGCGGTGAAATGCGTAGATATTAGGAGGAACACCAGTGGCGAAGGCGGCTTTCTGGACTGTAACTGACGCTGAGGAACGAAAGTGTGGGG	Bacteria;Firmicutes;Clostridia;Clostridiales;Family XIII;Family XIII AD3011 group;Unassigned	uncultured bacterium	NA	98.2683982683983	1.1255e-111	100	0	0	0	0	0	0	0	0	0	0	0.0078740157480315	1
CAAGCGTTATCCGGAATTATTGGGCGTAAAGAGTGCGTAGGTGGTAACTTAAGCGCGGGGTTTAAGGCAATGGCTTAACCATTGTTCGCCCCGCGAACTGGGATACTTGAGTGCAGGAGAGGAAAGCGGAATTCCTAGTGTAGCGGTGAAATGCGTAGATATTAGGAGGAACACCAGTGGCGAAGGCGGCTTTCTGGACTGTTACTGACACTGAGGCACGAAAGCGTGGGG	Bacteria;Firmicutes;Clostridia;Clostridiales;Family XIII;Family XIII AD3011 group;Unassigned	uncultured bacterium	NA	98.2683982683983	1.1255e-111	100	0	0	0	0	0	0	0.078740157480315	10	0	0	0	0
CAAGCGTTATCCGGAATTATTGGGCGTAAAGAGTGCGTAGGTGGTAACTTAAGCGCGGGGTTTAAGGCAATGGCTTAACCATTGTTCGCCCCGCGAACTGGGATACTTGAGTGCAGGAGAGGAAAGCGGAATTCCTAGTGTAGCGGTGAAATGCGTAGATATTAGGAGGAACACCAGTGGCGAAGGCGGCTTTCTGGACTGTTACTGACACTGAGGCACGAAAGTGTGGGG	Bacteria;Firmicutes;Clostridia;Clostridiales;Family XIII;Family XIII AD3011 group;uncultured bacterium	uncultured bacterium	uncultured bacterium	98.7012987012987	2.41911e-113	100	0	0	0	0	0	0	0	0	0	0	0.015748031496063	2
CAAGCGTTATCCGGAATTATTGGGCGTAAAGAGTGCGTAGGTGGTAACTTAAGCGCGGGGTTTAAGGCAATGGCTTAACCATTGTTCGCCCTGCGAACTGGGTTACTTGAGTGCAGGAGAGGAAAGCGGAATTCCTAGTGTAGCGGTGAAATGCGTAGATATTAGGAGGAACACCAGTGGCGAAGGCGGCTTTCTGGACTGAAACTGACACTGAGGCACGAAAGTGTGGGG	Bacteria;Firmicutes;Clostridia;Clostridiales;Family XIII;Family XIII AD3011 group;uncultured bacterium	uncultured bacterium	uncultured bacterium	99.1341991341991	5.19953e-115	100	0	0	0.141732283464567	15	0	0	0	0	0	0	0.299212598425197	22
CAAGCGTTATCCGGAATTATTGGGCGTAAAGAGTGCGTAGGTGGTAACTTAAGCGCGGGGTTTAAGGCAATGGCTTAACCATTGTTCGCCCTGCGAACTGGGTTACTTGAGTGCAGGAGAGGAAAGCGGAATTCCTAGTGTAGCGGTGAAATGCGTAGATATTAGGAGGAACACCAGTGGCGAAGGCGGCTTTCTGGACTGTAACTGACACTGAGGCACGAAAGCGTGGGG	Bacteria;Firmicutes;Clostridia;Clostridiales;Family XIII;Family XIII AD3011 group;uncultured bacterium	uncultured bacterium	uncultured bacterium	98.2683982683983	1.1255e-111	100	0	0	0.047244094488189	6	0	0	0	0	0	0	0	0
CAAGCGTTATCCGGAATTATTGGGCGTAAAGAGTGCGTAGGTGGTGGCTTAAGCGCAGGGTTTAAGGCAATGGCTTAACTATTGTTCGCCTTGCGAACTGGGTCACTTGAGTACAGGAGAGGAAAGCGGAATTCCTAGTGTAGCGGTGAAATGCATAGATATTAGGAGGAACACCGGTGGCGAAGGCGGCTTTCTGGACTGCAACTGACACTGAGGCACGAAAGCGTGGGT	Bacteria;Firmicutes;Clostridia;Clostridiales;Family XIII;uncultured;Unassigned	Clostridiales bacterium S5-A14a|uncultured;Ambiguous_taxa|uncultured bacterium	NA	100	2.40205e-118	100	0	0	1.60629921259843	49	0	0	6.22834645669291	300	0	0	3.92913385826772	162
CAAGCGTTATCCGGAATTATTGGGCGTAAAGAGTGCGTAGGTGGTGGCTTAAGCGCAGGGTTTAAGGCAATGGCTTAACTATTGTTCGCCTTGCGAACTGGGTCACTTGAGTACAGGAGAGGGAAGCGGAATTCCTAGTGTAGCGGTGAAATGCATAGATATTAGGAGGAACACCGGTGGCGAAGGCGGCTTTCTGGACTGCAACTGACACTGAGGCACGAAAGCGTGGGT	Bacteria;Firmicutes;Clostridia;Clostridiales;Family XIII;uncultured;Unassigned	Clostridiales bacterium S5-A14a|uncultured;Ambiguous_taxa|uncultured bacterium	NA	99.5670995670996	1.11757e-116	100	0	0	0.401574803149606	51	0	0	0	0	0	0	0.307086614173228	39
CAAGCGTTATCCGGAATTATTGGGCGTAAAGAGTGCGTAGGTGGTTACCTAAGCAGAGGGTGAAAGGCACTGGCTTAACCAATGTCAGCCCCCTGAACTGGGTACCTTGAGTGCAGGAGAGGAAAGCGGAATTCCTAGTGTAGCGGTGAAATGCGTAGATATTAGGAGGAACACCAGTGGCGAAGGCGGCTTTCTGGACTGTAACTGACACTGAGGCACGAAAGTGTGGGG	Bacteria;Firmicutes;Clostridia;Clostridiales;Family XIII;Family XIII AD3011 group;Unassigned	Family XIII AD3011 group;Ambiguous_taxa|uncultured organism|uncultured bacterium	NA	99.1341991341991	5.19953e-115	100	0	0	0.952755905511811	78	0	0	0	0	0	0	0.543307086614173	32
CAAGCGTTATCCGGAATTATTGGGCGTAAAGAGTGCGTAGGTGGTTACCTAAGCAGGGGGTGAAAGGCAATGGCTCAACCATTGTTAGCCCCCTGAACTGGGCTACTTGAGTGCAGGAGAGGAAAGCGGAATTCCTAGTGTAGCGGTGAAATGCGTAGATATTAGGAGGAACACCAGTGGCGAAGGCGGCTTTCTGGACTGTTACTGACACTGAGGCACGAAAGCGTGGGG	Bacteria;Firmicutes;Clostridia;Clostridiales;Family XIII;Family XIII AD3011 group;uncultured bacterium	uncultured bacterium|uncultured organism	uncultured bacterium	99.5670995670996	1.11757e-116	100	0	0	0	0	0	0	0	0	0	0	0.141732283464567	12
CAAGCGTTATCCGGAATTATTGGGCGTAAAGAGTGCGTAGGTGGTTACCTAAGCAGGGGGTGAAAGGCACTGGCTTAACCAATGTCAGCCCCCTGAACTGGGCTACTTGAGTGCAGGAGAGGAAAGCGGAATTCCTAGTGTAGCGGTGAAATGCGTAGATATTAGGAGGAACACCAGTGGCGAAGGCGGCTTTCTGGACTGTTACTGACACTGAGGCACGAAAGTGTGGGG	Bacteria;Firmicutes;Clostridia;Clostridiales;Family XIII;Family XIII AD3011 group;uncultured bacterium	uncultured bacterium	uncultured bacterium	100	2.40205e-118	100	0	0	0.456692913385827	58	0	0	1.66929133858268	112	0	0	0.480314960629921	32
CAAGCGTTATCCGGAATTATTGGGCGTAAAGAGTGCGTAGGTGGTTACCTAAGCAGGGGGTGAAAGGCACTGGCTTAACCAATGTCAGCCCCCTGAACTGGGTACCTTGAGTGCAGGAGAGGAAAGCGGAATTCCTAGTGTAGCGGTGAAATGCGTAGATATTAGGAGGAACACCAGTGGCGAAGGCGGCTTTCTGGACTGTAACTGACACTGAGGTACGAAAGCGTGGGG	Bacteria;Firmicutes;Clostridia;Clostridiales;Family XIII;Unassigned;Unassigned	Family XIII AD3011 group;Ambiguous_taxa|uncultured organism|uncultured bacterium	NA	98.7012987012987	2.41911e-113	100	0	0	0.141732283464567	11	0	0	0	0	0	0	0.015748031496063	2
CAAGCGTTATCCGGAATTATTGGGCGTAAAGAGTGCGTAGGTGGTTACCTAAGCAGGGGGTGAAAGGCACTGGCTTAACCAATGTCAGCCCCCTGAACTGGGTACCTTGAGTGCAGGAGAGGAAAGCGGAATTCCTAGTGTAGCGGTGAAATGCGTAGATATTAGGAGGAACACCAGTGGCGAAGGCGGCTTTCTGGACTGTAACTGACGTTGAGGCACGAAAGTGTGGGG	Bacteria;Firmicutes;Clostridia;Clostridiales;Family XIII;Family XIII AD3011 group;Unassigned	Family XIII AD3011 group;Ambiguous_taxa|uncultured organism|uncultured bacterium	NA	98.7012987012987	2.41911e-113	100	0	0	0	0	0	0	0.015748031496063	2	0	0	0.0866141732283465	11
CAAGCGTTATCCGGAATTATTGGGCGTAAAGAGTGCGTAGGTGGTTACCTAAGCAGGGGGTGAAAGGCACTGGCTTAACCAATGTCAGCCCCCTGAACTGGGTACCTTGAGTGCAGGAGAGGAAAGCGGAATTCCTAGTGTAGCGGTGAAATGCGTAGATATTAGGAGGAACACCAGTGGCGAAGGCGGCTTTCTGGACTGTTACTGACACTGAGGCACGAAAGTGTGGGG	Bacteria;Firmicutes;Clostridia;Clostridiales;Family XIII;Family XIII AD3011 group;Unassigned	Family XIII AD3011 group;Ambiguous_taxa|uncultured organism|uncultured bacterium	NA	100	2.40205e-118	100	0	0	8.39370078740157	144	0	0	12.1259842519685	331	0	0	11.3307086614173	157
CAAGCGTTATCCGGAATTATTGGGCGTAAAGAGTGCGTAGGTGGTTACCTAAGCAGGGGGTGAAAGGCACTGGCTTAACCAATGTCAGCCCCCTGAACTGGGTACCTTGAGTGCAGGAGAGGAAAGCGGAATTCCTAGTGTAGCGGTGAAATGCGTAGATATTAGGAGGAACACCGGTGGCGAAGGCGGCTTTCTGGACTGTAACTGACGCTGAGGCACGAAAGCGTGGGG	Bacteria;Firmicutes;Clostridia;Clostridiales;Family XIII;Family XIII AD3011 group;Unassigned	Family XIII AD3011 group;Ambiguous_taxa|uncultured organism|uncultured bacterium	NA	98.2683982683983	1.1255e-111	100	0	0	0.015748031496063	2	0	0	0.0393700787401575	2	0	0	0.102362204724409	6
CAAGCGTTATCCGGAATTATTGGGCGTAAAGAGTGCGTAGGTGGTTACCTAAGCAGGGGGTGAAAGGCACTGGCTTAACCAATGTCAGCCCCTTGAACTGGGTACCTTGAGTGCAGGAGAGGAAAGCGGAATTCCTAGTGTAGCGGTGAAATGCGTAGATATTAGGAGGAACACCAGTGGCGAAGGCGGCTTTCTGGACTGTTACTGACACTGAGGCACGAAAGTGTGGGG	Bacteria;Firmicutes;Clostridia;Clostridiales;Family XIII;Family XIII AD3011 group;Unassigned	Family XIII AD3011 group;Ambiguous_taxa|uncultured organism|uncultured bacterium	NA	99.5670995670996	1.11757e-116	100	0	0	0	0	0	0	0	0	0	0	0.0708661417322835	9
CAAGCGTTATCCGGAATTATTGGGCGTAAAGAGTGCGTAGGTGGTTACCTAAGCAGGGGGTGAAAGGCACTGGCTTAACCAATGTCAGCCCTCTGAACTGGGTACCTTGAGTGCAGGAGAGGAAAGCGGAATTCCTAGTGTAGCGGTGAAATGCGTAGATATTAGGAGGAACACCAGTGGCGAAGGCGGCTTTCTGGACTGTTACTGACACTGAGGCACGAAAGTGTGGGG	Bacteria;Firmicutes;Clostridia;Clostridiales;Family XIII;Family XIII AD3011 group;Unassigned	Family XIII AD3011 group;Ambiguous_taxa|uncultured organism|uncultured bacterium	NA	99.5670995670996	1.11757e-116	100	0	0	0	0	0	0	0.440944881889764	56	0	0	0.78740157480315	63
CAAGCGTTATCCGGAATTATTGGGCGTAAAGAGTGCGTAGGTGGTTACCTAAGCAGGGGGTGAAAGGCTATGGCTTAACCATAGTTAGCCCCCTGAACTGGGCTACTTGAGTGCAGGAGAGGAAAGCGGAATTCCTAGTGTAGCGGTGAAATGCGTAGATATTAGGAGGAACACCAGTGGCGAAGGCGGCTTTCTGGACTGTTACTGACACTGAGGCACGAAAGTGTGGGG	Bacteria;Firmicutes;Clostridia;Clostridiales;Family XIII;Family XIII AD3011 group;uncultured bacterium	uncultured bacterium	uncultured bacterium	100	2.40205e-118	100	0	0	0.440944881889764	24	0	0	0.346456692913386	31	0	0	3.20472440944882	156
CAAGCGTTATCCGGAATTATTGGGCGTAAAGAGTGCGTAGGTGGTTACCTAAGCAGGGGGTGAAAGGCTATGGCTTAACTATAGTTAGCCCCCTGAACTGGGCTACTTGAGTGCAGGAGAGGAAAGCGGAATTCCTAGTGTAGCGGTGAAATGCGTAGATATTAGGAGGAACACCAGTGGCGAAGGCGGCTTTCTGGACTGTTACTGACACTGAGGCACGAAAGTGTGGGG	Bacteria;Firmicutes;Clostridia;Clostridiales;Family XIII;Family XIII AD3011 group;uncultured bacterium	uncultured bacterium	uncultured bacterium	99.5670995670996	1.11757e-116	100	0	0	0	0	0	0	0	0	0	0	0.047244094488189	6
CAAGCGTTATCCGGAATTATTGGGCGTAAAGAGTGCGTAGGTGGTTACCTAAGCAGGGGGTGAAAGGTACTGGCTTAACCAATGTCAGCCCCCTGAACTGGGTACCTTGAGTGCAGGAGAGGAAAGCGGAATTCCTAGTGTAGCGGTGAAATGCGTAGATATTAGGAGGAACACCAGTGGCGAAGGCGGCTTTCTGGACTGTTACTGACACTGAGGCACGAAAGTGTGGGG	Bacteria;Firmicutes;Clostridia;Clostridiales;Family XIII;Family XIII AD3011 group;Unassigned	Family XIII AD3011 group;Ambiguous_taxa|uncultured organism|uncultured bacterium	NA	99.5670995670996	1.11757e-116	100	0	0	0	0	0	0	0.307086614173228	39	0	0	0.094488188976378	12
CAAGCGTTATCCGGAATTATTGGGCGTAAAGAGTGCGTAGGTGGTTACCTAAGCGCAAGGTTTAAATTAGAGGCTCAACCTCTACATGCCTTGCGAACTGGGCTACTTGAGTGCAGGAGGGGAAAGCGGAATTCCTAGTGTAGCGGTGAAATGCGTAGATATTAGGAGGAACACCGGCGGCGAAGGCGGCTTTCTGGACTGTAACTGACACTGAGGCACGAAAGCGTGGGT	Bacteria;Firmicutes;Clostridia;Clostridiales;Family XIII;Mogibacterium;uncultured bacterium	unidentified|Mogibacterium timidum|Mogibacterium;Ambiguous_taxa	NA	100	2.40205e-118	100	0	0	1.25984251968504	70	0	0	2.22834645669291	116	0	0	0.653543307086614	70
CAAGCGTTATCCGGAATTATTGGGCGTAAAGAGTGCGTAGGTGGTTACCTAAGCGCAAGGTTTAAATTAGAGGCTCAACCTTTACATGCCTTGCGAACTGGGCTACTTGAGTGCAGGAGGGGAAAGCGGAATTCCTAGTGTAGCGGTGAAATGCGTAGATATTAGGAGGAACACCGGCGGCGAAGGCGGCTTTCTGGACTGTAACTGACACTGAGGCACGAAAGCGTGGGT	Bacteria;Firmicutes;Clostridia;Clostridiales;Family XIII;Mogibacterium;Unassigned	unidentified|Mogibacterium timidum|Mogibacterium;Ambiguous_taxa	NA	99.5670995670996	1.11757e-116	100	0	0	0.385826771653543	40	0	0	0.251968503937008	32	0	0	0	0
CAAGCGTTATCCGGAATTATTGGGCGTAAAGAGTGCGTAGGTGGTTACCTAAGCGCAAGGTTTAATTTAGAGGCTCAACCTCTACTTGCCTTGCGAACTGGGCTACTTGAGTGCAGGAGGGGAAAGCGGAATTCCTAGTGTAGCGGTGAAATGCGTAGATATTAGGAGGAACACCAGCGGCGAAGGCGGCTTTCTGGACTGTAACTGACACTGAGGCACGAAAGCGTGGGT	Bacteria;Firmicutes;Clostridia;Clostridiales;Family XIII;Mogibacterium;uncultured bacterium	Mogibacterium;Ambiguous_taxa|uncultured bacterium	uncultured bacterium	100	2.40205e-118	100	0	0	1.16535433070866	39	0	0	0.677165354330709	18	0	0	2.78740157480315	211
CAAGCGTTATCCGGAATTATTGGGCGTAAAGAGTGCGTAGGTGGTTACCTAAGCGCAGGGTATAAGGCAATGGCTCAACCATTGTTCGCCCTGCGAACTGGGCTACTTGAGTGCAGGAGAGGAAAGCGGAATTCCTAGTGTAGCGGTGAAATGCGTAGATATTAGGAGGAACACCAGTGGCGAAGGCGGCTTTCTGGACTGTAACTGACACTGAGGCACGAAAGCGTGGGG	Bacteria;Firmicutes;Clostridia;Clostridiales;Family XIII;[Eubacterium] nodatum group;uncultured bacterium	uncultured bacterium	uncultured bacterium	99.5670995670996	1.11757e-116	100	0	0	0.165354330708661	21	0	0	0	0	0	0	0.0708661417322835	9
CAAGCGTTATCCGGAATTATTGGGCGTAAAGAGTGCGTAGGTGGTTACCTAAGCGCAGGGTATAAGGCAATGGCTCAACCATTGTTCGCCCTGCGAACTGGGCTACTTGAGTGCAGGAGAGGAAAGCGGAATTCCTAGTGTAGCGGTGAAATGCGTAGATATTAGGAGGAACACCAGTGGCGAAGGCGGCTTTCTGGACTGTAACTGACACTGAGGTACGAAAGCGTGGGG	Bacteria;Firmicutes;Clostridia;Clostridiales;Family XIII;Family XIII AD3011 group;uncultured bacterium	uncultured bacterium	uncultured bacterium	99.1341991341991	5.19953e-115	100	0	0	0	0	0	0	0	0	0	0	0.110236220472441	14
CAAGCGTTATCCGGAATTATTGGGCGTAAAGAGTGCGTAGGTGGTTACCTAAGCGCAGGGTATAAGGCAATGGCTCAACCATTGTTCGCCCTGCGAACTGGGCTACTTGAGTGCAGGAGAGGAAAGCGGAATTCCTAGTGTAGCGGTGAAATGCGTAGATATTAGGAGGAACACCGGTGGCGAAGGCGGCTTTCTGGACTGTAACTGACGCTGAGGCACGAAAGCGTGGGG	Bacteria;Firmicutes;Clostridia;Clostridiales;Family XIII;[Eubacterium] nodatum group;Unassigned	uncultured bacterium|Peptostreptococcaceae bacterium canine oral taxon 333	NA	98.7012987012987	2.41911e-113	100	0	0	0	0	0	0	0.062992125984252	8	0	0	0	0
CAAGCGTTATCCGGAATTATTGGGCGTAAAGAGTGCGTAGGTGGTTACCTAAGCGCGGGGTGAAAGGCAATGGCTTAACCATTGTTAGCCCTGCGAACTGGGCTACTTGAGTGCAGGAGAGGAAAGCGGAATTCCTAGTGTAGCGGTGAAATGCGTAGATATTAGGAGGAACACCAGTGGCGAAGGCGGCTTTCTGGACTGTAACTGACACTGAGGCACGAAAGTGTGGGG	Bacteria;Firmicutes;Clostridia;Clostridiales;Family XIII;Family XIII AD3011 group;uncultured bacterium	uncultured bacterium	uncultured bacterium	98.2683982683983	1.1255e-111	100	0	0	0.149606299212598	19	0	0	0	0	0	0	0	0
CAAGCGTTATCCGGAATTATTGGGCGTAAAGAGTGCGTAGGTGGTTATCTAAGCGTAAGGTCTAAGCGTGCAGCTCAACTGCATCTCGCCTTGCGAACTGGACTACTTGAGTGCAGGAGGGGAAAGCGGAATTCCTAGTGTAGCGGTGAAATGCGTAGATATTAGGAGGAACACCAGCGGCGAAGGCGGCTTTCTGGACTGTAACTGACACTGAGGCACGAAAGCGTGGGG	Bacteria;Firmicutes;Clostridia;Clostridiales;Family XIII;Mogibacterium;uncultured bacterium	uncultured bacterium|uncultured organism	uncultured bacterium	99.5670995670996	1.11757e-116	100	0	0	0	0	0	0	0	0	0	0	0.141732283464567	18
CAAGCGTTATCCGGAATTATTGGGCGTAAAGAGTGCGTAGGTGGTTATCTAAGCGTAAGGTTTAAGCGTGCAGCTCAACTGCATCTCGCCTTGCGAACTGGACTACTTGAGTGCAGGAGGGGAAAGCGGAATTCCTAGTGTAGCGGTGAAATGCGTAGATATTAGGAGGAACACCAGCGGCGAAGGCGGCTTTCTGGACTGTAACTGACACTGAGGCACGAAAGCGTGGGG	Bacteria;Firmicutes;Clostridia;Clostridiales;Family XIII;Mogibacterium;uncultured bacterium	uncultured bacterium|uncultured organism	uncultured bacterium	100	2.40205e-118	100	0	0	8.51181102362205	215	0	0	14.4173228346457	259	0	0	6.82677165354331	243
CAAGCGTTATCCGGAATTATTGGGCGTAAAGAGTGCGTAGGTGGTTATCTAAGCGTAAGGTTTAAGCGTGCAGCTCAACTGCATCTCGCCTTGCGAACTGGACTACTTGAGTGCAGGAGGGGAAAGCGGAATTCCTAGTGTAGCGGTGAAATGCGTAGATATTAGGAGGAATACCAGCGGCGAAGGCGGCTTTCTGGACTGTAACTGACACTGAGGCACGAAAGCGTGGGG	Bacteria;Firmicutes;Clostridia;Clostridiales;Family XIII;Mogibacterium;uncultured bacterium	uncultured bacterium|uncultured organism	uncultured bacterium	99.5670995670996	1.11757e-116	100	0	0	0	0	0	0	0.543307086614173	69	0	0	0	0
CAAGCGTTATCCGGAATTATTGGGCGTAAAGAGTGCGTAGGTGGTTATCTAAGCGTAAGGTTTAAGCGTGTAGCTCAACTGCATCTCGCCTTGCGAACTGGACTACTTGAGTGCAGGAGGGGAAAGCGGAATTCCTAGTGTAGCGGTGAAATGCGTAGATATTAGGAGGAACACCAGCGGCGAAGGCGGCTTTCTGGACTGTAACTGACACTGAGGCACGAAAGCGTGGGG	Bacteria;Firmicutes;Clostridia;Clostridiales;Family XIII;Mogibacterium;uncultured bacterium	uncultured bacterium|uncultured organism	uncultured bacterium	99.5670995670996	1.11757e-116	100	0	0	0	0	0	0	0	0	0	0	0.244094488188976	16
CAAGCGTTATCCGGAATTATTGGGCGTAAAGAGTGCGTAGGTGGTTATGTAAGCGTGAGGTTTAAGGCAGTGGCTTAACCACTGTTCGCCTTGCGAACTGCATAACTTGAGTGCAGGAGGGGAAAGCGGAATTCCTAGTGTAGCGGTGAAATGCGTAGATATTAGGAGGAACACCAGCGGCGAAGGCGGCTTTCTGGACTGCAACTGACACTGAGGCACGAAAGCGTGGGG	Bacteria;Firmicutes;Clostridia;Clostridiales;Family XIII;Mogibacterium;uncultured bacterium	uncultured bacterium	uncultured bacterium	99.5670995670996	1.11757e-116	100	0	0	0.0708661417322835	9	0	0	1.47244094488189	187	0	0	0	0
CAAGCGTTATCCGGAATTATTGGGCGTAAAGCGCGCGTAGGCGGTTCGTTAAGTCTGATGTGAAAGCCCCCGGCTCAACCGGGGAGGGTCATTGGAAACTGGCGGACTTGAGTGCAGAAGAGGAGAGTGGAATTCCATGTGTAGCGGTGAAATGCGCAGAGATATGGAGGAACACCAGTGGCGAAGGCGGCTCTCTGGTCTGCAACTGACGCTGAGGTGCGAAAGCGTGGGG	Bacteria;Firmicutes;Bacilli;Bacillales;Staphylococcaceae;Salinicoccus;Unassigned	Salinicoccus;Ambiguous_taxa|Salinicoccus sp. JS7|Salinicoccus sp. L21-PYE-C40|Salinicoccus roseus|Salinicoccus sp. BAB-3246|Salinicoccus sp. Y17|Salinicoccus sp. M|uncultured bacterium|Salinicoccus sp. BAB-3250	NA	100	6.71134e-119	100	0	0	0.031496062992126	4	0	0	0	0	0	0	0	0
CAAGCGTTATCCGGAATTATTGGGCGTAAAGCGCGCGTAGGCGGTTTTTTAAGTCTGATGTGAAAGCCCACGGCTCAACCGTGGAGGGTCATTGGAAACTGGAAAACTTGAGTGCAGAAGAGGAAAGTGGAATTCCATGTGTAGCGGTGAAATGCGCAGAGATATGGAGGAACACCAGTGGCGAAGGCGACTTTCTGGTCTGTAACTGACGCTGATGTGCGAAAGCGTGGGA	Bacteria;Firmicutes;Bacilli;Bacillales;Staphylococcaceae;Staphylococcus;uncultured bacterium	uncultured bacterium	uncultured bacterium	100	6.71134e-119	100	0	0	0	0	0	0	0.0551181102362205	7	0	0	0	0
CAAGCGTTATCCGGAATTATTGGGCGTAAAGCGCGCGTAGGCGGTTTTTTAAGTCTGATGTGAAAGCCCACGGCTCAACCGTGGAGGGTCATTGGAAACTGGAAAACTTGAGTGCAGAAGAGGAAAGTGGAATTCCATGTGTAGCGGTGAAATGCGCAGAGATATGGAGGAACACCAGTGGCGAAGGCGACTTTCTGGTCTGTAACTGACGCTGATGTGCGAAAGCGTGGGG	Bacteria;Firmicutes;Bacilli;Bacillales;Staphylococcaceae;Staphylococcus;uncultured bacterium	uncultured bacterium|Staphylococcus epidermidis|Staphylococcus sp. 80 JDE-2009|Staphylococcus haemolyticus|Staphylococcus sp. SACB41|Staphylococcus;Ambiguous_taxa|Staphylococcus sp. U1368-101106-SW103|uncultured organism|Streptococcus salivarius subsp. thermophilus|Staphylococcus sp. SL-7|Staphylococcus warneri|Staphylococcus sp. SACB25|Staphylococcus pasteuri|uncultured microorganism|Staphylococ…	uncultured bacterium	100	6.71134e-119	100	0	0	3.06299212598425	91	0	0	1.77952755905512	61	0	0	0.929133858267717	38
CAAGCGTTATCCGGAATTATTGGGCGTAAAGCGCGCGTAGGCGGTTTTTTAAGTCTGATGTGAAAGCCCATGGCTCAACCGTGGAGGGTCATTGGAAACTGGAAAACTTGAGTGCAGAAGAGGAAAGTGGAATTCCATGTGTAGCGGTGAAATGCGCAGAGATATGGAGGAACACCAGTGGCGAAGGCGACTTTCTGGTCTGTAACTGACGCTGATGTGCGAAAGCGTGGGG	Bacteria;Firmicutes;Bacilli;Bacillales;Staphylococcaceae;Staphylococcus;uncultured bacterium	uncultured bacterium	uncultured bacterium	100	6.71134e-119	100	0	0	0	0	0	0	0.566929133858268	72	0	0	0	0
CAAGCGTTATCCGGAATTATTGGGCGTAAAGCGTACGTAGGTGGTTACCTAAGCAGGGGGTTTAAGGCAATGGCTTAACCATTGTTCGCCCCCTGAACTGGGCTACTTGAGTGCAGGAGAGGAAAGCGGAATTCCTAGTGTAGCGGTGAAATGCGTAGATATTAGGAGGAACACCAGTGGCGAAGGCGGCTTTCTGGACTGTAACTGACACTGAGGTACGAAAGCGTGGGG	Bacteria;Firmicutes;Clostridia;Clostridiales;Family XIII;Family XIII AD3011 group;uncultured bacterium	uncultured bacterium	uncultured bacterium	99.1266375545851	6.72602e-114	99.1341991341991	0	0	0	0	0	0	0	0	0	0	0.047244094488189	6
CAAGCGTTATCCGGAATTATTGGGCGTAAAGCGTGCGTAGGCGGCCACTTAAGTCTGTCGTGAAAGCCCACAGCTTAACTGTGGAGGGTCGATGGAAACTGAGAGGCTTGAATCTAGGAGAGGTAAGTGGAATTCCATGTGTAGCGGTAAAATGCTTAGATATATGGAGGAACACCAGTGGCGAAGGCGGCTTACTGGTCTAGAATTGACGCTGATGCACGAAAGCGTGGGT	Bacteria;Tenericutes;Mollicutes;NB1-n;Unassigned;Unassigned;Unassigned	uncultured bacterium|uncultured organism|NA;Ambiguous_taxa	NA	100	6.71134e-119	100	0	0	42.1023622047244	2013	0	0	12.2755905511811	437	0	0	105.606299212598	5897
CAAGCGTTATCCGGAATTATTGGGCGTAAAGCGTGCGTAGGCGGCCACTTAAGTCTGTCGTGAAAGCCCACAGCTTAACTGTGGAGGGTCGATGGAAACTGGGAGGCTTGAATCTAGGAGAGGTAAGTGGAATTCCATGTGTAGCGGTAAAATGCTTAGATATATGGAGGAACACCAGTGGCGAAGGCGGCTTACTGGTCTAGAATTGACGCTGATGCACGAAAGCGTGGGT	Bacteria;Tenericutes;Mollicutes;NB1-n;Unassigned;Unassigned;Unassigned	uncultured bacterium|uncultured organism|NA;Ambiguous_taxa	NA	99.5689655172414	3.12248e-117	100	0	0	13.0787401574803	1611	0	0	4.20472440944882	451	0	0	10.8188976377953	1050
CAAGCGTTATCCGGAATTATTGGGCGTAAAGCGTGCGTAGGCGGTTTATTAAGTCTGATGTGAAAGCCCACAGCTTAACTGTGGAATGTCATTGGAAACTGGTAAACTAGAGTACGGTAGAGGTAAGTGGAATTCCAAGTGGAGCGGTGGAATGCGTAGAGATTTGGAGGAACACCAGTGGCGAAGGCGGCTTACTGGGCCGGAACTGACGCTGAGGCACGAAAGCGTGGGG	Bacteria;Tenericutes;Mollicutes;NB1-n;uncultured bacterium;Unassigned;Unassigned	uncultured bacterium	uncultured bacterium	96.9957081545064	3.16698e-107	100	0	0	0.047244094488189	6	0	0	0.0551181102362205	7	0	0	0.748031496062992	89
CAAGCGTTATCCGGAATTATTGGGCGTAAAGCGTGCGTAGGTGGTAATTTAAGCGCAAGGTTTAAACTAACGGCTCAACCGTTAAATGCCATGCGAACTGGGTTACTTGAGTGCTGGAGGGGAAAGCGGAATTCCTAGTGTAGCGGTGAAATGCGTAGATATTAGGAGGAACACCGGCGGCGAAGGCGGCTTTCTGGACAGCAACTGACACTGAGGCACGAAAGTGTGGGT	Bacteria;Firmicutes;Clostridia;Clostridiales;Family XIII;Mogibacterium;uncultured bacterium	Mogibacterium;Ambiguous_taxa|uncultured bacterium	uncultured bacterium	100	2.40205e-118	100	0	0	0	0	0	0	0	0	0	0	0.165354330708661	12
CAAGCGTTATCCGGAATTATTGGGCGTAAAGCGTGCGTAGGTGGTAATTTAAGCGCAAGGTTTAAACTAACGGCTCAACCGTTAATTGCCATGCGAACTGGGTTACTTGAGTGCTGGAGGGGAAAGCGGAATTCCTAGTGTAGCGGTGAAATGCGTAGATATTAGGAGGAACACCGGCGGCGAAGGCGGCTTTCTGGACAGCAACTGACACTGAGGCACGAAAGTGTGGGT	Bacteria;Firmicutes;Clostridia;Clostridiales;Family XIII;Mogibacterium;uncultured bacterium	uncultured bacterium	uncultured bacterium	100	2.40205e-118	100	0	0	0	0	0	0	0.393700787401575	26	0	0	0.590551181102362	55
CAAGCGTTATCCGGAATTATTGGGCGTAAAGCGTTCGTAGGCTGTTTATTAAGTCTGGAGTCAAATCCCAGGGCTCAACCCTGGCTCGCTTTGGATACTGGTAAACTAGAGTTGGATAGAGGTAAGCGGAATTCCATGTGAAGCGGTGAAATGCGTAGATATATGGAAGAACACCAAAGGCGAAGGCAGCTTACTGGGTCTATACTGACGCTGAGGGACGAAAGCGTGGGG	Bacteria;Tenericutes;Mollicutes;Mycoplasmatales;Mycoplasmataceae;Mycoplasma;Unassigned	Mycoplasma;Ambiguous_taxa|Mycoplasma hyosynoviae	NA	100	2.40205e-118	100	0	0	0.031496062992126	4	0	0	0	0	0	0	0	0
CAAGCGTTATCCGGAATTATTGGGCGTAAAGCGTTCGTAGGCTGTTTATTAAGTCTGGAGTCAAATCCCAGGGCTCAACCCTGGCTCGCTTTGGATACTGGTAAACTAGAGTTGGATAGAGGTAAGCGGAATTCCATGTGAAGCGGTGAAATGCGTAGATATATGGAAGAACACCAAAGGCGAAGGCAGCTTACTGGGTTTATACTGACGCTGAGGAACGAAAGCGTGGGG	Bacteria;Tenericutes;Mollicutes;Mycoplasmatales;Mycoplasmataceae;Mycoplasma;uncultured bacterium	uncultured bacterium|Mycoplasma;Ambiguous_taxa	uncultured bacterium	100	2.40205e-118	100	0	0	0.149606299212598	12	0	0	0.755905511811024	96	0	0	0	0
CAAGCGTTATCCGGAATTATTGGGCGTAAAGGGAGCGTAGACGGATGGACAAGTCTGATGTGAAAGGCCGGGGCTCAACCCCGGGACTGCATTGGAAACTGTCAATCTAGAGTACCGGAGGGGTAAGTGGAATTCCTAGTGTAGCGGTGAAATGCGTAGATATTAGGAGGAACACCAGTGGCGAAGGCGGCTTACTGGACGGTAACTGACGTTGAGGCTCGAAAGCGTGGGG	Bacteria;Firmicutes;Clostridia;Clostridiales;Lachnospiraceae;[Ruminococcus] gauvreauii group;uncultured bacterium	uncultured bacterium	uncultured bacterium	98.2832618025751	3.14465e-112	100	0	0	0	0	0	0	0.362204724409449	46	0	0	0	0
CAAGCGTTATCCGGAATTATTGGGCGTAAAGGGCTCGTAGGCGGTTCGTCGCGTCCGGTGTGAAAGCCCATCGCTTAACGGTGGGTCTGCGCCGGGTACGGGCGGGCTGGAGTGCGGTAGGGGAGACTGGAATTCCCGGTGTAACGGTGGAATGTGTAGATATCGGGAAGAACACCAATGGCGAAGGCAGGTCTCTGGGCCGTCACTGACGCTGAGGAGCGAAAGCGTGGGG	Bacteria;Actinobacteria;Actinobacteria;Bifidobacteriales;Bifidobacteriaceae;Bifidobacterium;Unassigned	Bifidobacterium dentium|uncultured Scardovia sp.|Bifidobacterium;Ambiguous_taxa|Bifidobacterium sp. oral strain A32ED	NA	100	6.71134e-119	100	0	0	0.700787401574803	30	0	0	0.393700787401575	22	0	0	2.63779527559055	87
CAAGCGTTATCCGGAATTATTGGGCGTAAAGGGCTCGTAGGCGGTTCGTCGCGTCCGGTGTGAAAGTCCATAGCTTAACGGTGGATCCGCGCCGGGTACGGGCGGGCTTGAGTGCGGTAGGGGAGACTGGAATTCCCGGTGTAACGGTGGAATGTGTAGATATCGGGAAGAACACCAATGGCGAAGGCAGGTCTCTGGGCCGTTACTGACGCTGAGGAGCGAAAGCGTGGGG	Bacteria;Actinobacteria;Actinobacteria;Bifidobacteriales;Bifidobacteriaceae;Bifidobacterium;uncultured bacterium	uncultured bacterium|Bifidobacterium breve|Bifidobacterium longum|uncultured organism|human gut metagenome|Bifidobacterium;Ambiguous_taxa|Bifidobacterium sp. 120|Bifidobacterium sp. 108|Bifidobacterium kashiwanohense PV20-2|Bifidobacterium saguini DSM 23967|Bifidobacterium breve HPH0326|uncultured bacterium (human infant) L14D	uncultured bacterium	99.5689655172414	3.12248e-117	100	0	0	1.33858267716535	170	0	0	0	0	0	0	0	0
CAAGCGTTATCCGGAATTATTGGGCGTAAAGGGCTCGTAGGCGGTTCGTCGCGTCCGGTGTGAAAGTCCATCGCTTAACGGTGGATCCGCGCCGGGTACGGGCGGGCTTGAGTGCGGTAGGGGAGACTGGAATTCCCGGTGTAACGGTGGAATGTGTAGATATCGGGAAGAACACCAATGGCGAAGGCAGGTCTCTGGGCCGGCACTGACGCTGAGGAGCGAAAGCGTGGGG	Bacteria;Actinobacteria;Actinobacteria;Bifidobacteriales;Bifidobacteriaceae;Bifidobacterium;Unassigned	uncultured bacterium|Bifidobacterium adolescentis|Bifidobacterium longum|human gut metagenome|Bifidobacterium;Ambiguous_taxa	NA	99.5689655172414	3.12248e-117	100	0	0	0.236220472440945	30	0	0	0	0	0	0	0	0
CAAGCGTTATCCGGAATTATTGGGCGTAAAGGGCTCGTAGGCGGTTCGTCGCGTCCGGTGTGAAAGTCCATCGCTTAACGGTGGATCCGCGCCGGGTACGGGCGGGCTTGAGTGCGGTAGGGGAGACTGGAATTCCCGGTGTAACGGTGGAATGTGTAGATATCGGGAAGAACACCAATGGCGAAGGCAGGTCTCTGGGCCGTCACTGACGCTGAGGAGCGAAAGCGTGGGG	Bacteria;Actinobacteria;Actinobacteria;Bifidobacteriales;Bifidobacteriaceae;Bifidobacterium;Unassigned	uncultured bacterium|Bifidobacterium adolescentis|Bifidobacterium longum|human gut metagenome|Bifidobacterium;Ambiguous_taxa	NA	100	6.71134e-119	100	0	0	49.0314960629921	763	0	0	93.0393700787402	4091	0	16	352.173228346457	13991
CAAGCGTTATCCGGAATTATTGGGCGTAAAGGGCTCGTAGGCGGTTCGTCGCGTCCGGTGTGAAAGTCCATCGCTTAACGGTGGATCCGCGCCGGGTACGGGCGGGCTTGAGTGCGGTAGGGGAGACTGGAATTCCCGGTGTAACGGTGGAATGTGTAGATATCGGGAAGAACACCAATGGCGAAGGCAGGTCTCTGGGCCGTTACTGACGCTGAGGAGCGAAAGCGTGGGG	Bacteria;Actinobacteria;Actinobacteria;Bifidobacteriales;Bifidobacteriaceae;Bifidobacterium;uncultured bacterium	uncultured bacterium|Bifidobacterium breve|Bifidobacterium longum|uncultured organism|human gut metagenome|Bifidobacterium;Ambiguous_taxa|Bifidobacterium sp. 120|Bifidobacterium sp. 108|Bifidobacterium kashiwanohense PV20-2|Bifidobacterium saguini DSM 23967|Bifidobacterium breve HPH0326|uncultured bacterium (human infant) L14D	uncultured bacterium	100	6.71134e-119	100	0	0	26.5275590551181	739	0	0	25.8976377952756	617	0	0	102.173228346457	3967
CAAGCGTTATCCGGAATTATTGGGCGTAAAGGGCTCGTAGGCGGTTCGTCGCGTCCGGTGTGAAAGTCCATCGCTTAACGGTGGATCTGCGCCGGGTACGGGCGGGCTGGAGTGCGGTAGGGGAGACTGGAATTCCCGGTGTAACGGTGGAATGTGTAGATATCGGGAAGAACACCAATGGCGAAGGCAGGTCTCTGGGCCGTTACTGACGCTGAGGAGCGAAAGCGTGGGG	Bacteria;Actinobacteria;Actinobacteria;Bifidobacteriales;Bifidobacteriaceae;Bifidobacterium;Unassigned	uncultured bacterium|unidentified|uncultured organism|Bifidobacterium catenulatum DSM 16992 = JCM 1194 = LMG 11043|Bifidobacterium;Ambiguous_taxa|human gut metagenome|Bifidobacterium kashiwanohense|Bifidobacterium gallicum	NA	100	6.71134e-119	100	0	0	20.4566929133858	1079	0	0	32.1023622047244	1331	0	0	32.6535433070866	1223
CAAGCGTTATCCGGAATTATTGGGCGTAAAGGGCTCGTAGGCGGTTCGTCGCGTCCGGTGTGAAAGTCCATCGCTTAACGGTGGATCTGCGCCGGGTACGGGCGGGCTGGAGTGCGGTAGGGGAGACTGGAATTCCCGGTGTAACGGTGGAATGTGTAGATATCGGGAAGAACACCAATGGCGAAGGCAGGTCTCTGGGCCGTTACTGACGCTGAGGAGCGAGAGCGTGGGG	Bacteria;Actinobacteria;Actinobacteria;Bifidobacteriales;Bifidobacteriaceae;Bifidobacterium;uncultured bacterium	uncultured bacterium|unidentified|uncultured organism|Bifidobacterium catenulatum DSM 16992 = JCM 1194 = LMG 11043|Bifidobacterium;Ambiguous_taxa|human gut metagenome|Bifidobacterium kashiwanohense|Bifidobacterium gallicum	uncultured bacterium	99.5689655172414	3.12248e-117	100	0	0	0	0	0	0	1.00787401574803	128	0	0	0	0
CAAGCGTTATCCGGAATTATTGGGCGTAAAGGGTACGTAGGTGGCCTTTTAAGCGTAGGGTATAAGGCAATGGCTCAACCATTGTTCGCCCTATGAACTGGAAGGCTTGAGTGCAGGAGAGGAAAGCGGAATTCCTAGTGTAGCGGTGAAATGCGTAGATATTAGGAGGAACACCAGTGGCGAAGGCGGCTTTCTGGACTGTTACTGACACTGAGGCACGAAAGTGTGGGG	Bacteria;Firmicutes;Clostridia;Clostridiales;Family XIII;[Eubacterium] brachy group;uncultured bacterium	uncultured bacterium	uncultured bacterium	96.969696969697	1.13349e-106	100	0	0	0	0	0	0	0	0	0	0	0.015748031496063	2
CAAGCGTTATCCGGAATTATTGGGCGTAAAGGGTACGTAGGTGGCCTTTTAAGCGTAGGGTATAAGGCAATGGCTCAACCATTGTTCGCCCTATGAACTGGAAGGCTTGAGTGCAGGAGAGGAAAGCGGAATTCCTAGTGTAGCGGTGGAATGCATAGATATTAGGAGGAACATCAGCGGCGAAGGCGGCTTTCTGGACTGCAACTGACACTGAGGTACGAAAGCGTGGGG	Bacteria;Firmicutes;Clostridia;Clostridiales;Family XIII;[Eubacterium] brachy group;uncultured bacterium	[Eubacterium] brachy group;Ambiguous_taxa	NA	100	2.40205e-118	100	0	0	0.448818897637795	44	0	0	0.811023622047244	38	0	0	0	0
CAAGCGTTATCCGGAATTATTGGGCGTAAAGGGTACGTAGGTGGTTACCCAAGCACGAGGTATAAGGCAATGGCTTAACCATTGTTCGCCTTGTGAACTGGGCTACTTGAGTGCAGGAGAGGAAAGCGGAATTCCTAGTGTAGCGGTGAAATGCGTAGATATTAGGAGGAACACCAGTGGCGAAGGCGGCTTTCTGGACTGTAACTGACACTGAGGTACGAAAGCGTGGGG	Bacteria;Firmicutes;Clostridia;Clostridiales;Family XIII;Family XIII AD3011 group;uncultured bacterium	uncultured bacterium	uncultured bacterium	100	2.40205e-118	100	0	0	0.141732283464567	18	0	0	0	0	0	0	0	0
CAAGCGTTATCCGGAATTATTGGGCGTAAAGGGTACGTAGGTGGTTTCTTAAGCGCAGGGTATAAGGCAATGGCTTAACCATTGTTCGCCTTGCGAACTGGGGGACTTGAGTGCAGGAGAGGAAAGCGGAATTCCTAGTGTAGCGGTGAAATGCGTAGATATTAGGAGGAACACCAGTGGCGAAGGCGGCTTTCTGGACTGTAACTGACACTGAGGTACGAAAGCGTGGGG	Bacteria;Firmicutes;Clostridia;Clostridiales;Family XIII;Family XIII AD3011 group;uncultured bacterium	uncultured bacterium	uncultured bacterium	98.7012987012987	8.70065e-113	100	0	0	0	0	0	0	0	0	0	0	0.031496062992126	4
CAAGCGTTATCCGGAATTATTGGGCGTAAAGGGTACGTAGGTGGTTTCTTAAGCGCAGGGTATAAGGCAATGGCTTAACCATTGTTCGCCTTGCGAACTGGGGGACTTGAGTGCAGGAGAGGAAAGCGGAATTCCTAGTGTAGCGGTGAAATGCGTAGATATTAGGAGGAACACCGGTGGCGAAGGCGGCTTTCTGGACTGTAACTGACGCTGAGGCACGAAAGCGTGGGG	Bacteria;Firmicutes;Clostridia;Clostridiales;Family XIII;Family XIII AD3011 group;uncultured bacterium	uncultured bacterium	uncultured bacterium	97.4025974025974	8.76242e-108	100	0	0	0.062992125984252	8	0	0	0	0	0	0	0	0
CAAGCGTTATCCGGAATTATTGGGCGTAAAGGGTACGTAGGTGGTTTTTTAAGCGTAGGGTTTAAGGCAACGGCTCAACCGTTGTTCGCCCTGCGAACTGGAGAACTTGAGTGCAGGAGAGGAAAGCGGAATTCCTAGTGTAGCGGTGAAATGCGTAGATATTAGGAGGAACACCAGTGGCGAAGGCGGCTTTCTGGACTGTAACTGACACTGAGGTACGAAAGCGTGGGG	Bacteria;Firmicutes;Clostridia;Clostridiales;Family XIII;[Eubacterium] brachy group;uncultured bacterium	uncultured bacterium	uncultured bacterium	97.4025974025974	2.43628e-108	100	0	0	1.34645669291339	171	0	0	0.307086614173228	39	0	0	0.062992125984252	8
CAAGCGTTATCCGGAATTATTGGGCGTAAAGGGTGAGTAGGCGGCTTAGAAAGTCCGCAGTTAAAGACGGTGGCTCAACCACCGGATGCTGTAGAAACTGATAGGCTAGAGTGCAGGAGAGGTTAACGGAATTCCATGTGTAGCGGTGAAATGCGTAGATATATGGAGGAACACCAGTGGCGAAGGCGGTTAACTGGACTGAAACTGACGCTGAGGCACGAAAGCGTGGGG	Unassigned;Unassigned;Unassigned;Unassigned;Unassigned;Unassigned;Unassigned	uncultured bacterium	NA	89.6551724137931	2.54192e-78	100	0	0	0	0	0	0	0	0	0	0	0.196850393700787	25
CAAGCGTTATCCGGAATTATTGGGCGTAAAGGGTGAGTAGGCGGTTTAAAAAGTCTGCAGTTAAAGACGGTGGCTTAACCACCGGATGCTGTGGAAACTGATAGACTAGAGTACAGGAGAGGTTAACGGAATTCCATGTGTAGCGGTGAAATGCGTAGATATATGGAGGAACACCAGTGGCGAAGGCGGTTAACTGGACTGGGACTGACGCTGAGGCACGAAAGCGTGGGG	Unassigned;Unassigned;Unassigned;Unassigned;Unassigned;Unassigned;Unassigned	uncultured bacterium	NA	90.1709401709402	5.4635e-80	100	0	0	0	0	0	0	0.047244094488189	6	0	0	0.031496062992126	4
CAAGCGTTATCCGGAATTATTGGGCGTAAAGGGTGCGCAGGCGGTTTTTTAAGTTTAAGGTGAAAGCGTGGGGCTTAACCCCATATAGCCTTAGAAACTGGGAGACTGGAGTGCAGGAGAGGGCAATGGAATTCCATGTGTAGCGGTAAAATGCGTAGATATATGGAGGAACACCAGTGGCGAAGGCGGTTGCCTGGCCTGTAACTGACGCTGAGGCACGAAAGCGTGGGG	Bacteria;Firmicutes;Erysipelotrichia;Erysipelotrichales;Erysipelotrichaceae;Holdemania;uncultured bacterium	uncultured bacterium	uncultured bacterium	97.8165938864629	6.77377e-109	99.1341991341991	0	0	0	0	0	0	0.149606299212598	11	0	0	0	0
CAAGCGTTATCCGGAATTATTGGGCGTAAAGGGTGCGTAGGCGGCGAGATAAGTCTGAGGTAAAAGCCCGTGGCTCAACCACGGTAAGCCTTGGAAACTGTCTGGCTGGAGTGCAGGAGAGGACAATGGAATTCCATGTGTAGCGGTAAAATGCGTAGATATATGGAGGAACACCAGTGGCGAAGGCGGTTGTCTGGCCTGTAACTGACGCTGAAGCACGAAAGCGTGGGG	Bacteria;Firmicutes;Erysipelotrichia;Erysipelotrichales;Erysipelotrichaceae;Dielma;Unassigned	uncultured organism|uncultured bacterium|Dielma;Ambiguous_taxa|Clostridium sp. MLG480	NA	100	2.40205e-118	100	0	0	4.03149606299213	129	0	0	5.24409448818898	191	0	0	0.425196850393701	22
CAAGCGTTATCCGGAATTATTGGGCGTAAAGGGTGCGTAGGCGGCGGATTAAGTCCGGAGTAAAATTGTGGGGCTCAACCCCATCGAGCTTTGGAAACTGGTCGGCTGGAGTGCAGGAGAGGCAGATGGAATTCCATGTGTAGCGGTAAAATGCGTAGATATATGGAGGAACACCAGTGGCGAAGGCGGTCTGCTGGCCTGCAACTGACGCTGAAGCACGAAAGCGTGGGG	Bacteria;Firmicutes;Erysipelotrichia;Erysipelotrichales;Erysipelotrichaceae;Dielma;uncultured bacterium	uncultured bacterium	uncultured bacterium	93.5064935064935	2.48854e-93	100	0	0	0.102362204724409	13	0	0	0.0551181102362205	7	0	0	0.0393700787401575	5
CAAGCGTTATCCGGAATTATTGGGCGTAAAGGGTGCGTAGGCGGCTGGATAAGTCTGAGGTAAAAGCCCGTGGCTCAACCACGGTAAGCCTTGGAAACTGTCTGGCTGGAGTGCAGGAGAGGACAATGGAATTCCATGTGTAGCGGTAAAATGCGTAGATATATGGAGGAACACCAGTGGCGAAGGCGGTTGTCTGGCCTGTAACTGACGCTGAAGCACGAAAGCGTGGGG	Bacteria;Firmicutes;Erysipelotrichia;Erysipelotrichales;Erysipelotrichaceae;Dielma;Unassigned	Clostridiales bacterium VE202-08	NA	100	2.40205e-118	100	0	0	0	0	0	0	0	0	0	0	1.07086614173228	136
CAAGCGTTATCCGGAATTATTGGGCGTAAAGGGTGCGTAGGCGGCTTTGTAAGTCTGAGGTAAAAGCCCGTGGCTCAACCACGGTAAGCCTTGGAAACTGTGAAGCTAGAGTGCAGGAGAGGACAATGGAATTCCATGTGTAGCGGTAAAATGCGTAGATATATGGAGGAACACCAGTGGCGAAGGCGGTTGTCTGGCCTGTAACTGACGCTGAAGCACGAAAGCGTGGGG	Bacteria;Firmicutes;Erysipelotrichia;Erysipelotrichales;Erysipelotrichaceae;Dielma;uncultured bacterium	Clostridiales bacterium VE202-08	NA	96.969696969697	1.13349e-106	100	0	0	0.062992125984252	8	0	0	0	0	0	0	0	0
CAAGCGTTATCCGGAATTATTGGGCGTAAAGGGTGCGTAGGCGGGTTATCAAGTCTTTGGTTAAAATGCGGTGCTCAACGCCGTAGTGCCAAAGAAACTGATAGTCTAGAGTATGGTAGAAGTGAGTGGAACTCCATGTGTAGCGGTAAAATGCGTAAATATATGGAAGAACACCAGTGGCGAAGGCGGCTCACTAGGCCAATACTGACGCTGAGACACGAAAGCGTGGGG	Bacteria;Tenericutes;Mollicutes;Anaeroplasmatales;Anaeroplasmataceae;Anaeroplasma;uncultured bacterium	uncultured bacterium	uncultured bacterium	100	2.40205e-118	100	0	0	6.11811023622047	655	0	0	3	176	0	0	0.173228346456693	11
CAAGCGTTATCCGGAATTATTGGGCGTAGAGGGAGCGTAGACGGATGGACAAGTCTGATGTGAAAGGCTGGGGCTCAACCCCGGGACTGCATTGGAAACTGCCCGTCTTGAGTGCCGGAGAGGTAAGCGGAATTCCTAGTGTAGCGGTGAAATGCGTAGATATTAGGAGGAACACCAGTGGCGAAGGCGGCTTACTGGACGGTAACTGACGTTGAGGCTCGAAAGCGTGGGG	Bacteria;Firmicutes;Clostridia;Clostridiales;Lachnospiraceae;Roseburia;uncultured bacterium	uncultured bacterium	uncultured bacterium	98.7068965517241	6.75899e-114	100	0	0	0	0	0	0	0.291338582677165	37	0	0	0	0
CAAGCGTTATCCGGAATTATTGGGCTTAAAGGGCATCTAGGCGGTATAACAAGTTGAAGGTGAAAAGCTGTAGCTCAACTATAGTCTTGCCTACAAAACTGTAATACTAGAGTACTGGAAAGGTGGGTGGAACTACACGAGTAGAGGTGAAATTCGTAGATATGTGTAGGAATGCCGATGATGAAGATAACTCACTGGACAGAAACTGACGCTGAAGTGCGAAAGCTAGGGG	Bacteria;Fusobacteria;Fusobacteriia;Fusobacteriales;Leptotrichiaceae;uncultured;Unassigned	Leptotrichia-like sp. oral clone BB002|Leptotrichia-like sp. oral clone BB135|uncultured eubacterium E1-K7	NA	100	6.71134e-119	100	0	0	2.22834645669291	283	0	0	22.8267716535433	2891	0	0	0.015748031496063	2
CAAGCGTTATCCGGAATTATTGGGTGTAAAGGGTGCGTAGACGGGAATACAAGTTAGTTGTGAAATCCCTCGGCTTAACTGAGGAACTGCAACTAAAACTATATTTCTTGAGTGCAGGAGAGGTAAGTGGAATTCCTAGTGTAGCGGTGAAATGCGTAGATATTAGGAGGAACACCAGTGGCGAAGGCGACTTACTGGACTGAAACTGACGTTGAGGCACGAAAGTGTGGGG	Bacteria;Firmicutes;Clostridia;Clostridiales;Ruminococcaceae;Ruminococcaceae UCG-014;uncultured bacterium	uncultured bacterium	uncultured bacterium	99.5652173913043	4.03919e-116	99.1379310344828	0	0	0	0	0	0	0	0	0	0	0.149606299212598	19
CAAGCGTTATCCGGAATTATTGGGTGTAAAGGGTGCGTAGACGGGAATACAAGTTAGTTGTGAAATCCCTCGGCTTAACTGAGGAACTGCAACTAAAACTATATTTCTTGAGTGCAGGAGAGGTAAGTGGAATTCCTAGTGTAGCGGTGAAATGCGTAGATATTAGGAGGAACACCAGTGGCGAAGGCGACTTACTGGACTGTAACTGACGTTGAGGCACGAAAGTGTGGGG	Bacteria;Firmicutes;Clostridia;Clostridiales;Ruminococcaceae;Ruminococcaceae UCG-014;uncultured bacterium	uncultured bacterium	uncultured bacterium	100	8.68166e-118	99.1379310344828	0	0	0.283464566929134	36	0	0	0.15748031496063	20	0	0	0.716535433070866	78
CAAGCGTTATCCGGAATTATTGGGTGTAAAGGGTGCGTAGACGGGAATTTAAGTTGGTTGTGAAATCCCTCGGCTTAACTGAGGAACTGCAACCAAAACTGGATTTCTTGAGTGCAGGAGAGGAAAGCGGAATTCCTAGTGTAGCGGTGAAATGCGTAGATATTAGGAGGAACACCAGTGGCGAAGGCGGCTTTCTGGACTGCAACTGACGTTGAGGCACGAAAGTGTGGGG	Bacteria;Firmicutes;Clostridia;Clostridiales;Ruminococcaceae;Ruminococcaceae UCG-014;uncultured bacterium	uncultured bacterium	uncultured bacterium	99.5689655172414	3.12248e-117	100	0	0	0.0708661417322835	9	0	0	0.118110236220472	15	0	0	0.31496062992126	40
CAAGCGTTATCCGGAATTATTGGGTGTAAAGGGTGCGTAGATGGGAATGCAAGTTGGTTGTGAAAGGCCTCGGCTCAACTGAGGAATTGCAACCAAAACTATATTTCTTGAGTGCAGGAGAGGTAAGTGGAATTCCTAGTGTAGCGGTGAAATGCGTAGATATTAGGAGGAACACCAGTGGCGAAGGCGACTTACTGGACTGTAACTGACATTGAGGCACGAAAGTGTGGGG	Bacteria;Firmicutes;Clostridia;Clostridiales;Ruminococcaceae;Ruminococcaceae UCG-014;uncultured bacterium	uncultured bacterium	uncultured bacterium	100	6.71134e-119	100	0	0	0.456692913385827	54	0	0	0.551181102362205	70	0	0	0.338582677165354	38
CAAGCGTTATCCGGAATTATTGGGTGTAAAGGGTGCGTAGATGGGAATGCAAGTTGGTTGTGAAAGGCCTCGGCTCAACTGAGGAATTGCAACCAAAACTATATTTCTTGAGTGCAGGAGAGGTAAGTGGAATTCCTAGTGTAGCGGTGAAATGCGTAGATATTAGGAGGAACACCAGTGGCGAAGGCGACTTACTGGACTGTAACTGACGTTGAGGCACGAAAGTGTGGGG	Bacteria;Firmicutes;Clostridia;Clostridiales;Ruminococcaceae;Ruminococcaceae UCG-014;uncultured bacterium	uncultured bacterium	uncultured bacterium	99.5689655172414	3.12248e-117	100	0	0	0	0	0	0	0	0	0	0	0.094488188976378	12
CAAGCGTTATCCGGAATTATTGGGTGTAAAGGGTGCGTAGATGGGAATGCAAGTTGGTTGTGAAAGGCCTCGGCTTAACTGAGGAATTGCAACCAAAACTATATTTCTTGAGTGCAGGAGAGGTAAGTGGAATTCCTAGTGTAGCGGTGAAATGCGTAGATATTAGGAGGAACACCAGTGGCGAAGGCGACTTACTGGACTGTAACTGACGTTGAGGCACGAAAGTGTGGGG	Bacteria;Firmicutes;Clostridia;Clostridiales;Ruminococcaceae;Ruminococcaceae UCG-014;uncultured bacterium	uncultured bacterium	uncultured bacterium	99.5689655172414	3.12248e-117	100	0	0	0.267716535433071	34	0	0	0.330708661417323	42	0	0	0	0
CAAGCGTTATCCGGAATTATTGGGTGTAAAGGGTGCGTAGGCGGGATGTAAAGTCAGATGTGAAATACCGCAGCTTAACTGCGGAGCTGCATTTGAAACTTACGTTCTTGAGTGAAGTAGAGGTAAGCGGAATTCCTAGTGTAGCGGTGAAATGCGTAGATATTAGGAGGAACATCGGTGGCGAAGGCGGCTTACTGGGCTTTTACTGACGCTGAGGCTCGAAAGCGTGGGG	Bacteria;Firmicutes;Clostridia;Clostridiales;Ruminococcaceae;Ruminococcaceae UCG-010;uncultured bacterium	uncultured bacterium	uncultured bacterium	97.8448275862069	1.46306e-110	100	0	0	0	0	0	0	0	0	0	0	0.0078740157480315	1
CAAGCGTTATCCGGAATTATTGGGTGTAAAGGGTGTGTAGGCGGGATTGCAAGTCAGACGTGAAAATTATGGGCTCAACCCATAACCTGCGTTTGAAACTGCAGTTCTTGAGAGTGGGAGAGGTAAGTGGAATTCCCGGTGTAGCGGTGGAATGCGTAGATATCGGGAGGAACACCAGTGGCGAAGGCGACTTACTGGACCACAACTGACGCTGAGACACGAAAGCGTGGGG	Bacteria;Firmicutes;Clostridia;Clostridiales;Ruminococcaceae;Ruminococcaceae UCG-010;uncultured bacterium	uncultured bacterium	uncultured bacterium	98.2758620689655	3.14465e-112	100	0	0	0.094488188976378	12	0	0	0.062992125984252	8	0	0	0.393700787401575	45
CAAGCGTTATCCGGAATTATTGGGTTTAAAGGGTCCGCAGGCGGACAGGTAAGTCAGTAGTGAAAAACCTGGGCTTAACCCCGGTCGTGCTACAGAAACTGCCTGACTAGAGAAAGTTTGGCGTTGGCGGAATGTGACAAGTAGCGGTGAAATGCATAGATATGTCACAGAACACCGATAGCGAAAGCAGCTGACGAAGACTATTCTGACGCTCAGGGACGAAAGCGTGGGG	Unassigned;Unassigned;Unassigned;Unassigned;Unassigned;Unassigned;Unassigned	uncultured bacterium	NA	84.6808510638298	7.30598e-59	100	0	0	0.338582677165354	43	0	0	0	0	0	0	0	0
CAAGCGTTATCCGGAATTATTGGGTTTAAAGGGTCCGCAGGCGGCCCGTTAAGTCAGTAGTGAAAACCCGGGGCTCAACCCCGGACGTGCTACAGATACTGGCGGGCTAGAGAAAGTCTGGAGGCAGCGGAATGTGACAAGTAGCGGTGAAATGCATAGATATGTCACAGAACACCGATAGCGAAAGCAGCTGCCTAAGACTTATCTGACGCTCAGGGACGAAAGCGTGGGG	Unassigned;Unassigned;Unassigned;Unassigned;Unassigned;Unassigned;Unassigned	uncultured bacterium|Nubsella;Ambiguous_taxa	NA	83.8297872340426	1.58147e-55	100	0	0	1.96850393700787	89	0	0	3	95	0	0	3.80314960629921	159
CAAGCGTTATCCGGAATTATTGGGTTTAAAGGGTCCGCAGGCGGCCCGTTAAGTCAGTAGTGAAAACCCGGGGCTCAACCCCGGACGTGCTACAGATACTGGCGGGCTAGAGAAAGTCTGGAGGCAGCGGAATGTGACAAGTAGCGGTGAAATGCATAGATATGTCACAGAACACCGATAGCGAAAGCAGCTGCCTAAGACTTGTCTGACGCTCAGGGACGAAAGCGTGGGG	Unassigned;Unassigned;Unassigned;Unassigned;Unassigned;Unassigned;Unassigned	uncultured bacterium	NA	83.7606837606838	2.04576e-54	99.1379310344828	0	0	0.125984251968504	16	0	0	0.196850393700787	25	0	0	1.78740157480315	227
CAAGCGTTATCCGGATTCACTGGGTTTAAAGGGTGCGTAGGTGGGCAGGTAAGTCAGTGGTGAAATCTCCGGGCTTAACCCGGAAACTGCCGTTGATACTATTTGTCTTGAATATAGTGGAGGTGAGCGGAATATGTCATGTAGCGGTGAAATGCTTAGATATGACATAGAACATCGATTGCGAAGGCAGCTCGCTACACTATTATTGACACTGAGGCACGAAAGCGTGGGG	Bacteria;Bacteroidetes;Sphingobacteriia;Sphingobacteriales;Chitinophagaceae;uncultured;uncultured bacterium	uncultured bacterium	uncultured bacterium	100	6.71134e-119	100	0	0	0	0	0	0	0.015748031496063	2	0	0	0	0
CAAGCGTTATCCGGATTCATTGGGCGTAAAGAGTTCGTAGGCGGTTTGTTAAGTCTAAGATTAAAGCCCGAGGCTTAACCTCGGTTCGTTTTAGATACTGGCAGACTTGAGTATGGTAGAGGCAAATGGAATTCCTAGTGTAGCGGTGAAATGCGTAGATATTAGGAGGAACACCAGTGGCGAAGGCGGTTTGCTGGGCCATTACTGACGCTGAGGAACGAAAGCGTGGGG	Bacteria;Tenericutes;Mollicutes;Mollicutes RF9;uncultured bacterium;Unassigned;Unassigned	uncultured bacterium	uncultured bacterium	98.2532751091703	1.45593e-110	99.1341991341991	0	0	0.031496062992126	4	0	0	0.102362204724409	7	0	0	0.0393700787401575	5
CAAGCGTTATCCGGATTCATTGGGCGTAAAGCGCGCGCAGGCGGGCTGTTAAGCGAAGCCTCTAATCCCAGGGCTCAACCCTGGACCGGGCCTCGAACTGGCAGCCTCGAGTGAGGTAGAGGTAGATGGAATTCCCGGTGTAGCGGTGGAATGCGCAGATATCGGGAAGAACACCGACAGCGAAGGCAGTCTACTGGGCCTTAACTGACGCTGAGGCGCGAAAGCTGGGGG	Bacteria;Actinobacteria;Coriobacteriia;Coriobacteriales;Coriobacteriaceae;uncultured;uncultured bacterium	uncultured bacterium	uncultured bacterium	100	2.40205e-118	100	0	0	0.110236220472441	9	0	0	0.52755905511811	56	0	0	0.338582677165354	22
CAAGCGTTATCCGGATTCATTGGGCGTAAAGCGCGCGTAGGCGGTCTGTTAGGTCAGGAGTTAAATCTGGGGGCTCAACCCCTATCCGCTCCTGATACCGGCAGGCTTGAGTCTGGTAGGGGAAGATGGAATTCCAAGTGTAGCGGTGAAATGCGCAGATATTTGGAAGAACACCGGTGGCGAAGGCGGTCTTCTGGGCCATGACTGACGCTGAGGCGCGAAAGCTAGGGG	Bacteria;Actinobacteria;Coriobacteriia;Coriobacteriales;Coriobacteriaceae;Atopobium;Unassigned	Atopobium sp. S7MSR3|Atopobium;Ambiguous_taxa|uncultured bacterium	NA	100	2.40205e-118	100	0	0	0	0	0	0	0	0	0	0	0.543307086614173	69
CAAGCGTTATCCGGATTCATTGGGCGTAAAGCGCTCGTAGGCGGTCTGTTAGGTCGGCAAGTTAAATCCGGGGGCTCAACCCCCGTCCGCTTCCGATACCGGCAGACTTGAGTTTGGTAGGGGAAGGTGGAATTCCTAGTGTAGCGGTGGAATGCGCAGATATTAGGAAGAACACCGGTGGCGAAGGCGGCCTTCTGGGCCATAACTGACGCTGAGGAGCGAAAGCTAGGGG	Bacteria;Actinobacteria;Coriobacteriia;Coriobacteriales;Coriobacteriaceae;Atopobium;Unassigned	uncultured bacterium	NA	100	6.71134e-119	100	0	0	0	0	0	0	0	0	0	0	0.173228346456693	17
CAAGCGTTATCCGGATTCATTGGGCGTAAAGCGCTCGTAGGCGGTCTGTTAGGTCGGGAGTTAAATCCGGAGGCTCAACCTCCGCCCGCTCCCGATACCGGCAGACTTGAGTTTGGTAGGGGAAGGTGGAATTCCTAGTGTAGCGGTGGAATGCGCAGATATTAGGAAGAACACCGGTGGCGAAGGCGGCCTTCTGGGCCATAACTGACGCTGAGGAGCGAAAGCTAGGGG	Bacteria;Actinobacteria;Coriobacteriia;Coriobacteriales;Coriobacteriaceae;Atopobium;uncultured bacterium	uncultured bacterium	uncultured bacterium	99.5670995670996	1.11757e-116	100	0	0	0.165354330708661	21	0	0	0.102362204724409	13	0	0	0	0
CAAGCGTTATCCGGATTCATTGGGCGTAAAGCGCTCGTAGGCGGTCTGTTAGGTCGGGAGTTAAATCCGGGGGCTCAACCCCCGCTCGCTCCCGATACCGGCAGACTTGAGTTTGGTAGGGGAAGGTGGAATTCCTAGTGTAGCGGTGGAATGCGCAGATATTAGGAAGAACACCAGTGGCGAAGGCGGCCTTCTGGGCCATAACTGACGCTGAGGAGCGAAAGCTAGGGG	Bacteria;Actinobacteria;Coriobacteriia;Coriobacteriales;Coriobacteriaceae;Atopobium;uncultured bacterium	uncultured Actinomyces sp.|Atopobium;Ambiguous_taxa|uncultured bacterium	uncultured bacterium	99.5670995670996	1.11757e-116	100	0	0	0	0	0	0	0.133858267716535	17	0	0	0	0
CAAGCGTTATCCGGATTCATTGGGCGTAAAGCGCTCGTAGGCGGTCTGTTAGGTCGGGAGTTAAATCCGGGGGCTCAACCCCCGCTCGCTCTCGATACCGGCAGACTTGAGTTTGGTAGGGGAAGGTGGAATTCCTAGTGTAGCGGTGGAATGCGCAGATATTAGGAAGAACACCAGTGGCGAAGGCGGCCTTCTGGGCCATAACTGACGCTGAGGAGCGAAAGCTAGGGG	Bacteria;Actinobacteria;Coriobacteriia;Coriobacteriales;Coriobacteriaceae;Atopobium;Unassigned	uncultured Actinomyces sp.|Atopobium;Ambiguous_taxa|uncultured bacterium	NA	100	2.40205e-118	100	0	0	0	0	0	0	0.094488188976378	12	0	0	0	0
CAAGCGTTATCCGGATTCATTGGGCGTAAAGCGCTCGTAGGCGGTCTGTTAGGTCGGGAGTTAAATCCGGGGGCTCAACCCCCGTTCGCTCCCGATACCGGCAGACTTGAGTTTGGTAGGGGAAGGTGGAATTCCTAGTGTAGCGGTGGAATGCGCAGATATTAGGAAGAACACCAGTGGCGAAGGCGGCCTTCTGGGCCATAACTGACGCTGAGGAGCGAAAGCTAGGGG	Bacteria;Actinobacteria;Coriobacteriia;Coriobacteriales;Coriobacteriaceae;Atopobium;uncultured bacterium	uncultured bacterium	uncultured bacterium	100	2.40205e-118	100	0	0	1.03149606299213	44	0	0	0.448818897637795	35	0	0	0.125984251968504	8
CAAGCGTTATCCGGATTCATTGGGCGTAAAGCGCTCGTAGGCGGTCTGTTAGGTCGGTAAGTTAAATCCGGGGGCTCAACCCCCGTCCGCTTCCGATACCGGCAGACTTGAGTTTGGTAGGGGAAGGTGGAATTCCTAGTGTAGCGGTGGAATGCGCAGATATTAGGAAGAACACCGGTGGCGAAGGCGGCCTTCTGGGCCATAACTGACGCTGAGGAGCGAAAGCTAGGGG	Bacteria;Actinobacteria;Coriobacteriia;Coriobacteriales;Coriobacteriaceae;Atopobium;Unassigned	Atopobium fossor DSM 15642|Atopobium;Ambiguous_taxa	NA	100	6.71134e-119	100	0	0	0.21259842519685	27	0	0	0.346456692913386	26	0	0	0.110236220472441	14
CAAGCGTTATCCGGATTCATTGGGTTTAAAGGGTGCGTAGGCGGCCGAGTAAGTCAGCGGTGAAAGACCGGGGCTCAACCCTGGAAGTGCCGTTGATACTGTTTGGCTGGAATGATCCCGCCGCGGGAGGAATGAGTGGTGTAGCGGTGAAATGCATAGATATCACTCAGAACACCGATTGCGAAGGCATCTCGCGAGGGGTCAATTGACGCTGAGGCACGAAAGCGTGGGG	Bacteria;Bacteroidetes;Bacteroidia;Bacteroidales;Rikenellaceae;Rikenellaceae RC9 gut group;uncultured bacterium	uncultured bacterium	uncultured bacterium	100	8.68166e-118	99.1379310344828	0	0	0	0	0	0	0	0	0	0	2.69291338582677	197
CAAGCGTTATCCGGATTCATTGGGTTTAAAGGGTGCGTAGGCGGCGCAGTAAGTCAGCGGTGAAATGTACGGGCTTAACCTGTAACGTGCCGTTGATACTGCCGTGCTAGAGTACTGTTGCCGTGGGAGGAATGTGTAGTGTAGCGGTGAAATGCATAGATATTACACAGAACACCGATTGCGAAGGCATCTCACGAAGCAGGGACTGACGCTGATGCACGAAAGTGCGGGG	Bacteria;Bacteroidetes;Bacteroidia;Bacteroidales;Rikenellaceae;Rikenellaceae RC9 gut group;uncultured bacterium	uncultured bacterium	uncultured bacterium	96.0869565217391	8.86789e-103	99.1379310344828	0	0	0.0708661417322835	6	0	0	0	0	0	0	0	0
CAAGCGTTATCCGGATTTACTCGGTGTAAAGGGAGTGTAGGTGGCCATGCAAGTCAGAAGTGAAAATCCGGGGCTCAACCCCGGAACTGCTTTTGAAACTGTAAGGCTAGAGTGCAGGAGGGGTGAGTGGAATTCCTAGTGTAGCGGTGAAATGCGTAGATATTAGGAGGAACACCAGTGGCGAAGGCGGCTCACTGGACTGTAACTGACACTGAGGCTCGAAAGCGTGGGG	Bacteria;Firmicutes;Clostridia;Clostridiales;Lachnospiraceae;Incertae Sedis;uncultured bacterium	uncultured bacterium|uncultured organism|Incertae Sedis;Ambiguous_taxa	uncultured bacterium	99.5689655172414	3.12248e-117	100	0	0	0	0	0	0	1.03149606299213	131	0	0	0	0
CAAGCGTTATCCGGATTTACTGGGCGTAAAGGGAGCGCAGGCGGTGCGGCAAGTCTGATGTGAAAGCCCGGGGCTCAACCCCGGTACTGCATTGGAAACTGTCGTACTAGAGTGTCGGAGGGGTAAGCGGAATTCCTAGTGTAGCGGTGAAATGCGTAGATATTAGGAGGAACACCAGTGGCGAAGGCGGCTTACTGGACGATAACTGACGCTGAGGCTCGAAAGCGTGGGG	Bacteria;Firmicutes;Clostridia;Clostridiales;Lachnospiraceae;Pseudobutyrivibrio;uncultured bacterium	uncultured bacterium	uncultured bacterium	100	6.71134e-119	100	0	0	9.07874015748031	1153	0	0	2.92125984251969	371	0	0	3.06299212598425	389
CAAGCGTTATCCGGATTTACTGGGCGTAAAGGGAGCGTAGGCGGATATTTAAGTGGGATGTGAAATACCCGAGCTTAACTTGGGAGCTGCATTCCAAACTGGATATCTAGAGTGCAGGAGAGGAGAATGGAATTCCTAGTGTAGCGGTGAAATGCGTAGAGATTAGGAAGAACACCAGTGGCGAAGGCGATTCTCTGGACTGTAACTGACGCTGAGGCTCGAAAGCGTGGGG	Bacteria;Firmicutes;Clostridia;Clostridiales;Clostridiaceae 1;Sarcina;uncultured bacterium	uncultured Clostridium sp.|uncultured bacterium|Sarcina;Ambiguous_taxa|uncultured Sarcina sp.|swine fecal bacterium SD-Pec5	uncultured bacterium	100	6.71134e-119	100	0	0	0	0	0	0	0.0551181102362205	7	0	0	0.244094488188976	31
CAAGCGTTATCCGGATTTACTGGGCGTAAAGTGTCCGTAGTCTGAATTGTAAGTCTGTTTTCAAATCCTACGACTCAATCGTAGAAAGGGAATGGATACTGCAATTCTGGAAGTATCTAGGGGTTAGTGGAATTTCCGGTGGAGCGGTGAAATGCGTTGATATCGGAAGGAACGCCGAAAGCGAAAGCAGCTAACTATAGAATACTTGACGATGAGGGACGACAGTTTGGGG	Bacteria;Candidate division SR1;uncultured bacterium;Unassigned;Unassigned;Unassigned;Unassigned	uncultured bacterium|NA;Ambiguous_taxa	uncultured bacterium	100	6.71134e-119	100	0	0	0	0	0	0	0.015748031496063	2	0	0	0	0
CAAGCGTTATCCGGATTTACTGGGTATAAAGGGAGCGCAGGCGGTACGGCAAGTCTGATGTGAAAGCCCGGGGCTCAACCCCGGTACTGCATTGGAAACTGTCGGACTAGAGTGTCGGAGGGGTAAGTGGAATTCCTAGTGTAGCGGTGAAATGCGTAGATATTAGGAGGAACACCAGTGGCGAAGGCGGCTTACTGGACGATTACTGACGCTGAGGCTCGAAAGCGTGGGG	Bacteria;Firmicutes;Clostridia;Clostridiales;Lachnospiraceae;Roseburia;uncultured bacterium	uncultured bacterium	uncultured bacterium	100	6.71134e-119	100	0	0	0.582677165354331	74	0	0	0.78740157480315	51	0	0	0.52755905511811	67
CAAGCGTTATCCGGATTTACTGGGTGTAAAGAGAGCGCAGGCGGAAGGCTAAGTCTGATGTGAAAGCCCGGGGCTCAACCCCGGTACTGCATTGGAAACTGGTCATCTAGAGTGTCGGAGGGGTAAGTGGAATTCCTAGTGTAGCGGTGAAATGCGTAGATATTAGGAGGAACACCAGTGGCGAAGGCGGCTTACTGGACGATAACTGACGCTGAGGCTCGAAAGCGTGGGG	Bacteria;Firmicutes;Clostridia;Clostridiales;Lachnospiraceae;Roseburia;uncultured bacterium	uncultured organism|uncultured bacterium|Roseburia;Ambiguous_taxa|Dorea;Ambiguous_taxa|human gut metagenome|NA;Ambiguous_taxa|uncultured Roseburia sp.|Roseburia inulinivorans	uncultured bacterium	99.5689655172414	3.12248e-117	100	0	0	0.937007874015748	71	0	0	0	0	0	0	0.259842519685039	33
CAAGCGTTATCCGGATTTACTGGGTGTAAAGAGAGCGTAGACGGTGTGGCAAGTCTGATGTGAAAGGCATGGGCTCAACCTGTGGACTGCATTGGAAACTGTCATACTTGAGTGCCGGAGGGGTAAGCGGAATTCCTAGTGTAGCGGTGAAATGCGTAGATATTAGGAGGAACACCAGTGGCGAAGGCGGCTTACTGGACGGTAACTGACGTTGAGGCTCGAAAGCGTGGGG	Bacteria;Firmicutes;Clostridia;Clostridiales;Lachnospiraceae;Blautia;uncultured bacterium	uncultured organism	NA	100	6.71134e-119	100	0	0	0	0	0	0	0.259842519685039	33	0	0	0	0
CAAGCGTTATCCGGATTTACTGGGTGTAAAGAGAGCGTAGGCGGCCATGCAAGTCAGAAGTGAAAGCCCGGGGCTCAACTCCGGGACTGCTTTTGAAACTGTAAGGCTAGATTGCCGGAGAGGTAAGCGGAATTCCTAGTGTAGCGGTGAAATGCGTAGATATTAGGAGGAACACCAGTGGCGAAGGCGGCTTACTGGACGGTGAATGACGCTGAGGCTCGAAAGCGTGGGG	Bacteria;Firmicutes;Clostridia;Clostridiales;Lachnospiraceae;Coprococcus 1;uncultured bacterium	uncultured bacterium|uncultured Firmicutes bacterium|uncultured organism	uncultured bacterium	99.1379310344828	1.45275e-115	100	0	0	0	0	0	0	0	0	0	0	0.519685039370079	66
CAAGCGTTATCCGGATTTACTGGGTGTAAAGAGTGCGTAGGTGGCAGTGCAAGTCAGATGTGAAAGGCCGGGGCTCAACCCCGGAGCTGCATTTGAAACTGCATAGCTAGAGTACAGGAGAGGCAGGCGGAATTCCTAGTGTAGCGGTGAAATGCGTAGATATTAGGAGGAACACCAGTGGCGAAGGCGGCCTGCTGGACTGTTACTGACACTGAGGCACGAAAGCGTGGGG	Bacteria;Firmicutes;Clostridia;Clostridiales;Lachnospiraceae;Unassigned;Unassigned	uncultured bacterium|[Eubacterium] hallii group;Ambiguous_taxa|uncultured organism|butyrate-producing bacterium L2-7	NA	99.5689655172414	3.12248e-117	100	0	0	0	0	0	0	0.228346456692913	29	0	0	0	0
CAAGCGTTATCCGGATTTACTGGGTGTAAAGGAAGCGCAGGCGGTGCGGCAAGTCTGATGTGAAAGCCCGGGGCTCAACCCCGGTACTGCATTGGAAACTGTCGTACTAGAGTGTCGGAGGGGTAAGCGGAATTCCTAGTGTAGCGGTGAAATGCGTAGATATTAGGAGGAACACCAGTGGCGAAGGCGGCTTACTGGACGATAACTGACGCTGAGGCTCGAAAGCGTGGGG	Bacteria;Firmicutes;Clostridia;Clostridiales;Lachnospiraceae;Pseudobutyrivibrio;uncultured bacterium	uncultured bacterium	uncultured bacterium	100	6.71134e-119	100	0	0	8.89763779527559	954	0	0	2.5748031496063	327	0	0	4.49606299212598	308
CAAGCGTTATCCGGATTTACTGGGTGTAAAGGGAACGTAGACGGCAAGGCAAGTCTGAAGTGAAAGCCCGGTGCTTAACGCCGGGACTGCTTTGGAAACTGTTTAGCTGGAGTGCCGGAGAGGTAAGCGGAATTCCTAGTGTAGCGGTGAAATGCGTAGATATTAGGAAGAACACCAGTGGCGAAGGCGGCTTACTGGACGGTAACTGACGTTGAGGCTCGAAAGCGTGGGG	Bacteria;Firmicutes;Clostridia;Clostridiales;Lachnospiraceae;Lachnospiraceae NK4A136 group;uncultured bacterium	uncultured organism|uncultured bacterium|Lachnospiraceae NK4A136 group;Ambiguous_taxa	uncultured bacterium	99.5689655172414	3.12248e-117	100	0	0	0.818897637795276	104	0	0	0	0	0	0	0	0
CAAGCGTTATCCGGATTTACTGGGTGTAAAGGGAGCATAGACGGTGTGGCAAGTCTGATGTGAAAGGCATGGGCTCAACCTGTGGACTGCATTGGAAACTGTCATGCTTGAGTGCCGGAGGGGTAAGCGGAATTCCTAGTGTAGCGGTGAAATGCGTAGATATTAGGAGGAACACCAGTAGCGAAGGCGGCTTACTGGACGGTAACTGACGTTGAGGCTCGAAAGCGTGGGG	Bacteria;Firmicutes;Clostridia;Clostridiales;Lachnospiraceae;Blautia;uncultured bacterium	uncultured bacterium|uncultured organism	uncultured bacterium	99.5689655172414	3.12248e-117	100	0	0	0	0	0	0	0.307086614173228	39	0	0	0.322834645669291	41
CAAGCGTTATCCGGATTTACTGGGTGTAAAGGGAGCGCAGACGGCAATGCAAGTCTGAAGTGAAAGCCCGGGGCTCAACCCCGGTACTGCTTTGGAAACTGTATAGCTAGAGTACTGGAGAGGCAAGTGGAATTCCTAGTGTAGCGGTGAAATGCGTAGATATTAGGAGGAACACCAGTGGCGAAGGCGGCTTGCTGGACAGTAACTGACGTTGAGGCTCGAAAGCGTGGGG	Bacteria;Firmicutes;Clostridia;Clostridiales;Lachnospiraceae;uncultured;uncultured bacterium	uncultured organism|uncultured bacterium	uncultured bacterium	100	6.71134e-119	100	0	0	0.15748031496063	20	0	0	0	0	0	0	0.165354330708661	11
CAAGCGTTATCCGGATTTACTGGGTGTAAAGGGAGCGCAGACGGCAATGCAAGTCTGAAGTGAAAGGCGTGGGCTCAACCCATGAACTGCTTTGGAAACTGTATAGCTTGAGTGTCGGAGAGGTAAGCGGAATTCCTAGTGTAGCGGTGAAATGCGTAGATATTAGGAGGAACACCGGAGGCGAAGGCGGCTTACTGGACGACAACTGACGTTGAGGCTCGAAGGCGTGGGG	Bacteria;Firmicutes;Clostridia;Clostridiales;Lachnospiraceae;Lachnoanaerobaculum;uncultured bacterium	Lachnoanaerobaculum;Ambiguous_taxa|uncultured bacterium|Lachnoanaerobaculum umeaense	uncultured bacterium	99.5689655172414	3.12248e-117	100	0	0	0	0	0	0	0.488188976377953	62	0	0	0	0
CAAGCGTTATCCGGATTTACTGGGTGTAAAGGGAGCGCAGACGGCAATGCAAGTCTGAAGTGAAAGGCGTGGGCTCAACCCATGAACTGCTTTGGAAACTGTATAGCTTGAGTGTCGGAGGGGTAAGCGGAATTCCTAGTGTAGCGGTGAAATGCGTAGATATTAGGAGGAACACCGGAGGCGAAGGCGGCTTACTGGACGACAACTGACGTTGAGGCTCGAAGGCGTGGGG	Bacteria;Firmicutes;Clostridia;Clostridiales;Lachnospiraceae;Lachnoanaerobaculum;uncultured bacterium	Lachnoanaerobaculum;Ambiguous_taxa|uncultured bacterium	uncultured bacterium	100	6.71134e-119	100	0	0	0.889763779527559	88	0	0	9.47244094488189	929	0	0	0	0
CAAGCGTTATCCGGATTTACTGGGTGTAAAGGGAGCGCAGACGGCACTGCAAGTCTGAAGTGAAAGCCCGGGGCTCAACCACGGGACTGCTTTGGAAACTGTAGAGCTAGAGTGCTGGAGAGGCAAGCGGAATTCCTAGTGTAGCGGTGAAATGCGTAGATATTAGGAAGAACACCAGTGGCGAAGGCGGCTTGCTGGACAGTAACTGACGTTCAGGCTCGAAAGCGTGGGG	Bacteria;Firmicutes;Clostridia;Clostridiales;Lachnospiraceae;Lachnoclostridium;uncultured bacterium	uncultured organism|uncultured bacterium|Lachnoclostridium;Ambiguous_taxa|human gut metagenome	uncultured bacterium	99.5689655172414	3.12248e-117	100	0	0	0.362204724409449	46	0	0	0	0	0	0	0	0
CAAGCGTTATCCGGATTTACTGGGTGTAAAGGGAGCGCAGACGGCACTGCAAGTCTGAAGTGAAAGCCCGGGGCTCAACCCCGGGACTGCTTTGGAAACTGTAGAGCTAGAGTGCTGGAGAGGCAAGCGGAATTCCTAGTGTAGCGGTGAAATGCGTAGATATTAGGAAGAACACCAGTGGCGAAGGCGGCTTGCTGGACAGTAACTGACGTTCAGGCTCGAAAGCGTGGGG	Bacteria;Firmicutes;Clostridia;Clostridiales;Lachnospiraceae;Lachnoclostridium;uncultured bacterium	uncultured organism|uncultured bacterium|Lachnoclostridium;Ambiguous_taxa|human gut metagenome	uncultured bacterium	100	6.71134e-119	100	0	8	57.0236220472441	948	0	11	56.259842519685	1011	0	27	109.811023622047	1314
CAAGCGTTATCCGGATTTACTGGGTGTAAAGGGAGCGCAGACGGCACTGCAAGTCTGAAGTGAAAGCCCGGGGCTCAACCCCGGGACTGCTTTGGAAACTGTAGAGCTAGAGTGCTGGAGAGGCAAGCGGAATTCCTGGTGTAGCGGTGAAATGCGTAGATATTAGGAAGAACACCAGTGGCGAAGGCGGCTTGCTGGACAGTAACTGACGTTCAGGCTCGAAAGCGTGGGG	Bacteria;Firmicutes;Clostridia;Clostridiales;Lachnospiraceae;Lachnoclostridium;uncultured bacterium	uncultured organism|uncultured bacterium|Lachnoclostridium;Ambiguous_taxa|human gut metagenome	uncultured bacterium	99.5689655172414	3.12248e-117	100	0	0	0	0	0	0	0	0	0	0	0.614173228346457	78
CAAGCGTTATCCGGATTTACTGGGTGTAAAGGGAGCGCAGACGGCACTGCAAGTCTGAAGTGAAAGCCCGGGGCTCAACCCCGGGACTGCTTTGGAAACTGTAGGGCTAGAGTGCTGGAGAGGCAAGCGGAATTCCTAGTGTAGCGGTGAAATGCGTAGATATTAGGAAGAACACCAGTGGCGAAGGCGGCTTGCTGGACAGTAACTGACGTTCAGGCTCGAAAGCGTGGGG	Bacteria;Firmicutes;Clostridia;Clostridiales;Lachnospiraceae;Lachnoclostridium;uncultured bacterium	uncultured bacterium|uncultured organism	uncultured bacterium	100	6.71134e-119	100	0	0	1.00787401574803	96	0	0	0.511811023622047	40	0	0	0.937007874015748	53
CAAGCGTTATCCGGATTTACTGGGTGTAAAGGGAGCGCAGACGGCACTGCAAGTCTGAAGTGAAAGCCCGGGGCTCAACCCCGGGACTGCTTTGGAAACTGTATGGCTAGAGTGCTGGAGAGGCAAGCGGAATTCCTAGTGTAGCGGTGAAATGCGTAGATATTAGGAAGAACACCAGTGGCGAAGGCGGCTTGCTGGACAGTAACTGACGTTCAGGCTCGAAAGCGTGGGG	Bacteria;Firmicutes;Clostridia;Clostridiales;Lachnospiraceae;Lachnoclostridium;uncultured organism	uncultured bacterium|uncultured organism	uncultured organism	99.5689655172414	3.12248e-117	100	0	0	0.149606299212598	19	0	0	0	0	0	0	0	0
CAAGCGTTATCCGGATTTACTGGGTGTAAAGGGAGCGCAGACGGCACTGCAAGTCTGAAGTGAAAGCCCGGGGCTCACCCCCGGGACTGCTTTGGAAACTGTAGAGCTAGAGTGCTGGAGAGGCAAGCGGAATTCCTAGTGTAGCGGTGAAATGCGTAGATATTAGGAAGAACACCAGTGGCGAAGGCGGCTTGCTGGACAGTAACTGACGTTCAGGCTCGAAAGCGTGGGG	Bacteria;Firmicutes;Clostridia;Clostridiales;Lachnospiraceae;Lachnoclostridium;uncultured bacterium	uncultured organism	NA	99.5708154506438	3.12248e-117	100	0	0	0	0	0	0	2.96850393700787	242	0	0	3.7007874015748	470
CAAGCGTTATCCGGATTTACTGGGTGTAAAGGGAGCGCAGACGGCACTGCAAGTCTGAAGTGAAAGCCCGGGGCTCACCCCCGGGACTGCTTTGGAAACTGTTTAACTAGAGTGCTGGAGAGGTAAGCGGAATTCCTAGTGTAGCGGTGAAATGCGTAGATATTAGGAGGAACACCAGTGGCGAAGGCGGCTTACTGGACAGTAACTGACGTTGAGGCTCGAAAGCGTGGGG	Bacteria;Firmicutes;Clostridia;Clostridiales;Lachnospiraceae;Lachnoclostridium;uncultured bacterium	uncultured bacterium|uncultured organism|Lachnoclostridium;Ambiguous_taxa|human gut metagenome	uncultured bacterium	97.8448275862069	1.46306e-110	100	0	0	0	0	0	0	0	0	0	0	0.125984251968504	16
CAAGCGTTATCCGGATTTACTGGGTGTAAAGGGAGCGCAGACGGCCAAGCAAGTCTGAAGTGAAATGCATGGGCTCAACCCATGAATTGCTTTGGAAACTGTTTGGCTTGAGTGTCGGAGGGGTAAGCGGAATTCCTAGTGTAGCGGTGAAATGCGTAGATATTAGGAGGAACACCGGAGGCGAAGGCGGCTTACTGGACGACAACTGACGTTGAGGCTCGAAGGCGTGGGG	Bacteria;Firmicutes;Clostridia;Clostridiales;Lachnospiraceae;Lachnoanaerobaculum;uncultured bacterium	Lachnoanaerobaculum;Ambiguous_taxa|uncultured bacterium	uncultured bacterium	100	6.71134e-119	100	0	0	0	0	0	0	0.251968503937008	32	0	0	0	0
CAAGCGTTATCCGGATTTACTGGGTGTAAAGGGAGCGCAGACGGCGAAGCAAGTCTGAAGTGAAATGCATGGGCTCAACCCATGAATTGCTTTGGAAACTGTATAGCTTGAGTGTCGGAGGGGTAAGCGGAATTCCTAGTGTAGCGGTGAAATGCGTAGATATTAGGAGGAACACCGGAGGCGAAGGCGGCTTACTGGACGACAACTGACGTTGAGGCTCGAAGGCGTGGGG	Bacteria;Firmicutes;Clostridia;Clostridiales;Lachnospiraceae;Lachnoanaerobaculum;Unassigned	uncultured bacterium|uncultured organism|Lachnoanaerobaculum sp. S6-P3|Lachnoanaerobaculum;Ambiguous_taxa|uncultured Lachnospiraceae bacterium|Eubacterium sp. oral clone BE088	NA	99.1379310344828	1.45275e-115	100	0	0	0	0	0	0	0.0551181102362205	7	0	0	0	0
CAAGCGTTATCCGGATTTACTGGGTGTAAAGGGAGCGCAGACGGCGAAGCAAGTCTGAAGTGAAATGCATGGGCTCAACCCATGAATTGCTTTGGAAACTGTTTGGCTTGAGTGTCGGAGGGGTAAGCGGAATTCCTAGTGTAGCGGTGAAATGCGTAGATATTAGGAGGAACACCGGAGGCGAAGGCGGCTTACTGGACGACAACTGACGTTGAGACTCGAAGGCGTGGGG	Bacteria;Firmicutes;Clostridia;Clostridiales;Lachnospiraceae;Lachnoanaerobaculum;uncultured bacterium	uncultured bacterium|uncultured organism|Lachnoanaerobaculum sp. S6-P3|Lachnoanaerobaculum;Ambiguous_taxa|uncultured Lachnospiraceae bacterium|Eubacterium sp. oral clone BE088	uncultured bacterium	99.5689655172414	3.12248e-117	100	0	0	0.094488188976378	12	0	0	0	0	0	0	0	0
CAAGCGTTATCCGGATTTACTGGGTGTAAAGGGAGCGCAGACGGCGAAGCAAGTCTGAAGTGAAATGCATGGGCTCAACCCATGAATTGCTTTGGAAACTGTTTGGCTTGAGTGTCGGAGGGGTAAGCGGAATTCCTAGTGTAGCGGTGAAATGCGTAGATATTAGGAGGAACACCGGAGGCGAAGGCGGCTTACTGGACGACAACTGACGTTGAGGCTCGAAGGCGTGGGG	Bacteria;Firmicutes;Clostridia;Clostridiales;Lachnospiraceae;Lachnoanaerobaculum;Unassigned	uncultured bacterium|uncultured organism|Lachnoanaerobaculum sp. S6-P3|Lachnoanaerobaculum;Ambiguous_taxa|uncultured Lachnospiraceae bacterium|Eubacterium sp. oral clone BE088	NA	100	6.71134e-119	100	0	0	0.858267716535433	77	0	0	2.22834645669291	121	0	0	0.047244094488189	6
CAAGCGTTATCCGGATTTACTGGGTGTAAAGGGAGCGCAGACGGCGACGCAAGTCTGAAGTGAAATACCCGGGCTCAACTTGGGAACTGCTTTGGAAACTGTGTTGCTAGAGTGCTGGAGAGGTAAGCGGAATTCCTAGTGTAGCGGTGAAATGCGTAGATATTAGGAAGAACACCAGTGGCGAAGGCGGCTTACTGGACAGTAACTGACGTTGAGGCTCGAAAGCGTGGGG	Bacteria;Firmicutes;Clostridia;Clostridiales;Lachnospiraceae;Lachnospiraceae UCG-004;uncultured bacterium	uncultured organism|uncultured bacterium	uncultured bacterium	99.5689655172414	3.12248e-117	100	0	0	0	0	0	0	0	0	0	0	0.283464566929134	36
CAAGCGTTATCCGGATTTACTGGGTGTAAAGGGAGCGCAGACGGCGATGCAAGTCTGAAGTGAAAGCCCGGGGCTCAACCCCGGGACTGCTTTGGAAACTGTAGGGCTAGAGTGCTGGAGAGGCAAGCGGAATTCCTAGTGTAGCGGTGAAATGCGTAGATATTAGGAAGAACACCAGTGGCGAAGGCGGCTTGCTGGACAGTAACTGACGTTCAGGCTCGAAAGCGTGGGG	Bacteria;Firmicutes;Clostridia;Clostridiales;Lachnospiraceae;Lachnoclostridium;uncultured bacterium	uncultured organism	NA	99.5689655172414	3.12248e-117	100	0	0	0.52755905511811	67	0	0	0	0	0	0	2.07086614173228	148
CAAGCGTTATCCGGATTTACTGGGTGTAAAGGGAGCGCAGACGGCGATGCAAGTCTGAAGTGAAAGCCCGGGGCTCAACCCCGGGACTGCTTTGGAAACTGTATGGCTAGAGTGCTGGAGAGGCAAGCGGAATTCCTAGTGTAGCGGTGAAATGCGTAGATATTAGGAAGAACACCAGTGGCGAAGGCGGCTTGCTGGACAGTAACTGACGTTCAGGCTCGAAAGCGTGGGG	Bacteria;Firmicutes;Clostridia;Clostridiales;Lachnospiraceae;Lachnoclostridium;uncultured bacterium	uncultured organism	NA	100	6.71134e-119	100	0	0	0	0	0	0	0	0	0	0	0.543307086614173	69
CAAGCGTTATCCGGATTTACTGGGTGTAAAGGGAGCGCAGACGGCGATGCAAGTCTGGAGTGAAAACCCGGGGCTCAACCCCGGGACTGCTTTGGAAACTGTATGGCTAGAGTGCTGGAGAGGCAAGCGGAATTCCTAGTGTAGCGGTGAAATGCGTAGATATTAGGAAGAACACCAGTGGCGAAGGCGGCTTGCTGGACAGTAACTGACGTTCAGGCTCGAAAGCGTGGGG	Bacteria;Firmicutes;Clostridia;Clostridiales;Lachnospiraceae;Lachnoclostridium;uncultured bacterium	uncultured bacterium|uncultured organism|Lachnoclostridium;Ambiguous_taxa|human gut metagenome	uncultured bacterium	99.5689655172414	3.12248e-117	100	0	0	0	0	0	0	0	0	0	0	0.15748031496063	20
CAAGCGTTATCCGGATTTACTGGGTGTAAAGGGAGCGCAGACGGCGATGCAAGTCTGGAGTGAAAGCCCGGGGCTCAACCCCGGGACTGCTTTGGAAACTGTAGGGCTAGAGTGCTGGAGAGGCAAGCGGAATTCCTAGTGTAGCGGTGAAATGCGTAGATATTAGGAAGAACACCAGTGGCGAAGGCGGCTTGCTGGACAGTAACTGACGTTCAGGCTCGAAAGCGTGGGG	Bacteria;Firmicutes;Clostridia;Clostridiales;Lachnospiraceae;Lachnoclostridium;uncultured bacterium	uncultured organism	NA	100	6.71134e-119	100	0	0	0.322834645669291	41	0	0	0	0	0	0	0	0
CAAGCGTTATCCGGATTTACTGGGTGTAAAGGGAGCGCAGACGGCGATGCAAGTCTGGAGTGAAAGCCCGGGGCTCAACCCCGGGACTGCTTTGGAAACTGTATGGCTAGAGTGCTGGAGAGGCAAGCGGAATTCCTAGTGTAGCGGTGAAATGCGTAGATATTAGGAAGAACACCAGTGGCGAAGGCGGCTTACTGGACAGTAACTGACGTTCAGGCTCGAAAGCGTGGGG	Bacteria;Firmicutes;Clostridia;Clostridiales;Lachnospiraceae;Lachnoclostridium;uncultured bacterium	uncultured bacterium|uncultured organism|Lachnoclostridium;Ambiguous_taxa|human gut metagenome	uncultured bacterium	99.5689655172414	3.12248e-117	100	0	0	0.866141732283465	110	0	0	0	0	0	0	0	0
CAAGCGTTATCCGGATTTACTGGGTGTAAAGGGAGCGCAGACGGCGATGCAAGTCTGGAGTGAAAGCCCGGGGCTCAACCCCGGGACTGCTTTGGAAACTGTATGGCTAGAGTGCTGGAGAGGCAAGCGGAATTCCTAGTGTAGCGGTGAAATGCGTAGATATTAGGAAGAACACCAGTGGCGAAGGCGGCTTGCTGGACAGTAACTGACGTTCAGGCTCGAAAGCGTGGGG	Bacteria;Firmicutes;Clostridia;Clostridiales;Lachnospiraceae;Lachnoclostridium;uncultured bacterium	uncultured bacterium|uncultured organism|Lachnoclostridium;Ambiguous_taxa|human gut metagenome	uncultured bacterium	100	6.71134e-119	100	0	0	13.007874015748	274	0	0	9.90551181102362	91	0	0	14.0236220472441	175
CAAGCGTTATCCGGATTTACTGGGTGTAAAGGGAGCGCAGACGGCGATGCAAGTCTGGAGTGAAAGCCCGGGGCTCACCCCCGGGACTGCTTTGGAAACTGTATGGCTAGAGTGCTGGAGAGGCAAGCGGAATTCCTAGTGTAGCGGTGAAATGCGTAGATATTAGGAAGAACACCAGTGGCGAAGGCGGCTTGCTGGACAGTAACTGACGTTCAGGCTCGAAAGCGTGGGG	Bacteria;Firmicutes;Clostridia;Clostridiales;Lachnospiraceae;Lachnoclostridium;uncultured bacterium	uncultured bacterium|uncultured organism|Lachnoclostridium;Ambiguous_taxa|human gut metagenome	uncultured bacterium	99.5689655172414	3.12248e-117	100	0	0	0	0	0	0	0	0	0	0	0.102362204724409	13
CAAGCGTTATCCGGATTTACTGGGTGTAAAGGGAGCGCAGACGGCGCTGCAAGTCTGAAGTGAAAGCCCGGGGCTCAACCCCGGGACTGCTTTGGAAACTGTAGAGCTAGAGTGCTGGAGAGGCAAGCGGAATTCCTAGTGTAGCGGTGAAATGCGTAGATATTAGGAAGAACACCAGTGGCGAAGGCGGCTTGCTGGACAGTAACTGACGTTCAGGCTCGAAAGCGTGGGG	Bacteria;Firmicutes;Clostridia;Clostridiales;Lachnospiraceae;Lachnoclostridium;uncultured organism	uncultured organism|uncultured bacterium|Lachnoclostridium;Ambiguous_taxa|human gut metagenome	uncultured organism	99.5689655172414	3.12248e-117	100	0	0	0.724409448818898	92	0	0	0.535433070866142	68	0	0	0	0
CAAGCGTTATCCGGATTTACTGGGTGTAAAGGGAGCGCAGACGGCTATGCAAGTCTGAAGTGAAAGCCCGGGGCTCAACCCCGGGACTGCTTTGGAAACTGTGTAGCTAGAGTGTCGGAGAGGTAAGCAGAATTCCCAGTGTAGCGGTGAAATGCGTAGATATTGGGAAGAATACCGGTGGCGAAGGCGGCTTACTGGACGATAACTGACGTTCAGGCTCGAAGGCGTGGGG	Bacteria;Firmicutes;Clostridia;Clostridiales;Lachnospiraceae;Moryella;Unassigned	Moryella;Ambiguous_taxa|Moryella indoligenes	NA	100	6.71134e-119	100	0	0	0	0	0	0	0.21259842519685	15	0	0	0.47244094488189	46
CAAGCGTTATCCGGATTTACTGGGTGTAAAGGGAGCGCAGACGGCTATGCAAGTCTGAAGTGAAAGCCCGGGGCTCAACCCCGGGATTGCTTTGGAAACTGTGTAGCTAGAGTGTCGGAGAGGTAAGCAGAATTCCCAGTGTAGCGGTGAAATGCGTAGATATTGGGAAGAATACCGGTGGCGAAGGCGGCTTACTGGACGATAACTGACGTTCAGGCTCGAAGGCGTGGGG	Bacteria;Firmicutes;Clostridia;Clostridiales;Lachnospiraceae;Moryella;Unassigned	uncultured bacterium	NA	100	6.71134e-119	100	0	0	0.125984251968504	16	0	0	0.204724409448819	26	0	0	0	0
CAAGCGTTATCCGGATTTACTGGGTGTAAAGGGAGCGCAGACGGCTCTGCAAGTCTGAAGTGAAAGCCCGCGGCTTAACCGCGGGACTGCTTTGGAAACTGCAAGGCTTGAGTATCGGAGGGGCAGGCGGAATTCCTAGTGTAGCGGTGAAATGCGTAGATATTAGGAAGAACACCGGTGGCGAAGGCGGCCTGCTGGACGAAAACTGACGTTGAGGCTCGAAGGCGTGGGG	Bacteria;Firmicutes;Clostridia;Clostridiales;Lachnospiraceae;Stomatobaculum;uncultured bacterium	uncultured bacterium|Stomatobaculum;Ambiguous_taxa	uncultured bacterium	100	6.71134e-119	100	0	0	0.125984251968504	16	0	0	0	0	0	0	0	0
CAAGCGTTATCCGGATTTACTGGGTGTAAAGGGAGCGCAGACGGCTGTGCAAGTCTGAAGTGAAAGCCCGCGGCTCAACTGCGGGATTGCTTTGGAAACTGTGCGGCTTGAGTATCGGAGAGGTAAGCGGAATTCCAAGTGTAGCGGTGAAATGCGTAGATATTTGGAGGAACACCGGTGGCGAAGGCGGCTTACTGGACGAAAACTGACGTTGAGGCTCGAAGGCGTGGGG	Bacteria;Firmicutes;Clostridia;Clostridiales;Lachnospiraceae;Moryella;Unassigned	uncultured bacterium|Lachnospiraceae bacterium S3MVA2|Moryella;Ambiguous_taxa|Lachnospiraceae bacterium S4-BM2	NA	100	6.71134e-119	100	0	0	0	0	0	0	0.047244094488189	6	0	0	0	0
CAAGCGTTATCCGGATTTACTGGGTGTAAAGGGAGCGCAGACGGCTGTGCAAGTCTGGAGTGAAAGCCCGCGGCTCAACTGCGGGACTGCTTTGGAAACTGTGCAGCTGGAGTATCGGAGAGGTAAGCGGAATTCCAAGTGTAGCGGTGAAATGCGTAGATATTTGGAAGAACACCGGCGGCGAAGGCGGCTTACTGGACGAAGACTGACGTTGAGGCTCGAAGGCGTGGGG	Bacteria;Firmicutes;Clostridia;Clostridiales;Lachnospiraceae;Moryella;uncultured bacterium	uncultured bacterium|Lachnospiraceae bacterium S3MVA2|Moryella;Ambiguous_taxa|Lachnospiraceae bacterium S4-BM2	uncultured bacterium	96.9827586206897	3.16698e-107	100	0	0	0	0	0	0	0	0	0	0	0.047244094488189	6
CAAGCGTTATCCGGATTTACTGGGTGTAAAGGGAGCGCAGACGGCTTGGCAAGTCTGAAGTGAAAGCCCGGGGCTTAACCCCGGGACTGCTTTGGAAACTGTGAAGCTAGAGTGTCGGAGAGGTAAGTGGAATTCCCAGTGTAGCGGTGAAATGCGTAGATATTGGGAGGAACACCGGTGGCGAAGGCGGCTTACTGGACGATAACTGACGTTGAGGCTCGAAGGCGTGGGG	Bacteria;Firmicutes;Clostridia;Clostridiales;Lachnospiraceae;uncultured;uncultured bacterium	uncultured bacterium|uncultured;Ambiguous_taxa|uncultured Clostridiales bacterium	uncultured bacterium	100	6.71134e-119	100	0	0	0.118110236220472	15	0	0	0	0	0	0	0	0
CAAGCGTTATCCGGATTTACTGGGTGTAAAGGGAGCGCAGACGGTTATGCAAGTCTGAAGTGAAAAACCACGGCTCAACTGTGGTCTTGCTTTGGAAACTGTGTAACTAGAGTGTCGGAAGGGTAAGCGGAATTCCTAGTGTAGCGGTGAAATGCGTAGATATTAGGAAGAACACCGGAGGCGAAGGCGGCTTACTGGACGATAACTGACGTTGAGGCTCGAAGGCGTGGGT	Bacteria;Firmicutes;Clostridia;Clostridiales;Lachnospiraceae;Butyrivibrio 2;Unassigned	uncultured bacterium|Firmicutes oral clone BB124|Butyrivibrio sp. canine oral taxon 113	NA	100	6.71134e-119	100	0	0	0.330708661417323	42	0	0	10.259842519685	1291	0	0	0.0236220472440945	3
CAAGCGTTATCCGGATTTACTGGGTGTAAAGGGAGCGCAGACGGTTGCGCAAGTCTGAAGTGAAATCCCGAGGCTTAACCACGGGACTGCTTTGGAAACTGTGCGACTTGAGTATCGGAGGGGCAGGCGGAATTCCTAGTGTAGCGGTGAAATGCGTAGATATTAGGAAGAACACCGGTGGCGAAGGCGGCCTGCTGGACGAAAACTGACGTTGAGGCTCGAAGGCGTGGGG	Bacteria;Firmicutes;Clostridia;Clostridiales;Lachnospiraceae;Stomatobaculum;uncultured bacterium	Stomatobaculum;Ambiguous_taxa	NA	100	6.71134e-119	100	0	0	0	0	0	0	0.0393700787401575	5	0	0	0	0
CAAGCGTTATCCGGATTTACTGGGTGTAAAGGGAGCGCAGACGGTTGTGTAAGTCTGATGTGAAAGCCCGGGGCTCAACCCCGGGACTGCATTGGAAACTATGTAACTAGAGTGTCGGAGAGGTAAGCGGAATTCCTAGTGTAGCGGTGAAATGCGTAGATATTAGGAGGAACACCAGTGGCGAAGGCGGCTTACTGGACGATCACTGACGTTGAGGCTCGAAAGCGTGGGG	Bacteria;Firmicutes;Clostridia;Clostridiales;Lachnospiraceae;Tyzzerella 4;uncultured bacterium	uncultured organism|uncultured bacterium|Tyzzerella 4;Ambiguous_taxa|Tyzzerella nexilis	uncultured bacterium	99.5689655172414	3.12248e-117	100	0	0	4.19685039370079	533	0	0	2.43307086614173	309	0	0	0	0
CAAGCGTTATCCGGATTTACTGGGTGTAAAGGGAGCGCAGGCGGAAGGCTAAGTCTGATGTGAAAGCCCAGGGCTCAACCCCGGTACTGCATTGGAAACTGGTCATCTAGAGTGTCGGAGGGGTAAGTGGAATTCCTAGTGTAGCGGTGAAATGCGTAGATATTAGGAGGAACACCAGTGGCGAAGGCGGCTTACTGGACGATAACTGACGCTGAGGCTCGAAAGCGTGGGG	Bacteria;Firmicutes;Clostridia;Clostridiales;Lachnospiraceae;Roseburia;uncultured bacterium	uncultured bacterium	uncultured bacterium	100	6.71134e-119	100	0	0	0	0	0	0	0.582677165354331	74	0	0	0	0
CAAGCGTTATCCGGATTTACTGGGTGTAAAGGGAGCGCAGGCGGAAGGCTAAGTCTGATGTGAAAGCCCGGGGCTCAACCCCGGTACTGCATTGGAAACTAGTCATCTAGAGTGTCGGAGGGGTAAGTGGAATTCCTAGTGTAGCGGTGAAATGCGTAGATATTAGGAGGAACACCAGTGGCGAAGGCGGCTTACTGGACGATAACTGACGCTGAGGCTCGAAAGCGTGGGG	Bacteria;Firmicutes;Clostridia;Clostridiales;Lachnospiraceae;Roseburia;Unassigned	uncultured organism|uncultured bacterium|Roseburia;Ambiguous_taxa|Dorea;Ambiguous_taxa|human gut metagenome|NA;Ambiguous_taxa|uncultured Roseburia sp.|Roseburia inulinivorans	NA	99.5689655172414	3.12248e-117	100	0	0	0.566929133858268	72	0	0	0.52755905511811	67	0	0	0	0
CAAGCGTTATCCGGATTTACTGGGTGTAAAGGGAGCGCAGGCGGAAGGCTAAGTCTGATGTGAAAGCCCGGGGCTCAACCCCGGTACTGCATTGGAAACTGGTCATCTAGAGTGTCGGAGGGGTAAGCGGAATTCCTAGTGTAGCGGTGAAATGCGTAGATATTAGGAGGAACACCAGTGGCGAAGGCGGCTTACTGGACGATAACTGACGCTGAGGCTCGAAAGCGTGGGG	Bacteria;Firmicutes;Clostridia;Clostridiales;Lachnospiraceae;Dorea;Unassigned	uncultured organism	NA	100	6.71134e-119	100	0	0	0	0	0	0	0.984251968503937	125	0	0	0	0
CAAGCGTTATCCGGATTTACTGGGTGTAAAGGGAGCGCAGGCGGAAGGCTAAGTCTGATGTGAAAGCCCGGGGCTCAACCCCGGTACTGCATTGGAAACTGGTCATCTAGAGTGTCGGAGGGGTAAGTGGAATTCCTAGTGTAGCGGTGAAATGCGTAGATATTAGGAGGAACACCAGCGGCGAAGGCGGCTTACTGGACGATAACTGACGCTGAGGCTCGAAAGCGTGGGG	Bacteria;Firmicutes;Clostridia;Clostridiales;Lachnospiraceae;Roseburia;Unassigned	uncultured organism	NA	100	6.71134e-119	100	0	0	0	0	0	0	0.645669291338583	82	0	0	0	0
CAAGCGTTATCCGGATTTACTGGGTGTAAAGGGAGCGCAGGCGGAAGGCTAAGTCTGATGTGAAAGCCCGGGGCTCAACCCCGGTACTGCATTGGAAACTGGTCATCTAGAGTGTCGGAGGGGTAAGTGGAATTCCTAGTGTAGCGGTGAAATGCGTAGATATTAGGAGGAACACCAGTGGCGAAGGCGACTTACTGGACGATAACTGACGCTGAGGCTCGAAAGCGTGGGG	Bacteria;Firmicutes;Clostridia;Clostridiales;Lachnospiraceae;Unassigned;Unassigned	uncultured bacterium	NA	100	6.71134e-119	100	0	0	0.763779527559055	97	0	0	2.96062992125984	290	0	0	0	0
CAAGCGTTATCCGGATTTACTGGGTGTAAAGGGAGCGCAGGCGGAAGGCTAAGTCTGATGTGAAAGCCCGGGGCTCAACCCCGGTACTGCATTGGAAACTGGTCATCTAGAGTGTCGGAGGGGTAAGTGGAATTCCTAGTGTAGCGGTGAAATGCGTAGATATTAGGAGGAACACCAGTGGCGAAGGCGGCTTACTGGACGACTACTGACGCTGAGGCTCGAAAGCGTGGGG	Bacteria;Firmicutes;Clostridia;Clostridiales;Lachnospiraceae;Pseudobutyrivibrio;uncultured bacterium	uncultured bacterium	uncultured bacterium	99.1416309012876	1.45275e-115	100	0	0	0.0551181102362205	3	0	0	0.149606299212598	9	0	0	0.062992125984252	2
CAAGCGTTATCCGGATTTACTGGGTGTAAAGGGAGCGCAGGCGGAAGGCTAAGTCTGATGTGAAAGCCCGGGGCTCAACCCCGGTACTGCATTGGAAACTGGTCATCTAGAGTGTCGGAGGGGTAAGTGGAATTCCTAGTGTAGCGGTGAAATGCGTAGATATTAGGAGGAACACCAGTGGCGAAGGCGGCTTACTGGACGATAACTGACGCTGAGGCTCGAAAGCGTGGGG	Bacteria;Firmicutes;Clostridia;Clostridiales;Lachnospiraceae;Roseburia;Unassigned	uncultured organism|uncultured bacterium|Roseburia;Ambiguous_taxa|Dorea;Ambiguous_taxa|human gut metagenome|NA;Ambiguous_taxa|uncultured Roseburia sp.|Roseburia inulinivorans	NA	100	6.71134e-119	100	0	143	417.196850393701	11007	0	132	418.771653543307	4271	0	85	261.700787401575	2803
CAAGCGTTATCCGGATTTACTGGGTGTAAAGGGAGCGCAGGCGGAAGGCTAAGTCTGATGTGAAAGCCCGGGGCTCAACCCCGGTACTGCATTGGAAACTGGTCATCTAGAGTGTCGGAGGGGTAAGTGGAATTCCTAGTGTAGCGGTGAAATGCGTAGATATTAGGAGGAACACCAGTGGCGAAGGCGGCTTACTGGACGATTACTGACGCTGAGGCTCGAAAGCGTGGGG	Bacteria;Firmicutes;Clostridia;Clostridiales;Lachnospiraceae;Roseburia;uncultured bacterium	uncultured organism|uncultured bacterium|Roseburia;Ambiguous_taxa|Dorea;Ambiguous_taxa|human gut metagenome|NA;Ambiguous_taxa|uncultured Roseburia sp.|Roseburia inulinivorans	uncultured bacterium	99.5689655172414	3.12248e-117	100	0	0	1	57	0	0	0.425196850393701	10	0	0	2.25196850393701	77
CAAGCGTTATCCGGATTTACTGGGTGTAAAGGGAGCGCAGGCGGAAGGCTAAGTCTGATGTGAAAGCCCGGGGCTCAACCCCGGTACTGCATTGGAAACTGGTCATCTAGAGTGTCGGAGGGGTAAGTGGAATTCCTAGTGTAGCGGTGAAATGCGTAGATATTAGGAGGAACACCGGTGGCGAAGGCGGCTTACTGGACGATAACTGACGCTGAGGCTCGAAAGCGTGGGG	Bacteria;Firmicutes;Clostridia;Clostridiales;Lachnospiraceae;Roseburia;uncultured bacterium	uncultured organism	NA	100	6.71134e-119	100	0	0	0	0	0	0	0.755905511811024	96	0	0	0	0
CAAGCGTTATCCGGATTTACTGGGTGTAAAGGGAGCGCAGGCGGAAGGCTAAGTCTGATGTGAAAGCCCGGGGCTCAACTCCGGTACTGCATTGGAAACTGGTCATCTAGAGTGTTGGAGGGGTAAGTGGAATTCCTAGTGTAGCGGTGAAATGCGTAGATATTAGGAGGAACACCAGTGGCGAAGGCGGCTTACTGGACGATAACTGACGCTGAGGCTCGAAAGCGTGGGG	Bacteria;Firmicutes;Clostridia;Clostridiales;Lachnospiraceae;Roseburia;Unassigned	uncultured bacterium	NA	99.5689655172414	3.12248e-117	100	0	0	0	0	0	0	0	0	0	0	0.37007874015748	47
CAAGCGTTATCCGGATTTACTGGGTGTAAAGGGAGCGCAGGCGGAAGGCTAAGTCTGATGTGAAAGCCCGGGGCTCACCCCCGGTACTGCATTGGAAACTGGTCATCTAGAGTGTCGGAGGGGTAAGTGGAATTCCTAGTGTAGCGGTGAAATGCGTAGATATTAGGAGGAACACCAGTGGCGAAGGCGGCTTACTGGACGATAACTGACGCTGAGGCTCGAAAGCGTGGGG	Bacteria;Firmicutes;Clostridia;Clostridiales;Lachnospiraceae;Roseburia;uncultured organism	uncultured organism|uncultured bacterium	uncultured organism	99.5708154506438	3.12248e-117	100	0	0	9.40157480314961	1194	0	0	0	0	0	0	0	0
CAAGCGTTATCCGGATTTACTGGGTGTAAAGGGAGCGCAGGCGGAATGCTAAGTCTGATGTGAAAGCCCGGGGCTCAACCCCGGTACTGCATTGGAAACTGGTCATCTAGAGTGTCGGAGGGGTAAGTGGAATTCCTAGTGTAGCGGTGAAATGCGTAGATATTAGGAGGAACACCAGTGGCGAAGGCGGCTTACTGGACGATAACTGACGCTGAGGCTCGAAAGCGTGGGG	Bacteria;Firmicutes;Clostridia;Clostridiales;Lachnospiraceae;Roseburia;Unassigned	uncultured bacterium	NA	99.5708154506438	3.12248e-117	100	0	0	3.37007874015748	428	0	0	0.661417322834646	84	0	0	1.47244094488189	187
CAAGCGTTATCCGGATTTACTGGGTGTAAAGGGAGCGCAGGCGGATGGCTAAGTCTGATGTGAAAGCCCGGGGCTCAACCCCGGGACTGCATTGGAAACTGGTTATCTTGAGTGTCGGAGAGGTAAGTGGAATTCCTAGTGTAGCGGTGAAATGCGTAGATATTAGGAGGAACACCAGTGGCGAAGGCGGCTTACTGGACGACAACTGACGCTGAGGCTCGAAAGCGTGGGG	Bacteria;Firmicutes;Clostridia;Clostridiales;Lachnospiraceae;Lachnospiraceae UCG-005;uncultured bacterium	uncultured bacterium	uncultured bacterium	100	6.71134e-119	100	0	0	1.33070866141732	62	0	0	0.606299212598425	49	0	0	6.1496062992126	504
CAAGCGTTATCCGGATTTACTGGGTGTAAAGGGAGCGCAGGCGGCAGGGCAAGTCAGATGTGAAAGCCCGGGGCTCAACCCCGGGACTGCATTTGAAACTGTCCAGCTGGAGTACAGGAGAGGCAGGCGGAATTCCTAGTGTAGCGGTGAAATGCGTAGATATTAGGAGGAACACCAGTGGCGAAGGCGGCCTGCTGGACTGTAACTGACGCTGAGGCTCGAAAGCGTGGGG	Bacteria;Firmicutes;Clostridia;Clostridiales;Lachnospiraceae;Lachnospiraceae NK4B4 group;uncultured bacterium	uncultured bacterium	uncultured bacterium	100	6.71134e-119	100	0	0	0.0551181102362205	7	0	0	0.047244094488189	6	0	0	0.204724409448819	17
CAAGCGTTATCCGGATTTACTGGGTGTAAAGGGAGCGCAGGCGGCAGGGCAAGTCAGATGTGAAATACTGGGGCTCAACCCCGGGACTGCATTTGAAACTGTCCGGCTAGAGTGCAGGAGAGGCAGGCGGAATTCCTAGTGTAGCGGTGAAATGCGTAGATATTAGGAGGAACACCAGTGGCGAAGGCGGCCTGCTGGACTGTAACTGACGCTGAGGCTCGAAAGCGTGGGG	Bacteria;Firmicutes;Clostridia;Clostridiales;Lachnospiraceae;Lachnospiraceae NK4B4 group;uncultured bacterium	uncultured Clostridiales bacterium	NA	99.5652173913043	4.03919e-116	99.1379310344828	0	0	0	0	0	0	0	0	0	0	0.913385826771654	116
CAAGCGTTATCCGGATTTACTGGGTGTAAAGGGAGCGCAGGCGGCAGTGCAAGTCAGAAGTGAAAGCCCGGGGCTTAACTCCGGGACTGCTTTTGAAACTGTACGGCTGGATTTCAGGAGAGGTAAGCGGAATTCCTAGTGTAGCGGTGAAATGCGTAGATATTAGGAGGAACACCAGTGGCGAAGGCGGCTTACTGGACTGACAATGACGCTGAGGCTCGAAAGCGTGGGG	Bacteria;Firmicutes;Clostridia;Clostridiales;Lachnospiraceae;Coprococcus 1;uncultured bacterium	uncultured bacterium|butyrate-producing bacterium L2-10	uncultured bacterium	98.2758620689655	3.14465e-112	100	0	0	0.031496062992126	4	0	0	0.047244094488189	6	0	0	0	0
CAAGCGTTATCCGGATTTACTGGGTGTAAAGGGAGCGCAGGCGGCAGTGCAAGTCTGATGTGAAAGCCCGGGGCTTAACCCCGGGACTGCATTGGAAACTGTAATGCTTGAGTGTCGGAGGGGTAAGTGGAATTCCTAGTGTAGCGGTGAAATGCGTAGATATTAGGAGGAACACCAGTGGCGAAGGCGGCTTACTGGACGACAACTGACGCTGAGGCTCGAAAGCGTGGGG	Bacteria;Firmicutes;Clostridia;Clostridiales;Lachnospiraceae;Lachnospiraceae UCG-005;Unassigned	uncultured bacterium adhufec68	NA	100	6.71134e-119	100	0	0	1.50393700787402	191	0	0	0.826771653543307	105	0	0	0	0
CAAGCGTTATCCGGATTTACTGGGTGTAAAGGGAGCGCAGGCGGCATGATAAGTCTGATGTGAAAACCCAAGGCTCAACCATGGGACTGCATTGGAAACTGTCGTGCTGGAGTGTCGGAGAGGTAAGCGGAATTCCTAGTGTAGCGGTGAAATGCGTAGATATTAGGAGGAACACCAGTGGCGAAGGCGGCTTACTGGACGATGACTGACGCTGAGGCTCGAAAGCGTGGGG	Bacteria;Firmicutes;Clostridia;Clostridiales;Lachnospiraceae;Roseburia;uncultured bacterium	uncultured bacterium|uncultured organism|uncultured Lachnospiraceae bacterium	uncultured bacterium	100	6.71134e-119	100	0	0	1.95275590551181	124	0	0	1.28346456692913	47	0	0	4.60629921259843	120
CAAGCGTTATCCGGATTTACTGGGTGTAAAGGGAGCGCAGGCGGGAAGGTAAGTCTATCTTAAAAGTGCGGGGCTCAACCCCGTGAGGGGATGGAAACTGGTCTTCTTGAGTGCAGGAGAGGAAAGCGGAATTCCTAGTGTAGCGGTGAAATGCGTAGATATTAGGAGGAACACCAGTGGCGAAGGCGGCTTTCTGGACTGTAACTGACGCTGAGGCTCGAAAGCGTGGGG	Bacteria;Firmicutes;Negativicutes;Selenomonadales;Veillonellaceae;Mitsuokella;Unassigned	uncultured bacterium|Mitsuokella multacida DSM 20544	NA	97.3913043478261	3.15153e-107	99.1341991341991	0	0	0.188976377952756	24	0	0	0	0	0	0	0	0
CAAGCGTTATCCGGATTTACTGGGTGTAAAGGGAGCGCAGGCGGGACTGCAAGTTGGATGTGAAATACCGTGGCTTAACCACGGAACTGCATCCAAAACTGTAGTTCTTGAGTGAAGTAGAGGCAAGCGGAATTCCGAGTGTAGCGGTGAAATGCGTAGATATTCGGAGGAACACCAGTGGCGAAGGCGGCTTGCTGGGCTTTAACTGACGCTGAGGCTCGAAAGTGTGGGG	Bacteria;Firmicutes;Clostridia;Clostridiales;Ruminococcaceae;[Eubacterium] coprostanoligenes group;uncultured bacterium	human gut metagenome|uncultured bacterium|[Eubacterium] coprostanoligenes group;Ambiguous_taxa|uncultured organism	uncultured bacterium	100	6.71134e-119	100	0	0	55.7244094488189	1020	0	0	37.6614173228346	690	0	0	238.244094488189	3750
CAAGCGTTATCCGGATTTACTGGGTGTAAAGGGAGCGCAGGCGGGACTGCAAGTTGGATGTGAAATACCGTGGCTTAACCACGGGACTGCATCCAAAACTGTAGTTCTTGAGTGAAGTAGAGGCAAGCGGAATTCCGAGTGTAGCGGTGAAATGCGTAGATATTCGGAGGAACACCAGTGGCGAAGGCGGCTTGCTGGGCTTTAACTGACGCTGAGGCTCGAAAGTGTGGGG	Bacteria;Firmicutes;Clostridia;Clostridiales;Ruminococcaceae;[Eubacterium] coprostanoligenes group;uncultured bacterium	human gut metagenome|uncultured bacterium|[Eubacterium] coprostanoligenes group;Ambiguous_taxa|uncultured organism	uncultured bacterium	99.5689655172414	3.12248e-117	100	0	0	0	0	0	0	0	0	0	0	3.67716535433071	254
CAAGCGTTATCCGGATTTACTGGGTGTAAAGGGAGCGCAGGCGGGAGGCTAAGTCTGATGTGAAAGCCCGGGGCTCAACCCCGGTACTGCATTGGAAACTGGCCACCTAGAGTGTCGGAGGGGTAAGTGGAATTCCTAGTGTAGCGGTGAAATGCGTAGATATTAGGAGGAACACCAGTGGCGAAGGCGGCTTACTGGACGATTACTGACGCTGAGGCTCGAAAGCGTGGGG	Bacteria;Firmicutes;Clostridia;Clostridiales;Lachnospiraceae;Pseudobutyrivibrio;uncultured bacterium	uncultured bacterium	uncultured bacterium	100	6.71134e-119	100	0	0	0.858267716535433	78	0	0	0.913385826771654	51	0	0	0.37007874015748	35
CAAGCGTTATCCGGATTTACTGGGTGTAAAGGGAGCGCAGGCGGGCGATCAAGTTGGAAGTGAAATCCATGGGCTCAACCCATGAACTGCTTTCAAAACTGGTCGTCTTGAGTAGTGCAGAGGTAGGCGGAATTCCCGGTGTAGCGGTGAAATGCGTAGATATTAGGAGGAACACCAGTGGCGAAGGCGGCTTACTGGACGGTAACTGACGTTGAGGCTCGAAAGCGTGGGG	Bacteria;Firmicutes;Clostridia;Clostridiales;Ruminococcaceae;Faecalibacterium;uncultured bacterium	uncultured bacterium	uncultured bacterium	96.5665236051502	1.47345e-105	100	0	0	0.0708661417322835	9	0	0	0	0	0	0	0	0
CAAGCGTTATCCGGATTTACTGGGTGTAAAGGGAGCGCAGGCGGTACGGCAAGTCAGATGTGAAAACCCGGGGCTCAACCCTGGGACTGCATTTGAAACTGTCGGACTAGAGTGCCGGAGAGGTAAGTGGAATTCCTAGTGTAGCGGTGAAATGCGTAGATATTAGGAGGAACACCAGTGGCGAAGGCGGCTTACTGGACGGTAACTGACGCTGAGGCTCGAAAGCGTGGGG	Bacteria;Firmicutes;Clostridia;Clostridiales;Lachnospiraceae;Lachnospiraceae UCG-001;uncultured bacterium	uncultured bacterium	uncultured bacterium	99.5689655172414	3.12248e-117	100	0	0	0	0	0	0	0	0	0	0	0.661417322834646	44
CAAGCGTTATCCGGATTTACTGGGTGTAAAGGGAGCGCAGGCGGTACGGCAAGTCTGATGTGAAAGCCCGGGGCTCAACCCCGGGACTGCTTTGGAAACTGTTCTGCTAGAGTGCTGGAGAGGTAAGTGGAATTCCTAGTGTAGCGGTGAAATGCGTAGATATTAGGAGGAACACCAGTGGCGAAGGCGGCTTACTGGACAGTGACTGACGTTGAGGCTCGAAAGCGTGGGG	Bacteria;Firmicutes;Clostridia;Clostridiales;Lachnospiraceae;uncultured;uncultured bacterium	uncultured organism	NA	97.4248927038627	6.80697e-109	100	0	0	0	0	0	0	0	0	0	0	0.0551181102362205	7
CAAGCGTTATCCGGATTTACTGGGTGTAAAGGGAGCGCAGGCGGTACGGCAAGTCTGATGTGAAAGCCCGGGGCTCAACCCCGGTACTGCATTGGAAACTGTCGGACTAGAGTGTCGGAGGGGTAAGCGGAATTCCTAGTGTAGCGGTGAAATGCGTAGATATTAGGAGGAACACCAGTGGCGAAGGCGGCTTACTGGACGATTACTGACGCTGAGGCTCGAAAGCGTGGGG	Bacteria;Firmicutes;Clostridia;Clostridiales;Lachnospiraceae;Roseburia;uncultured bacterium	uncultured bacterium	uncultured bacterium	100	6.71134e-119	100	0	0	24.251968503937	3080	0	0	1.61417322834646	164	0	0	0	0
CAAGCGTTATCCGGATTTACTGGGTGTAAAGGGAGCGCAGGCGGTACGGCAAGTCTGATGTGAAAGCCCGGGGCTCAACCCCGGTACTGCATTGGAAACTGTCGGACTAGAGTGTCGGAGGGGTAAGTGGAATTCCTAGTGTAGCGGTGAAATGCGTAGATATTAGGAGGAACACCAGTGGCGAAGGCGACTTACTGGACGATTACTGACGCTGAGGCTCGAAAGCGTGGGG	Bacteria;Firmicutes;Clostridia;Clostridiales;Lachnospiraceae;Unassigned;Unassigned	uncultured organism	NA	99.5708154506438	3.12248e-117	100	0	0	0	0	0	0	0.84251968503937	107	0	0	0	0
CAAGCGTTATCCGGATTTACTGGGTGTAAAGGGAGCGCAGGCGGTACGGCAAGTCTGATGTGAAAGCCCGGGGCTCAACCCCGGTACTGCATTGGAAACTGTCGGACTAGAGTGTCGGAGGGGTAAGTGGAATTCCTAGTGTAGCGGTGAAATGCGTAGATATTAGGAGGAACACCAGTGGCGAAGGCGGCTTACTGGACGATTACTGACGCTGAGGCTCGAAAGCGTGGGG	Bacteria;Firmicutes;Clostridia;Clostridiales;Lachnospiraceae;Roseburia;uncultured bacterium	uncultured bacterium|uncultured organism|uncultured Clostridiales bacterium|NA;Ambiguous_taxa|Roseburia;Ambiguous_taxa	uncultured bacterium	100	6.71134e-119	100	0	0	171.811023622047	12914	0	0	63.6535433070866	1533	0	0	196.307086614173	5802
CAAGCGTTATCCGGATTTACTGGGTGTAAAGGGAGCGCAGGCGGTACGGCAAGTCTGATGTGAAAGCCCGGGGCTCAACCCCGGTACTGCATTGGAAACTGTCGGACTAGAGTGTCGGAGGGGTAAGTGGAATTCCTAGTGTAGTGGTGAAATGCGTAGATATTAGGAGGAACACCAGTGGCGAAGGCGGCTTACTGGACGATTACTGACGCTGAGGCTCGAAAGCGTGGGG	Bacteria;Firmicutes;Clostridia;Clostridiales;Lachnospiraceae;Unassigned;Unassigned	uncultured bacterium|uncultured organism|uncultured Clostridiales bacterium|NA;Ambiguous_taxa|Roseburia;Ambiguous_taxa	NA	99.5689655172414	3.12248e-117	100	0	0	0	0	0	0	0	0	0	0	9.58267716535433	1217
CAAGCGTTATCCGGATTTACTGGGTGTAAAGGGAGCGCAGGCGGTACGGCAAGTCTGATGTGAAAGCCCGGGGCTCAACCCCGGTACTGCATTGGAAACTGTCGGACTAGAGTGTTGGAGGGGTAAGTGGAATTCCTAGTGTAGCGGTGAAATGCGTAGATATTAGGAGGAACACCAGTGGCGAAGGCGGCTTACTGGACGATTACTGACGCTGAGGCTCGAAAGCGTGGGG	Bacteria;Firmicutes;Clostridia;Clostridiales;Lachnospiraceae;Lachnospiraceae UCG-005;Unassigned	uncultured bacterium|uncultured organism|uncultured Clostridiales bacterium|NA;Ambiguous_taxa|Roseburia;Ambiguous_taxa	NA	99.5689655172414	3.12248e-117	100	0	0	0	0	0	0	0	0	0	0	0.551181102362205	70
CAAGCGTTATCCGGATTTACTGGGTGTAAAGGGAGCGCAGGCGGTACGGCAAGTCTGATGTGAAAGCCCGGGGCTCAACCCCGGTACTGCATTGGAAACTGTCGGGCTAGAGTGTCGGAGGGGTAAGTGGAATTCCTAGTGTAGCGGTGAAATGCGTAGATATTAGGAGGAACACCAGTGGCGAAGGCGGCTTACTGGACGATTACTGACGCTGAGGCTCGAAAGCGTGGGG	Bacteria;Firmicutes;Clostridia;Clostridiales;Lachnospiraceae;Unassigned;Unassigned	uncultured bacterium|uncultured organism|uncultured Clostridiales bacterium|NA;Ambiguous_taxa|Roseburia;Ambiguous_taxa	NA	99.5689655172414	3.12248e-117	100	0	0	0	0	0	0	0	0	0	0	0.393700787401575	50
CAAGCGTTATCCGGATTTACTGGGTGTAAAGGGAGCGCAGGCGGTACGGCAAGTCTGATGTGAAAGCCCGGGGCTCAACCCTGGTACTGCATTGGAAACTGTCGGACTAGAGTGTCGGAGGGGTAAGTGGAATTCCTAGTGTAGCGGTGAAATGCGTAGATATTAGGAGGAACACCAGTGGCGAAGGCGGCTTACTGGACGATTACTGACGCTGAGGCTCGAAAGCGTGGGG	Bacteria;Firmicutes;Clostridia;Clostridiales;Lachnospiraceae;Lachnospiraceae UCG-008;uncultured bacterium	uncultured bacterium|uncultured organism|uncultured Clostridiales bacterium|NA;Ambiguous_taxa|Roseburia;Ambiguous_taxa	uncultured bacterium	99.5689655172414	3.12248e-117	100	0	0	23.6299212598425	3001	0	0	1.1496062992126	146	0	0	0	0
CAAGCGTTATCCGGATTTACTGGGTGTAAAGGGAGCGCAGGCGGTACGGCAAGTCTGATGTGAAAGCCCGGGGCTCAACTCCGGTACTGCATTGGAAACTGTCGGACTAGAGTGTCGGAGGGGTAAGTGGAATTCCTAGTGTAGCGGTGAAATGCGTAGATATTAGGAGGAACACCAGTGGCGAAGGCGGCTTACTGGACGATTACTGACGCTGAGGCTCGAAAGCGTGGGG	Bacteria;Firmicutes;Clostridia;Clostridiales;Ruminococcaceae;[Eubacterium] coprostanoligenes group;uncultured bacterium	uncultured bacterium|uncultured organism|uncultured Clostridiales bacterium|NA;Ambiguous_taxa|Roseburia;Ambiguous_taxa	uncultured bacterium	99.5689655172414	3.12248e-117	100	0	0	0	0	0	0	0	0	0	0	0.582677165354331	74
CAAGCGTTATCCGGATTTACTGGGTGTAAAGGGAGCGCAGGCGGTACGGCAAGTCTGATGTGAAATCCCGGGGCTCAACCCCGGTACTGCATTGGAAACTGTCGGACTAGAGTGTCGGAGGGGTAAGTGGAATTCCTAGTGTAGCGGTGAAATGCGTAGATATTAGGAGGAACACCAGTGGCGAAGGCGGCTTACTGGACGACTACTGACGCTGAGGCTCGAAAGCGTGGGG	Bacteria;Firmicutes;Clostridia;Clostridiales;Lachnospiraceae;Roseburia;uncultured bacterium	uncultured bacterium|uncultured organism|unidentified|Roseburia hominis A2-183|Roseburia;Ambiguous_taxa	uncultured bacterium	99.5689655172414	3.12248e-117	100	0	0	0.181102362204724	19	0	0	0.228346456692913	13	0	0	0	0
CAAGCGTTATCCGGATTTACTGGGTGTAAAGGGAGCGCAGGCGGTACGGCAAGTCTGATGTGAAATCCCGGGGCTCAACCCCGGTACTGCATTGGAAACTGTCGGACTAGAGTGTCGGAGGGGTAAGTGGAATTCCTAGTGTAGCGGTGAAATGCGTAGATATTAGGAGGAACACCAGTGGCGAAGGCGGCTTACTGGACGATAACTGACGCTGAGGCTCGAAAGCGTGGGG	Bacteria;Firmicutes;Clostridia;Clostridiales;Lachnospiraceae;Roseburia;uncultured bacterium	uncultured organism|uncultured bacterium	uncultured bacterium	100	6.71134e-119	100	0	0	0.519685039370079	23	0	0	1.05511811023622	41	0	0	1.13385826771654	27
CAAGCGTTATCCGGATTTACTGGGTGTAAAGGGAGCGCAGGCGGTACGGCAAGTCTGATGTGAAATCCCGGGGCTCAACCCCGGTACTGCATTGGAAACTGTCGGACTAGAGTGTCGGAGGGGTAAGTGGAATTCCTAGTGTAGCGGTGAAATGCGTAGATATTAGGAGGAACACCAGTGGCGAAGGCGGCTTACTGGACGATTACTGACGCTGAGGCTCGAAAGCGTGGGG	Bacteria;Firmicutes;Clostridia;Clostridiales;Lachnospiraceae;Roseburia;uncultured bacterium	uncultured bacterium|uncultured organism|unidentified|Roseburia hominis A2-183|Roseburia;Ambiguous_taxa	uncultured bacterium	100	6.71134e-119	100	0	0	32.1181102362205	654	0	0	42.3700787401575	727	0	0	32.3149606299213	516
CAAGCGTTATCCGGATTTACTGGGTGTAAAGGGAGCGCAGGCGGTCTGGCAAGTCTGATGTGAAAATCCGGGGCTCAACTCCGGAACTGCATTGGAAACTGTCAGACTAGAGTGTCGGAGAGGTAAGTGGAATTCCTAGTGTAGCGGTGAAATGCGTAGATATTAGGAGGAACACCAGTGGCGAAGGCGGCTTACTGGACGATAACTGACGCTGAGGCTCGAAAGCGTGGGG	Bacteria;Firmicutes;Clostridia;Clostridiales;Lachnospiraceae;Lachnospiraceae UCG-001;uncultured bacterium	uncultured bacterium	uncultured bacterium	100	6.71134e-119	100	0	0	2.10236220472441	97	0	0	4.07874015748031	348	0	0	3.96850393700787	387
CAAGCGTTATCCGGATTTACTGGGTGTAAAGGGAGCGCAGGCGGTCTGGCAAGTCTGATGTGAAAATCCGGGGCTCAACTCCGGAACTGCATTGGAAACTGTCAGACTAGAGTGTCGGAGAGGTAAGTGGAATTCCTAGTGTAGCGGTGAAATGCGTAGATATTAGGAGGAACACCAGTGGCGAAGGCGGCTTACTGGACGATAACTGACGTTGAGGCTCGAAAGCGTGGGG	Bacteria;Firmicutes;Clostridia;Clostridiales;Lachnospiraceae;Lachnospiraceae UCG-001;uncultured bacterium	uncultured bacterium	uncultured bacterium	99.5689655172414	3.12248e-117	100	0	0	0.251968503937008	30	0	0	0.0236220472440945	3	0	0	0	0
CAAGCGTTATCCGGATTTACTGGGTGTAAAGGGAGCGCAGGCGGTCTGGCAAGTCTGATGTGAAAATCCGGGGCTCAACTCCGGAACTGCATTGGAAACTGTCAGACTAGAGTGTCGGAGAGGTAAGTGGAATTCCTAGTGTAGCGGTGAAATGCGTAGATATTAGGAGGAACACCAGTGGCGAAGGCGGCTTACTGGACGATGACTGACGTTGAGGCTCGAAAGCGTGGGG	Bacteria;Firmicutes;Clostridia;Clostridiales;Lachnospiraceae;Lachnospiraceae UCG-001;uncultured bacterium	uncultured bacterium	uncultured bacterium	99.1379310344828	1.45275e-115	100	0	0	0.0078740157480315	1	0	0	0	0	0	0	0.0236220472440945	2
CAAGCGTTATCCGGATTTACTGGGTGTAAAGGGAGCGCAGGCGGTCTGGCAAGTCTGATGTGAAAGCCCGGGGCTCAACCCCGGGACTGCATTGGAAACTGTCAGACTAGAGTGTCGGAGAGGTAAGTGGAATTCCTAGTGTAGCGGTGAAATGCGTAGATATTAGGAGGAACACCAGTGGCGAAGGCGGCTTACTGGACGATAACTGACGCTGAGGCTCGAAAGCGTGGGG	Bacteria;Firmicutes;Clostridia;Clostridiales;Lachnospiraceae;Lachnospiraceae UCG-001;uncultured bacterium	uncultured bacterium	uncultured bacterium	100	6.71134e-119	100	0	0	1.09448818897638	76	0	0	3.39370078740157	424	0	0	2.66141732283465	159
CAAGCGTTATCCGGATTTACTGGGTGTAAAGGGAGCGCAGGCGGTCTGGCAAGTCTGATGTGAAAGCCCGGGGCTCAACCCCGGGACTGCATTGGAAACTGTCAGACTAGAGTGTCGGAGAGGTAAGTGGAATTCCTAGTGTAGCGGTGAAATGCGTAGATATTAGGAGGAACACCAGTGGCGAAGGCGGCTTACTGGACGATGACTGACGTTGAGGCTCGAAAGCGTGGGG	Bacteria;Firmicutes;Clostridia;Clostridiales;Lachnospiraceae;Lachnospiraceae UCG-001;uncultured bacterium	uncultured bacterium	uncultured bacterium	99.1379310344828	1.45275e-115	100	0	0	0	0	0	0	0	0	0	0	0.0078740157480315	1
CAAGCGTTATCCGGATTTACTGGGTGTAAAGGGAGCGCAGGCGGTCTGGCAAGTCTGATGTGAAATCCCGGGGCTCAACCCTGGAACTGCATTGGAAACTGTCAGACTAGAGTGCCGGAGAGGTAAGTGGAATTCCTAGTGTAGCGGTGAAATGCGTAGATATTAGGAGGAACACCAGTGGCGAAGGCGGCTTACTGGACGGTAACTGACGCTGAGGCTCGAAAGCGTGGGG	Bacteria;Firmicutes;Clostridia;Clostridiales;Lachnospiraceae;Lachnospiraceae UCG-001;uncultured bacterium	uncultured bacterium	uncultured bacterium	100	6.71134e-119	100	0	0	0.094488188976378	12	0	0	0.165354330708661	21	0	0	0	0
CAAGCGTTATCCGGATTTACTGGGTGTAAAGGGAGCGCAGGCGGTCTGGCAAGTCTGATGTGAAATCCCGGGGCTCAACTCCGGAATTGCATTGGAAACTGTCAGACTAGAGTGCCGGAGAGGTAAGTGGAATTCCTAGTGTAGCGGTGAAATGCGTAGATATTAGGAGGAACACCAGTGGCGAAGGCGGCTTACTGGACGGTAACTGACGCTGAGGCTCGAAAGCGTGGGG	Bacteria;Firmicutes;Clostridia;Clostridiales;Lachnospiraceae;Lachnospiraceae UCG-001;uncultured bacterium	uncultured bacterium|uncultured Clostridiales bacterium	uncultured bacterium	100	6.71134e-119	100	0	0	0.952755905511811	97	0	0	0.196850393700787	25	0	0	2.92125984251969	91
CAAGCGTTATCCGGATTTACTGGGTGTAAAGGGAGCGCAGGCGGTCTGGCAAGTCTGATGTGAAATCCCGGGGCTCAACTCCGGAATTGCATTGGAAACTGTCAGACTAGAGTGCTGGAGAGGTAAGTGGAATTCCTAGTGTAGCGGTGAAATGCGTAGATATTAGGAGGAACACCAGTGGCGAAGGCGGCTTACTGGACGGTAACTGACGCTGAGGCTCGAAAGCGTGGGG	Bacteria;Firmicutes;Clostridia;Clostridiales;Lachnospiraceae;Lachnospiraceae UCG-001;uncultured bacterium	uncultured bacterium|uncultured Clostridiales bacterium	uncultured bacterium	99.5689655172414	3.12248e-117	100	0	0	0	0	0	0	0	0	0	0	0.299212598425197	38
CAAGCGTTATCCGGATTTACTGGGTGTAAAGGGAGCGCAGGCGGTCTGGCAAGTTGAGAGTGGAAGCAGGGGGCTCAACCCCCTGACTGCTCCCAAAACTGTTGGACTGGAGTATGGGAGAGGCAGGCGGAATTCCTAGTGTAGCGGTGAAATGCTCAGATATTAGGAAGAACACCGGTGGCGAAGGCGGCCTGCTGGACCAAAACTGACGCTGAGGCTCGAGAGCGTGGGG	Bacteria;Firmicutes;Clostridia;Clostridiales;Lachnospiraceae;Catonella;uncultured bacterium	Catonella;Ambiguous_taxa|uncultured bacterium	uncultured bacterium	100	6.71134e-119	100	0	0	1.28346456692913	111	0	0	10.5826771653543	735	0	0	0.141732283464567	14
CAAGCGTTATCCGGATTTACTGGGTGTAAAGGGAGCGCAGGCGGTCTGTCAAGTCTGATGTGAAATCCCGGGGCTCAACCCTGGAACTGCATTGGAAACTGTCAGACTAGAGTGCCGGAGAGGTAAGTGGAATTCCTAGTGTAGCGGTGAAATGCGTAGATATTAGGAGGAACACCAGTGGCGAAGGCGGCTTACTGGACGGTAACTGACGCTGAGGCTCGAAAGCGTGGGG	Bacteria;Firmicutes;Clostridia;Clostridiales;Lachnospiraceae;Lachnospiraceae UCG-001;uncultured bacterium	uncultured bacterium	uncultured bacterium	100	6.71134e-119	100	0	0	0.21259842519685	17	0	0	0	0	0	0	1.89763779527559	54
CAAGCGTTATCCGGATTTACTGGGTGTAAAGGGAGCGCAGGCGGTGCGGCAAGTCAGATGTGAAAACCCGGGGCTCAACCCCGGGACTGCATTTGAAACTGTCGGACTAGAGTGCCGGAGAGGTAAGTGGAATTCCTAGTGTAGCGGTGAAATGCGTAGATATTAGGAGGAACACCAGTGGCGAAGGCGGCTTACTGGACGGTAACTGACGCTGAGGCTCGAAAGCGTGGGG	Bacteria;Firmicutes;Clostridia;Clostridiales;Lachnospiraceae;Lachnospiraceae UCG-001;uncultured bacterium	uncultured bacterium|uncultured Lachnospiraceae bacterium|Lachnospiraceae UCG-001;Ambiguous_taxa|uncultured organism	uncultured bacterium	100	6.71134e-119	100	0	0	3.04724409448819	75	0	0	2.68503937007874	83	0	0	10.4409448818898	185
CAAGCGTTATCCGGATTTACTGGGTGTAAAGGGAGCGCAGGCGGTGCGGCAAGTCTGATGTGAAAACCCGGGGCTCAACCCCGGTACTGCATTGGAAACTGTCGTACTAGAGTGTCGGAGGGGTAAGTGGAATTCCTAGTGTAGCGGTGAAATGCGTAGATATTAGGAGGAACACCAGTGGCGAAGGCGGCTTACTGGACGATAACTGACGCTGAGGCTCGAAAGCGTGGGG	Bacteria;Firmicutes;Clostridia;Clostridiales;Lachnospiraceae;Roseburia;uncultured organism	uncultured organism|uncultured bacterium|Roseburia;Ambiguous_taxa|NA;Ambiguous_taxa|Roseburia faecis|butyrate-producing bacterium PH07BW10|uncultured rumen bacterium|Roseburia sp. 831b|Pseudobutyrivibrio;Ambiguous_taxa	uncultured organism	99.5689655172414	3.12248e-117	100	0	0	0	0	0	0	0.559055118110236	71	0	0	0	0
CAAGCGTTATCCGGATTTACTGGGTGTAAAGGGAGCGCAGGCGGTGCGGCAAGTCTGATGTGAAAGCCCAGGGCTCAACCCCGGTACTGCATTGGAAACTGTCGTACTAGAGTGTCGGAGGGGTAAGCGGAATTCCTAGTGTAGCGGTGAAATGCGTAGATATTAGGAGGAACACCAGTGGCGAAGGCGGCTTACTGGACGATAACTGACGCTGAGGCTCGAAAGCGTGGGG	Bacteria;Firmicutes;Clostridia;Clostridiales;Lachnospiraceae;Pseudobutyrivibrio;uncultured bacterium	uncultured bacterium	uncultured bacterium	100	6.71134e-119	100	0	0	0	0	0	0	0	0	0	0	0.905511811023622	115
CAAGCGTTATCCGGATTTACTGGGTGTAAAGGGAGCGCAGGCGGTGCGGCAAGTCTGATGTGAAAGCCCGGGGCTCAACCCCAGGACTGCATTGGAAACTGTCGTACTTGAGTATCGGAGAGGTAAGTGGAATTCCTAGTGTAGCGGTGAAATGCGTAGATATTAGGAGGAACACCAGTGGCGAAGGCGGCTTACTGGACGATAACTGACGCTGAGGCTCGAAAGCGTGGGG	Bacteria;Firmicutes;Clostridia;Clostridiales;Lachnospiraceae;Lachnospiraceae UCG-005;uncultured bacterium	uncultured bacterium|uncultured organism|Lachnospiraceae UCG-005;Ambiguous_taxa	uncultured bacterium	99.5689655172414	3.12248e-117	100	0	0	0.062992125984252	8	0	0	0	0	0	0	0	0
CAAGCGTTATCCGGATTTACTGGGTGTAAAGGGAGCGCAGGCGGTGCGGCAAGTCTGATGTGAAAGCCCGGGGCTCAACCCCGGGACTGCATTGGAAACTGTCGTACTAGAGTGTCGGAGGGGTAAGCGGAATTCCTAGTGTAGCGGTGAAATGCGTAGATATTAGGAGGAACACCAGTGGCGAAGGCGGCTTACTGGACGATAACTGACGCTGAGGCTCGAAAGCGTGGGG	Bacteria;Firmicutes;Clostridia;Clostridiales;Lachnospiraceae;Pseudobutyrivibrio;uncultured bacterium	uncultured bacterium|uncultured organism|Pseudobutyrivibrio;Ambiguous_taxa|Lachnospiraceae bacterium DJF_RR61|NA;Ambiguous_taxa|Eubacterium rectale	uncultured bacterium	99.5689655172414	3.12248e-117	100	0	0	9.40157480314961	1194	0	0	2.47244094488189	314	0	0	2.44094488188976	310
CAAGCGTTATCCGGATTTACTGGGTGTAAAGGGAGCGCAGGCGGTGCGGCAAGTCTGATGTGAAAGCCCGGGGCTCAACCCCGGGACTGCATTGGAAACTGTCGTACTTGAGTATCGGAGAGGTAAGTGGAATTCCTAGTGTAGCGGTGAAATGCGTAGATATTAGGAGGAACACCAGTGGCGAAGGCGGCTTACTGGACGATAACTGACGCTGAGGCTCGAAAGCGTGGGG	Bacteria;Firmicutes;Clostridia;Clostridiales;Lachnospiraceae;Lachnospiraceae UCG-005;uncultured bacterium	uncultured bacterium|uncultured organism|Lachnospiraceae UCG-005;Ambiguous_taxa	uncultured bacterium	100	6.71134e-119	100	0	0	23.8976377952756	572	0	0	28.0787401574803	686	0	0	92.6220472440945	2198
CAAGCGTTATCCGGATTTACTGGGTGTAAAGGGAGCGCAGGCGGTGCGGCAAGTCTGATGTGAAAGCCCGGGGCTCAACCCCGGTACTGCATTGGAAACTGCCGTACTAGAGTGTCGGAGGGGTAAGCGGAATTCCTAGTGTAGCGGTGAAATGCGTAGATATTAGGAGGAACACCAGTGGCGAAGGCGGCCTACTGGACGATAACTGACGCTGAGGCTCGAAAGCGTGGGG	Bacteria;Firmicutes;Clostridia;Clostridiales;Lachnospiraceae;Pseudobutyrivibrio;uncultured bacterium	uncultured organism	NA	99.5689655172414	3.12248e-117	100	0	0	3.21259842519685	408	0	0	12.5984251968504	1600	0	0	1.96062992125984	249
CAAGCGTTATCCGGATTTACTGGGTGTAAAGGGAGCGCAGGCGGTGCGGCAAGTCTGATGTGAAAGCCCGGGGCTCAACCCCGGTACTGCATTGGAAACTGTCGCACTAGAGTGTCGGAGGGGTAAGCGGAATTCCTAGTGTAGCGGTGAAATGCGTAGATATTAGGAGGAACACCAGTGGCGAAGGCGGCTTACTGGACGATAACTGACGCTGAGGCTCGAAAGCGTGGGG	Bacteria;Firmicutes;Clostridia;Clostridiales;Lachnospiraceae;Pseudobutyrivibrio;uncultured bacterium	uncultured bacterium	uncultured bacterium	100	6.71134e-119	100	0	0	1.99212598425197	253	0	0	0.47244094488189	60	0	0	3.86614173228346	491
CAAGCGTTATCCGGATTTACTGGGTGTAAAGGGAGCGCAGGCGGTGCGGCAAGTCTGATGTGAAAGCCCGGGGCTCAACCCCGGTACTGCATTGGAAACTGTCGTACTAGAGTGTCGAAGGGGTAAGCGGAATTCCTAGTGTAGCGGTGAAATGCGTAGATATTAGGAGGAACACCAGTGGCGAAGGCGGCTTACTGGACGATAACTGACGCTGAGGCTCGAAAGCGTGGGG	Bacteria;Firmicutes;Clostridia;Clostridiales;Lachnospiraceae;Pseudobutyrivibrio;uncultured organism	uncultured bacterium|uncultured organism|Pseudobutyrivibrio;Ambiguous_taxa|Lachnospiraceae bacterium DJF_RR61|NA;Ambiguous_taxa|Eubacterium rectale	uncultured organism	99.5689655172414	3.12248e-117	100	0	0	0.606299212598425	77	0	0	0	0	0	0	2.26771653543307	288
CAAGCGTTATCCGGATTTACTGGGTGTAAAGGGAGCGCAGGCGGTGCGGCAAGTCTGATGTGAAAGCCCGGGGCTCAACCCCGGTACTGCATTGGAAACTGTCGTACTAGAGTGTCGGAAGGGTAAGCGGAATTCCTAGTGTAGCGGTGAAATGCGTAGATATTAGGAGGAACACCAGTGGCGAAGGCGGCTTACTGGACGATAACTGACGCTGAGGCTCGAAAGCGTGGGG	Bacteria;Firmicutes;Clostridia;Clostridiales;Lachnospiraceae;Pseudobutyrivibrio;Unassigned	uncultured bacterium|uncultured organism|Pseudobutyrivibrio;Ambiguous_taxa|Lachnospiraceae bacterium DJF_RR61|NA;Ambiguous_taxa|Eubacterium rectale	NA	99.5689655172414	3.12248e-117	100	0	0	0	0	0	0	0.244094488188976	31	0	0	2.18110236220472	277
CAAGCGTTATCCGGATTTACTGGGTGTAAAGGGAGCGCAGGCGGTGCGGCAAGTCTGATGTGAAAGCCCGGGGCTCAACCCCGGTACTGCATTGGAAACTGTCGTACTAGAGTGTCGGAGGGGCAAGCGGAATTCCTAGTGTAGCGGTGAAATGCGTAGATATTAGGAGGAACACCAGTGGCGAAGGCGGCTTACTGGACGATAACTGACGCTGAGGCTCGAAAGCGTGGGG	Bacteria;Firmicutes;Clostridia;Clostridiales;Lachnospiraceae;Pseudobutyrivibrio;uncultured bacterium	uncultured organism|uncultured bacterium	uncultured bacterium	100	6.71134e-119	100	0	0	0	0	0	0	0	0	0	0	2.84251968503937	361
CAAGCGTTATCCGGATTTACTGGGTGTAAAGGGAGCGCAGGCGGTGCGGCAAGTCTGATGTGAAAGCCCGGGGCTCAACCCCGGTACTGCATTGGAAACTGTCGTACTAGAGTGTCGGAGGGGTAAGCGGAATTCCTAGTGTAGCGGTGAAATGCATAGATATTAGGAGGAACACCAGTGGCGAAGGCGGCTTACTGGACGATAACTGACGCTGAGGCTCGAAAGCGTGGGG	Bacteria;Firmicutes;Clostridia;Clostridiales;Lachnospiraceae;Pseudobutyrivibrio;uncultured bacterium	uncultured bacterium|uncultured organism|Pseudobutyrivibrio;Ambiguous_taxa|Lachnospiraceae bacterium DJF_RR61|NA;Ambiguous_taxa|Eubacterium rectale	uncultured bacterium	99.5689655172414	3.12248e-117	100	0	0	11.6220472440945	1476	0	0	3.54330708661417	450	0	0	6.30708661417323	502
CAAGCGTTATCCGGATTTACTGGGTGTAAAGGGAGCGCAGGCGGTGCGGCAAGTCTGATGTGAAAGCCCGGGGCTCAACCCCGGTACTGCATTGGAAACTGTCGTACTAGAGTGTCGGAGGGGTAAGCGGAATTCCTAGTGTAGCGGTGAAATGCGTAGATATTAGGAGGAACACCAGTGGCGAAGGCGGCTTACTGGACAATAACTGACGCTGAGGCTCGAAAGCGTGGGG	Bacteria;Firmicutes;Clostridia;Clostridiales;Lachnospiraceae;Pseudobutyrivibrio;uncultured bacterium	uncultured bacterium|uncultured organism|Pseudobutyrivibrio;Ambiguous_taxa|Lachnospiraceae bacterium DJF_RR61|NA;Ambiguous_taxa|Eubacterium rectale	uncultured bacterium	99.5689655172414	3.12248e-117	100	0	0	0	0	0	0	0	0	0	0	0.897637795275591	114
CAAGCGTTATCCGGATTTACTGGGTGTAAAGGGAGCGCAGGCGGTGCGGCAAGTCTGATGTGAAAGCCCGGGGCTCAACCCCGGTACTGCATTGGAAACTGTCGTACTAGAGTGTCGGAGGGGTAAGCGGAATTCCTAGTGTAGCGGTGAAATGCGTAGATATTAGGAGGAACACCAGTGGCGAAGGCGGCTTACTGGACGATAACTGACGCTGAGACTCGAAAGCGTGGGG	Bacteria;Firmicutes;Clostridia;Clostridiales;Lachnospiraceae;Pseudobutyrivibrio;uncultured bacterium	uncultured bacterium|uncultured organism|Pseudobutyrivibrio;Ambiguous_taxa|Lachnospiraceae bacterium DJF_RR61|NA;Ambiguous_taxa|Eubacterium rectale	uncultured bacterium	99.5689655172414	3.12248e-117	100	0	0	0	0	0	0	0	0	0	0	0.433070866141732	55
CAAGCGTTATCCGGATTTACTGGGTGTAAAGGGAGCGCAGGCGGTGCGGCAAGTCTGATGTGAAAGCCCGGGGCTCAACCCCGGTACTGCATTGGAAACTGTCGTACTAGAGTGTCGGAGGGGTAAGCGGAATTCCTAGTGTAGCGGTGAAATGCGTAGATATTAGGAGGAACACCAGTGGCGAAGGCGGCTTACTGGACGATAACTGACGCTGAGGCTCGAAAGCGTGGGG	Bacteria;Firmicutes;Clostridia;Clostridiales;Lachnospiraceae;Pseudobutyrivibrio;uncultured bacterium	uncultured bacterium|uncultured organism|Pseudobutyrivibrio;Ambiguous_taxa|Lachnospiraceae bacterium DJF_RR61|NA;Ambiguous_taxa|Eubacterium rectale	uncultured bacterium	100	6.71134e-119	100	0	51	443.496062992126	7273	0	28	398.590551181102	9253	0	206	535.661417322835	4438
CAAGCGTTATCCGGATTTACTGGGTGTAAAGGGAGCGCAGGCGGTGCGGCAAGTCTGATGTGAAAGCCCGGGGCTCAACCCCGGTACTGCATTGGAAACTGTCGTACTAGAGTGTCGGAGGGGTAAGCGGAATTCCTAGTGTAGCGGTGAAATGCGTAGATATTAGGAGGAACACCAGTGGCGAAGGCGGCTTACTGGACGATAACTGACGCTGAGGTTCGAAAGCGTGGGG	Bacteria;Firmicutes;Clostridia;Clostridiales;Lachnospiraceae;Pseudobutyrivibrio;uncultured bacterium	uncultured bacterium|uncultured organism	uncultured bacterium	100	6.71134e-119	100	0	0	0.968503937007874	123	0	0	0.354330708661417	45	0	0	0.362204724409449	46
CAAGCGTTATCCGGATTTACTGGGTGTAAAGGGAGCGCAGGCGGTGCGGCAAGTCTGATGTGAAAGCCCGGGGCTCAACCCCGGTACTGCATTGGAAACTGTCGTACTAGAGTGTCGGAGGGGTAAGCGGAATTCCTAGTGTAGCGGTGAAATGCGTAGATATTAGGAGGAACACCAGTGGCGAAGGCGGCTTGCTGGACGATAACTGACGCTGAGGCTCGAAAGCGTGGGG	Bacteria;Firmicutes;Clostridia;Clostridiales;Lachnospiraceae;Pseudobutyrivibrio;uncultured bacterium	uncultured bacterium|uncultured organism|Pseudobutyrivibrio;Ambiguous_taxa|Lachnospiraceae bacterium DJF_RR61|NA;Ambiguous_taxa|Eubacterium rectale	uncultured bacterium	99.5689655172414	3.12248e-117	100	0	0	0	0	0	0	0.188976377952756	24	0	0	0	0
CAAGCGTTATCCGGATTTACTGGGTGTAAAGGGAGCGCAGGCGGTGCGGCAAGTCTGATGTGAAAGCCCGGGGCTCAACCCCGGTACTGCATTGGAAACTGTCGTACTAGAGTGTCGGAGGGGTAAGCGGAATTCCTAGTGTAGCGGTGAAATGCGTAGATATTAGGAGGAACACCAGTGGCGAAGGCGGTTTACTGGACGATAACTGACGCTGAGGCTCGAAAGCGTGGGG	Bacteria;Firmicutes;Clostridia;Clostridiales;Lachnospiraceae;Pseudobutyrivibrio;uncultured bacterium	uncultured bacterium	uncultured bacterium	100	6.71134e-119	100	0	0	0.385826771653543	49	0	0	0	0	0	0	2.03149606299213	258
CAAGCGTTATCCGGATTTACTGGGTGTAAAGGGAGCGCAGGCGGTGCGGCAAGTCTGATGTGAAAGCCCGGGGCTCAACCCCGGTACTGCATTGGAAACTGTCGTACTAGAGTGTCGGAGGGGTAAGCGGAATTCCTAGTGTAGCGGTGAAATGCGTAGATATTAGGAGGAACATCAGTGGCGAAGGCGGCTTACTGGACGATAACTGACGCTGAGGCTCGAAAGCGTGGGG	Bacteria;Firmicutes;Clostridia;Clostridiales;Lachnospiraceae;Pseudobutyrivibrio;uncultured bacterium	uncultured bacterium	uncultured bacterium	100	6.71134e-119	100	0	0	0	0	0	0	0	0	0	0	2	254
CAAGCGTTATCCGGATTTACTGGGTGTAAAGGGAGCGCAGGCGGTGCGGCAAGTCTGATGTGAAAGCCCGGGGCTCAACCCCGGTACTGCATTGGAAACTGTCGTACTAGAGTGTCGGAGGGGTAAGTGGAATTCCTAGTGTAGCGGTGAAATGCGTAGATATTAGGAGGAACACCAGCGGCGAAGGCGGCTTACTGGACGATAACTGACGCTGAGGCTCGAAAGCGTGGGG	Bacteria;Firmicutes;Clostridia;Clostridiales;Lachnospiraceae;Roseburia;uncultured bacterium	uncultured organism	NA	100	6.71134e-119	100	0	0	0	0	0	0	0	0	0	0	0.929133858267717	118
CAAGCGTTATCCGGATTTACTGGGTGTAAAGGGAGCGCAGGCGGTGCGGCAAGTCTGATGTGAAAGCCCGGGGCTCAACCCCGGTACTGCATTGGAAACTGTCGTACTAGAGTGTCGGAGGGGTAAGTGGAATTCCTAGTGTAGCGGTGAAATGCGTAGATATTAGGAGGAACACCAGTGGCGAAGGCGGCTTACTGGACGATAACTGACGCTGAGGCTCGAAAGCGTGGGG	Bacteria;Firmicutes;Clostridia;Clostridiales;Lachnospiraceae;Roseburia;uncultured bacterium	uncultured organism|uncultured bacterium|Roseburia;Ambiguous_taxa|NA;Ambiguous_taxa|Roseburia faecis|butyrate-producing bacterium PH07BW10|uncultured rumen bacterium|Roseburia sp. 831b|Pseudobutyrivibrio;Ambiguous_taxa	uncultured bacterium	100	6.71134e-119	100	0	0	66.4251968503937	1371	0	0	81.6299212598425	2406	0	0	130.181102362205	1934
CAAGCGTTATCCGGATTTACTGGGTGTAAAGGGAGCGCAGGCGGTGCGGCAAGTCTGATGTGAAAGCCCGGGGCTCAACCCCGGTACTGCATTGGAAACTGTCGTACTAGAGTGTTGGAGGGGTAAGCGGAATTCCTAGTGTAGCGGTGAAATGCGTAGATATTAGGAGGAACACCAGTGGCGAAGGCGGCTTACTGGACGATAACTGACGCTGAGGCTCGAAAGCGTGGGG	Bacteria;Firmicutes;Clostridia;Clostridiales;Lachnospiraceae;Pseudobutyrivibrio;uncultured bacterium	uncultured bacterium	uncultured bacterium	100	6.71134e-119	100	0	0	0.425196850393701	54	0	0	0	0	0	0	0	0
CAAGCGTTATCCGGATTTACTGGGTGTAAAGGGAGCGCAGGCGGTGCGGCAAGTCTGATGTGAAAGCCCGGGGCTCAACCCTGGTACTGCATTGGAAACTGTCGTACTAGAGTGTCGGAGGGGTAAGCGGAATTCCTAGTGTAGCGGTGAAATGCGTAGATATTAGGAGGAACACCAGTGGCGAAGGCGGCTTACTGGACGATAACTGACGCTGAGGCTCGAAAGCGTGGGG	Bacteria;Firmicutes;Clostridia;Clostridiales;Lachnospiraceae;Pseudobutyrivibrio;uncultured bacterium	uncultured bacterium	uncultured bacterium	100	6.71134e-119	100	0	0	0.448818897637795	57	0	0	0.496062992125984	63	0	0	2.49606299212598	317
CAAGCGTTATCCGGATTTACTGGGTGTAAAGGGAGCGCAGGCGGTGCGGCAAGTCTGATGTGAAAGCCCGGGGCTCAACCGCGGGACTGCATTGGAAACTGTCGTACTAGAGTGTCGGAGAGGTAAGTGGAATTCCTAGTGTAGCGGTGAAATGCGTAGATATTAGGAGGAACACCAGTGGCGAAGGCGGCTTACTGGACGATAACTGACGCTGAGGCTCGAAAGCGTGGGG	Bacteria;Firmicutes;Clostridia;Clostridiales;Lachnospiraceae;Roseburia;uncultured bacterium	uncultured bacterium	uncultured bacterium	100	6.71134e-119	100	0	0	0.165354330708661	21	0	0	0.31496062992126	25	0	0	1.95275590551181	185
CAAGCGTTATCCGGATTTACTGGGTGTAAAGGGAGCGCAGGCGGTGCGGCAAGTCTGATGTGAAAGCCCGGGGCTTAACCCCGGTACTGCATTGGAAACTGTCGTACTAGAGTGTCGGAGGGGTAAGCGGAATTCCTAGTGTAGCGGTGAAATGCGTAGATATTAGGAGGAACACCAGTGGCGAAGGCGGCTTACTGGACGATAACTGACGCTGAGGCTCGAAAGCGTGGGG	Bacteria;Firmicutes;Clostridia;Clostridiales;Lachnospiraceae;Pseudobutyrivibrio;uncultured bacterium	uncultured organism|uncultured bacterium	uncultured bacterium	100	6.71134e-119	100	0	0	0	0	0	0	0.354330708661417	45	0	0	2.40157480314961	126
CAAGCGTTATCCGGATTTACTGGGTGTAAAGGGAGCGCAGGCGGTGCGGCAAGTCTGATGTGAAAGTCCGGGGCTCAACCCCGGTACTGCATTGGAAACTGTCGTACTAGAGTGTCGGAGGGGTAAGCGGAATTCCTAGTGTAGCGGTGAAATGCGTAGATATTAGGAGGAACACCAGTGGCGAAGGCGGCTTACTGGACGATAACTGACGCTGAGGCTCGAAAGCGTGGGG	Bacteria;Firmicutes;Clostridia;Clostridiales;Lachnospiraceae;Pseudobutyrivibrio;uncultured bacterium	uncultured organism	NA	100	6.71134e-119	100	0	0	2.1496062992126	273	0	0	0	0	0	0	0	0
CAAGCGTTATCCGGATTTACTGGGTGTAAAGGGAGCGCAGGCGGTTTGGCAAGTCTGATGTGAAAATCCGGGGCTCAACCCCGGAACTGCATTGGAAACTGTCAGACTAGAGTGTCGGAGAGGTAAGTGGAATTCCTAGTGTAGCGGTGAAATGCGTAGATATTAGGAGGAACACCAGTGGCGAAGGCGGCTTACTGGACGATAACTGACGCTGAGGCTCGAAAGCGTGGGG	Bacteria;Firmicutes;Clostridia;Clostridiales;Lachnospiraceae;Lachnospiraceae UCG-001;uncultured bacterium	uncultured bacterium|Lachnospiraceae UCG-001;Ambiguous_taxa	uncultured bacterium	100	6.71134e-119	100	0	0	0.338582677165354	32	0	0	0.574803149606299	55	0	0	0.496062992125984	27
CAAGCGTTATCCGGATTTACTGGGTGTAAAGGGAGCGCAGGCGGTTTGGCAAGTTGAGAGTGGAAGCAGGGGGCTCAACCCCCTGACTGCTCCCAAAACTGTTAAACTTGAGTATGGGAGAGGCAGGCGGAATTCCTAGTGTAGCGGTGAAATGCTTAGATATTAGGAAGAACACCGGTGGCGAAGGCGGCCTGCTGGACCAAAACTGACGCTGAGGCTCGAAAGCGTGGGT	Bacteria;Firmicutes;Clostridia;Clostridiales;Lachnospiraceae;Catonella;uncultured bacterium	uncultured bacterium	uncultured bacterium	100	6.71134e-119	100	0	0	2.07874015748031	264	0	0	3.2755905511811	416	0	0	0	0
CAAGCGTTATCCGGATTTACTGGGTGTAAAGGGAGCGCAGGCGGTTTGGCAAGTTGAGAGTGGAAGCAGGGGGCTCAACCCCTTGACTGCTCCCAAAACTGTTAAACTTGAGTATGGGAGAGGCAGGCGGAATTCCTAGTGTAGCGGTGAAATGCTTAGATATTAGGAAGAACACCGGTGGCGAAGGCGGCCTGCTGGACCAAAACTGACGCTGAGGCTCGAAAGCGTGGGT	Bacteria;Firmicutes;Clostridia;Clostridiales;Lachnospiraceae;Catonella;uncultured bacterium	Catonella;Ambiguous_taxa	NA	100	6.71134e-119	100	0	0	1.34645669291339	171	0	0	18.1496062992126	2160	0	0	0	0
CAAGCGTTATCCGGATTTACTGGGTGTAAAGGGAGCGCAGGCGGTTTTGCAAGTTGAGAGTGGAAGCAGGGGGCTCAACCCCCTGACTGCTCCCAAAACTGTAAAACTTGAGTATGGGAGAGGCAGGCGGAATTCCTAGTGTAGCGGTGAAATGCTTAGATATTAGGAAGAACACCGGTGGCGAAGGCGGCCTGCTGGACCAAAACTGACGCTGAGGCTCGAAAGCGTGGGT	Bacteria;Firmicutes;Clostridia;Clostridiales;Lachnospiraceae;Catonella;uncultured bacterium	Catonella sp. oral clone BR063|uncultured bacterium|Catonella morbi|Catonella;Ambiguous_taxa|Catonella genomosp. P1 oral clone MB5_P12	uncultured bacterium	100	6.71134e-119	100	0	0	0	0	0	0	2.80314960629921	235	0	0	0	0
CAAGCGTTATCCGGATTTACTGGGTGTAAAGGGAGCGCAGGTGGCAAGGCAAGCCAGAAGTGAAAACCCGGGGCTTAACCCCGCGGATTGCTTTTGGAACTGTCTGGCTAGAGTGCAGGAGGGGCAGGCGGAATTCCTAGTGTAGCGGTGAAATGCGTAGATATTAGGAGGAACACCGGTGGCGAAGGCGGCCTGCTGGACTGTAACTGACACTGAGGCTCGAAAGCGTGGGG	Bacteria;Firmicutes;Clostridia;Clostridiales;Lachnospiraceae;Lachnospiraceae FCS020 group;uncultured bacterium	uncultured bacterium	uncultured bacterium	99.5708154506438	8.72401e-118	100	0	0	0	0	0	0	0.078740157480315	10	0	0	0	0
CAAGCGTTATCCGGATTTACTGGGTGTAAAGGGAGCGCAGGTGGCAAGGCAAGCCAGAAGTGAAAACCCGGGGCTTAACCCCGTGGATTGCTTTTGGAACTGTCTGGCTAGAGTGCAGGAGGGGCAGGCGGAATTCCTAGTGTAGCGGTGAAATGCGTAGATATTAGGAGGAACACCGGTGGCGAAGGCGGCCTGCTGGACTGTAACTGACACTGAGGCTCGAAAGCGTGGGG	Bacteria;Firmicutes;Clostridia;Clostridiales;Lachnospiraceae;Lachnospiraceae FCS020 group;uncultured bacterium	uncultured bacterium	uncultured bacterium	100	1.8751e-119	100	0	0	0.204724409448819	26	0	0	0.0866141732283465	11	0	0	0	0
CAAGCGTTATCCGGATTTACTGGGTGTAAAGGGAGCGCAGGTGGCAAGGCAAGCCAGAAGTGAAAACCCGGGGCTTAACCCCGTGGATTGCTTTTGGAACTGTCTGGCTAGAGTGCAGGAGGGGCAGGCGGAATTCCTAGTGTAGCGGTGAAATGCGTAGATATTAGGAGGAACACCGGTGGCGAAGGCGGCCTGCTGGACTGTAACTGACGCTGAGGCTCGAAAGCGTGGGG	Bacteria;Firmicutes;Clostridia;Clostridiales;Lachnospiraceae;Lachnospiraceae FCS020 group;uncultured bacterium	uncultured bacterium	uncultured bacterium	99.5708154506438	8.72401e-118	100	0	0	0.0393700787401575	5	0	0	0	0	0	0	0	0
CAAGCGTTATCCGGATTTACTGGGTGTAAAGGGAGCGCAGGTGGTATGGCAAGTCAGAAGTGAAAACCCGAGGCTCAACCACGGGATTGCTTTTGAAACTGTTAAACTAGAGTGCAGGAGGGGCAGGCGGAATTCCTGGTGTAGCGGTGAAATGCGTAGATATCAGGAGGAACACCGGTGGCGAAGGCGGCCTGCTGGACTGTAACTGACACTGAGGCTCGAAAGCGTGGGG	Bacteria;Firmicutes;Clostridia;Clostridiales;Lachnospiraceae;Unassigned;Unassigned	uncultured bacterium	NA	100	6.71134e-119	100	0	0	0	0	0	0	0	0	0	0	0.275590551181102	19
CAAGCGTTATCCGGATTTACTGGGTGTAAAGGGAGCGCAGGTGGTATGGCAAGTCAGAAGTGAAAACCCGAGGCTCAACCACGGGATTGCTTTTGAAACTGTTAAACTAGAGTGCAGGAGGGGCAGGCGGAATTCCTGGTGTAGCGGTGAAGTGCGTAGATATCAGGAGGAACACCGGTGGCGAAGGCGGCCTGCTGGACTGTAACTGACACTGAGGCTCGAAAGCGTGGGG	Bacteria;Firmicutes;Clostridia;Clostridiales;Lachnospiraceae;Unassigned;Unassigned	uncultured bacterium	NA	99.5689655172414	3.12248e-117	100	0	0	0	0	0	0	0.031496062992126	4	0	0	0	0
CAAGCGTTATCCGGATTTACTGGGTGTAAAGGGAGCGCAGGTGGTATGGCAAGTCAGAAGTGAAAACCCGAGGCTTAACCACGGGATTGCTTTTGAAACTGTTAAACTAGAGTGCAGGAGGGGCAGGTGGAATTCCTGGTGTAGCGGTGAAATGCGTAGATATCAGGAGGAACACCGGTGGCGAAGGCGGCCTGCTGGACTGTAACTGACACTGAGGCTCGAAAGCGTGGGG	Bacteria;Firmicutes;Clostridia;Clostridiales;Lachnospiraceae;Unassigned;Unassigned	uncultured bacterium	NA	99.1379310344828	1.45275e-115	100	0	0	0.062992125984252	8	0	0	0	0	0	0	0	0
CAAGCGTTATCCGGATTTACTGGGTGTAAAGGGAGCGCAGGTGGTGCGGCAAGTCTGATGTGAAAGCCCGGGGCTCAACCCCGGTACTGCATTGGAAACTGTCGTACTAGAGTGTCGGAGGGGTAAGCGGAATTCCTAGTGTAGCGGTGAAATGCGTAGATATTAGGAGGAACACCAGTGGCGAAGGCGGCTTACTGGACGATAACTGACGCTGAGGCTCGAAAGCGTGGGG	Bacteria;Firmicutes;Clostridia;Clostridiales;Lachnospiraceae;Pseudobutyrivibrio;uncultured bacterium	uncultured bacterium|uncultured organism	uncultured bacterium	100	6.71134e-119	100	0	0	3.84251968503937	224	0	0	2.62204724409449	333	0	0	3.38582677165354	299
CAAGCGTTATCCGGATTTACTGGGTGTAAAGGGAGCGCAGGTGGTTTTGCAAGTTGAGAGTGGAAGCAGGGGGCTCAACCCCTTGACTGCTCCCAAAACTGTAAAACTTGAGTATGGGAGAGGCAGGCGGAATTCCTAGTGTAGCGGTGAAATGCTTAGATATTAGGAAGAACACCGGTGGCGAAGGCGGCCTGCTGGACCAAAACTGACGCTGAGGCTCGAAAGCGTGGGT	Bacteria;Firmicutes;Clostridia;Clostridiales;Lachnospiraceae;Catonella;uncultured bacterium	Catonella morbi|uncultured Catonella sp.	NA	99.5689655172414	3.12248e-117	100	0	0	0.330708661417323	42	0	0	3.26771653543307	415	0	0	0	0
CAAGCGTTATCCGGATTTACTGGGTGTAAAGGGAGCGTAGACGACTGTGTAAGTCTGGAGTGAAAGCCCGGGGCTCAACCCCGGGACTGCTTTGGAAACTATGCAGCTAGAGTGTCGGAGAGGTAAGTGGAATTCCCAGTGTAGCGGTGAAATGCGTAGATATTGGGAGGAACACCAGTGGCGAAGGCGGCTTACTGGACGATGACTGACGTTGAGGCTCGAAAGCGTGGGG	Bacteria;Firmicutes;Clostridia;Clostridiales;Lachnospiraceae;Blautia;uncultured bacterium	uncultured bacterium	uncultured bacterium	99.5689655172414	3.12248e-117	100	0	0	0	0	0	0	0	0	0	0	0.133858267716535	17
CAAGCGTTATCCGGATTTACTGGGTGTAAAGGGAGCGTAGACGGAACAGCAAGTCTGAAGTGAAATGTAGGGGCTCAACCCCTAACTTGCTTTGGAAACTGTTGATCTTGAGTACCGGAGGGGCAAGCGGAATTCCTGGTGTAGCGGTGAAATGCGTAGATATCAGGAAGAACACCGGTGGCGAAGGCGGCTTGCTGGACGGTAACTGACGTTGAGGCTCGAAAGCGTGGGG	Bacteria;Firmicutes;Clostridia;Clostridiales;Lachnospiraceae;Oribacterium;uncultured bacterium	uncultured bacterium	uncultured bacterium	100	6.71134e-119	100	0	0	0	0	0	0	0	0	0	0	0.047244094488189	6
CAAGCGTTATCCGGATTTACTGGGTGTAAAGGGAGCGTAGACGGAACAGCAAGTCTGATGTGAAAACCCGAGGCTCAACCCCGGGACTGCATTGGAAACTGTTGATCTAGAGTGTCGGAGAGGTAAGTGGAATTCCTAGTGTAGCGGTGAAATGCGTAGATATTAGGAGGAACACCAGTGGCGAAGGCGGCTTACTGGACGATGACTGACGTTGAGGCTCGAAAGCGTGGGG	Bacteria;Firmicutes;Clostridia;Clostridiales;Lachnospiraceae;uncultured;uncultured bacterium	uncultured bacterium	uncultured bacterium	99.5689655172414	3.12248e-117	100	0	0	0	0	0	0	0	0	0	0	0.125984251968504	16
CAAGCGTTATCCGGATTTACTGGGTGTAAAGGGAGCGTAGACGGAACAGCAAGTCTGATGTGAAAACCCGGGGCTCAACCCCGGGACTGCATTGGAAACTGTTGATCTAGAGTGTCGGAGAGGTAAGTGGAATTCCTAGTGTAGCGGTGAAATGCGTAGATATTAGGAGGAACACCAGTGGCGAAGGCGGCTTACTGGACGATGACTGACGTTGAGGCTCGAAAGCGTGGGG	Bacteria;Firmicutes;Clostridia;Clostridiales;Lachnospiraceae;uncultured;uncultured bacterium	uncultured bacterium	uncultured bacterium	100	6.71134e-119	100	0	0	0.188976377952756	13	0	0	0.354330708661417	17	0	0	0.244094488188976	21
CAAGCGTTATCCGGATTTACTGGGTGTAAAGGGAGCGTAGACGGAACGGCAAGTCTGAAGTGAAAGCCCGGGGCTCAACCCCGGGACTGCTTTGGAAACTGTTGATCTGGAGTGCTGGAGAGGCAAGTGGAATTCCTAGTGTAGCGGTGAAATGCGTAGATATTAGGAGGAACACCAGTGGCGAAGGCGGCTTGCTGGACAGTAACTGACGTTGAGGCTCGAAAGCGTGGGG	Bacteria;Firmicutes;Clostridia;Clostridiales;Lachnospiraceae;Lachnoclostridium;uncultured bacterium	uncultured bacterium	uncultured bacterium	99.5689655172414	3.12248e-117	100	0	0	0.338582677165354	43	0	0	0.440944881889764	56	0	0	0	0
CAAGCGTTATCCGGATTTACTGGGTGTAAAGGGAGCGTAGACGGAAGAGCAAGTCTGATGTGAAAGGCTGGGGCTTAACCCCAGGACTGCATTGGAAACTGTTCTTCTTGAGTGCCGGAGAGGTAAGCGGAATTCCTAGTGTAGCGGTGAAATGCGTAGATATTAGGAGGAACACCAGTGGCGAAGGCGGCTTACTGGACGGTAACTGACGTTGAGGCTCGAAAGCGTGGGG	Bacteria;Firmicutes;Clostridia;Clostridiales;Lachnospiraceae;Blautia;uncultured bacterium	Blautia;Ambiguous_taxa|uncultured bacterium	uncultured bacterium	99.5689655172414	3.12248e-117	100	0	0	0.110236220472441	14	0	0	0	0	0	0	0	0
CAAGCGTTATCCGGATTTACTGGGTGTAAAGGGAGCGTAGACGGAAGAGCAAGTCTGATGTGAAAGGCTGGGGCTTAACCCCAGGACTGCATTGGAAACTGTTGTTCTAGAGTGCCGGAGAGGTAAGCGGAATTCCTAGTGTAGCGGTGAAATGCGTAGATATTAGGAGGAACACCAGTGGCGAAGGCGGCTTACTGGACGGTAACTGACGTTGAGGCTCGAAAGCGTGGGG	Bacteria;Firmicutes;Clostridia;Clostridiales;Lachnospiraceae;Blautia;uncultured bacterium	uncultured bacterium|bacterium NLAE-zl-H325|Blautia;Ambiguous_taxa|Blautia producta|uncultured organism|bacterium NLAE-zl-C38	uncultured bacterium	100	6.71134e-119	100	0	0	0.251968503937008	32	0	0	0	0	0	0	0.267716535433071	34
CAAGCGTTATCCGGATTTACTGGGTGTAAAGGGAGCGTAGACGGAAGAGCAAGTCTGATGTGAAAGGCTGGGGCTTAACCCCAGGACTGCATTGGAAACTGTTTTTCTAGAGTGCCGGAGAGGTAAGCGGAATTCCTAGTGTAGCGGTGAAATGCGTAGATATTAGGAGGAACACCAGTGGCGAAGGCGGCTTACTGGACGGTAACTGACGTTGAGGCTCGAAAGCGTGGGG	Bacteria;Firmicutes;Clostridia;Clostridiales;Lachnospiraceae;Blautia;uncultured bacterium	uncultured bacterium|Blautia;Ambiguous_taxa|uncultured organism|Blautia producta|bacterium NLAE-zl-H5|Blautia sp. Ser8	uncultured bacterium	100	6.71134e-119	100	0	0	12.8110236220472	396	0	0	9.8503937007874	824	0	0	3.50393700787402	238
CAAGCGTTATCCGGATTTACTGGGTGTAAAGGGAGCGTAGACGGAAGAGCAAGTCTGATGTGAAAGGCTGGGGCTTAACCCCAGGACTGCATTGGAAACTGTTTTTCTTGAGTGCCGGAGAGGTAAGCGGAATTCCTAGTGTAGCGGTGAAATGCGTAGATATTAGGAGGAACACCAGTGGCGAAGGCGGCTTACTGGACGGTAACTGACGTTGAGGCTCGAAAGCGTGGGG	Bacteria;Firmicutes;Clostridia;Clostridiales;Lachnospiraceae;Blautia;uncultured bacterium	Blautia;Ambiguous_taxa|uncultured bacterium	uncultured bacterium	100	6.71134e-119	100	0	0	5.39370078740157	106	0	0	8.35433070866142	383	0	0	14.8503937007874	997
CAAGCGTTATCCGGATTTACTGGGTGTAAAGGGAGCGTAGACGGAAGTGCAAGTCAGAAGTGAAAGCCCGGGGCTTAACCCCGGGACTGCTTTTGAAACTGTGCATCTAGAGTGCAGGAGAGGTAAGCGGAATTCCTAGTGTAGCGGTGAAATGCGTAGATATTAGGAGGAACACCGGTGGCGAAGGCGGCTTACTGGACTGTAACTGACGTTGAGGCTCGAAAGCGTGGGG	Bacteria;Firmicutes;Clostridia;Clostridiales;Lachnospiraceae;Butyrivibrio;uncultured bacterium	uncultured bacterium|uncultured organism	uncultured bacterium	100	6.71134e-119	100	0	0	4.37795275590551	325	0	0	2.86614173228346	247	0	0	3.59055118110236	186
CAAGCGTTATCCGGATTTACTGGGTGTAAAGGGAGCGTAGACGGAAGTGCAAGTCTGAAGTGAAAGCCCGGGGCTAAACCCCGTGACTGCTTTGGAAACTGTGCTTCTAGAGTGTCGGAGAGGTAAGCGGAATTCCTAGTGTAGCGGTGAAATGCGTAGATATTAGGAGGAACATCAGTGGCGAAGGCGGCTTACTGGACGATAACTGACGTTGAGGCTCGAAAGCGTGGGG	Bacteria;Firmicutes;Clostridia;Clostridiales;Lachnospiraceae;Lachnoclostridium;uncultured bacterium	uncultured organism|uncultured bacterium|unidentified|Lachnospiraceae bacterium 2_1_46FAA	uncultured bacterium	99.5689655172414	3.12248e-117	100	0	0	0.338582677165354	43	0	0	0	0	0	0	0	0
CAAGCGTTATCCGGATTTACTGGGTGTAAAGGGAGCGTAGACGGAAGTGCAAGTCTGAAGTGAAAGCCCGGGGCTCAACCCCGGGACTGCTTTGGAAACTGTATTTCTAGAGTGCTGGAGAGGTAAGTGGAATTCCTAGTGTAGCGGTGAAATGCGTAGATATTAGGAGGAACACCAGTGGCGAAGGCGGCTTACTGGACAGTAACTGACGTTGAGGCTCGAAAGCGTGGGG	Bacteria;Firmicutes;Clostridia;Clostridiales;Lachnospiraceae;Lachnoclostridium;uncultured bacterium	uncultured bacterium	uncultured bacterium	99.5689655172414	3.12248e-117	100	0	0	0.401574803149606	24	0	0	0.330708661417323	21	0	0	0.291338582677165	20
CAAGCGTTATCCGGATTTACTGGGTGTAAAGGGAGCGTAGACGGAAGTGCAAGTCTGAAGTGAAAGCCCGGGGCTCAACCCCGGGACTGCTTTGGAAACTGTATTTCTAGAGTGCTGGAGAGGTAAGTGGAATTCCTAGTGTAGCGGTGAAATGCGTAGATATTAGGAGGAACACCAGTGGCGAAGGCGGCTTACTGGACAGTGACTGACGTTGAGGCTCGAAAGCGTGGGG	Bacteria;Firmicutes;Clostridia;Clostridiales;Lachnospiraceae;Lachnoclostridium;uncultured bacterium	uncultured bacterium	uncultured bacterium	100	6.71134e-119	100	0	0	1.98425196850394	246	0	0	0.921259842519685	94	0	0	1.30708661417323	69
CAAGCGTTATCCGGATTTACTGGGTGTAAAGGGAGCGTAGACGGAAGTGCAAGTCTGAAGTGAAAGCCCGGGGCTCAACCCCGTGACTGCTTTGGAAACTGTGCTTCTAGAGTGTCGGAGAGGTAAGCGGAATTCCTAGTGTAGCGGTGAAATGCGTAGATATTAGGAGGAACACCAGTGGCGAAGGCGGCTTACTGGACGATCACTGACGTTGAGGCTCGAAAGCGTGGGG	Bacteria;Firmicutes;Clostridia;Clostridiales;Lachnospiraceae;Lachnoclostridium;uncultured bacterium	uncultured organism|uncultured bacterium|unidentified|Lachnospiraceae bacterium 2_1_46FAA	uncultured bacterium	99.1379310344828	1.45275e-115	100	0	0	0.0393700787401575	5	0	0	0	0	0	0	0	0
CAAGCGTTATCCGGATTTACTGGGTGTAAAGGGAGCGTAGACGGAAGTGCAAGTCTGAAGTGAAAGCCCGGGGCTCAACCCCGTGACTGCTTTGGAAACTGTGCTTCTAGAGTGTCGGAGAGGTAAGCGGAATTCCTAGTGTAGCGGTGAAATGCGTAGATATTAGGAGGAACATCAGTGGCGAAGGCGGCTTACTGGACGATAACTGACGTTGAGGCTCGAAAGCGTGGGG	Bacteria;Firmicutes;Clostridia;Clostridiales;Lachnospiraceae;Lachnoclostridium;uncultured bacterium	uncultured organism|uncultured bacterium|unidentified|Lachnospiraceae bacterium 2_1_46FAA	uncultured bacterium	100	6.71134e-119	100	0	0	10.7795275590551	802	0	0	14.1102362204724	1281	0	0	4.22834645669291	484
CAAGCGTTATCCGGATTTACTGGGTGTAAAGGGAGCGTAGACGGAAGTGCAAGTCTGATGTGAAAACCCGAGGCTCAACCACGGGACTGCATTGGAAACTGTGCTTCTAGAGTGCCGGAGAGGTAAGCGGAATTCCTAGTGTAGCGGTGAAATGCGTAGATATTAGGAGGAACACCAGTGGCGAAGGCGGCTTACTGGACGGTAACTGACGTTGAGGCTCGAAAGCGTGGGG	Bacteria;Firmicutes;Clostridia;Clostridiales;Lachnospiraceae;uncultured;uncultured bacterium	uncultured bacterium|uncultured organism	uncultured bacterium	100	6.71134e-119	100	0	0	2.31496062992126	145	0	0	1.17322834645669	63	0	0	0.692913385826772	42
CAAGCGTTATCCGGATTTACTGGGTGTAAAGGGAGCGTAGACGGAATAGCAAGTCTGAAGTGAAATCATAGGGCTCAACCCTGTGCTTGCTTTGGAAACTGTTGATCTGGAGTACCGGAGGGGCAGGCGGAATTCCTGGTGTAGCGGTGAAATGCGTAGATATCAGGAAGAACACCGGTGGCGAAGGCGGCCTGCTGGACGGCAACTGACGTTGAGGCTCGAAAGCGTGGGG	Bacteria;Firmicutes;Clostridia;Clostridiales;Lachnospiraceae;Unassigned;Unassigned	uncultured bacterium	NA	100	6.71134e-119	100	0	0	0	0	0	0	0	0	0	0	0.102362204724409	13
CAAGCGTTATCCGGATTTACTGGGTGTAAAGGGAGCGTAGACGGAATAGCAAGTCTGATGTGAAAGGCTGGGGCTTAACCCCAGGACTGCATTGGAAACTGTTGTTCTAGAGTGCCGGAGAGGTAAGCGGAATTCCTAGTGTAGCGGTGAAATGCGTAGATATTAGGAGGAACACCAGTGGCGAAGGCGGCTTACTGGACGGTAACTGACGTTGAGGCTCGAAAGCGTGGGG	Bacteria;Firmicutes;Clostridia;Clostridiales;Lachnospiraceae;Blautia;uncultured bacterium	uncultured bacterium	uncultured bacterium	100	6.71134e-119	100	0	0	0	0	0	0	0	0	0	0	0.283464566929134	36
CAAGCGTTATCCGGATTTACTGGGTGTAAAGGGAGCGTAGACGGAATGGCAAGTCTGAAGTGAAAACCCCGGGCTCAACCTGGGGACTGCTTTGGAAACTGTTGTTCTAGAGTGTTGGAGAGGTAAGTGGAATTCCTGGTGTAGCGGTGAAATGCGTAGATATCAGGAAGAACACCGGAGGCGAAGGCGGCTTACTGGACAATAACTGACGTTGAGGCTCGAAAGCGTGGGG	Bacteria;Firmicutes;Clostridia;Clostridiales;Lachnospiraceae;Oribacterium;uncultured bacterium	uncultured bacterium|Oribacterium;Ambiguous_taxa|Oribacterium parvum ACB1	uncultured bacterium	100	6.71134e-119	100	0	0	0.133858267716535	17	0	0	0.259842519685039	19	0	0	0	0
CAAGCGTTATCCGGATTTACTGGGTGTAAAGGGAGCGTAGACGGAATGGCAAGTCTGAAGTGAAATACCCGGGCTCAACCTGGGAACTGCTTTGGAAACTGTTGTTCTAGAGTGTTGGAGAGGTAAGTGGAATTCCTGGTGTAGCGGTGAAATGCGTAGATATCAGGAAGAACACCGGAGGCGAAGGCGGCTTACTGGACAATAACTGACGTTGAGGCTCGAAAGCGTGGGG	Bacteria;Firmicutes;Clostridia;Clostridiales;Lachnospiraceae;Oribacterium;Unassigned	uncultured bacterium|Oribacterium sinus|Oribacterium;Ambiguous_taxa|uncultured Oribacterium sp.	NA	100	6.71134e-119	100	0	0	0.291338582677165	37	0	0	0.236220472440945	20	0	0	0	0
CAAGCGTTATCCGGATTTACTGGGTGTAAAGGGAGCGTAGACGGAATGGCAAGTCTGAAGTGAAATGCCCGGGCTCAACCCGGGAACTGCTTTGGAAACTGTCGATCTGGAGTGTTGGAGAGGTAAGTGGAATTCCTGGTGTAGCGGTGAAATGCGTAGAGATCAGGAAGAACACCGGAGGCGAAGGCGGCTTACTGGACAAAGACTGACGTTGAGGCTCGAAAGCGTGGGA	Bacteria;Firmicutes;Clostridia;Clostridiales;Lachnospiraceae;Oribacterium;Unassigned	uncultured bacterium|uncultured Lachnospiraceae bacterium|Oribacterium sp. oral taxon 078 str. F0262|Oribacterium;Ambiguous_taxa|Firmicutes oral clone AO068|Lachnospiraceae oral clone MCE9_31	NA	100	6.71134e-119	100	0	0	0	0	0	0	1.95275590551181	248	0	0	0	0
CAAGCGTTATCCGGATTTACTGGGTGTAAAGGGAGCGTAGACGGAATGGCAAGTCTGATGTGAAAGACCGGGGCTCAACCCCGGGACTGCATTGGAAACTGTCAATCTAGAGTACCGGAGGGGTAAGTGGAATTCCTAGTGTAGCGGTGAAATGCGTAGATATTAGGAGGAACACCAGTGGCGAAGGCGGCTTACTGGACGGTAACTGACGTTGAGGCTCGAAAGCGTGGGG	Bacteria;Firmicutes;Clostridia;Clostridiales;Lachnospiraceae;[Ruminococcus] gauvreauii group;uncultured bacterium	uncultured bacterium|uncultured Clostridiales bacterium|[Ruminococcus] gauvreauii group;Ambiguous_taxa|uncultured organism	uncultured bacterium	99.5689655172414	3.12248e-117	100	0	0	0	0	0	0	0	0	0	0	0.637795275590551	81
CAAGCGTTATCCGGATTTACTGGGTGTAAAGGGAGCGTAGACGGAATGGCAAGTCTGATGTGAAAGCCCGGGGCTCAACCCCGGTACTGCATTGGAAACTGTCGTACTAGAGTGTCGGAGGGGTAAGCGGAATTCCTAGTGTAGCGGTGAAATGCGTAGATATTAGGAGGAACACCAGTGGCGAAGGCGGCTTACTGGACGATAACTGGCGCTGAGGCTCGAAAGTGTGGGG	Bacteria;Firmicutes;Clostridia;Clostridiales;Lachnospiraceae;Roseburia;uncultured bacterium	uncultured bacterium	uncultured bacterium	98.2832618025751	3.14465e-112	100	0	0	0	0	0	0	0.929133858267717	118	0	0	0	0
CAAGCGTTATCCGGATTTACTGGGTGTAAAGGGAGCGTAGACGGAATGGCAAGTCTGATGTGAAAGGCAGGGGCTCAACCCCTGGACTGCATTGGAAACTGTCAGTCTTGAGTACCGGAGGGGTAAGCGGAATTCCTAGTGTAGCGGTGAAATGCGTAGATATTAGGAGGAACACCAGTGGCGAAGGCGGCTTACTGGACGGTAACTGACGTTGAGGCTCGAAAGCGTGGGG	Bacteria;Firmicutes;Clostridia;Clostridiales;Lachnospiraceae;Blautia;uncultured bacterium	uncultured bacterium|Blautia;Ambiguous_taxa	uncultured bacterium	100	6.71134e-119	100	0	0	0.448818897637795	57	0	0	0.322834645669291	41	0	0	1.81102362204724	111
CAAGCGTTATCCGGATTTACTGGGTGTAAAGGGAGCGTAGACGGAATGGCAAGTCTGATGTGAAAGGCCGGGGCTCAACCCCGGGACTGCATTGGAAACTGCCAATCTAGAGTACCGGAGGGGTAAGTGGAATTCCTAGTGTAGCGGTGAAATGCGTAGATATTAGGAGGAACACCAGTGGCGAAGGCGGCTTACTGGACGGTAACTGACGTTGAGGCTCGAAAGCGTGGGG	Bacteria;Firmicutes;Clostridia;Clostridiales;Lachnospiraceae;[Ruminococcus] gauvreauii group;uncultured bacterium	uncultured bacterium|uncultured organism|[Ruminococcus] gauvreauii group;Ambiguous_taxa|unidentified	uncultured bacterium	100	6.71134e-119	100	0	0	0.307086614173228	39	0	0	0	0	0	0	0.543307086614173	42
CAAGCGTTATCCGGATTTACTGGGTGTAAAGGGAGCGTAGACGGAATGGCAAGTCTGATGTGAAAGGCCGGGGCTCAACCCCGGGACTGCATTGGAAACTGTCAATCTAGAGTACCGGAGGGGTAAGTGGAATTCCTAGTGTAGCGGTGAAATGCGTAGATATTAGGAGGAACACCAGTGGCGAAGGCGGCTTACTGGACGGTAACTGACGTTGAGGCTCGAAAGCGTGGGG	Bacteria;Firmicutes;Clostridia;Clostridiales;Lachnospiraceae;[Ruminococcus] gauvreauii group;uncultured bacterium	uncultured bacterium|uncultured Clostridiales bacterium|[Ruminococcus] gauvreauii group;Ambiguous_taxa|uncultured organism	uncultured bacterium	100	6.71134e-119	100	0	0	27.7716535433071	1803	0	0	28.5354330708661	554	0	0	31.7086614173228	281
CAAGCGTTATCCGGATTTACTGGGTGTAAAGGGAGCGTAGACGGAATGGCAAGTCTGATGTGAAAGGCCGGGGCTCAACCCCGGGACTGCATTGGAAACTGTCAATCTAGAGTACCGGAGGGGTAAGTGGAATTCCTAGTGTAGCGGTGAAATGCGTAGATATTAGGAGGAACACCGGTGGCGAAGGCGGCTTACTGGACGGTAACTGACGTTGAGGCTCGAAAGCGTGGGG	Bacteria;Firmicutes;Clostridia;Clostridiales;Lachnospiraceae;[Ruminococcus] gauvreauii group;uncultured bacterium	uncultured bacterium	uncultured bacterium	100	6.71134e-119	100	0	0	1.30708661417323	82	0	0	1.5511811023622	93	0	0	3.85826771653543	206
CAAGCGTTATCCGGATTTACTGGGTGTAAAGGGAGCGTAGACGGAATGGCAAGTCTGATGTGAAAGGCCGGGGCTCAACCCTGGGACTGCATTGGAAACTGTCAATCTAGAGTACCGGAGGGGTAAGTGGAATTCCTAGTGTAGCGGTGAAATGCGTAGATATTAGGAGGAACACCAGTGGCGAAGGCGGCTTACTGGACGGTAACTGACGTTGAGGCTCGAAAGCGTGGGG	Bacteria;Firmicutes;Clostridia;Clostridiales;Lachnospiraceae;[Ruminococcus] gauvreauii group;uncultured bacterium	uncultured bacterium	uncultured bacterium	100	6.71134e-119	100	0	0	0	0	0	0	0	0	0	0	0.84251968503937	107
CAAGCGTTATCCGGATTTACTGGGTGTAAAGGGAGCGTAGACGGAATGGCAAGTCTGATGTGAAAGGTCGGGGCTCAACCCCGGGACTGCATTGGAAACTGTCAATCTAGAGTACCGGAGGGGTAAGTGGAATTCCTAGTGTAGCGGTGAAATGCGTAGATATTAGGAGGAACACCAGTGGCGAAGGCGGCTTACTGGACGGTAACTGACGTTGAGGCTCGAAAGCGTGGGG	Bacteria;Firmicutes;Clostridia;Clostridiales;Lachnospiraceae;[Ruminococcus] gauvreauii group;uncultured bacterium	uncultured bacterium	uncultured bacterium	100	6.71134e-119	100	0	0	1.11023622047244	141	0	0	0	0	0	0	0	0
CAAGCGTTATCCGGATTTACTGGGTGTAAAGGGAGCGTAGACGGAATGGTAAGTCTGATGTGAAAACCCGGGGCTCAACCCCGGGACTGCATTGGAAACTATCAAACTAGAGTGTCGGAGAGGCAAGTGGAATTCCTAGTGTAGCGGTGAAATGCGTAGATATTAGGAGGAACACCAGTGGCGAAGGCGGCTTGCTGGACGATAACTGACGTTGAGGCTCGAAAGCGTGGGG	Bacteria;Firmicutes;Clostridia;Clostridiales;Lachnospiraceae;uncultured;uncultured bacterium	uncultured bacterium|Clostridiales bacterium CIEAF 016|uncultured;Ambiguous_taxa	uncultured bacterium	97.4137931034483	6.80697e-109	100	0	0	0	0	0	0	0	0	0	0	0.094488188976378	12
CAAGCGTTATCCGGATTTACTGGGTGTAAAGGGAGCGTAGACGGACGGGCAAGTCTGAAGTGAAAGGCAGGGGCTCAACCCCTGGACTGCTTTGGAAACTGTCCATCTAGAGTGCCGGAGAGGTAAGCGGAATTCCTAGTGTAGCGGTGAAATGCGTAGATATTAGGAGGAACACCAGTGGCGAAGGCGGCTTACTGGACGGTAACTGACGTTGAGGCTCGAAAGCGTGGGG	Bacteria;Firmicutes;Clostridia;Clostridiales;Lachnospiraceae;Blautia;Unassigned	uncultured bacterium|uncultured organism	NA	100	6.71134e-119	100	0	0	0.771653543307087	41	0	0	0	0	0	0	1.54330708661417	158
CAAGCGTTATCCGGATTTACTGGGTGTAAAGGGAGCGTAGACGGACGGGCAAGTCTGAAGTGAAAGGCAGGGGCTCAACTCCTGGACTGCTTTGGAAACTGTCCATCTAGAGTGCCGGAGAGGTAAGCGGAATTCCTAGTGTAGCGGTGAAATGCGTAGATATTAGGAGGAACACCAGTGGCGAAGGCGGCTTACTGGACGGTAACTGACGTTGAGGCTCGAAAGCGTGGGG	Bacteria;Firmicutes;Clostridia;Clostridiales;Lachnospiraceae;Unassigned;Unassigned	uncultured bacterium	NA	100	6.71134e-119	100	0	0	0	0	0	0	0	0	0	0	0.275590551181102	35
CAAGCGTTATCCGGATTTACTGGGTGTAAAGGGAGCGTAGACGGACGGGCAAGTCTGATGTGAAAGCCCGGGGCTTAACCCCGGGACTGCATTGGAAACTGTCCATCTTGAGTGCCGGAGAGGTAAGCGGAATTCCTAGTGTAGCGGTGAAATGCGTAGATATTAGGAGGAACACCAGTGGCGAAGGCGGCTTACTGGACGGTAACTGACGTTGAGGCTCGAAAGCGTGGGG	Bacteria;Firmicutes;Clostridia;Clostridiales;Lachnospiraceae;Blautia;uncultured bacterium	uncultured bacterium|uncultured organism|Blautia;Ambiguous_taxa	uncultured bacterium	100	6.71134e-119	100	0	0	1.11023622047244	123	0	0	0	0	0	0	0.094488188976378	12
CAAGCGTTATCCGGATTTACTGGGTGTAAAGGGAGCGTAGACGGACGGGCAAGTCTGATGTGAAAGCCCGGGGCTTAACCCCGGGGCTGCATTGGAAACTGTCCATCTTGAGTGCCGGAGAGGTAAGCGGAATTCCTAGTGTAGCGGTGAAATGCGTAGATATTAGGAGGAACACCAGTGGCGAAGGCGGCTTACTGGACGGTAACTGACGTTGAGGCTCGAAAGCGTGGGG	Bacteria;Firmicutes;Clostridia;Clostridiales;Lachnospiraceae;Blautia;uncultured bacterium	uncultured bacterium|uncultured organism|Blautia;Ambiguous_taxa	uncultured bacterium	99.5689655172414	3.12248e-117	100	0	0	0	0	0	0	0.133858267716535	17	0	0	0	0
CAAGCGTTATCCGGATTTACTGGGTGTAAAGGGAGCGTAGACGGACTGGCAAGTCTGATGTGAAAACCCGGGGCTCAACCCCGGGACTGCATTGGAAACTGTCAGTCTAGAGTGTCGGAGGGGTAAGTGGAATTCCTAGTGTAGCGGTGAAATGCGTAGATATTAGGAGGAACACCAGTGGCGAAGGCGGCTTACTGGACGATAACTGACGCTGAGGCTCGAAAGCGTGGGG	Bacteria;Firmicutes;Clostridia;Clostridiales;Lachnospiraceae;[Ruminococcus] gauvreauii group;uncultured bacterium	uncultured bacterium|Clostridium sp. cTPY-17|uncultured organism	uncultured bacterium	99.5689655172414	3.12248e-117	100	0	0	0.078740157480315	10	0	0	0	0	0	0	0.0551181102362205	7
CAAGCGTTATCCGGATTTACTGGGTGTAAAGGGAGCGTAGACGGACTGGCAAGTCTGATGTGAAAACCCGGGGCTCAACCCCGGGACTGCATTGGAAACTGTCAGTCTAGAGTGTCGGAGGGGTAAGTGGAATTCCTAGTGTAGCGGTGAAATGCGTAGATATTAGGAGGAACACCAGTGGCGAAGGCGGCTTACTGGACGATAACTGACGTTGAGGCTCGAAAGCGTGGGG	Bacteria;Firmicutes;Clostridia;Clostridiales;Lachnospiraceae;[Ruminococcus] gauvreauii group;uncultured bacterium	uncultured bacterium|Clostridium sp. cTPY-17|uncultured organism	uncultured bacterium	100	6.71134e-119	100	0	0	0.299212598425197	19	0	0	0	0	0	0	0	0
CAAGCGTTATCCGGATTTACTGGGTGTAAAGGGAGCGTAGACGGACTGGCAAGTCTGATGTGAAAGGCGGGGGCTCAACCCCTGGACTGCATTGGAAACTGTTAGTCTTGAGTGCCGGAGAGGTAAGCGGAATTCCTAGTGTAGCGGTGAAATGCGTAGATATTAGGAGGAACACCAGTGGCGAAGGCGGCTTACTGGACGGTAACTGACGTTGAGGCTCGAAAGCGTGGGG	Bacteria;Firmicutes;Clostridia;Clostridiales;Lachnospiraceae;Blautia;uncultured bacterium	uncultured bacterium|uncultured organism|uncultured Ruminococcus sp.|Blautia;Ambiguous_taxa|uncultured prokaryote|uncultured Lachnospiraceae bacterium	uncultured bacterium	100	6.71134e-119	100	0	24	57.2755905511811	977	0	17	58.0472440944882	1344	0	32	57.2125984251969	474
CAAGCGTTATCCGGATTTACTGGGTGTAAAGGGAGCGTAGACGGACTGGCAAGTCTGATGTGAAAGGCGGGGGCTCAACCCCTGGACTGCATTGGAAACTGTTAGTCTTGAGTGCCGGAGAGGTAAGCGGAATTCCTAGTGTAGCGGTGAAATGCGTAGATATTAGGAGGAACACCAGTGGCGAAGGCGGCTTGCTGGACGGTAACTGACGTTGAGGCTCGAAAGCGTGGGG	Bacteria;Firmicutes;Clostridia;Clostridiales;Lachnospiraceae;Blautia;uncultured bacterium	uncultured bacterium	uncultured bacterium	100	6.71134e-119	100	0	0	0	0	0	0	0.425196850393701	54	0	0	0	0
CAAGCGTTATCCGGATTTACTGGGTGTAAAGGGAGCGTAGACGGACTGGCAAGTCTGATGTGAAAGGCGGGGGCTCAACTCCTGGACTGCATTGGAAACTGTTAGTCTTGAGTGCCGGAGAGGTAAGCGGAATTCCTAGTGTAGCGGTGAAATGCGTAGATATTAGGAGGAACACCAGTGGCGAAGGCGGCTTACTGGACGGTAACTGACGTTGAGGCTCGAAAGCGTGGGG	Bacteria;Firmicutes;Clostridia;Clostridiales;Lachnospiraceae;Blautia;uncultured bacterium	uncultured bacterium	uncultured bacterium	100	6.71134e-119	100	0	0	0	0	0	0	0.677165354330709	48	0	0	0	0
CAAGCGTTATCCGGATTTACTGGGTGTAAAGGGAGCGTAGACGGACTTGCAAGTCTGAAGTGAAAGCCCGGGGCTCAACCCCGGGACTGCTTTGGAAACTGTAGGTCTAGAGTGCTGGAGAGGTAAGTGGAATTCCTAGTGTAGCGGTGAAATGCGTAGATATTAGGAGGAACACCAGTGGCGAAGGCGGCTTACTGGACAGTAACTGACGTTGAGGCTCGAAAGCGTGGGG	Bacteria;Firmicutes;Clostridia;Clostridiales;Lachnospiraceae;Lachnoclostridium;uncultured bacterium	uncultured bacterium	uncultured bacterium	100	6.71134e-119	100	0	0	1.07086614173228	136	0	0	0.291338582677165	28	0	0	0.236220472440945	17
CAAGCGTTATCCGGATTTACTGGGTGTAAAGGGAGCGTAGACGGAGAGGCAAGTCTGAAGTGAAAGCCCGGGGCTCAACCCCGGGACTGCTTTGGAAACTGCAGTTCTAGAGTGCCGGAGAGGTAAGCGGAATTCCTAGTGTAGCGGTGAAATGCGTAGATATTAGGAGGAACACCAGTGGCGAAGGCGGCTTACTGGACGGTGACTGACGTTGAGGCTCGAAAGCGTGGGG	Bacteria;Firmicutes;Clostridia;Clostridiales;Lachnospiraceae;uncultured;uncultured bacterium	uncultured bacterium|uncultured organism|uncultured Firmicutes bacterium|uncultured;Ambiguous_taxa	uncultured bacterium	100	6.71134e-119	100	0	0	0	0	0	0	0.047244094488189	6	0	0	0	0
CAAGCGTTATCCGGATTTACTGGGTGTAAAGGGAGCGTAGACGGAGAGGCAAGTCTGATGTGAAAACCCGGGGCTCAACCCCGGGACTGCATTGGAAACTGCTTTTCTAGAGTGTCGGAGAGGTAAGCGGAATTCCTAGTGTAGCGGTGAAATGCGTAGATATTAGGAGGAACACCAGTGGCGAAGGCGGCTTACTGGACGATGACTGACGTTGAGGCTCGAAAGCGTGGGG	Bacteria;Firmicutes;Clostridia;Clostridiales;Lachnospiraceae;Lachnoclostridium;uncultured bacterium	uncultured bacterium|uncultured organism|Ruminococcus sp. RLB2|Lachnoclostridium;Ambiguous_taxa|Ruminococcus sp. RLB3	uncultured bacterium	99.5689655172414	3.12248e-117	100	0	0	0.503937007874016	64	0	0	0	0	0	0	0	0
CAAGCGTTATCCGGATTTACTGGGTGTAAAGGGAGCGTAGACGGAGAGGCAAGTCTGATGTGAAAACCCGGGGCTCAACCCCGGGACTGCATTGGAAACTGCTTTTCTAGAGTGTCGGAGAGGTAAGTGGAATTCCTAGTGTAGCGGTGAAATGCGTAGATATTAGGAGGAACACCAGTGGCGAAGGCGGCTTACTGGACGATGACTGACGTTGAGGCTCGAAAGCGTGGGG	Bacteria;Firmicutes;Clostridia;Clostridiales;Lachnospiraceae;Lachnoclostridium;uncultured bacterium	uncultured bacterium|uncultured organism|Lachnoclostridium;Ambiguous_taxa	uncultured bacterium	99.5689655172414	3.12248e-117	100	0	0	0	0	0	0	0.354330708661417	45	0	0	0	0
CAAGCGTTATCCGGATTTACTGGGTGTAAAGGGAGCGTAGACGGAGAGGCAAGTCTGATGTGAAAACCCGGGGCTCAACCCCGGGACTGCATTGGAAACTGTTTTTCTAGAGTGTCGGAGAGGTAAGCGGAATTCCTAGTGTAGCGGTGAAATGCGTAGATATTAGGAGGAACACCAGTGGCGAAGGCGGCTTACTGGACGATGACTGACGTTGAGGCTCGAAAGCGTGGGG	Bacteria;Firmicutes;Clostridia;Clostridiales;Lachnospiraceae;Lachnoclostridium;uncultured bacterium	uncultured bacterium|uncultured organism|Ruminococcus sp. RLB2|Lachnoclostridium;Ambiguous_taxa|Ruminococcus sp. RLB3	uncultured bacterium	100	6.71134e-119	100	0	0	4.40944881889764	314	0	0	3.21259842519685	135	0	0	4.74015748031496	361
CAAGCGTTATCCGGATTTACTGGGTGTAAAGGGAGCGTAGACGGAGAGGCAAGTCTGATGTGAAAACCCGGGGCTCAACCCCGGGACTGCATTGGAAACTGTTTTTCTAGAGTGTCGGAGAGGTAAGTGGAATTCCTAGTGTAGCGGTGAAATGCGTAGATATTAGGAGGAACACCAGTGGCGAAGGCGGCTTACTGGACGATAACTGACGTTGAGGCTCGAAAGCGTGGGG	Bacteria;Firmicutes;Clostridia;Clostridiales;Lachnospiraceae;Lachnoclostridium;uncultured bacterium	uncultured bacterium|uncultured organism|Lachnoclostridium;Ambiguous_taxa	uncultured bacterium	99.5689655172414	3.12248e-117	100	0	0	0.015748031496063	1	0	0	0.417322834645669	16	0	0	0.456692913385827	50
CAAGCGTTATCCGGATTTACTGGGTGTAAAGGGAGCGTAGACGGAGAGGCAAGTCTGATGTGAAAACCCGGGGCTCAACCCCGGGACTGCATTGGAAACTGTTTTTCTAGAGTGTCGGAGAGGTAAGTGGAATTCCTAGTGTAGCGGTGAAATGCGTAGATATTAGGAGGAACACCAGTGGCGAAGGCGGCTTACTGGACGATGACTGACGTTGAGGCTCGAAAGCGTGGGG	Bacteria;Firmicutes;Clostridia;Clostridiales;Lachnospiraceae;Lachnoclostridium;uncultured bacterium	uncultured bacterium|uncultured organism|Lachnoclostridium;Ambiguous_taxa	uncultured bacterium	100	6.71134e-119	100	0	0	10.2913385826772	173	0	0	9.96850393700787	279	0	0	2.40944881889764	47
CAAGCGTTATCCGGATTTACTGGGTGTAAAGGGAGCGTAGACGGAGAGGCAAGTCTGATGTGAAAACCCGGGGCTCAACCTCGGGACTGCATTGGAAACTGTTTTTCTAGAGTGTCGGAGAGGTAAGCGGAATTCCTAGTGTAGCGGTGAAATGCGTAGATATTAGGAGGAACACCAGTGGCGAAGGCGGCTTACTGGACGATGACTGACGTTGAGGCTCGAAAGCGTGGGG	Bacteria;Firmicutes;Clostridia;Clostridiales;Lachnospiraceae;Lachnoclostridium;uncultured bacterium	uncultured bacterium|uncultured organism|Ruminococcus sp. RLB2|Lachnoclostridium;Ambiguous_taxa|Ruminococcus sp. RLB3	uncultured bacterium	99.5689655172414	3.12248e-117	100	0	0	0	0	0	0	0.110236220472441	14	0	0	0	0
CAAGCGTTATCCGGATTTACTGGGTGTAAAGGGAGCGTAGACGGAGAGGCAAGTCTGATGTGAAAGGCATGGGCTCAACCTGTGGACTGCATTGGAAACTGTTTTTCTAGAGTGCCGGAGAGGCAGGCGGAATTCCTAGTGTAGCGGTGAAATGCGTAGATATTAGGAGGAACACCAGTGGCGAAGGCGGCCTGCTGGACGGTAACTGACGTTGAGGCTCGAAAGCGTGGGG	Bacteria;Firmicutes;Clostridia;Clostridiales;Lachnospiraceae;Blautia;uncultured bacterium	uncultured bacterium	uncultured bacterium	99.5708154506438	3.12248e-117	100	0	0	0	0	0	0	0	0	0	0	0.196850393700787	25
CAAGCGTTATCCGGATTTACTGGGTGTAAAGGGAGCGTAGACGGAGAGGCAAGTCTGGAGTGAAAACCCAGGGCTCAACCCTGGGACTGCTTTGGAAACTGCAATTCTGGAGTGCCGGAGAGGTAAGCGGAATTCCTAGTGTAGCGGTGAAATGCGTAGATATTAGGAGGAACACCAGTGGCGAAGGCGGCTTACTGGACGGTGACTGACGTTGAGGCTCGAAAGCGTGGGG	Bacteria;Firmicutes;Clostridia;Clostridiales;Lachnospiraceae;uncultured;uncultured bacterium	uncultured bacterium|uncultured organism|uncultured;Ambiguous_taxa	uncultured bacterium	98.7068965517241	6.75899e-114	100	0	0	0	0	0	0	0.0393700787401575	5	0	0	0.818897637795276	104
CAAGCGTTATCCGGATTTACTGGGTGTAAAGGGAGCGTAGACGGAGCAGCAAGTCTGATGTGAAAACCCGGGGCTCAACCCCGGGACTGCATTGGAAACTGTTGATCTGGAGTGCCGGAGAGGTAAGCGGAATTCCTAGTGTAGCGGTGAAATGCGTAGATATTAGGAAGAACACCAGTGGCGAAGGCGGCTTACTGGACGGTAACTGACGTTGAGGCTCGAAAGCGTGGGG	Bacteria;Firmicutes;Clostridia;Clostridiales;Lachnospiraceae;Lachnoclostridium;uncultured bacterium	uncultured organism|uncultured bacterium|Lachnoclostridium;Ambiguous_taxa|Ruminococcus lactaris CC59_002D|uncultured bacterium adhufec80.25|uncultured Ruminococcus sp.	uncultured bacterium	99.5689655172414	3.12248e-117	100	0	0	0.220472440944882	11	0	0	0.543307086614173	42	0	0	0.196850393700787	12
CAAGCGTTATCCGGATTTACTGGGTGTAAAGGGAGCGTAGACGGAGCAGCAAGTCTGATGTGAAAACCCGGGGCTCAACCCCGGGACTGCATTGGAAACTGTTGATCTGGAGTGCCGGAGAGGTAAGCGGAATTCCTAGTGTAGCGGTGAAATGCGTAGATATTAGGAGGAACACCAGTGGCGAAGGCGGCTTACTGGACGGTAACTGACGTTGAGGCTCGAAAGCGTGGGG	Bacteria;Firmicutes;Clostridia;Clostridiales;Lachnospiraceae;Lachnoclostridium;uncultured bacterium	uncultured organism|uncultured bacterium|Lachnoclostridium;Ambiguous_taxa|Ruminococcus lactaris CC59_002D|uncultured bacterium adhufec80.25|uncultured Ruminococcus sp.	uncultured bacterium	100	6.71134e-119	100	0	0	62.8110236220472	1219	0	0	74.7795275590551	1655	0	0	18.7086614173228	420
CAAGCGTTATCCGGATTTACTGGGTGTAAAGGGAGCGTAGACGGAGCAGCAAGTCTGATGTGAAAACCCGGGGCTCAACCCCGGGAGTGCATTGGAAACTGTTGATCTAGAGTGCTGGAGAGGTAAGTGGAATTCCTAGTGTAGCGGTGAAATGCGTAGATATTAGGAGGAACACCAGTGGCGAAGGCGGCTTACTGGACAGTGACTGACGTTGAGGCTCGAAAGCGTGGGG	Bacteria;Firmicutes;Clostridia;Clostridiales;Lachnospiraceae;Lachnoclostridium;uncultured bacterium	uncultured bacterium	uncultured bacterium	100	6.71134e-119	100	0	0	0.141732283464567	11	0	0	0.118110236220472	15	0	0	0.125984251968504	16
CAAGCGTTATCCGGATTTACTGGGTGTAAAGGGAGCGTAGACGGAGCAGCAAGTCTGATGTGAAAACCCGGGGCTCAACTCCGGGACTGCATTGGAAACTGTTGATCTGGAGTGCCGGAGAGGTAAGCGGAATTCCTAGTGTAGCGGTGAAATGCGTAGATATTAGGAGGAACACCAGTGGCGAAGGCGGCTTACTGGACGGTAACTGACGTTGAGGCTCGAAAGCGTGGGG	Bacteria;Firmicutes;Clostridia;Clostridiales;Lachnospiraceae;Lachnoclostridium;uncultured bacterium	uncultured organism|Lachnoclostridium;Ambiguous_taxa|uncultured bacterium	uncultured bacterium	100	6.71134e-119	100	0	0	0.818897637795276	104	0	0	0.598425196850394	76	0	0	0.976377952755906	46
CAAGCGTTATCCGGATTTACTGGGTGTAAAGGGAGCGTAGACGGAGCAGCAAGTCTGATGTGAAACCCCGGGGCTCAACCCCGGGACTGCATTGGAAACTGTTGATCTGGAGTGCCGGAGAGGTAAGCGGAATTCCTAGTGTAGCGGTGAAATGCGTAGATATTAGGAGGAACACCAGTGGCGAAGGCGGCTTACTGGACGGTAACTGACGTTGAGGCTCGAAAGCGTGGGG	Bacteria;Firmicutes;Clostridia;Clostridiales;Lachnospiraceae;Lachnoclostridium;uncultured bacterium	uncultured organism|uncultured bacterium|Lachnoclostridium;Ambiguous_taxa|Ruminococcus lactaris CC59_002D|uncultured bacterium adhufec80.25|uncultured Ruminococcus sp.	uncultured bacterium	99.5689655172414	3.12248e-117	100	0	0	0	0	0	0	1.34645669291339	171	0	0	0	0
CAAGCGTTATCCGGATTTACTGGGTGTAAAGGGAGCGTAGACGGAGCAGCAAGTCTGATGTGAAAGACGGGGGCTCAACCCCCGGACTGCATTGGAAACTGTTGATCTTGAGTACCGGAGAGGTAAGCGGAATTCCTAGTGTAGCGGTGAAATGCGTAGATATTAGGAGGAACACCAGTGGCGAAGGCGGCTTACTGGACGGTAACTGACGTTGAGGCTCGAAAGCGTGGGG	Bacteria;Firmicutes;Clostridia;Clostridiales;Lachnospiraceae;Unassigned;Unassigned	uncultured bacterium	NA	100	6.71134e-119	100	0	0	1.39370078740157	140	0	0	0.52755905511811	67	0	0	4.80314960629921	330
CAAGCGTTATCCGGATTTACTGGGTGTAAAGGGAGCGTAGACGGAGCAGCAAGTCTGATGTGAAAGCCCGGGGCTCAACCCCGGGACTGCATTGGAAACTGTTGGACTAGAGTGCTGGAGAGGTAAGTGGAATTCCTAGTGTAGCGGTGAAATGCGTAGATATTAGGAGGAACACCAGTGGCGAAGGCGGCTTACTGGACAGTAACTGACGTTGAGGCTCGAAAGCGTGGGG	Bacteria;Firmicutes;Clostridia;Clostridiales;Lachnospiraceae;Lachnoclostridium;Unassigned	uncultured organism	NA	100	6.71134e-119	100	0	0	0	0	0	0	0.047244094488189	6	0	0	0	0
CAAGCGTTATCCGGATTTACTGGGTGTAAAGGGAGCGTAGACGGAGCAGCAAGTCTGATGTGAAAGGCAGGGGCTCAACCCCTGGACTGCATTGGAAACTGTTGATCTTGAGTACCGGAGAGGTAAGCGGAATTCCTAGTGTAGCGGTGAAATGCGTAGATATTAGGAGGAACACCAGTGGCGAAGGCGGCTTACTGGACGGTAACTGACGTTGAGGCTCGAAAGCGTGGGG	Bacteria;Firmicutes;Clostridia;Clostridiales;Lachnospiraceae;Blautia;uncultured bacterium	uncultured bacterium|uncultured organism	uncultured bacterium	100	6.71134e-119	100	0	0	1.17322834645669	131	0	0	3.14173228346457	327	0	0	2.90551181102362	183
CAAGCGTTATCCGGATTTACTGGGTGTAAAGGGAGCGTAGACGGAGCAGCAAGTCTGATGTGAAAGGCAGGGGCTCAACCCCTGGACTGCATTGGAAACTGTTGATCTTGAGTACCGGAGGGGTAAGCGGAATTCCTAGTGTAGCGGTGAAATGCGTAGATATTAGGAGGAACACCAGTGGCGAAGGCGGCTTACTGGACGGTAACTGACGTTGAGGCTCGAAAGCGTGGGG	Bacteria;Firmicutes;Clostridia;Clostridiales;Lachnospiraceae;Blautia;uncultured bacterium	uncultured bacterium|Blautia;Ambiguous_taxa|uncultured Blautia sp.	uncultured bacterium	100	6.71134e-119	100	0	0	0.322834645669291	41	0	0	0	0	0	0	0.322834645669291	41
CAAGCGTTATCCGGATTTACTGGGTGTAAAGGGAGCGTAGACGGAGCAGCAAGTCTGATGTGAAAGGCAGGGGCTCAACCCCTGGACTGCATTGGAAACTGTTGGTCTTGAGTACCGGAGGGGTAAGCGGAATTCCTAGTGTAGCGGTGAAATGCGTAGATATTAGGAGGAACACCAGTGGCGAAGGCGGCTTACTGGACGGTAACTGACGTTGAGGCTCGAAAGCGTGGGG	Bacteria;Firmicutes;Clostridia;Clostridiales;Lachnospiraceae;Blautia;uncultured bacterium	uncultured bacterium	uncultured bacterium	100	6.71134e-119	100	0	0	0.425196850393701	54	0	0	0	0	0	0	0	0
CAAGCGTTATCCGGATTTACTGGGTGTAAAGGGAGCGTAGACGGAGCAGCAAGTCTGATGTGAAAGGCGGGGGCTCAACCCCCGGACTGCATTGGAAACTGTTGATCTTGAGTACCGGAGAGGTAAGCGGAATTCCTAGTGTAGCGGTGAAATGCGTAGATATTAGGAGGAACACCAGTGGCGAAGGCGGCTTACTGGACGGTAACTGACGTTGAGGCTCGAAAGCGTGGGG	Bacteria;Firmicutes;Clostridia;Clostridiales;Lachnospiraceae;Blautia;uncultured bacterium	uncultured bacterium|uncultured organism|Blautia sp. YHC-4|Blautia;Ambiguous_taxa	uncultured bacterium	100	6.71134e-119	100	0	0	12.5196850393701	344	0	0	9.74803149606299	772	0	0	21.6850393700787	890
CAAGCGTTATCCGGATTTACTGGGTGTAAAGGGAGCGTAGACGGAGCAGCAAGTCTGGAGTGAAAACCCGGGGCTCAACCCCGGGACTGCTTTGGAAACTGTTGTTCTAGAGTGCTGGAGAGGTAAGTGGAATTCCTAGTGTAGCGGTGAAATGCGTAGATATTAGGAGGAACACCAGTGGCGAAGGCGGCTTACTGGACAGTAACTGACGTTGAGGCTCGAAAGCGTGGGG	Bacteria;Firmicutes;Clostridia;Clostridiales;Lachnospiraceae;Lachnoclostridium;uncultured bacterium	uncultured bacterium|Lachnoclostridium;Ambiguous_taxa|uncultured Clostridiales bacterium	uncultured bacterium	100	6.71134e-119	100	0	0	0.259842519685039	33	0	0	0	0	0	0	0	0
CAAGCGTTATCCGGATTTACTGGGTGTAAAGGGAGCGTAGACGGAGTGGCAAGTCTGAAGTGAAAACCCTGGGCTCAACCTGGGGACTGCTTTGGAAACTGTTAATCTAGAGTGTTGGAGAGGTAAGTGGAATTCCTGGTGTAGCGGTGAAATGCGTAGATATCAGGAAGAACACCGGAGGCGAAGGCGGCTTACTGGACAATAACTGACGTTGAGGCTCGAAAGCGTGGGG	Bacteria;Firmicutes;Clostridia;Clostridiales;Lachnospiraceae;Oribacterium;uncultured bacterium	uncultured bacterium	uncultured bacterium	100	6.71134e-119	100	0	0	0.047244094488189	6	0	0	0	0	0	0	0	0
CAAGCGTTATCCGGATTTACTGGGTGTAAAGGGAGCGTAGACGGAGTGGCAAGTCTGAAGTGAAAACCCTGGGCTTAACCTAGGGACTGCTTTGGAAACTGTTAATCTAGAGTGTTGGAGAGGTAAGTGGAATTCCTGGTGTAGCGGTGAAATGCGTAGATATCAGGAAGAACACCGGAGGCGAAGGCGGCTTACTGGACAATAACTGACGTTGAGGCTCGAAAGCGTGGGG	Bacteria;Firmicutes;Clostridia;Clostridiales;Lachnospiraceae;Oribacterium;uncultured bacterium	uncultured Oribacterium sp.|uncultured bacterium|Oribacterium;Ambiguous_taxa|Oribacterium sp. oral taxon 108 str. F0425|Oribacterium sp. oral taxon 108|Oribacterium asaccharolyticum ACB7|uncultured organism	uncultured bacterium	99.5689655172414	3.12248e-117	100	0	0	0.417322834645669	53	0	0	1.38582677165354	176	0	0	0	0
CAAGCGTTATCCGGATTTACTGGGTGTAAAGGGAGCGTAGACGGAGTGGCAAGTCTGAAGTGAAAACCCTGGGCTTAACCTGGGGACTGCTTTGGAAACTGTTAATCTAGAGTGTTGGAGAGGTAAGTGGAATTCCTGGTGTAGCGGTGAAATGCGTAGATATCAGGAAGAACACCGGAGGCGAAGGCGGCTTACTGGACAATAACTGACGTTGAGGCTCGAAAGCGTGGGG	Bacteria;Firmicutes;Clostridia;Clostridiales;Lachnospiraceae;Oribacterium;uncultured bacterium	uncultured Oribacterium sp.|uncultured bacterium|Oribacterium;Ambiguous_taxa|Oribacterium sp. oral taxon 108 str. F0425|Oribacterium sp. oral taxon 108|Oribacterium asaccharolyticum ACB7|uncultured organism	uncultured bacterium	100	6.71134e-119	100	0	0	0.771653543307087	73	0	0	3.30708661417323	167	0	0	0	0
CAAGCGTTATCCGGATTTACTGGGTGTAAAGGGAGCGTAGACGGAGTGGCAAGTCTGATGTGAAAACCCGGGGCTCAACCACGGGACTGCATTGGAAACTGTCAATCTAGAGTACCGGAGAGGTAAGCGGAATTCCTAGTGTAGCGGTGAAATGCGTAGATATTAGGAGGAACACCAGTGGCGAAGGCGGCTTACTGGACGGTAACTGACGTTGAGGCTCGAAAGCGTGGGG	Bacteria;Firmicutes;Clostridia;Clostridiales;Lachnospiraceae;Lachnoclostridium;uncultured bacterium	uncultured bacterium|uncultured organism|Lachnoclostridium;Ambiguous_taxa|uncultured Clostridiales bacterium|uncultured Ruminococcus sp.	uncultured bacterium	99.5689655172414	3.12248e-117	100	0	0	0.700787401574803	89	0	0	0.748031496062992	95	0	0	0	0
CAAGCGTTATCCGGATTTACTGGGTGTAAAGGGAGCGTAGACGGAGTGGCAAGTCTGATGTGAAAACCCGGGGCTCAACCCCGGGACTGCATTGGAAACTGTCAATCTAGAGTACCGGAGAGGCAAGCGGAATTCCTAGTGTAGCGGTGAAATGCGTAGATATTAGGAGGAACACCAGTGGCGAAGGCGGCTTACTGGACGGTAACTGACGTTGAGGCTCGAAAGCGTGGGG	Bacteria;Firmicutes;Clostridia;Clostridiales;Lachnospiraceae;Lachnoclostridium;uncultured organism	uncultured organism	uncultured organism	100	6.71134e-119	100	0	0	0.637795275590551	81	0	0	0.779527559055118	57	0	0	0.401574803149606	51
CAAGCGTTATCCGGATTTACTGGGTGTAAAGGGAGCGTAGACGGAGTGGCAAGTCTGATGTGAAAACCCGGGGCTCAACCCCGGGACTGCATTGGAAACTGTCAATCTAGAGTACCGGAGAGGTAAGCGGAATTCCTAGTGTAGCGGTGAAATGCGTAGATATTAGAAGGAACACCAGTGGCGAAGGCGGCTTACTGGACGGTAACTGACGTTGAGGCTCGAAAGCGTGGGG	Bacteria;Firmicutes;Clostridia;Clostridiales;Lachnospiraceae;Lachnoclostridium;uncultured bacterium	uncultured bacterium|uncultured organism|Lachnoclostridium;Ambiguous_taxa|uncultured Clostridiales bacterium|uncultured Ruminococcus sp.	uncultured bacterium	99.5689655172414	3.12248e-117	100	0	0	0.606299212598425	77	0	0	0	0	0	0	0	0
CAAGCGTTATCCGGATTTACTGGGTGTAAAGGGAGCGTAGACGGAGTGGCAAGTCTGATGTGAAAACCCGGGGCTCAACCCCGGGACTGCATTGGAAACTGTCAATCTAGAGTACCGGAGAGGTAAGCGGAATTCCTAGTGTAGCGGTGAAATGCGTAGATATTAGGAGGAACACCAGTGGCGAAGGCGGCTTACTGGACGGTAACTGACGTTGAGACTCGAAAGCGTGGGG	Bacteria;Firmicutes;Clostridia;Clostridiales;Lachnospiraceae;Lachnoclostridium;uncultured bacterium	uncultured bacterium|uncultured organism|Lachnoclostridium;Ambiguous_taxa|uncultured Clostridiales bacterium|uncultured Ruminococcus sp.	uncultured bacterium	99.5689655172414	3.12248e-117	100	0	0	0.21259842519685	27	0	0	0	0	0	0	0	0
CAAGCGTTATCCGGATTTACTGGGTGTAAAGGGAGCGTAGACGGAGTGGCAAGTCTGATGTGAAAACCCGGGGCTCAACCCCGGGACTGCATTGGAAACTGTCAATCTAGAGTACCGGAGAGGTAAGCGGAATTCCTAGTGTAGCGGTGAAATGCGTAGATATTAGGAGGAACACCAGTGGCGAAGGCGGCTTACTGGACGGTAACTGACGTTGAGGCTCGAAAGCGTGGGG	Bacteria;Firmicutes;Clostridia;Clostridiales;Lachnospiraceae;Lachnoclostridium;uncultured bacterium	uncultured bacterium|uncultured organism|Lachnoclostridium;Ambiguous_taxa|uncultured Clostridiales bacterium|uncultured Ruminococcus sp.	uncultured bacterium	100	6.71134e-119	100	0	44	223.503937007874	2902	0	52	190.929133858268	3759	0	0	68.0472440944882	1223
CAAGCGTTATCCGGATTTACTGGGTGTAAAGGGAGCGTAGACGGAGTGGCAAGTCTGATGTGAAAACCCGGGGCTCAACCCCGGGACTGCATTGGAAACTGTCAATCTGGAGTACCGGAGAGGCAAGCGGAATTCCTAGTGTAGCGGTGAAATGCGTAGATATTAGGAGGAACACCAGTGGCGAAGGCGGCTTACTGGACGGTAACTGACGTTGAGGCTCGAAAGCGTGGGG	Bacteria;Firmicutes;Clostridia;Clostridiales;Lachnospiraceae;Lachnoclostridium;uncultured bacterium	uncultured Clostridiales bacterium|uncultured bacterium|uncultured organism|Lachnoclostridium;Ambiguous_taxa|uncultured actinobacterium|NA;Ambiguous_taxa|uncultured Ruminococcus sp.|Ruminococcus torques L2-14	uncultured bacterium	99.5689655172414	3.12248e-117	100	0	0	5.7244094488189	727	0	0	1.77165354330709	225	0	0	0.37007874015748	47
CAAGCGTTATCCGGATTTACTGGGTGTAAAGGGAGCGTAGACGGAGTGGCAAGTCTGATGTGAAAACCCGGGGCTCAACCCCGGGACTGCATTGGAAACTGTCAATCTGGAGTACCGGAGAGGTAAGCGGAATTCCTAGTGTAGCGGTGAAATGCGTAGATATTAGGAGGAACACCAGTGGCGAAGGCGGCTTACTGGACGGTAACTGACGTTGAGGCTCGAAAGCGTGGGG	Bacteria;Firmicutes;Clostridia;Clostridiales;Lachnospiraceae;Pseudobutyrivibrio;Unassigned	uncultured Clostridiales bacterium|uncultured bacterium|uncultured organism|Lachnoclostridium;Ambiguous_taxa|uncultured actinobacterium|NA;Ambiguous_taxa|uncultured Ruminococcus sp.|Ruminococcus torques L2-14	NA	100	6.71134e-119	100	0	0	63.5984251968504	986	0	0	91.9370078740157	2014	0	0	22.4015748031496	345
CAAGCGTTATCCGGATTTACTGGGTGTAAAGGGAGCGTAGACGGAGTGGCAAGTCTGATGTGAAAACCCGGGGCTCAACCCCGGGACTGCATTGGAAACTGTCAATCTGGAGTACCGGAGAGGTGAGCGGAATTCCTAGTGTAGCGGTGAAATGCGTAGATATTAGGAGGAACACCAGTGGCGAAGGCGGCTTACTGGACGGTAACTGACGTTGAGGCTCGAAAGCGTGGGG	Bacteria;Firmicutes;Clostridia;Clostridiales;Lachnospiraceae;Lachnoclostridium;uncultured bacterium	uncultured Clostridiales bacterium|uncultured bacterium|uncultured organism|Lachnoclostridium;Ambiguous_taxa|uncultured actinobacterium|NA;Ambiguous_taxa|uncultured Ruminococcus sp.|Ruminococcus torques L2-14	uncultured bacterium	99.5689655172414	3.12248e-117	100	0	0	0.677165354330709	86	0	0	0	0	0	0	0.330708661417323	42
CAAGCGTTATCCGGATTTACTGGGTGTAAAGGGAGCGTAGACGGAGTGGCAAGTCTGATGTGAAAACCCGGGGCTCAACCGCGGGACTGCATTGGAAACTGTCAATCTAGAGTACCGGAGAGGTAAGCGGAATTCCTAGTGTAGCGGTGAAATGCGTAGATATTAGGAGGAACACCAGTGGCGAAGGCGGCTTACTGGACGGTAACTGACGTTGAGGCTCGAAAGCGTGGGG	Bacteria;Firmicutes;Clostridia;Clostridiales;Lachnospiraceae;Lachnoclostridium;uncultured bacterium	uncultured bacterium	uncultured bacterium	100	6.71134e-119	100	0	0	0	0	0	0	0.228346456692913	29	0	0	0	0
CAAGCGTTATCCGGATTTACTGGGTGTAAAGGGAGCGTAGACGGAGTGGCAAGTCTGATGTGAAAATCCGGGGCTCAACCCCGGGACTGCATTGGAAACTGTCAATCTAGAGTACCGGAGAGGTAAGCGGAATTCCTAGTGTAGCGGTGAAATGCGTAGATATTAGGAGGAACACCAGTGGCGAAGGCGGCTTACTGGACGGTAACTGACGTTGAGGCTCGAAAGCGTGGGG	Bacteria;Firmicutes;Clostridia;Clostridiales;Lachnospiraceae;Lachnoclostridium;uncultured bacterium	uncultured bacterium|uncultured organism|Lachnoclostridium;Ambiguous_taxa|uncultured Clostridiales bacterium|uncultured Ruminococcus sp.	uncultured bacterium	99.5689655172414	3.12248e-117	100	0	0	2.06299212598425	262	0	0	0	0	0	0	0.535433070866142	68
CAAGCGTTATCCGGATTTACTGGGTGTAAAGGGAGCGTAGACGGAGTGGCAAGTCTGATGTGAAAGGCAGGGGCTCAACCCCTGGACTGCATTGGAAACTGTCAGTCTTGAGTGCCGGAGAGGTAAGCGGAATTCCTAGTGTAGCGGTGAAATGCGTAGATATTAGGAGGAACACCAGTGGCGAAGGCGGCTTACTGGACGGTAACTGACGTTGAGGCTCGAAAGCGTGGGG	Bacteria;Firmicutes;Clostridia;Clostridiales;Lachnospiraceae;Blautia;uncultured bacterium	uncultured bacterium	uncultured bacterium	99.5689655172414	3.12248e-117	100	0	0	0.0708661417322835	9	0	0	0	0	0	0	0	0
CAAGCGTTATCCGGATTTACTGGGTGTAAAGGGAGCGTAGACGGAGTGGCAAGTCTGGAGTGAAAACCCAGGGCTCAACCCTGGGACTGCTTTGGAAACTGTCAATCTAGAGTGCTGGAGAGGTAAGTGGAATTCCTAGTGTAGCGGTGAAATGCGTAGATATTAGGAGGAACACCAGTGGCGAAGGCGGCTTACTGGACAGTAACTGACGTTGAGGCTCGAAAGCGTGGGG	Bacteria;Firmicutes;Clostridia;Clostridiales;Lachnospiraceae;Lachnoclostridium;uncultured bacterium	uncultured bacterium	uncultured bacterium	99.5689655172414	3.12248e-117	100	0	0	0.15748031496063	17	0	0	0	0	0	0	0	0
CAAGCGTTATCCGGATTTACTGGGTGTAAAGGGAGCGTAGACGGAGTGGCAAGTCTGGAGTGAAAACCCAGGGCTCAACCCTGGGACTGCTTTGGAAACTGTCAATCTAGAGTGCTGGAGAGGTAAGTGGAATTCCTAGTGTAGCGGTGAAATGCGTAGATATTAGGAGGAACACCAGTGGCGAAGGCGGCTTACTGGACAGTGACTGACGTTGAGGCTCGAAAGCGTGGGG	Bacteria;Firmicutes;Clostridia;Clostridiales;Lachnospiraceae;Lachnoclostridium;uncultured bacterium	uncultured bacterium	uncultured bacterium	100	6.71134e-119	100	0	0	0	0	0	0	0.708661417322835	90	0	0	0.062992125984252	8
CAAGCGTTATCCGGATTTACTGGGTGTAAAGGGAGCGTAGACGGAGTGGTAAGTCTGATGTGAAAACCCGGGGCTCAACCCCGGGACTGCATTGGAAACTGTCAATCTAGAGTACCGGAGAGGTAAGCGGAATTCCTAGTGTAGCGGTGAAATGCGTAGATATTAGGAGGAACACCAGTGGCGAAGGCGGCTTACTGGACGGTAACTGACGTTGAGACTCGAAAGCGTGGGG	Bacteria;Firmicutes;Clostridia;Clostridiales;Lachnospiraceae;Lachnoclostridium;uncultured bacterium	uncultured bacterium|uncultured organism|Lachnoclostridium;Ambiguous_taxa|uncultured Clostridiales bacterium|uncultured Ruminococcus sp.	uncultured bacterium	99.1379310344828	1.45275e-115	100	0	0	0.0078740157480315	1	0	0	0	0	0	0	0	0
CAAGCGTTATCCGGATTTACTGGGTGTAAAGGGAGCGTAGACGGAGTGGTAAGTCTGATGTGAAAACCCGGGGCTCAACCCCGGGACTGCATTGGAAACTGTCAATCTAGAGTACCGGAGAGGTAAGCGGAATTCCTAGTGTAGCGGTGAAATGCGTAGATATTAGGAGGAACACCAGTGGCGAAGGCGGCTTACTGGACGGTAACTGACGTTGAGGCTCGAAAGCGTGGGG	Bacteria;Firmicutes;Clostridia;Clostridiales;Lachnospiraceae;Lachnoclostridium;uncultured bacterium	uncultured bacterium|uncultured organism|Lachnoclostridium;Ambiguous_taxa|uncultured Clostridiales bacterium|uncultured Ruminococcus sp.	uncultured bacterium	99.5689655172414	3.12248e-117	100	0	0	1.66929133858268	160	0	0	2.04724409448819	134	0	0	0	0
CAAGCGTTATCCGGATTTACTGGGTGTAAAGGGAGCGTAGACGGATAAGCAAGTCTGGAGTGAAAGCCCGGGGCTCAACCCCGGGACTGCTTTGGAAACTGTTAATCTAGAGTGCTGGAGAGGTAAGTGGAATTCCTAGTGTAGCGGTGAAATGCGTAGATATTAGGAGGAACACCAGTGGCGAAGGCGGCTTACTGGACAGTAACTGACGTTGAGGCTCGAAAGCGTGGGG	Bacteria;Firmicutes;Clostridia;Clostridiales;Lachnospiraceae;Lachnoclostridium;uncultured bacterium	Ruminococcus sp. 14531	NA	100	6.71134e-119	100	0	0	0.204724409448819	15	0	0	0	0	0	0	0.181102362204724	23
CAAGCGTTATCCGGATTTACTGGGTGTAAAGGGAGCGTAGACGGATAAGCAAGTCTGGAGTGAAAGCCCGGGGCTCAACCCCGGGACTGCTTTGGAAACTGTTAATCTAGAGTGCTGGAGAGGTAAGTGGAATTCCTAGTGTAGCGGTGAAATGCGTAGATATTAGGAGGAACACCAGTGGCGAAGGCGGCTTACTGGACAGTGACTGACGTTGAGGCTCGAAAGCGTGGGG	Bacteria;Firmicutes;Clostridia;Clostridiales;Lachnospiraceae;Lachnoclostridium;uncultured bacterium	uncultured bacterium	uncultured bacterium	100	6.71134e-119	100	0	0	0.188976377952756	24	0	0	0.0866141732283465	11	0	0	0.354330708661417	31
CAAGCGTTATCCGGATTTACTGGGTGTAAAGGGAGCGTAGACGGATAGGCAAGTCTGGAGTGAAAACCCAGGGCTCAACCCTGGGACTGCTTTGGAAACTGCAGATCTGGAGTGCCGGAGAGGTAAGCGGAATTCCTAGTGTAGCGGTGAAATGCGTAGATATTAGGAGGAACACCAGTGGCGAAGGCGGCTTACTGGACGGTAACTGACGTTGAGGCTCGAAAGCGTGGGG	Bacteria;Firmicutes;Clostridia;Clostridiales;Lachnospiraceae;uncultured;uncultured bacterium	uncultured bacterium|uncultured organism|uncultured;Ambiguous_taxa	uncultured bacterium	99.5689655172414	3.12248e-117	100	0	0	0.0708661417322835	9	0	0	0.125984251968504	11	0	0	0.102362204724409	8
CAAGCGTTATCCGGATTTACTGGGTGTAAAGGGAGCGTAGACGGATAGGCAAGTCTGGAGTGAAAACCCAGGGCTCAACCCTGGGACTGCTTTGGAAACTGCAGATCTGGAGTGCCGGAGAGGTAAGCGGAATTCCTAGTGTAGCGGTGAAATGCGTAGATATTAGGAGGAACACCAGTGGCGAAGGCGGCTTACTGGACGGTGACTGACGTTGAGGCTCGAAAGCGTGGGG	Bacteria;Firmicutes;Clostridia;Clostridiales;Lachnospiraceae;uncultured;uncultured bacterium	uncultured bacterium|uncultured organism|uncultured;Ambiguous_taxa	uncultured bacterium	100	6.71134e-119	100	0	0	3.00787401574803	176	0	0	4.5511811023622	255	0	0	3.49606299212598	98
CAAGCGTTATCCGGATTTACTGGGTGTAAAGGGAGCGTAGACGGATAGGCAAGTCTGGAGTGAAAACCCAGGGCTCAACCTTGGGACTGCTTTGGAAACTGCAGATCTGGAGTGCCGGAGAGGTAAGCGGAATTCCTAGTGTAGCGGTGAAATGCGTAGATATTAGGAGGAACACCAGTGGCGAAGGCGGCTTACTGGACGGTAACTGACGTTGAGGCTCGAAAGCGTGGGG	Bacteria;Firmicutes;Clostridia;Clostridiales;Lachnospiraceae;uncultured;uncultured bacterium	uncultured bacterium	uncultured bacterium	99.5689655172414	3.12248e-117	100	0	0	0	0	0	0	0.031496062992126	4	0	0	0	0
CAAGCGTTATCCGGATTTACTGGGTGTAAAGGGAGCGTAGACGGATAGGCAAGTCTGGAGTGAAAACCCGGGGCTCAACCCCGGGACTGCTTTGGAAACTGTTTATCTAGAGTGCTGGAGAGGTAAGTGGAATTCCTAGTGTAGCGGTGAAATGCGTAGATATTAGGAGGAACACCAGTGGCGAAGGCGGCTTACTGGACAGTAACTGACGTTGAGGCTCGAAAGCGTGGGG	Bacteria;Firmicutes;Clostridia;Clostridiales;Lachnospiraceae;Lachnoclostridium;uncultured bacterium	uncultured bacterium	uncultured bacterium	100	6.71134e-119	100	0	0	0.15748031496063	20	0	0	0	0	0	0	0.0866141732283465	11
CAAGCGTTATCCGGATTTACTGGGTGTAAAGGGAGCGTAGACGGATAGGCAAGTCTGGAGTGAAAGCCCGGGGCTCAACCCCGGGACTGCTTTGGAAACTGTTTATCTAGAGTGCTGGAGAGGCAAGTGGAATTCCTAGTGTAGCGGTGAAATGCGTAGATATTAGGAGGAACACCAGTGGCGAAGGCGGCTTGCTGGACAGTAACTGACGTTGAGGCTCGAAAGCGTGGGG	Bacteria;Firmicutes;Clostridia;Clostridiales;Lachnospiraceae;Lachnoclostridium;uncultured bacterium	uncultured bacterium|bacterium ic1291|uncultured Clostridiales bacterium|bacterium ic1294|Lachnoclostridium;Ambiguous_taxa|bacterium ic1297	uncultured bacterium	99.1379310344828	1.45275e-115	100	0	0	0.181102362204724	23	0	0	0	0	0	0	0	0
CAAGCGTTATCCGGATTTACTGGGTGTAAAGGGAGCGTAGACGGATAGGCAAGTCTGGAGTGAAAGCCCGGGGCTCAACCCCGGGACTGCTTTGGAAACTGTTTATCTAGAGTGCTGGAGAGGTAAGTGGAATTCCTAGTGTAGCGGTGAAATGCGTAGATATTAGGAGGAACACCAGTGGCGAAGGCGGCTTACTGGACAGTAACTGACGTTGAGGCTCGAAAGCGTGGGG	Bacteria;Firmicutes;Clostridia;Clostridiales;Lachnospiraceae;Lachnoclostridium;uncultured bacterium	uncultured bacterium|bacterium ic1291|uncultured Clostridiales bacterium|bacterium ic1294|Lachnoclostridium;Ambiguous_taxa|bacterium ic1297	uncultured bacterium	100	6.71134e-119	100	0	0	0.362204724409449	46	0	0	0.267716535433071	21	0	0	0	0
CAAGCGTTATCCGGATTTACTGGGTGTAAAGGGAGCGTAGACGGATGAGGAAGTCTGAAGTGAAAGGTGGGGGCTCAACCCCCAAACTGCTTTGGAAACTCTTCATCTAGAGTACCGGAGGGGCAGGCGGAATTCCTGGTGTAGCGGTGAAATGCATAGATATCAGGAAGAACACCGGTGGCGAAGGCGGCCTGCTGGACGGTAACTGACGTTGAGGCTCGAAAGCGTGGGG	Bacteria;Firmicutes;Clostridia;Clostridiales;Lachnospiraceae;Oribacterium;uncultured bacterium	uncultured bacterium	uncultured bacterium	95.2586206896552	1.48391e-100	100	0	0	0	0	0	0	0	0	0	0	0.118110236220472	12
CAAGCGTTATCCGGATTTACTGGGTGTAAAGGGAGCGTAGACGGATGGACAAGTCTGATGTGAAAGACTGGGGCTCAACCCCGGGACTGCATTGGAAACTGCCCGTCTTGAGTGCCGGAGAGGTAAGCGGAATTCCTAGTGTAGCGGTGAAATGCGTAGATATTAGGAGGAACACCAGTGGCGAAGGCGGCTTACTGGACGGTAACTGACGTTGAGGCTCGAAAGCGTGGGG	Bacteria;Firmicutes;Clostridia;Clostridiales;Lachnospiraceae;Blautia;Unassigned	uncultured bacterium	NA	100	6.71134e-119	100	0	0	0.834645669291339	77	0	0	0	0	0	0	0.47244094488189	60
CAAGCGTTATCCGGATTTACTGGGTGTAAAGGGAGCGTAGACGGATGGACAAGTCTGATGTGAAAGGCGGGGGCCCAACCCCCGGACTGCATTGGAAACTGCCCGTCTTGAGTGCCGGAGAGGTAAGCGGAATTCCTAGTGTAGCGGTGAAATGCGTAGATATTAGGAGGAACACCAGTGGCGAAGGCGGCTTACTGGACGGTAACTGACGTTGAGGCTCGAAAGCGTGGGG	Bacteria;Firmicutes;Clostridia;Clostridiales;Lachnospiraceae;Blautia;uncultured bacterium	uncultured bacterium	uncultured bacterium	99.1379310344828	1.45275e-115	100	0	0	0	0	0	0	0.0393700787401575	5	0	0	0	0
CAAGCGTTATCCGGATTTACTGGGTGTAAAGGGAGCGTAGACGGATGGACAAGTCTGATGTGAAAGGCTGGGGCTCAACCCCGGGACTGCATTGGAAACTGCCCGTCTAGAGTACCGGAGAGGTAAGCGGAATTCCTAGTGTAGCGGTGAAATGCGTAGATATTAGGAGGAACACCAGTGGCGAAGGCGGCTTACTGGACGGTAACTGACGTTGAGGCTCGAAAGCGTGGGG	Bacteria;Firmicutes;Clostridia;Clostridiales;Lachnospiraceae;Blautia;uncultured bacterium	uncultured bacterium|uncultured organism|Blautia;Ambiguous_taxa|uncultured bacterium GA36|human gut metagenome|unidentified|butyrate-producing bacterium SR1/5|butyrate-producing bacterium SR1/1	uncultured bacterium	99.1379310344828	1.45275e-115	100	0	0	0	0	0	0	0.204724409448819	26	0	0	0	0
CAAGCGTTATCCGGATTTACTGGGTGTAAAGGGAGCGTAGACGGATGGACAAGTCTGATGTGAAAGGCTGGGGCTCAACCCCGGGACTGCATTGGAAACTGCCCGTCTTGAGTGCCGGAGAGGTAAGCGGAATTCCTAGTGTAGCGGTGAAATGCGTAGATATTAGGAGGAACACCAGTGGCGAAGGCGGCTTACTGGACGGCAACTGACGTTGAGGCTCGAAAGCGTGGGG	Bacteria;Firmicutes;Clostridia;Clostridiales;Lachnospiraceae;Blautia;uncultured bacterium	uncultured bacterium	uncultured bacterium	100	6.71134e-119	100	0	0	0.118110236220472	9	0	0	2.33070866141732	282	0	0	0.181102362204724	5
CAAGCGTTATCCGGATTTACTGGGTGTAAAGGGAGCGTAGACGGATGGACAAGTCTGATGTGAAAGGCTGGGGCTCAACCCCGGGACTGCATTGGAAACTGCCCGTCTTGAGTGCCGGAGAGGTAAGCGGAATTCCTAGTGTAGCGGTGAAATGCGTAGATATTAGGAGGAACACCAGTGGCGAAGGCGGCTTACTGGACGGTAACTGACGTTGAGGCTCGAAAGCGTGGGG	Bacteria;Firmicutes;Clostridia;Clostridiales;Lachnospiraceae;Blautia;uncultured bacterium	uncultured bacterium|uncultured organism|Blautia;Ambiguous_taxa|uncultured bacterium GA36|human gut metagenome|unidentified|butyrate-producing bacterium SR1/5|butyrate-producing bacterium SR1/1	uncultured bacterium	100	6.71134e-119	100	0	27	65.4566929133858	648	0	26	67.1102362204724	729	0	67	110.165354330709	1148
[truncated: 4,026 more rows]
