# Supplementary material for: Colorectal Tumour Mucosa Microbiome Is Enriched in Oral Pathogens and Defines Three Subtypes That Correlate with Markers of Tumour Progression
Source: Cancers (Basel). 2021 Sep 25;13(19):4799. doi: 10.3390/cancers13194799 (PMC8507728; doi:10.3390/cancers13194799)
Supplement: Supplementary file 1 [file cancers-13-04799-s001.zip › cancers-1377747-supplementary-updated final/TableS6.xlsx]

## Sheet: List1
	Sample types			Number of taxa
				Phylum	Class	Order	Family	Genus
	all filtered			13	25	43	75	264
	S	T	H
Intersections				0	0	0	0	2
				0	0	0	0	0
				0	0	0	0	1
				0	0	5	6	14
				0	0	0	0	1
				0	0	0	0	0
				13	25	38	69	246
