# Supplementary material for: Colorectal Tumour Mucosa Microbiome Is Enriched in Oral Pathogens and Defines Three Subtypes That Correlate with Markers of Tumour Progression
Source: Cancers (Basel). 2021 Sep 25;13(19):4799. doi: 10.3390/cancers13194799 (PMC8507728; doi:10.3390/cancers13194799)
Supplement: Supplementary file 1 [file cancers-13-04799-s001.zip › cancers-1377747-supplementary-updated final/TableS7.xlsx]

## Sheet: resCochtest
	Cochran’s Q test		McNemars tests			Proportions present
genus	pvalue	adj.pvalue	pval-mcNemar-T_VN	pval-mcNemar-T_S	pval-mcNemar-VN_S	inTnotVN	inVNnotT	inTnotS	inSnotT	inVNnotS	inSnotVN
Archaea; G_Methanobrevibacter	0.140083	0.237064
Archaea; G_Methanomassiliicoccus	0.548812	0.638266
Archaea; F_Thermoplasmatales Incertae Sedis; G_uncultured archaeon	0.246597	0.351901
Bacteria; G_Actinomyces	0.782784	0.82662
Bacteria; G_Mobiluncus	0.20529	0.311474
Bacteria; G_Bifidobacterium	0.00228818	0.00816249	0.215925	0.0446097	0.00205472	0.217391	0.142857	0.0978261	0.201923	0.107143	0.278846
Bacteria; G_Corynebacterium 1	0.428063	0.525622
Bacteria; F_Corynebacteriaceae; G_uncultured	0.211072	0.318417
Bacteria; G_Rothia	0.000215092	0.00131922	0.0139063	0.000522575	0.135593	0.571429	0.25	0.892857	0.625	0.9375	0.875
Bacteria; G_Propionibacterium	0.000461136	0.00234115	1	0.00194577	0.00194577	0.5	0.5	1	1	1	1
Bacteria; G_Atopobium	0.235877	0.338432
Bacteria; G_Collinsella	0.0441037	0.0924077	0.813664	0.0952928	0.0455003	0.0769231	0.0943396	0.153846	0.0736842	0.169811	0.0736842
Bacteria; G_Eggerthella	0.0746281	0.140727
Bacteria; G_Enterorhabdus	1.11942e-06	1.13664e-05	1	2.29671e-05	0.000126046	0.533333	0.5625	0.133333	0.657895	0.25	0.684211
Bacteria; G_Gordonibacter	0.569783	0.656868
Bacteria; G_Olsenella	0.846482	0.872934
Bacteria; G_Senegalimassilia	0.606531	0.678492
Bacteria; G_Slackia	0.225868	0.327491
Bacteria; F_Coriobacteriaceae; G_Unassigned	0.386741	0.486189
Bacteria; F_Coriobacteriaceae; G_uncultured	0.00243638	0.00846322	0.727724	0.00417856	0.0104056	0.441176	0.486486	0.352941	0.592593	0.297297	0.518519
Bacteria; G_Bacteroides	0.367879	0.466924
Bacteria; G_Phocaeicola	0.0662523	0.128607
Bacteria; F_Bacteroidales S24-7 group; G_Unassigned	0.778801	0.825716
Bacteria; F_Bacteroidales S24-7 group; G_uncultured bacterium	0.421626	0.521452
Bacteria; G_Barnesiella	0.101701	0.180196
Bacteria; G_Butyricimonas	0.904837	0.915238
Bacteria; G_Coprobacter	0.227011	0.327491
Bacteria; G_Odoribacter	0.272532	0.380679
Bacteria; G_Parabacteroides	0.449329	0.541657
Bacteria; G_Porphyromonas	0.096972	0.172977
Bacteria; G_Tannerella	0.716531	0.765847
Bacteria; F_Porphyromonadaceae; G_uncultured	0.000664956	0.00302275	0.371093	0.00360935	0.0244489	0.0555556	0.190476	0.111111	0.483871	0.142857	0.419355
Bacteria; G_Alloprevotella	0.0277829	0.066679	0.859684	0.0446097	0.0257819	0.326087	0.354167	0.456522	0.264706	0.5	0.294118
Bacteria; G_Paraprevotella	0.00181741	0.00716112	1	0.00218304	0.00882876	0.2	0.217391	0.0444444	0.271186	0.0869565	0.288136
Bacteria; G_Prevotella	0.64118	0.705298
Bacteria; G_Prevotella 1	0.367879	0.466924
Bacteria; G_Prevotella 2	0.0778765	0.144784
Bacteria; G_Prevotella 6	9.8528e-10	2.89015e-08	1	7.33982e-06	2.54587e-06	0.571429	0.5	0.714286	0.944444	0.666667	0.944444
Bacteria; G_Prevotella 7	0.0529305	0.106669
Bacteria; G_Prevotella 9	0.27156	0.380679
Bacteria; G_Prevotellaceae NK3B31 group	0.141629	0.238153
Bacteria; G_Prevotellaceae UCG-001	0.416862	0.519111
Bacteria; G_Prevotellaceae UCG-003	0.096972	0.172977
Bacteria; G_Prevotellaceae UCG-004	0.367879	0.466924
Bacteria; F_Prevotellaceae; G_uncultured	0.627089	0.692684
Bacteria; G_Alistipes	0.529213	0.620944
Bacteria; G_Rikenellaceae RC9 gut group	0.22313	0.32545
Bacteria; O_Bacteroidales; F_uncultured; G_uncultured bacterium	0.00075373	0.00320943	0.182422	0.0388671	0.00218304	0.318182	0.117647	0.136364	0.387097	0.117647	0.516129
Bacteria; G_Bergeyella	3.38315e-05	0.000241392	0.182422	0.000300598	0.00442653	0.466667	0.2	1		1
Bacteria; G_Deinococcus	0.00916551	0.0258655	0.267257	0.00766076	0.133614	1	1	1		1
Bacteria; G_Gemella	9.84919e-10	2.89015e-08	0.0124193	1.30295e-08	0.000114513	0.346667	0.169492	0.626667	0.151515	0.576271	0.242424
Bacteria; G_Staphylococcus	0.0418396	0.0904551	1	0.0433081	0.0388671	0.692308	0.714286	0.769231	0.4	0.857143	0.6
Bacteria; G_Abiotrophia	0.367879	0.466924
Bacteria; G_Granulicatella	1.4876e-07	1.78512e-06	0.00326372	1.34266e-06	0.00796349	0.5	0.192308	0.785714	0.25	0.730769	0.416667
Bacteria; G_Enterococcus	0.0662523	0.128607
Bacteria; G_Lactobacillus	0.0726849	0.140064
Bacteria; G_Weissella	0.0742736	0.140727
Bacteria; G_Lactococcus	0.173774	0.273073
Bacteria; G_Streptococcus	0.277842	0.384033
Bacteria; G_Catabacter	0.606531	0.678492
Bacteria; G_Christensenellaceae R-7 group	0.173774	0.273073
Bacteria; F_Christensenellaceae; G_uncultured	0.000658144	0.00302275	0.135593	0.000498515	0.0485197	0.5	0.681818	0.428571	0.771429	0.545455	0.714286
Bacteria; G_Clostridium sensu stricto 1	0.774669	0.824648
Bacteria; G_Clostridium sensu stricto 2	0.687289	0.74977
Bacteria; F_Clostridiales vadinBB60 group; G_Unassigned	0.000675539	0.00302275	1	0.0133283	0.00766076	1	1	0	0.8	0	0.9
Bacteria; F_Clostridiales vadinBB60 group; G_uncultured bacterium	0.000997045	0.00411281	0.727724	0.000723233	0.0103818	0.267857	0.305085	0.125	0.363636	0.220339	0.402597
Bacteria; F_Clostridiales vadinBB60 group; G_uncultured organism	0.0149956	0.0388121	1	0.0736383	0.133614	0	0.166667	0	0.5	0	0.4
Bacteria; G_Defluviitaleaceae UCG-011	0.0086517	0.0248266	1	0.00952189	0.0455003	0.857143	0.875	0.428571	0.789474	0.875	0.947368
Bacteria; G_Eubacterium	0.0211283	0.0526214	0.371093	0.0412268	0.248213	0.5	0.2	0.75	0	0.6	0
Bacteria; G_Pseudoramibacter	0.367879	0.466924
Bacteria; G_Anaerococcus	0.441233	0.539285
Bacteria; G_Ezakiella	4.60698e-12	3.04061e-10	1	3.3516e-07	1.37857e-06	0	0.333333	0	0.933333	0.333333	0.933333
Bacteria; G_Finegoldia	2.16798e-05	0.000168337	0.371093	0.000480341	0.00365043	0.333333	0.666667	0.666667	0.95	0.5	0.85
Bacteria; G_Gallicola	0.0497871	0.101106
Bacteria; G_Murdochiella	0.000335463	0.00184504		0.0133283	0.0133283				1		1
Bacteria; G_Parvimonas	8.75561e-09	1.77806e-07	0.00705364	4.02051e-08	0.00119375	0.3	0.109091	0.571429	0.0909091	0.581818	0.30303
Bacteria; G_Peptoniphilus	4.42208e-05	0.000307218	1	0.00122542	0.00112013	0.6	0.555556	0.6	0.862069	0.777778	0.931034
Bacteria; F_Family XI; G_uncultured	0.846482	0.872934
Bacteria; G_Family XIII AD3011 group	0.196912	0.302237
Bacteria; G_Family XIII UCG-001	2.10009e-06	1.98009e-05	0.486234	3.43467e-05	0.000149144	0.636364	0.703704	0.545455	0.814815	0.37037	0.685185
Bacteria; G_Mogibacterium	0.265983	0.375505
Bacteria; F_Family XIII; G_Unassigned	0.485672	0.573139
Bacteria; G_[Eubacterium] brachy group	0.214024	0.320849
Bacteria; G_[Eubacterium] nodatum group	0.445886	0.541657
Bacteria; F_Family XIII; G_uncultured	0.154638	0.253568
Bacteria; G_Anaerosporobacter	0.090718	0.166316
Bacteria; G_Anaerostipes	0.0329408	0.0762839	1	0.0518299	0.0258576	0.170213	0.16129	0.106383	0.207547	0.0860215	0.198113
Bacteria; G_Blautia	0.0497871	0.101106
Bacteria; G_Butyrivibrio	0.651439	0.71361
Bacteria; G_Butyrivibrio 2	0.367879	0.466924
Bacteria; G_Catonella	0.0421438	0.0904551	0.4795	0.0736383	0.371093	0.285714	0	0.714286	0	0.8	0.5
Bacteria; G_Coprococcus 1	0.581086	0.666985
Bacteria; G_Coprococcus 2	5.11883e-05	0.000337843	0.0960923	0.00014393	0.0152934	0.115385	0.30303	0.0384615	0.431818	0.0909091	0.318182
Bacteria; G_Coprococcus 3	1	1
Bacteria; G_Dorea	0.0387742	0.0874905	0.331975	0.238593	0.0290963	0.103774	0.0594059	0.0566038	0.107143	0.049505	0.142857
Bacteria; G_Eisenbergiella	0.0277829	0.066679	0.83117	0.066753	0.0349551	0.285714	0.324324	0.685714	0.521739	0.702703	0.521739
Bacteria; G_Epulopiscium	0.0467706	0.097224	0.546494	0.2278	0.0268567	0.363636	0.5	0.727273	0.5	0.642857	0.166667
Bacteria; G_Fusicatenibacter	0.00213575	0.00794139	1	0.00405714	0.00534877	0.176471	0.176471	0.0823529	0.235294	0.0941176	0.245098
Bacteria; G_Howardella	0.00212166	0.00794139	0.0139063	0.00308457	0.29627	0.326531	0.108108	0.571429	0.3	0.540541	0.433333
Bacteria; G_Hungatella	0.00516616	0.0166024	0.201243	0.00427473	0.0864763	0.372549	0.255814	0.686275	0.466667	0.72093	0.6
Bacteria; F_Lachnospiraceae; G_Incertae Sedis	7.29157e-08	9.16654e-07	1	4.53329e-06	4.16105e-06	0.28	0.294118	0.1	0.4375	0.0784314	0.4125
Bacteria; G_Johnsonella	0.00506341	0.016503	0.133614	0.0233422	0.248213	0.571429	0	1		1
Bacteria; G_Lachnoanaerobaculum	0.00561778	0.0174482	1	0.0133283	0.0233422	0.444444	0.375	0.888889	0	0.875	0
Bacteria; G_Lachnoclostridium	0.606531	0.678492
Bacteria; G_Lachnospira	3.51929e-11	1.85819e-09	0.838256	4.88758e-08	1.31711e-07	0.192982	0.220339	0.0701754	0.442105	0.0677966	0.421053
Bacteria; G_Lachnospiraceae FCS020 group	0.181855	0.28241
Bacteria; G_Lachnospiraceae NC2004 group	0.00113331	0.00453326	0.342782	0.00218304	0.0338949	0.230769	0.411765	0.153846	0.592593	0.235294	0.518519
Bacteria; G_Lachnospiraceae ND3007 group	3.50438e-08	5.78223e-07	0.376759	5.80602e-07	1.10874e-05	0.19403	0.260274	0.0597015	0.37	0.0547945	0.31
Bacteria; G_Lachnospiraceae NK4A136 group	0.0353624	0.0811798	0.210903	0.307434	0.0258576	0.153061	0.0879121	0.0918367	0.144231	0.0879121	0.201923
Bacteria; G_Lachnospiraceae UCG-001	7.26644e-09	1.59862e-07	0.605577	2.96217e-06	1.22626e-05	0.315789	0.409091	0.315789	0.745098	0.272727	0.686275
Bacteria; G_Lachnospiraceae UCG-003	0.716531	0.765847
Bacteria; G_Lachnospiraceae UCG-004	0.055638	0.111276
Bacteria; G_Lachnospiraceae UCG-005	0.000359133	0.00189622	0.627626	0.00112013	0.00852885	0.225806	0.294118	0.225806	0.529412	0.294118	0.529412
Bacteria; G_Lachnospiraceae UCG-008	0.548812	0.638266
Bacteria; G_Lachnospiraceae UCG-010	0.00631697	0.0193916	1	0.0209213	0.0309841	0.5	0.555556	0.875	0.952381	0.777778	0.904762
Bacteria; G_Lactonifactor	0.716531	0.765847
Bacteria; G_Marvinbryantia	0.013253	0.0353414	0.789268	0.0455003	0.0258576	0.380952	0.315789	0.333333	0.5625	0.421053	0.65625
Bacteria; G_Moryella	0.311403	0.421592
Bacteria; G_Oribacterium	0.00920968	0.0258655	0.182422	0.00937477	0.2278	0.538462	0.25	0.846154	0.333333	1	1
Bacteria; G_Pseudobutyrivibrio	0.4863	0.573139
Bacteria; G_Roseburia	0.327048	0.438278
Bacteria; G_Shuttleworthia	0.472367	0.564275
Bacteria; G_Stomatobaculum	0.606531	0.678492
Bacteria; G_Tyzzerella	0.140083	0.237064
Bacteria; G_Tyzzerella 3	0.00651705	0.0197759	0.2278	0.00796349	0.109599	0.272727	0.5	0.454545	0.76	0.5	0.68
Bacteria; G_Tyzzerella 4	0.166052	0.265683
Bacteria; F_Lachnospiraceae; G_Unassigned	0.0105672	0.0290598	0.181449	0.00982327	0.2278	0.0353982	0.0840336	0.0176991	0.104839	0.0252101	0.0645161
Bacteria; G_[Eubacterium] hallii group	0.000387871	0.0020078	0.880168	0.000298293	0.00228863	0.276316	0.294872	0.0921053	0.30303	0.141026	0.323232
Bacteria; G_[Eubacterium] oxidoreducens group	0.00226335	0.00816249	0.4795	0.0704404	0.00766076	0.5	0	0.5	0.818182	0	0.818182
Bacteria; G_[Eubacterium] ruminantium group	0.00247875	0.00849858	0.113846	0.00328346	0.148915	0.133333	0.380952	0.0666667	0.481481	0.142857	0.333333
Bacteria; G_[Eubacterium] ventriosum group	3.00748e-16	3.96987e-14	0.169811	4.22843e-09	6.19899e-12	0.395349	0.257143	0.186047	0.615385	0.114286	0.659341
Bacteria; G_[Ruminococcus] gauvreauii group	2.25875e-05	0.000170374	0.0952928	7.34074e-05	0.00718952	0.205882	0.372093	0.235294	0.57377	0.255814	0.47541
Bacteria; F_Lachnospiraceae; G_uncultured	0.627089	0.692684
Bacteria; G_Peptococcus	0.215114	0.320849
Bacteria; F_Peptococcaceae; G_uncultured	0.00536118	0.0168494	1	0.0107874	0.0163951	0.473684	0.5	0.315789	0.606061	0.3	0.575758
Bacteria; G_Filifactor	0.149569	0.249912
Bacteria; G_Intestinibacter	0.030925	0.0727891	0.0433081	1	0.0265003	0.714286	0.333333	0.571429	0.6	0.333333	0.733333
Bacteria; G_Peptoclostridium	0.031156	0.0727891	1	0.0775562	0.0455003	0.0571429	0.0660377	0.171429	0.0842105	0.169811	0.0736842
Bacteria; G_Peptostreptococcus	0.104021	0.183078
Bacteria; G_Romboutsia	0.00101905	0.00413889	0.683091	0.0161569	0.00595953	0.125	0.222222	0.75	0.333333	0.777778	0.333333
Bacteria; F_Peptostreptococcaceae; G_Unassigned	0.0439369	0.0924077	1	0.0736383	0.0736383	0.5	0.5	0.833333	0	0.833333	0
Bacteria; G_Anaerofilum	0.196912	0.302237
Bacteria; G_Anaerotruncus	0.00521968	0.0166024	0.710347	0.00534877	0.0215563	0.158537	0.188235	0.097561	0.252525	0.105882	0.232323
Bacteria; G_Candidatus Soleaferrea	0.324652	0.437287
Bacteria; G_Faecalibacterium	0.0421438	0.0904551	0.0736383	0.617075	0.248213	0.0409836	0	0.0245902	0.00833333	0	0.025
Bacteria; G_Fastidiosipila	0.0183156	0.0464935		0.133614	0.133614				1		1
Bacteria; G_Flavonifractor	0.0103158	0.0286672	0.0633178	0.00871191	0.32394	0.19802	0.1	0.29703	0.144578	0.244444	0.180723
Bacteria; G_Hydrogenoanaerobacterium	0.0404821	0.0904551	0.453255	0.19043	0.0290963	0.5	0.375	0.35	0.518519	0.3125	0.592593
Bacteria; G_Intestinimonas	0.583645	0.667023
Bacteria; G_Oscillibacter	0.0433724	0.0923413	1	0.0661926	0.0952928	0.3125	0.352941	0.4375	0.653846	0.411765	0.615385
Bacteria; G_Oscillospira	8.62302e-05	0.000555238	0.57075	7.99775e-05	0.00417856	0.545455	0.615385	0.227273	0.630435	0.461538	0.695652
Bacteria; G_Pseudoflavonifractor	0.894839	0.911339
Bacteria; G_Ruminiclostridium	0.00325594	0.0107446	1	0.00700094	0.00601044	0.396552	0.396552	0.293103	0.481013	0.275862	0.468354
Bacteria; G_Ruminiclostridium 1	0.00231889	0.00816249	1	0.0388671	0.0161569	0.1	0	0.3	0.631579	0.222222	0.631579
Bacteria; G_Ruminiclostridium 5	0.0414332	0.0904551	0.617075	0.100348	0.0215563	0.204082	0.170213	0.102041	0.185185	0.0957447	0.212963
Bacteria; G_Ruminiclostridium 6	1.03024e-06	1.08794e-05	0.83117	4.40204e-05	2.9426e-05	0.24	0.208333	0.06	0.356164	0.0833333	0.39726
Bacteria; G_Ruminiclostridium 9	0.0168892	0.0432888	0.123658	0.00796349	0.404248	0.0957447	0.174757	0.0531915	0.175926	0.0873786	0.12963
Bacteria; G_Ruminococcaceae NK4A214 group	4.32809e-08	6.67462e-07	0.676657	9.89673e-06	2.21374e-06	0.19697	0.15873	0.0454545	0.315217	0.047619	0.347826
Bacteria; G_Ruminococcaceae UCG-002	0.0418396	0.0904551	0.0523451	1	0.0801183	0.127451	0.0430108	0.0686275	0.0594059	0.0430108	0.118812
Bacteria; G_Ruminococcaceae UCG-003	0.000224867	0.00131922	0.286422	0.000289619	0.00595953	0.111111	0.179487	0.0277778	0.222222	0.025641	0.155556
Bacteria; G_Ruminococcaceae UCG-004	0.948729	0.955972
Bacteria; G_Ruminococcaceae UCG-005	0.00195602	0.00748391	0.540291	0.00137428	0.0209213	0.142857	0.189189	0.0571429	0.241379	0.0945946	0.229885
Bacteria; G_Ruminococcaceae UCG-007	0.165299	0.265683
Bacteria; G_Ruminococcaceae UCG-009	0.481538	0.57264
Bacteria; G_Ruminococcaceae UCG-010	1.78802e-05	0.000147511	0.3017	0.000190651	0.00234579	0.119048	0.212766	0.166667	0.469697	0.170213	0.409091
Bacteria; G_Ruminococcaceae UCG-011	2.51596e-06	2.29039e-05	0.182422	0.00138379	6.33425e-05	0.875	0.666667	0.375	0.791667	0.666667	0.958333
Bacteria; G_Ruminococcaceae UCG-013	8.53801e-11	3.22005e-09	0.29627	7.2383e-09	3.85962e-06	0.371429	0.47619	0.257143	0.686747	0.404762	0.698795
Bacteria; G_Ruminococcaceae UCG-014	0.000553084	0.00268906	1	0.00350929	0.00350929	0.111111	0.111111	0.0634921	0.24359	0.0634921	0.24359
Bacteria; G_Ruminococcaceae V9D2013 group	0.135335	0.232003
Bacteria; G_Ruminococcus 1	1.68661e-08	2.96844e-07	0.662521	2.79669e-06	6.79535e-06	0.209302	0.26087	0.116279	0.486486	0.0869565	0.432432
Bacteria; G_Ruminococcus 2	9.42245e-07	1.03647e-05	0.77283	0.000194383	3.81448e-05	0.106061	0.078125	0.0454545	0.267442	0.03125	0.27907
Bacteria; G_Subdoligranulum	0.0578443	0.114819
Bacteria; F_Ruminococcaceae; G_Unassigned	0.00763509	0.0221502	0.605577	0.0388671	0.00952189	0.0978261	0.0674157	0.0326087	0.118812	0.0337079	0.148515
Bacteria; G_[Eubacterium] coprostanoligenes group	1.67449e-06	1.63728e-05	0.153042	0.000520244	9.89673e-06	0.172043	0.0941176	0.0322581	0.189189	0.0352941	0.261261
Bacteria; F_Ruminococcaceae; G_uncultured	0.0258292	0.063138	0.676657	0.0808556	0.0139063	0.117117	0.0925926	0.0540541	0.125	0.037037	0.133333
Bacteria; O_Clostridiales	0.289384	0.397903
Bacteria; G_Gelria	2.05044e-05	0.000164035	1	0.000522575	0.000204084	0.588235	0.5625	0.294118	0.675676	0.25	0.675676
Bacteria; G_Asteroleplasma	0.0742736	0.140727
Bacteria; G_Candidatus Stoquefichus	0.0135686	0.035821	1	0.113846	0.0455003	0.333333	0	0.666667	0.888889	0.5	0.888889
Bacteria; G_Catenibacterium	0.156118	0.254415
Bacteria; G_Dielma	4.86805e-05	0.000329529	0.700311	0.000316423	0.000318217	0.46875	0.413793	0.875	0.6	0.758621	0.3
Bacteria; G_Erysipelatoclostridium	0.0758538	0.142024
Bacteria; G_Erysipelotrichaceae UCG-001	0.367879	0.466924
Bacteria; G_Erysipelotrichaceae UCG-003	0.152231	0.251182
Bacteria; G_Erysipelotrichaceae UCG-004	0.0387742	0.0874905	0.683091	0.0433081	0.181449	0.25	0.4	0.25	0.625	0.4	0.625
Bacteria; G_Erysipelotrichaceae UCG-006	0.818731	0.850964
Bacteria; G_Faecalicoccus	0.306721	0.419556
Bacteria; G_Faecalitalea	0.129042	0.225609
Bacteria; G_Holdemanella	0.274812	0.381845
Bacteria; G_Holdemania	0.331124	0.441498
Bacteria; F_Erysipelotrichaceae; G_Incertae Sedis	0.000221953	0.00131922	0.689157	0.00191078	0.00100909	0.282051	0.333333	0.615385	0.285714	0.690476	0.380952
Bacteria; G_Solobacterium	0.000717936	0.00312194	0.0190165	0.000498515	0.188445	0.326923	0.125	0.519231	0.193548	0.575	0.451613
Bacteria; G_Turicibacter	0.012732	0.0342985	1	0.0376353	0.0309841	0.315789	0.315789	0.421053	0.645161	0.368421	0.612903
Bacteria; F_Erysipelotrichaceae; G_Unassigned	0.0608101	0.119805
Bacteria; F_Erysipelotrichaceae; G_uncultured	0.0930145	0.169351
Bacteria; G_Acidaminococcus	0.00218749	0.0080208	0.75183	0.0217815	0.00590539	0.2	0.142857	0.133333	0.365854	0.107143	0.390244
Bacteria; G_Phascolarctobacterium	0.384987	0.486189
Bacteria; G_Succiniclasticum	0.564718	0.653884
Bacteria; O_Selenomonadales	0.22313	0.32545
Bacteria; G_Allisonella	0.000560221	0.00268906	0.813664	0.00800994	0.00131494	0.454545	0.4	0.363636	0.631579	0.25	0.605263
Bacteria; G_Anaeroglobus	0.367879	0.466924
Bacteria; G_Centipeda	0.173774	0.273073
Bacteria; G_Dialister	0.422692	0.521452
Bacteria; G_Megamonas	0.882497	0.90302
Bacteria; G_Megasphaera	0.897531	0.911339
Bacteria; G_Mitsuokella	0.818731	0.850964
Bacteria; G_Negativicoccus	0.135335	0.232003
Bacteria; G_Selenomonas	2.44802e-05	0.000179521	0.331975	6.33425e-05	0.00326372	0.333333	0.214286	0.69697	0.166667	0.75	0.416667
Bacteria; G_Selenomonas 3	2.38769e-09	5.73045e-08	0.000300598	6.57687e-07	0.00131897	0.441176	0	0.941176	0.5	0.894737	0.5
Bacteria; G_Selenomonas 4	0.000300185	0.0017228	0.14561	0.000480341	0.0244489	0.444444	0.25	0.703704	0.2	0.65	0.3
Bacteria; G_Veillonella	0.000721358	0.00312194	1	0.00195965	0.00601044	0.16129	0.152174	0.365591	0.169014	0.402174	0.225352
Bacteria; F_Veillonellaceae; G_uncultured	0.00079049	0.00331253	1	0.00442653	0.00442653	0.307692	0.307692	0.769231	0	0.769231	0
Bacteria; G_Fusobacterium	4.84304e-08	6.67462e-07	0.0550088	5.80602e-07	0.000426982	0.144144	0.0594059	0.333333	0.0512821	0.306931	0.102564
Bacteria; G_Leptotrichia	7.87414e-16	6.92924e-14	0.088973	6.50954e-12	2.47879e-09	0.322034	0.183673	0.881356	0.125	0.877551	0.25
Bacteria; F_boneC3G7; G_uncultured Fusobacterium sp.	0.000195791	0.00123069	0.00937477	0.00256883	1	0.611111	0.125	0.611111	0	0.25	0.142857
Bacteria; G_Victivallis	0.000667147	0.00302275	0.238593	0.0013621	0.0249747	0.12766	0.226415	0.191489	0.441176	0.226415	0.397059
Bacteria; G_Thalassospira	0.40657	0.508694
Bacteria; F_Rhodospirillaceae; G_uncultured	0.882497	0.90302
Bacteria; G_Parasutterella	0.198814	0.303393
Bacteria; G_Sutterella	0.309155	0.420706
Bacteria; G_Pelomonas	0.606531	0.678492
Bacteria; F_Comamonadaceae; G_Unassigned	0.22313	0.32545
Bacteria; G_Massilia	1.23692e-09	3.26548e-08	0.855132	1.19244e-07	1.05808e-07	0.4375	0.470588	0.9375	0	0.970588	0.5
Bacteria; G_Oxalobacter	0.000324465	0.00182253	1	0.00705364	0.00219965	0.714286	0.666667	0.857143	0.954545	0.666667	0.909091
Bacteria; O_Burkholderiales	0.22313	0.32545
Bacteria; G_Eikenella	5.05653e-08	6.67462e-07	0.453255	2.30619e-06	3.81448e-05	0.3125	0.214286	0.84375	0.166667	0.857143	0.333333
Bacteria; G_Kingella	0.0149956	0.0388121	0.133614	0.0736383	1	0.8	0	1		1
Bacteria; G_Neisseria	6.72596e-07	7.72023e-06	0.646355	1.08251e-05	5.10399e-05	0.423077	0.347826	0.923077	0.333333	0.913043	0.333333
Bacteria; G_Bilophila	0.151887	0.251182
Bacteria; G_Desulfovibrio	0.00279212	0.00945027	0.689157	0.0107874	0.00534877	0.17284	0.141026	0.0740741	0.210526	0.102564	0.263158
Bacteria; F_Desulfovibrionaceae; G_uncultured	0.716531	0.765847
Bacteria; G_Campylobacter	1.01825e-08	1.92012e-07	0.0100973	7.55067e-08	0.000712012	0.308642	0.138462	0.641975	0.236842	0.661538	0.421053
Bacteria; G_Helicobacter	0.00744658	0.0220887	0.449692	0.0736383	0.0133283	0.4	0.625	1		1
Bacteria; G_Aeromonas	0.0114855	0.0312596	0.4795	0.0388671	0.0960923	0.153846	0	0.923077	0.75	0.909091	0.75
Bacteria; G_Anaerobiospirillum	0.472367	0.564275
Bacteria; G_Succinivibrio	0.090718	0.166316
Bacteria; G_Shewanella	0.00673795	0.0202138		0.0736383	0.0736383	0	0	0.833333	0	0.833333	0
Bacteria; G_Citrobacter	0.695144	0.755218
Bacteria; G_Enterobacter	0.613625	0.683531
Bacteria; G_Escherichia-Shigella	0.0294131	0.0699554	0.75183	0.121335	0.0265003	0.0336134	0.0495868	0.092437	0.0357143	0.0909091	0.0178571
Bacteria; G_Morganella	0.177769	0.277698
Bacteria; G_Proteus	0.165299	0.265683
Bacteria; G_Raoultella	0.0497871	0.101106
Bacteria; G_Tatumella	0.0223708	0.0551952	0.248213	0.0736383	0.4795	0.428571	0	0.714286	0	0.5	0
Bacteria; G_Actinobacillus	2.86797e-06	2.52382e-05	0.342782	0.000512005	6.15109e-05	0.214286	0.388889	1		1
Bacteria; G_Aggregatibacter	4.73895e-08	6.67462e-07	0.117525	1.81528e-06	5.10399e-05	0.411765	0.230769	0.882353	0.333333	0.807692	0.166667
Bacteria; G_Haemophilus	1.34171e-17	3.54212e-15	0.181449	1.50466e-09	6.50954e-12	0.0416667	0.0980392	0.510417	0.0784314	0.509804	0.0196078
Bacteria; G_Mannheimia	0.367879	0.466924
Bacteria; G_Pasteurella	0.367879	0.466924
Bacteria; G_Acinetobacter	0.00185167	0.00718884	0.331975	0.0265003	0.00218304	0.545455	0.6875	1	1	1	1
Bacteria; G_Pseudomonas	5.30387e-11	2.3337e-09	0.344704	8.18452e-09	1.76686e-07	0.414634	0.314286	0.926829	0.25	0.914286	0.25
Bacteria; P_Saccharibacteria; C_uncultured bacterium	0.263597	0.374138
Bacteria; G_Treponema 2	9.58266e-06	8.16072e-05	0.288844	0.000176835	0.00149616	0.333333	0.142857	0.888889	0	0.857143	0
Bacteria; G_Cloacibacillus	0.818731	0.850964
Bacteria; G_Fretibacterium	0.0028799	0.00962397	0.0158613	0.00952189	0.546494	0.434783	0.0714286	0.652174	0.272727	0.5	0.363636
Bacteria; G_Pyramidobacter	0.960789	0.964443
Bacteria; G_Synergistes	0.135335	0.232003
Bacteria; G_Anaeroplasma	0.449329	0.541657
Bacteria; O_Mollicutes RF9; F_uncultured bacterium; G_Unassigned	0.00763509	0.0221502	0.605577	0.0265003	0.0139063	0.236842	0.171429	0.0526316	0.234043	0.114286	0.340426
Bacteria; G_Mycoplasma	0.096972	0.172977
Bacteria; O_NB1-n	0.00035037	0.00188771	1	0.00590539	0.00365043	0.2	0.157895	0.15	0.484848	0.157895	0.515152
Bacteria; O_NB1-n; F_uncultured bacterium; G_Unassigned	0.0200587	0.0504334	1	0.0770999	0.0455003	0.375	0.285714	0.125	0.5	0.142857	0.571429
Bacteria; O_Opitutae vadinHA64; F_uncultured bacterium; G_Unassigned	0.000511099	0.00254585	1	0.00595953	0.00328346	0.173913	0.173913	0.0869565	0.4	0.0434783	0.371429
Bacteria; G_Akkermansia	0.808867	0.85076
