# Supplementary material for: Colorectal Tumour Mucosa Microbiome Is Enriched in Oral Pathogens and Defines Three Subtypes That Correlate with Markers of Tumour Progression
Source: Cancers (Basel). 2021 Sep 25;13(19):4799. doi: 10.3390/cancers13194799 (PMC8507728; doi:10.3390/cancers13194799)
Supplement: Supplementary file 1 [file cancers-13-04799-s001.zip › cancers-1377747-supplementary-updated final/TableS8.xlsx]

## Sheet: Xfinres_friedman2
Category I	Freq	Category II	Freq	Category III	Freq	TtoS	HtoS	TtoH	N	taxa
Tumour genera (enriched in tumours compared to stool)	57	Mucosa genera (enriched in both mucosal samples compared to stool)	52			1	1	-1	11	G_Prevotella 1, G_Prevotellaceae UCG-003, G_Abiotrophia, G_Stomatobaculum, G_Tyzzerella, G_Romboutsia, F_Peptostreptococcaceae; G_Unassigned, G_Faecalitalea, G_Selenomonas, F_Comamonadaceae; G_Unassigned, G_Massilia	G_Massilia, G_Selenomonas, G_Romboutsia, F_Peptostreptococcaceae; G_Unassigned, G_Faecalitalea, G_Prevotella 1, G_Tyzzerella, G_Prevotellaceae UCG-003, F_Comamonadaceae; G_Unassigned, G_Abiotrophia
						1	1	0	30	G_Eggerthella, G_Senegalimassilia, G_Bacteroides, G_Phocaeicola, G_Coprobacter, G_Alloprevotella, G_Enterococcus, G_Johnsonella, G_Lachnoclostridium, G_Tyzzerella 4, F_Lachnospiraceae; G_uncultured, G_Peptostreptococcus, F_Erysipelotrichaceae; G_Incertae Sedis, G_Selenomonas 4, G_Veillonella, F_Veillonellaceae; G_uncultured, F_boneC3G7; G_uncultured Fusobacterium sp., G_Sutterella, G_Kingella, G_…	G_Haemophilus, G_Bacteroides, G_Veillonella, G_Pseudomonas, G_Escherichia-Shigella, G_Aggregatibacter, G_Actinobacillus, G_Coprobacter, G_Tyzzerella 4, G_Eggerthella
				Tumour-specific genera (enriched in tumours compared to both stool and normal mucosa)	16	1	1	1	11	G_Gemella, G_Granulicatella, G_Parvimonas, G_Hungatella, G_Peptoclostridium, G_Flavonifractor, G_Selenomonas 3, G_Fusobacterium, G_Leptotrichia, G_Eikenella, G_Campylobacter	G_Fusobacterium, G_Campylobacter, G_Gemella, G_Leptotrichia, G_Parvimonas, G_Granulicatella, G_Selenomonas 3, G_Eikenella, G_Hungatella, G_Peptoclostridium
						1	0	1	4	G_Slackia, G_Streptococcus, G_Howardella, G_Solobacterium	G_Howardella, G_Solobacterium, G_Streptococcus, G_Slackia
						1	-1	1	1	G_Defluviitaleaceae UCG-011	G_Defluviitaleaceae UCG-011
No difference between stool and tumours	156			Enriched only in normal mucosa compared to stool	12	0	1	-1	8	G_Odoribacter, G_Parabacteroides, G_Butyrivibrio, G_Pseudoflavonifractor, G_Ruminococcaceae UCG-004, G_Ruminococcaceae V9D2013 group, O_Clostridiales, G_Mycoplasma	O_Clostridiales, G_Odoribacter, G_Ruminococcaceae UCG-004, G_Ruminococcaceae V9D2013 group, G_Mycoplasma, G_Butyrivibrio, G_Pseudoflavonifractor, G_Parabacteroides
						0	1	0	4	G_Intestinimonas, G_Erysipelotrichaceae UCG-006, G_Citrobacter, G_Anaeroplasma	G_Intestinimonas, G_Citrobacter, G_Erysipelotrichaceae UCG-006, G_Anaeroplasma
				no difference between sample types	143	0	0	0	143	Archaea; G_Methanobrevibacter, Archaea; G_Methanomassiliicoccus, Archaea; F_Thermoplasmatales Incertae Sedis; G_uncultured archaeon, G_Actinomyces, G_Mobiluncus, G_Corynebacterium 1, F_Corynebacteriaceae; G_uncultured, G_Rothia, G_Propionibacterium, G_Atopobium, G_Collinsella, G_Gordonibacter, G_Olsenella, F_Coriobacteriaceae; G_Unassigned, F_Bacteroidales S24-7 group; G_Unassigned, F_Bacteroidal…	G_Coprococcus 1, G_Bergeyella, F_Peptococcaceae; G_uncultured, Archaea; G_Methanobrevibacter, G_Rothia, G_Centipeda, F_Desulfovibrionaceae; G_uncultured, G_Lachnospiraceae UCG-003, G_Pseudoramibacter, G_Anaerosporobacter
				depleted only in normal mucosa compared to stool		0	-1	1	1	G_Cloacibacillus	G_Cloacibacillus
Depleted in tumours compared to stool	51					-1	0	0	1	G_Pseudobutyrivibrio	G_Pseudobutyrivibrio
				depleted in tumours both compared to stool and normal mucosa	3	-1	1	-1	1	G_Coprococcus 2	G_Coprococcus 2
		Depleted in both mucosal samples compared to stool	49			-1	-1	-1	2	G_Lachnospiraceae ND3007 group, G_Ruminococcaceae UCG-013	G_Lachnospiraceae ND3007 group, G_Ruminococcaceae UCG-013
						-1	-1	1	3	G_Bifidobacterium, G_Fusicatenibacter, G_Acidaminococcus	G_Bifidobacterium, G_Fusicatenibacter, G_Acidaminococcus
						-1	-1	0	44	G_Enterorhabdus, F_Coriobacteriaceae; G_uncultured, G_Paraprevotella, G_Prevotella 6, G_Alistipes, G_Christensenellaceae R-7 group, F_Clostridiales vadinBB60 group; G_uncultured bacterium, G_Ezakiella, G_Finegoldia, G_Peptoniphilus, G_Family XIII UCG-001, G_Anaerostipes, G_Blautia, F_Lachnospiraceae; G_Incertae Sedis, G_Lachnospira, G_Lachnospiraceae NK4A136 group, G_Lachnospiraceae UCG-001, G_La…	G_[Eubacterium] coprostanoligenes group, G_Ruminococcaceae UCG-002, F_Lachnospiraceae; G_Unassigned, G_Ruminococcaceae NK4A214 group, G_Christensenellaceae R-7 group, G_Lachnospira, G_Ruminococcaceae UCG-003, G_Ruminococcus 2, G_Ruminococcaceae UCG-005, F_Clostridiales vadinBB60 group; G_uncultured bacterium
Overall	264								264
