# Supplementary material for: Colorectal Tumour Mucosa Microbiome Is Enriched in Oral Pathogens and Defines Three Subtypes That Correlate with Markers of Tumour Progression
Source: Cancers (Basel). 2021 Sep 25;13(19):4799. doi: 10.3390/cancers13194799 (PMC8507728; doi:10.3390/cancers13194799)
Supplement: Supplementary file 1 [file cancers-13-04799-s001.zip › cancers-1377747-supplementary-updated final/TableS9.xlsx]

## Sheet: List
Genera	T to S	VN to S	T to VN	TumourEnriched	TumourSpecific	MucosaEnriched	StoolEnriched	NoDifference	Median VN	Median S	Median T	freidman.adj.p	pval VN.S	pval VN.T	pval S.T
Archaea; F_Thermoplasmatales Incertae Sedis; G_uncultured archaeon	0	0	0	no	no	no	no	yes	-0.748[-0.961;-0.549]	-0.828[-1.049;-0.626]	-0.787[-0.982;-0.587]	0.320463611110257	0.150044817845503	0.179705778459002	0.510479595833557
Archaea; G_Methanobrevibacter	0	0	0	no	no	no	no	yes	-0.793[-1.041;-0.312]	-0.694[-0.922;2.326]	-0.709[-0.954;-0.43]	0.103494378339497	0.0191501802809292	0.239826533923743	0.130345188575059
Archaea; G_Methanomassiliicoccus	0	0	0	no	no	no	no	yes	-0.748[-0.97;-0.528]	-0.833[-1.073;-0.638]	-0.771[-0.986;-0.569]	0.194708399054496	0.0131106575987888	0.163960785221658	0.212175389225635
Bacteria; F_Bacteroidales S24-7 group; G_Unassigned	0	0	0	no	no	no	no	yes	-0.861[-1.054;-0.64]	-0.852[-1.078;-0.678]	-0.816[-1.051;-0.643]	0.830607198241794	0.808918549272296	0.808918549272296	0.808918549272296
Bacteria; F_Bacteroidales S24-7 group; G_uncultured bacterium	0	0	0	no	no	no	no	yes	-0.549[-0.834;1.875]	-0.646[-0.895;4.283]	-0.578[-0.819;2.599]	0.582265107259135	0.298871087257083	0.371376976972082	0.298871087257083
Bacteria; F_boneC3G7; G_uncultured Fusobacterium sp.	1	1	0	yes	no	yes	no	no	-0.736[-0.941;-0.498]	-0.817[-1.059;-0.614]	-0.724[-0.967;-0.494]	0.0454705250345976	0.000536345895005061	0.367526860271077	0.000536345895005061
Bacteria; F_Clostridiales vadinBB60 group; G_Unassigned	0	0	0	no	no	no	no	yes	-0.847[-1.039;-0.64]	-0.809[-1.022;-0.607]	-0.815[-1.005;-0.643]	0.629897265737061	0.403322795399127	0.993280582013576	0.403322795399127
Bacteria; F_Clostridiales vadinBB60 group; G_uncultured bacterium	-1	-1	0	no	no	no	yes	no	-0.392[-0.784;3.478]	3.23[-0.622;5.192]	-0.521[-0.744;3.187]	1.32533644934048e-06	8.02638100464317e-07	0.478559735435029	6.19540181103142e-09
Bacteria; F_Clostridiales vadinBB60 group; G_uncultured organism	0	0	0	no	no	no	no	yes	-0.733[-0.916;-0.506]	-0.802[-0.997;-0.578]	-0.746[-0.977;-0.557]	0.126630647015337	0.0432214971343825	0.00377273606756057	0.753515795100482
Bacteria; F_Comamonadaceae; G_Unassigned	1	1	-1	yes	no	yes	no	no	-0.748[-0.966;-0.528]	-0.852[-1.081;-0.676]	-0.787[-0.992;-0.585]	0.0696104876528024	0.000725853215616071	0.0635934562084351	0.0661920564359783
Bacteria; F_Coriobacteriaceae; G_Unassigned	0	0	0	no	no	no	no	yes	-0.748[-0.921;-0.529]	-0.79[-0.973;-0.484]	-0.726[-0.954;-0.525]	0.80245842097966	0.993280582013576	0.993280582013576	0.993280582013576
Bacteria; F_Coriobacteriaceae; G_uncultured	-1	-1	0	no	no	no	yes	no	-0.623[-0.856;1.583]	-0.418[-0.759;2.364]	-0.64[-0.815;1.369]	0.055558197691052	0.00310505489790252	0.951074362529551	0.00463857510505945
Bacteria; F_Corynebacteriaceae; G_uncultured	0	0	0	no	no	no	no	yes	-0.839[-1.041;-0.625]	-0.834[-1.07;-0.619]	-0.812[-1.019;-0.628]	0.984110149290487	0.979843652133525	0.979843652133525	0.979843652133525
Bacteria; F_Desulfovibrionaceae; G_uncultured	0	0	0	no	no	no	no	yes	-0.747[-0.961;-0.517]	-0.846[-1.078;-0.638]	-0.771[-0.982;-0.581]	0.10431572834271	0.00692419552339841	0.0186910731483325	0.230340458589193
Bacteria; F_Erysipelotrichaceae; G_Incertae Sedis	1	1	0	yes	no	yes	no	no	-0.716[-1.041;2.252]	-0.834[-1.065;-0.574]	-0.743[-1.005;1.863]	0.0722483145931475	0.00876936325504125	0.338840989254797	0.00876936325504125
Bacteria; F_Erysipelotrichaceae; G_Unassigned	0	0	0	no	no	no	no	yes	-0.747[-0.919;-0.546]	-0.826[-1.059;-0.619]	-0.734[-0.962;-0.528]	0.112303358888941	0.0508763335152894	0.995200387935864	0.02261571803305
Bacteria; F_Erysipelotrichaceae; G_uncultured	0	0	0	no	no	no	no	yes	-0.747[-0.961;-0.512]	-0.719[-0.931;-0.375]	-0.722[-0.962;-0.506]	0.80245842097966	0.609131256420699	0.609131256420699	0.609131256420699
Bacteria; F_Family XI; G_uncultured	0	0	0	no	no	no	no	yes	-0.775[-0.972;-0.543]	-0.846[-1.078;-0.647]	-0.787[-0.986;-0.581]	0.320463611110257	0.0330535171025241	0.229907690920741	0.299145284031658
Bacteria; F_Family XIII; G_Unassigned	0	0	0	no	no	no	no	yes	-1.638[-2.126;-1.128]	-1.655[-1.987;-1.269]	-1.592[-1.961;-1.188]	0.406043774794771	0.492027317276392	0.492027317276392	0.572584035411715
Bacteria; F_Family XIII; G_uncultured	0	0	0	no	no	no	no	yes	-0.736[-0.961;-0.498]	-0.805[-1.011;-0.578]	-0.723[-0.954;-0.506]	0.566811899077695	0.288888676213193	0.764505319025577	0.288888676213193
Bacteria; F_Christensenellaceae; G_uncultured	0	0	0	no	no	no	no	yes	-0.748[-0.953;-0.484]	-0.694[-0.933;1.33]	-0.743[-0.97;-0.532]	0.231614022845469	0.0704993333204155	0.518240381071599	0.016533427935101
Bacteria; F_Lachnospiraceae; G_Incertae Sedis	-1	-1	0	no	no	no	yes	no	-0.392[-0.69;3.878]	3.909[-0.561;5.158]	-0.498[-0.746;3.574]	7.86441077045063e-06	3.09155808121396e-07	0.220217368427276	9.91995774545585e-09
Bacteria; F_Lachnospiraceae; G_Unassigned	-1	-1	0	no	no	no	yes	no	4.87[4.139;5.676]	5.972[5.214;6.768]	4.889[3.906;5.671]	1.16935743528964e-09	2.516556744789e-09	0.268881863599418	4.49255064205492e-11
Bacteria; F_Lachnospiraceae; G_uncultured	1	1	0	yes	no	yes	no	no	5.819[4.771;6.703]	5.57[4.66;6.218]	5.933[4.735;6.887]	0.0891847101382262	0.0762973781558731	0.218411632530479	0.0491626846882404
Bacteria; F_Peptococcaceae; G_uncultured	0	0	0	no	no	no	no	yes	-0.723[-0.893;-0.434]	-0.648[-0.853;1.504]	-0.721[-0.945;-0.506]	0.101106935294354	0.0368090193853066	0.319757303806574	0.0127193049045032
Bacteria; F_Peptostreptococcaceae; G_Unassigned	1	1	-1	yes	no	yes	no	no	-0.747[-0.941;-0.517]	-0.852[-1.081;-0.676]	-0.757[-0.982;-0.557]	0.0147992005709414	2.37884493507907e-05	0.0603776129513506	0.0134108662540653
Bacteria; F_Porphyromonadaceae; G_uncultured	0	0	0	no	no	no	no	yes	-0.645[-0.872;-0.317]	-0.694[-0.935;-0.232]	-0.721[-0.926;-0.481]	0.237567579326593	0.493622175538809	0.0361250468550219	0.0361250468550219
Bacteria; F_Prevotellaceae; G_uncultured	0	0	0	no	no	no	no	yes	-0.69[-0.882;-0.39]	-0.716[-0.933;-0.364]	-0.707[-0.892;-0.469]	0.65168127707744	0.273193438819958	0.38307669850352	0.140199534721558
Bacteria; F_Rhodospirillaceae; G_uncultured	0	0	0	no	no	no	no	yes	-0.736[-0.921;-0.506]	-0.826[-1.059;-0.614]	-0.743[-0.977;-0.542]	0.194708399054496	0.0405399183951447	0.157666649149846	0.210417466365254
Bacteria; F_Ruminococcaceae; G_Unassigned	-1	-1	0	no	no	no	yes	no	4.197[-0.354;5.831]	5.17[3.731;6.153]	4.365[-0.306;5.816]	0.000195647151865471	9.28619252609713e-06	0.304779826816558	6.35660370582045e-05
Bacteria; F_Ruminococcaceae; G_uncultured	0	0	0	no	no	no	no	yes	4.587[2.956;5.444]	4.878[4.033;5.555]	4.611[3.475;5.378]	0.320463611110257	0.0175387265100825	0.183710695068824	0.0721168081663974
Bacteria; F_Veillonellaceae; G_uncultured	1	1	0	yes	no	yes	no	no	-0.723[-0.916;-0.418]	-0.846[-1.078;-0.638]	-0.734[-0.986;-0.506]	0.0280539620899885	3.25193006642556e-05	0.175902962591787	0.010222457801192
Bacteria; G_[Eubacterium] brachy group	0	0	0	no	no	no	no	yes	-0.793[-0.978;-0.549]	-0.828[-1.042;-0.614]	-0.743[-0.962;-0.528]	0.45411037888841	0.161577594079022	0.88615758166765	0.161577594079022
Bacteria; G_[Eubacterium] coprostanoligenes group	-1	-1	0	no	no	no	yes	no	2.965[-0.605;4.495]	5.578[4.132;6.503]	3.075[-0.479;4.524]	1.79956301219617e-14	6.60701605179576e-16	1	6.60701605179576e-16
Bacteria; G_[Eubacterium] hallii group	-1	-1	0	no	no	no	yes	no	3.105[-0.482;4.187]	4.161[2.73;4.934]	3.127[-0.637;3.897]	1.35641979607667e-05	1.23019518117282e-05	0.40171916394927	2.3075736176816e-07
Bacteria; G_[Eubacterium] nodatum group	0	0	0	no	no	no	no	yes	-0.75[-0.921;-0.539]	-0.801[-0.997;-0.574]	-0.734[-0.967;-0.525]	0.805213604082394	0.623043867605877	0.995200387935864	0.623043867605877
Bacteria; G_[Eubacterium] oxidoreducens group	0	0	0	no	no	no	no	yes	-0.75[-0.966;-0.528]	-0.817[-1.027;-0.591]	-0.757[-0.977;-0.557]	0.527070684808859	0.311700571470496	0.311700571470496	0.853956177429454
Bacteria; G_[Eubacterium] ruminantium group	0	0	0	no	no	no	no	yes	-0.629[-0.867;-0.301]	-0.716[-0.941;-0.354]	-0.723[-0.926;-0.497]	0.482726509606223	0.966412438909916	0.0466362006728515	0.283990348957816
Bacteria; G_[Eubacterium] ventriosum group	-1	-1	0	no	no	no	yes	no	-0.635[-0.881;1.968]	3.112[-0.384;4.067]	-0.587[-0.832;2.714]	5.02921872793025e-05	1.73224871783306e-08	0.766341593590411	1.73224871783306e-08
Bacteria; G_[Ruminococcus] gauvreauii group	-1	-1	0	no	no	no	yes	no	-0.461[-0.772;3.506]	-0.323[-0.796;4.034]	-0.615[-0.826;2.834]	0.0942717485040373	0.0467736273324157	0.155360032987596	0.00229591725166813
Bacteria; G_Abiotrophia	1	1	-1	yes	no	yes	no	no	-0.75[-0.966;-0.539]	-0.852[-1.081;-0.676]	-0.771[-0.986;-0.581]	0.0872051497916466	0.00167138747640737	0.0877873077412625	0.0493770760758417
Bacteria; G_Acidaminococcus	-1	-1	1	no	no	no	yes	no	-0.797[-1.069;-0.434]	-0.694[-0.968;4.539]	-0.724[-0.98;-0.426]	7.25975008191057e-05	1.52130858678659e-07	0.0847023835757191	3.71631015482339e-05
Bacteria; G_Acinetobacter	0	0	0	no	no	no	no	yes	-0.968[-1.333;-0.644]	-1.001[-1.234;-0.807]	-0.909[-1.201;-0.694]	0.277979810788962	0.768179181615736	0.476133388195618	0.0478847938802395
Bacteria; G_Actinobacillus	1	1	0	yes	no	yes	no	no	-0.69[-0.912;-0.39]	-0.852[-1.081;-0.676]	-0.724[-0.948;-0.497]	0.00200681503655657	6.76797946570003e-07	0.317422258797079	0.000143323048296879
Bacteria; G_Actinomyces	0	0	0	no	no	no	no	yes	-0.697[-0.915;-0.31]	-0.709[-0.942;-0.331]	-0.685[-0.929;0.599]	0.642100084247231	0.818254572540873	0.639707774869423	0.639707774869423
Bacteria; G_Aeromonas	1	1	0	yes	no	yes	no	no	-0.733[-0.941;-0.463]	-0.828[-1.059;-0.626]	-0.723[-0.948;-0.506]	0.0949831099151096	0.00100576189506664	0.708284177980059	0.0039014841516318
Bacteria; G_Aggregatibacter	1	1	0	yes	no	yes	no	no	-0.689[-0.885;-0.319]	-0.828[-1.072;-0.614]	-0.646[-0.91;2.474]	0.000125538647436205	4.53565779713088e-06	0.153965488504678	2.0458175250362e-07
Bacteria; G_Akkermansia	0	0	0	no	no	no	no	yes	5.172[2.089;7.993]	5.927[2.463;7.744]	5.206[2.317;7.935]	0.80245842097966	0.985601858484019	0.962256583233584	0.962256583233584
Bacteria; G_Alistipes	-1	-1	0	no	no	no	yes	no	6.437[4.995;7.433]	6.969[5.735;7.915]	6.348[5.316;7.313]	0.00060814882713952	0.00332602479108091	0.130461089446009	3.14546169519374e-05
Bacteria; G_Allisonella	0	0	0	no	no	no	no	yes	-0.644[-0.865;-0.39]	-0.646[-0.935;2.507]	-0.685[-0.853;-0.446]	0.757343919539013	0.139404217672947	0.844528821389435	0.497400919441483
Bacteria; G_Alloprevotella	1	1	0	yes	no	yes	no	no	-0.606[-0.925;4.145]	-0.719[-0.973;1.635]	-0.587[-0.952;3.735]	0.0767861902989235	0.0221123399558644	0.325643945957183	0.013310399034808
Bacteria; G_Anaerobiospirillum	0	0	0	no	no	no	no	yes	-0.825[-0.998;-0.61]	-0.833[-1.078;-0.638]	-0.805[-1.005;-0.62]	0.949570881343413	0.928102959823835	0.928102959823835	0.928102959823835
Bacteria; G_Anaerococcus	0	0	0	no	no	no	no	yes	-0.825[-1.042;-0.555]	-0.79[-0.973;-0.435]	-0.746[-1.001;-0.53]	0.757343919539013	0.657939498597965	0.901379857693073	0.901379857693073
Bacteria; G_Anaerofilum	0	0	0	no	no	no	no	yes	-0.776[-0.961;-0.57]	-0.826[-1.059;-0.614]	-0.787[-0.971;-0.585]	0.695912322848731	0.425610634136903	0.644953526349091	0.425610634136903
Bacteria; G_Anaeroglobus	0	0	0	no	no	no	no	yes	-0.819[-0.998;-0.587]	-0.846[-1.078;-0.676]	-0.812[-1.012;-0.62]	0.680224794342507	0.231513140690827	0.501247495671955	0.501247495671955
Bacteria; G_Anaeroplasma	NA	NA	NA	no	no	no	no	no	-0.733[-0.961;-0.506]	-0.833[-1.059;-0.619]	-0.757[-0.982;-0.551]	0.0942717485040373	0.00168635316975991	0.110422902372442	0.147135120416404
Bacteria; G_Anaerosporobacter	0	0	0	no	no	no	no	yes	-0.748[-0.966;-0.528]	-0.833[-1.078;-0.638]	-0.804[-0.992;-0.587]	0.112303358888941	0.02261571803305	0.0249063966821846	0.367526860271077
Bacteria; G_Anaerostipes	-1	-1	0	no	no	no	yes	no	3.508[-0.312;4.696]	4.393[3.064;5.199]	3.53[-0.383;4.259]	0.000183899834307724	0.000117349450241191	0.669308304175332	7.27566687038111e-05
Bacteria; G_Anaerotruncus	-1	-1	0	no	no	no	yes	no	2.978[-0.346;4.206]	4.11[2.313;5.102]	2.883[-0.494;4.254]	2.7687220165524e-05	2.09373237645015e-06	0.471123737728239	4.4673293679722e-07
Bacteria; G_Asteroleplasma	0	0	0	no	no	no	no	yes	-0.747[-0.941;-0.543]	-0.817[-1.022;-0.614]	-0.772[-0.982;-0.587]	0.375117855015296	0.135754634749858	0.135754634749858	0.724458943381577
Bacteria; G_Atopobium	0	0	0	no	no	no	no	yes	-0.897[-1.17;-0.632]	-0.9[-1.092;-0.703]	-0.812[-1.081;-0.581]	0.194708399054496	0.499717456500241	0.282775387965032	0.282775387965032
Bacteria; G_Bacteroides	1	1	0	yes	no	yes	no	no	9.738[9.031;10.563]	9.233[8.59;9.878]	9.78[9.235;10.41]	1.45999540196945e-06	1.24976257234575e-08	0.939582377134213	1.24976257234575e-08
Bacteria; G_Barnesiella	0	0	0	no	no	no	no	yes	5.193[2.94;6.657]	5.908[3.628;6.89]	5.238[3.309;6.484]	0.216032768277826	0.129020375431154	0.129020375431154	0.217512764749271
Bacteria; G_Bergeyella	0	0	0	no	no	no	no	yes	-0.786[-0.972;-0.542]	-0.852[-1.081;-0.676]	-0.734[-0.967;-0.526]	0.101106935294354	0.00607605882061472	0.158888326432295	0.00607605882061472
Bacteria; G_Bifidobacterium	-1	-1	1	no	no	no	yes	no	2.93[-0.626;4.704]	4.938[2.54;6.132]	3.407[-0.494;4.632]	2.45288762581493e-09	8.19896272035633e-09	0.0951792225139231	5.36301335870187e-07
Bacteria; G_Bilophila	0	0	0	no	no	no	no	yes	4.551[2.938;5.489]	4.437[2.917;5.399]	4.599[3.223;5.559]	0.629897265737061	0.29384881738106	0.447762358889301	0.29384881738106
Bacteria; G_Blautia	-1	-1	0	no	no	no	yes	no	5.601[4.57;6.387]	5.927[5.283;6.361]	5.382[4.595;6.262]	0.0212658981383755	0.00712189812063622	0.816385259235004	0.0030007597577647
Bacteria; G_Butyricimonas	0	0	0	no	no	no	no	yes	4.291[-0.384;5.546]	4.729[0.798;5.568]	4.176[1.315;5.762]	0.64432495254705	0.675969052731941	0.760836748995277	0.675969052731941
Bacteria; G_Butyrivibrio	0	1	-1	no	no	no	no	no	-0.731[-0.916;-0.478]	-0.826[-1.059;-0.614]	-0.746[-0.982;-0.551]	0.0792851714891666	0.00738090757649154	0.0139884172686583	0.226621723215372
Bacteria; G_Butyrivibrio 2	0	0	0	no	no	no	no	yes	-0.812[-0.978;-0.602]	-0.846[-1.078;-0.662]	-0.812[-1.005;-0.637]	0.857022780307489	0.402517440331703	0.474090462817223	0.474090462817223
Bacteria; G_Campylobacter	1	1	1	yes	yes	yes	no	no	0.836[-0.804;3.563]	-0.683[-0.921;1.465]	2.742[-0.585;5.153]	1.12864464427846e-10	4.55661209546555e-05	1.78187796449959e-08	3.56649291981642e-12
Bacteria; G_Candidatus Soleaferrea	0	0	0	no	no	no	no	yes	-0.75[-0.966;-0.539]	-0.828[-1.059;-0.626]	-0.746[-0.977;-0.569]	0.307781292799896	0.107346333273573	0.340057509570125	0.229907690920741
Bacteria; G_Candidatus Stoquefichus	0	0	0	no	no	no	no	yes	-0.75[-0.972;-0.546]	-0.826[-1.072;-0.591]	-0.771[-0.986;-0.585]	0.491877490949651	0.295698611550226	0.460821296082304	0.460821296082304
Bacteria; G_Catabacter	0	0	0	no	no	no	no	yes	-0.748[-0.961;-0.528]	-0.828[-1.072;-0.626]	-0.771[-0.986;-0.569]	0.189318138325324	0.0498127933643692	0.158177859075597	0.158177859075597
Bacteria; G_Catenibacterium	0	0	0	no	no	no	no	yes	-0.804[-1.042;-0.511]	-0.802[-1.039;-0.56]	-0.743[-1.001;-0.532]	0.619343169809467	0.246385498927321	0.846412557303891	0.604606921094462
Bacteria; G_Catonella	0	0	0	no	no	no	no	yes	-0.748[-0.961;-0.517]	-0.852[-1.081;-0.647]	-0.745[-0.992;-0.542]	0.131921629873393	0.00250444896599571	0.483051927815116	0.020134023690799
Bacteria; G_Centipeda	0	0	0	no	no	no	no	yes	-0.75[-0.966;-0.539]	-0.852[-1.081;-0.676]	-0.787[-0.992;-0.581]	0.103494378339497	0.00120817166993534	0.123864329775788	0.121298321857164
Bacteria; G_Citrobacter	NA	NA	NA	no	no	no	no	no	-0.736[-0.961;-0.512]	-0.828[-1.078;-0.626]	-0.734[-0.977;-0.532]	0.0777044402466867	0.00598970523341105	0.125043978102851	0.108690318903787
Bacteria; G_Cloacibacillus	0	-1	1	no	no	no	no	no	-0.911[-1.212;-0.644]	-0.867[-1.116;-0.647]	-0.804[-1.051;-0.581]	0.0562247519375096	0.0356752114583111	0.0356752114583111	0.833245433763958
Bacteria; G_Clostridium sensu stricto 1	0	0	0	no	no	no	no	yes	2.89[-0.62;4.786]	3.09[-0.626;4.442]	2.724[-0.606;4.633]	0.359652238948499	0.808918549272296	0.493977759448209	0.808918549272296
Bacteria; G_Clostridium sensu stricto 2	0	0	0	no	no	no	no	yes	-0.748[-0.972;-0.517]	-0.834[-1.078;-0.647]	-0.771[-0.986;-0.551]	0.176119233465111	0.00204889734203222	0.220217368427276	0.0729371681424039
Bacteria; G_Collinsella	0	0	0	no	no	no	no	yes	4.906[3.583;5.583]	4.526[1.16;5.419]	4.793[2.998;5.854]	0.394351745539332	0.080679043592732	0.945326947645012	0.080679043592732
Bacteria; G_Coprobacter	1	1	0	yes	no	yes	no	no	3.117[-0.595;5.102]	2.301[-0.72;4.245]	3.307[-0.725;5.362]	0.00832121171675965	0.00068592064487586	0.163201934008851	0.00127410446977534
Bacteria; G_Coprococcus 1	0	0	0	no	no	no	no	yes	4.072[1.819;4.792]	3.669[2.762;4.345]	4.182[2.564;5.056]	0.0683030235009428	0.108117760873407	0.143149564388866	0.108117760873407
Bacteria; G_Coprococcus 2	-1	1	-1	no	no	no	no	no	-0.543[-0.802;1.869]	-0.547[-0.831;4.134]	-0.658[-0.866;-0.388]	0.0193990104363544	0.0106443279619341	0.00129633857160639	2.46039036234565e-05
Bacteria; G_Coprococcus 3	0	0	0	no	no	no	no	yes	-0.75[-0.966;-0.519]	-0.852[-1.081;-0.638]	-0.757[-0.986;-0.569]	0.142980746336321	0.00349707948320275	0.113086435111958	0.112178005360413
Bacteria; G_Corynebacterium 1	0	0	0	no	no	no	no	yes	-0.816[-1.064;-0.549]	-0.828[-1.059;-0.598]	-0.812[-1.038;-0.62]	0.909179628422084	0.788476546506536	0.788476546506536	0.788476546506536
Bacteria; G_Defluviitaleaceae UCG-011	1	-1	1	yes	yes	no	no	no	-0.914[-1.199;-0.702]	-0.828[-1.065;-0.607]	-0.815[-1.051;-0.643]	0.032693544549175	0.00380457251855041	0.0697021088364735	0.0796184111036876
Bacteria; G_Deinococcus	0	0	0	no	no	no	no	yes	-0.793[-0.961;-0.57]	-0.852[-1.081;-0.676]	-0.757[-0.981;-0.557]	0.231614022845469	0.0130377590547154	0.888058188373605	0.0130377590547154
Bacteria; G_Desulfovibrio	0	0	0	no	no	no	no	yes	2.866[-0.519;4.859]	3.567[0.562;5.104]	3.141[-0.54;5.349]	0.244586453002404	0.0287387638201862	0.0287387638201862	0.267841366748238
Bacteria; G_Dialister	0	0	0	no	no	no	no	yes	3.587[-0.549;5.566]	3.931[-0.677;6.17]	3.832[-0.523;5.913]	0.556142412832718	0.522977096397047	0.205053907001731	0.766341593590411
Bacteria; G_Dielma	0	0	0	no	no	no	no	yes	-0.838[-1.138;-0.368]	-0.876[-1.094;-0.663]	-0.726[-0.998;0.188]	0.131815232030165	0.200090932334727	0.200090932334727	0.0019094108608942
Bacteria; G_Dorea	0	0	0	no	no	no	no	yes	4.581[2.954;5.347]	4.715[3.668;5.198]	4.616[3.301;5.324]	0.830607198241794	0.814516990036733	0.814516990036733	0.814516990036733
Bacteria; G_Eggerthella	1	1	0	yes	no	yes	no	no	-0.697[-0.904;-0.328]	-0.826[-1.039;-0.591]	-0.722[-0.945;-0.388]	0.0204449316371665	0.00655532879939439	0.810783624854943	0.00192635032224862
Bacteria; G_Eikenella	1	1	1	yes	yes	yes	no	no	-0.733[-0.963;-0.31]	-0.844[-1.072;-0.638]	-0.703[-0.958;0.84]	0.000985872391694333	8.48305457855049e-05	0.0325253676991849	5.26192042949467e-06
Bacteria; G_Eisenbergiella	0	0	0	no	no	no	no	yes	-0.731[-1.03;2.706]	-0.802[-1.048;-0.454]	-0.703[-0.967;2.094]	0.628434448753966	0.338548152332792	0.962576532166389	0.216235521746815
Bacteria; G_Enterobacter	0	0	0	no	no	no	no	yes	-0.525[-0.855;3.657]	-0.716[-0.942;3.231]	-0.64[-0.844;3.385]	0.527070684808859	0.457901043387816	0.457901043387816	0.457901043387816
Bacteria; G_Enterococcus	1	1	0	yes	no	yes	no	no	-0.713[-0.921;-0.403]	-0.817[-1.049;-0.597]	-0.709[-0.954;-0.446]	0.027800809632087	0.0010893294594425	0.997120221646174	0.0010893294594425
Bacteria; G_Enterorhabdus	-1	-1	0	no	no	no	yes	no	-0.747[-0.936;-0.506]	-0.624[-0.895;2.022]	-0.734[-0.962;-0.526]	0.0333231003782758	0.00098032468620527	0.807054558598656	0.00098032468620527
Bacteria; G_Epulopiscium	0	0	0	no	no	no	no	yes	-0.825[-1.039;-0.601]	-0.862[-1.084;-0.662]	-0.804[-1.001;-0.569]	0.334170346821487	0.105852180547024	0.773699729272952	0.0929835221161582
Bacteria; G_Erysipelatoclostridium	0	0	0	no	no	no	no	yes	-0.413[-0.862;3.269]	-0.683[-0.959;2.59]	-0.526[-0.844;3.19]	0.307781292799896	0.0038366568313764	0.735311390106012	0.0733502778275856
Bacteria; G_Erysipelotrichaceae UCG-001	0	0	0	no	no	no	no	yes	-0.747[-0.961;-0.547]	-0.828[-1.049;-0.619]	-0.804[-0.986;-0.585]	0.311656077543913	0.0896619997356789	0.122558625374096	0.295798135832478
Bacteria; G_Erysipelotrichaceae UCG-003	-1	-1	0	no	no	no	yes	no	2.868[-0.512;4.264]	3.538[-0.364;4.432]	2.662[-0.525;4.377]	0.0506672705931451	0.058625906176521	0.320929029052502	0.0268217325081307
Bacteria; G_Erysipelotrichaceae UCG-004	0	0	0	no	no	no	no	yes	-0.825[-1.039;-0.618]	-0.791[-0.982;-0.56]	-0.804[-0.986;-0.585]	0.628434448753966	0.298871087257083	0.751688984681364	0.298871087257083
Bacteria; G_Erysipelotrichaceae UCG-006	NA	NA	NA	no	no	no	no	no	-0.748[-0.966;-0.519]	-0.846[-1.078;-0.638]	-0.771[-0.991;-0.581]	0.0942717485040373	0.00287495199791205	0.151204971043116	0.101981187818622
Bacteria; G_Escherichia-Shigella	1	1	0	yes	no	yes	no	no	6.702[4.721;8.276]	5.092[3.05;6.888]	6.791[4.951;8.468]	0.00010463314839555	4.92247836381976e-06	0.634629334638866	2.66852043714818e-06
Bacteria; G_Eubacterium	0	0	0	no	no	no	no	yes	-0.786[-0.961;-0.561]	-0.834[-1.072;-0.647]	-0.771[-0.982;-0.569]	0.527070684808859	0.10362568869881	0.702921274897949	0.10362568869881
Bacteria; G_Ezakiella	-1	-1	0	no	no	no	yes	no	-0.775[-0.972;-0.57]	-0.725[-0.936;-0.286]	-0.805[-0.986;-0.62]	0.055558197691052	0.00085116234492626	0.161754361135995	0.000889400045009068
Bacteria; G_Faecalibacterium	-1	-1	0	no	no	no	yes	no	7.053[6.238;7.81]	7.505[6.776;8.135]	6.945[5.948;7.679]	0.0470591350902571	0.002565013467659	0.493622175538809	0.002565013467659
Bacteria; G_Faecalicoccus	0	0	0	no	no	no	no	yes	-0.747[-0.961;-0.517]	-0.833[-1.072;-0.619]	-0.734[-0.971;-0.532]	0.142851357807349	0.0211977177648451	0.356126427943281	0.0499721781677752
Bacteria; G_Faecalitalea	1	1	-1	yes	no	yes	no	no	-0.716[-0.915;-0.319]	-0.828[-1.072;-0.591]	-0.726[-0.977;-0.492]	0.0204449316371665	0.000782495869499409	0.0327212047714828	0.0102967627280715
Bacteria; G_Family XIII AD3011 group	0	0	0	no	no	no	no	yes	2.266[-0.561;3.39]	2.914[-0.469;3.768]	2.721[-0.601;3.872]	0.80245842097966	0.364087982988241	0.364087982988241	0.61250459629697
Bacteria; G_Family XIII UCG-001	-1	-1	0	no	no	no	yes	no	-0.747[-1.033;-0.405]	-0.456[-0.858;2.272]	-0.734[-0.982;-0.518]	0.0116315415369603	7.12186993716252e-05	0.655346626312259	0.000218661202857644
Bacteria; G_Fastidiosipila	0	0	0	no	no	no	no	yes	-0.786[-0.972;-0.587]	-0.834[-1.072;-0.638]	-0.809[-0.992;-0.628]	0.757343919539013	0.380346958088174	0.380346958088174	0.679855431564091
Bacteria; G_Filifactor	0	0	0	no	no	no	no	yes	-0.747[-0.966;-0.506]	-0.828[-1.059;-0.626]	-0.743[-0.977;-0.526]	0.176119233465111	0.00732234860172989	0.541883380227726	0.0704993333204155
Bacteria; G_Finegoldia	-1	-1	0	no	no	no	yes	no	-0.87[-1.124;-0.688]	-0.802[-1.022;-0.511]	-0.842[-1.101;-0.672]	0.0942717485040373	0.00885176638623513	0.498189900118448	0.019335202680172
Bacteria; G_Flavonifractor	1	1	1	yes	yes	yes	no	no	3.434[-0.62;4.274]	3.036[-0.626;4.253]	3.823[2.464;4.614]	0.0640985884808737	0.0528953421890157	0.0222599918864943	0.00538839327252117
Bacteria; G_Fretibacterium	0	0	0	no	no	no	no	yes	-0.812[-0.998;-0.561]	-0.826[-1.049;-0.614]	-0.724[-0.989;-0.492]	0.226847639021167	0.205206984138786	0.0190752308222377	0.0135128942718729
Bacteria; G_Fusicatenibacter	-1	-1	1	no	no	no	yes	no	3.567[-0.403;4.646]	4.724[3.541;5.722]	3.706[-0.503;4.452]	1.35153258755255e-06	1.21703059183136e-07	0.0995513901139518	9.63398341219162e-09
Bacteria; G_Fusobacterium	1	1	1	yes	yes	yes	no	no	4.462[2.83;6.534]	2.318[-0.647;4.282]	6.239[3.906;8.133]	2.73973656646894e-16	4.9356234156582e-08	1.15197627933362e-09	2.90905162473203e-15
Bacteria; G_Gallicola	0	0	0	no	no	no	no	yes	-0.775[-0.972;-0.543]	-0.834[-1.072;-0.647]	-0.804[-0.992;-0.587]	0.25740637478148	0.0308463593843791	0.0815801238937739	0.415362578403918
Bacteria; G_Gelria	-1	-1	0	no	no	no	yes	no	-0.733[-0.928;-0.498]	-0.624[-0.84;1.885]	-0.723[-0.929;-0.523]	0.037446347755053	0.000139554564199016	0.865296476822747	0.0119734720495465
Bacteria; G_Gemella	1	1	1	yes	yes	yes	no	no	-0.392[-0.878;3.825]	-0.725[-0.948;1.472]	2.59[-0.664;5.381]	2.01335874197709e-10	2.22627452616648e-05	1.09544816400724e-06	5.04789232515225e-12
Bacteria; G_Gordonibacter	0	0	0	no	no	no	no	yes	-0.772[-0.963;-0.546]	-0.817[-1.059;-0.614]	-0.787[-0.992;-0.587]	0.527070684808859	0.445366582434187	0.176251058759635	0.941496899539108
Bacteria; G_Granulicatella	1	1	1	yes	yes	yes	no	no	-0.69[-0.869;-0.319]	-0.802[-1.027;-0.56]	-0.587[-0.823;3.61]	6.7883075369492e-05	0.000190777474042875	0.000732602500035773	2.27696041174691e-07
Bacteria; G_Haemophilus	1	1	0	yes	no	yes	no	no	3.789[2.412;5.642]	-0.601[-0.93;3.228]	3.902[1.682;5.149]	4.37845721242617e-15	1.75889183315697e-14	0.238865716648296	2.35413582010433e-14
Bacteria; G_Helicobacter	0	0	0	no	no	no	no	yes	-0.918[-1.204;-0.702]	-0.931[-1.147;-0.73]	-0.834[-1.107;-0.653]	0.358650939210217	0.672816898291343	0.342713554407558	0.342713554407558
Bacteria; G_Holdemanella	0	0	0	no	no	no	no	yes	-0.413[-0.767;3.795]	-0.491[-0.84;4.647]	-0.553[-0.814;3.806]	0.752361637786061	0.903285312318412	0.318443829360666	0.408029985315927
Bacteria; G_Holdemania	0	0	0	no	no	no	no	yes	-0.752[-1.045;-0.498]	-0.802[-1.027;-0.331]	-0.721[-0.971;1.022]	0.790646552237693	0.937668203860441	0.251511803259379	0.921291535553223
Bacteria; G_Howardella	1	0	1	yes	yes	no	no	no	-0.697[-1.02;2.21]	-0.731[-0.991;-0.349]	-0.561[-0.896;2.803]	0.011777234331994	0.349890264837857	0.0015132625422515	0.000679469109919499
Bacteria; G_Hungatella	1	1	1	yes	yes	yes	no	no	-0.583[-0.869;2.982]	-0.724[-0.936;-0.286]	-0.521[-0.851;3.707]	0.0126049603405028	0.0164133276243929	0.0419084739705263	0.000316522495900037
Bacteria; G_Hydrogenoanaerobacterium	0	0	0	no	no	no	no	yes	-0.748[-0.926;-0.512]	-0.716[-0.918;-0.364]	-0.726[-0.954;-0.506]	0.359593512360645	0.051486843425995	0.962576532166389	0.051486843425995
Bacteria; G_Christensenellaceae R-7 group	-1	-1	0	no	no	no	yes	no	3.802[-0.319;5.479]	5.106[2.748;6.84]	4.067[-0.383;5.351]	3.29583071494594e-09	2.89100101587933e-09	0.840764025996992	1.06797310005881e-08
Bacteria; G_Intestinibacter	0	0	0	no	no	no	no	yes	-1.125[-1.636;-0.825]	-1.129[-1.43;-0.803]	-1.005[-1.387;-0.722]	0.112303358888941	0.0172220860426817	0.0172220860426817	0.587409160591752
Bacteria; G_Intestinimonas	NA	NA	NA	no	no	no	no	no	-0.731[-0.921;-0.506]	-0.826[-1.049;-0.607]	-0.743[-0.971;-0.528]	0.0777044402466867	0.00270701484487873	0.100046920689609	0.100046920689609
Bacteria; G_Johnsonella	1	1	0	yes	no	yes	no	no	-0.748[-0.966;-0.519]	-0.852[-1.081;-0.676]	-0.745[-0.982;-0.532]	0.0792851714891666	0.00103395292568906	0.346182035815299	0.0104468300403619
Bacteria; G_Kingella	1	1	0	yes	no	yes	no	no	-0.75[-0.966;-0.539]	-0.852[-1.081;-0.676]	-0.746[-0.982;-0.551]	0.0911240782660206	0.00155603998490896	0.202637195331882	0.0365797921314008
Bacteria; G_Lactobacillus	0	0	0	no	no	no	no	yes	-0.863[-1.197;-0.498]	-0.833[-1.108;-0.384]	-0.813[-1.038;-0.583]	0.25740637478148	0.254107150727157	0.766341593590411	0.315626199547881
Bacteria; G_Lactococcus	0	0	0	no	no	no	no	yes	-0.801[-0.972;-0.61]	-0.833[-1.078;-0.638]	-0.812[-1.003;-0.62]	0.808279794795242	0.449202884325841	0.449202884325841	0.449202884325841
Bacteria; G_Lactonifactor	0	0	0	no	no	no	no	yes	-0.747[-0.961;-0.517]	-0.826[-1.059;-0.619]	-0.757[-0.984;-0.569]	0.16673627427374	0.0218177792816715	0.111005424657962	0.393663776780645
Bacteria; G_Lachnoanaerobaculum	0	0	0	no	no	no	no	yes	-0.812[-1.009;-0.587]	-0.854[-1.078;-0.678]	-0.805[-1.019;-0.581]	0.466354638489917	0.0535250626315651	0.655346626312259	0.0815801238937739
Bacteria; G_Lachnoclostridium	1	1	0	yes	no	yes	no	no	6.855[6.174;7.593]	6.403[5.737;7.393]	7.019[6.292;7.855]	0.0345305352858551	0.00645681853838125	0.208670106789171	0.00157004136068209
Bacteria; G_Lachnospira	-1	-1	0	no	no	no	yes	no	-0.319[-0.808;3.775]	4.208[0.67;5.273]	-0.467[-0.787;3.765]	3.29583071494594e-09	1.08408565521398e-09	0.779231747304681	2.11551226879653e-10
Bacteria; G_Lachnospiraceae FCS020 group	0	0	0	no	no	no	no	yes	-0.75[-1.325;2.861]	-0.683[-1.126;2.733]	-0.633[-1.059;2.878]	0.757343919539013	0.524835397256786	0.524835397256786	0.639782710985562
Bacteria; G_Lachnospiraceae NC2004 group	0	0	0	no	no	no	no	yes	-0.733[-0.914;-0.471]	-0.728[-0.973;-0.364]	-0.743[-0.962;-0.532]	0.619343169809467	0.328018211517595	0.328018211517595	0.232723891515265
Bacteria; G_Lachnospiraceae ND3007 group	-1	-1	-1	no	no	no	yes	no	2.516[-0.561;3.878]	3.814[2.548;4.616]	2.281[-0.666;3.373]	9.16950306536053e-09	1.8108233664572e-07	0.0395431485692663	4.91107450050541e-10
Bacteria; G_Lachnospiraceae NK4A136 group	-1	-1	0	no	no	no	yes	no	4.222[-0.134;5.589]	5.236[3.457;6.457]	4.621[2.596;5.676]	0.000220070406157328	4.47477111786176e-05	0.280510545309792	0.000471377626882273
Bacteria; G_Lachnospiraceae UCG-001	-1	-1	0	no	no	no	yes	no	-0.819[-1.06;-0.517]	-0.547[-0.843;3.164]	-0.743[-0.967;-0.53]	1.73662860177377e-05	1.09544816400724e-06	0.443456570237693	1.09544816400724e-06
Bacteria; G_Lachnospiraceae UCG-003	0	0	0	no	no	no	no	yes	-0.747[-0.941;-0.517]	-0.826[-1.039;-0.619]	-0.757[-0.982;-0.557]	0.108514532461751	0.00786503211623943	0.0206826436036179	0.191772207871344
Bacteria; G_Lachnospiraceae UCG-004	-1	-1	0	no	no	no	yes	no	5.657[4.392;6.503]	6.009[4.836;7.198]	5.556[4.223;6.567]	4.95188966082909e-05	0.00173381405954582	0.471123737728239	4.52392071917362e-05
Bacteria; G_Lachnospiraceae UCG-005	0	0	0	no	no	no	no	yes	-0.536[-0.838;2.551]	-0.456[-0.831;4.453]	-0.624[-0.838;-0.073]	0.176119233465111	0.0294883934377754	0.102048740298907	0.00618675641218474
Bacteria; G_Lachnospiraceae UCG-008	0	0	0	no	no	no	no	yes	-0.733[-0.966;-0.403]	-0.725[-0.959;-0.404]	-0.724[-0.958;-0.518]	0.805213604082394	0.77969973894507	0.736945973969048	0.997120221646174
Bacteria; G_Lachnospiraceae UCG-010	0	0	0	no	no	no	no	yes	-0.786[-0.947;-0.546]	-0.745[-0.991;-0.423]	-0.771[-0.971;-0.581]	0.527070684808859	0.222723488432772	0.575863114779731	0.222723488432772
Bacteria; G_Leptotrichia	1	1	1	yes	yes	yes	no	no	-0.503[-0.825;2.696]	-0.826[-1.059;-0.614]	-0.382[-0.73;4.448]	1.81423929775919e-08	2.37103290093649e-09	2.84469386915019e-05	5.96016804791163e-13
Bacteria; G_Mannheimia	0	0	0	no	no	no	no	yes	-0.747[-0.972;-0.517]	-0.846[-1.078;-0.661]	-0.787[-0.992;-0.581]	0.122537756755594	0.00476378030670994	0.0502720235372368	0.187709510086382
Bacteria; G_Marvinbryantia	0	0	0	no	no	no	no	yes	-0.793[-0.99;-0.519]	-0.716[-0.931;0.45]	-0.723[-0.939;-0.519]	0.505175786056897	0.136691752856187	0.136691752856187	0.136691752856187
Bacteria; G_Massilia	1	1	-1	yes	no	yes	no	no	-0.56[-0.844;2.318]	-0.846[-1.081;-0.647]	-0.685[-0.907;0.65]	9.49446304744465e-09	5.47924769801184e-11	0.0812847679900495	1.18745938848396e-09
Bacteria; G_Megamonas	0	0	0	no	no	no	no	yes	-0.731[-0.915;-0.478]	-0.805[-1.039;-0.574]	-0.726[-0.971;-0.528]	0.307781292799896	0.144233616332795	0.446324462393904	0.353999356686827
Bacteria; G_Megasphaera	0	0	0	no	no	no	no	yes	-0.629[-0.862;-0.303]	-0.722[-0.968;-0.364]	-0.703[-0.902;-0.363]	0.960932955200884	0.960658898022387	0.960658898022387	0.960658898022387
Bacteria; G_Mitsuokella	0	0	0	no	no	no	no	yes	-0.733[-0.941;-0.506]	-0.817[-1.049;-0.614]	-0.745[-0.982;-0.551]	0.153781202822996	0.0172823648967657	0.12319274946366	0.304779826816558
Bacteria; G_Mobiluncus	0	0	0	no	no	no	no	yes	-0.862[-1.094;-0.644]	-0.854[-1.081;-0.676]	-0.809[-1.051;-0.628]	0.830607198241794	0.748039544270169	0.610473520579502	0.748039544270169
Bacteria; G_Mogibacterium	0	0	0	no	no	no	no	yes	-0.613[-0.909;2.678]	-0.683[-0.891;1.936]	-0.587[-0.88;3.001]	0.527070684808859	0.332800346243741	0.270836020211205	0.260690377150118
Bacteria; G_Morganella	1	1	0	yes	no	yes	no	no	-0.736[-0.961;-0.463]	-0.828[-1.072;-0.626]	-0.745[-0.982;-0.532]	0.0650082529486284	0.000629869685289549	0.405783681206002	0.0109088896408357
Bacteria; G_Moryella	0	0	0	no	no	no	no	yes	-0.75[-0.966;-0.539]	-0.834[-1.072;-0.638]	-0.771[-0.986;-0.569]	0.257915072539309	0.0262603113758466	0.214832129673505	0.214832129673505
Bacteria; G_Murdochiella	0	0	0	no	no	no	no	yes	-0.775[-0.972;-0.543]	-0.828[-1.059;-0.614]	-0.804[-0.992;-0.587]	0.359652238948499	0.15535638622706	0.148364782151945	0.914729360288006
Bacteria; G_Mycoplasma	0	1	-1	no	no	no	no	no	-0.747[-0.966;-0.519]	-0.852[-1.081;-0.676]	-0.804[-0.992;-0.585]	0.0603919462988113	0.000540698443795569	0.0358995180964572	0.108245949726978
Bacteria; G_Negativicoccus	0	0	0	no	no	no	no	yes	-0.775[-0.972;-0.54]	-0.834[-1.072;-0.647]	-0.787[-0.986;-0.585]	0.231614022845469	0.016533427935101	0.153073110448361	0.269925132246625
Bacteria; G_Neisseria	1	1	0	yes	no	yes	no	no	-0.716[-0.917;-0.403]	-0.834[-1.078;-0.638]	-0.707[-0.909;-0.461]	0.0278141727821542	0.000262679843702467	0.924279691215912	0.000256865208047585
Bacteria; G_Odoribacter	0	1	-1	no	no	no	no	no	5.201[4.12;6.061]	4.799[3.768;5.633]	5.023[3.814;5.751]	0.055558197691052	0.0279768345373167	0.0377384184514544	0.50585246136891
Bacteria; G_Olsenella	0	0	0	no	no	no	no	yes	-0.747[-0.941;-0.517]	-0.833[-1.059;-0.638]	-0.757[-0.977;-0.569]	0.244586453002404	0.0242905283466768	0.184040076783077	0.236952237425319
Bacteria; G_Oribacterium	0	0	0	no	no	no	no	yes	-0.786[-0.93;-0.548]	-0.833[-1.059;-0.638]	-0.734[-0.971;-0.532]	0.412781814472393	0.0717095441123174	0.404426120607128	0.0636813389850704
Bacteria; G_Oscillibacter	0	0	0	no	no	no	no	yes	-0.697[-0.872;-0.416]	-0.709[-0.91;-0.375]	-0.723[-0.958;-0.497]	0.726434349026369	0.619275914931276	0.619275914931276	0.619275914931276
Bacteria; G_Oscillospira	-1	-1	0	no	no	no	yes	no	-0.645[-0.862;-0.354]	-0.547[-0.834;2.634]	-0.708[-0.912;-0.469]	0.0942717485040373	0.0320438751068717	0.166126350201015	0.00410246571280889
Bacteria; G_Oxalobacter	0	0	0	no	no	no	no	yes	-0.733[-0.915;-0.506]	-0.724[-0.936;-0.404]	-0.734[-0.967;-0.532]	0.317352345202665	0.541883380227726	0.0754768369029088	0.157666649149846
Bacteria; G_Parabacteroides	0	1	-1	no	no	no	no	no	6.301[5.31;7.709]	5.982[4.972;6.996]	6.017[4.663;7.474]	0.0942717485040373	0.0234397248973218	0.0621390850789818	0.863404433862406
Bacteria; G_Paraprevotella	-1	-1	0	no	no	no	yes	no	-0.52[-0.85;3.594]	-0.367[-0.844;5.741]	-0.578[-0.832;3.288]	0.0306559332374186	0.00337985480402901	0.312785791023507	0.00068592064487586
Bacteria; G_Parasutterella	0	0	0	no	no	no	no	yes	-0.302[-0.732;4.212]	2.521[-0.739;5.225]	1.606[-0.779;4.042]	0.307781292799896	0.151565821860172	0.432090843593681	0.0768974689477972
Bacteria; G_Parvimonas	1	1	1	yes	yes	yes	no	no	-0.418[-0.816;3.461]	-0.709[-0.91;1.326]	2.226[-0.7;4.559]	5.10759509078116e-06	0.000320123149516314	0.000320123149516314	9.49402238011415e-09
Bacteria; G_Pasteurella	0	0	0	no	no	no	no	yes	-0.775[-0.972;-0.543]	-0.852[-1.081;-0.676]	-0.804[-0.992;-0.587]	0.126630647015337	0.00250444896599571	0.10719288028859	0.10719288028859
Bacteria; G_Pelomonas	0	0	0	no	no	no	no	yes	-0.75[-0.966;-0.539]	-0.852[-1.081;-0.676]	-0.787[-0.986;-0.587]	0.112303358888941	0.00427711587182942	0.105111099433231	0.105111099433231
Bacteria; G_Peptoclostridium	1	1	1	yes	yes	yes	no	no	4.225[2.94;5.704]	4.052[0.744;5.192]	4.591[3.106;5.68]	0.0283021234225312	0.0211027300022334	0.0821284996424402	0.00831227031175241
Bacteria; G_Peptococcus	0	0	0	no	no	no	no	yes	-0.543[-0.774;1.952]	-0.614[-0.831;2.337]	-0.615[-0.838;1.518]	0.45411037888841	0.947242451282926	0.129406077611067	0.610715940171348
Bacteria; G_Peptoniphilus	-1	-1	0	no	no	no	yes	no	-0.825[-1.032;-0.587]	-0.745[-0.951;-0.331]	-0.809[-0.992;-0.587]	0.0814507344222064	0.00978666006404655	0.922368707047503	0.00768018203170275
Bacteria; G_Peptostreptococcus	1	1	0	yes	no	yes	no	no	-0.736[-0.921;-0.498]	-0.817[-1.027;-0.607]	-0.722[-0.954;-0.497]	0.0796629557412573	0.00468573219673341	0.724458943381577	0.0249063966821846
Bacteria; G_Phascolarctobacterium	-1	-1	0	no	no	no	yes	no	4.665[-0.369;6.232]	6.105[-0.474;7.288]	4.917[-0.541;6.102]	0.000236253460694376	0.00011386053340915	0.260635381600866	9.07131559426175e-06
Bacteria; G_Phocaeicola	1	1	0	yes	no	yes	no	no	-0.747[-0.961;-0.519]	-0.846[-1.078;-0.662]	-0.745[-0.977;-0.554]	0.0683030235009428	0.000987369188481471	0.236952237425319	0.0141858081647496
Bacteria; G_Porphyromonas	0	0	0	no	no	no	no	yes	-0.52[-0.856;3.386]	-0.389[-0.8;3.798]	-0.534[-0.812;4.598]	0.629897265737061	0.412774646824041	0.412774646824041	0.775542473849209
Bacteria; G_Prevotella	0	0	0	no	no	no	no	yes	-0.492[-0.816;3.199]	-0.386[-0.857;3.804]	-0.526[-0.812;3.307]	0.88096313837891	0.835123680918553	0.835123680918553	0.835123680918553
Bacteria; G_Prevotella 1	1	1	-1	yes	no	yes	no	no	-0.736[-0.941;-0.512]	-0.828[-1.072;-0.626]	-0.757[-0.982;-0.569]	0.0327446974981818	0.000332540213699762	0.0218196234838283	0.0713200367523882
Bacteria; G_Prevotella 2	0	0	0	no	no	no	no	yes	-0.645[-0.913;0.602]	-0.747[-0.973;-0.435]	-0.707[-0.907;-0.407]	0.311656077543913	0.101146813218176	0.926191112464394	0.270836020211205
Bacteria; G_Prevotella 6	-1	-1	0	no	no	no	yes	no	-0.736[-0.941;-0.539]	-0.683[-0.93;1.522]	-0.757[-0.971;-0.557]	0.0193990104363544	0.000698428255797804	0.336416338690889	0.00052033836708199
Bacteria; G_Prevotella 7	0	0	0	no	no	no	no	yes	1.495[-0.688;4.885]	-0.456[-0.871;4.455]	1.498[-0.74;5.483]	0.695912322848731	0.329522659657596	0.880459732362773	0.519273053722949
Bacteria; G_Prevotella 9	0	0	0	no	no	no	no	yes	1.693[-0.707;5.405]	2.077[-0.749;7.711]	-0.471[-0.757;4.415]	0.166926459269672	0.103570924151373	0.0437523806327786	0.00818217429076821
Bacteria; G_Prevotellaceae NK3B31 group	0	0	0	no	no	no	no	yes	-0.577[-0.835;2.503]	-0.679[-0.92;1.715]	-0.655[-0.846;0.455]	0.992156903108892	0.974086495841932	0.974086495841932	0.974086495841932
Bacteria; G_Prevotellaceae UCG-001	0	0	0	no	no	no	no	yes	-0.716[-0.941;-0.455]	-0.801[-1.022;-0.538]	-0.726[-0.967;-0.523]	0.307781292799896	0.177143829868412	0.177143829868412	0.68515274322048
Bacteria; G_Prevotellaceae UCG-003	1	1	-1	yes	no	yes	no	no	-0.747[-0.966;-0.519]	-0.846[-1.078;-0.647]	-0.757[-0.992;-0.557]	0.0696104876528024	0.00179465906808765	0.0690837924658736	0.0690837924658736
Bacteria; G_Prevotellaceae UCG-004	0	0	0	no	no	no	no	yes	-0.803[-0.978;-0.601]	-0.846[-1.078;-0.662]	-0.809[-0.992;-0.62]	0.805213604082394	0.365545555580742	0.672816898291343	0.365545555580742
Bacteria; G_Propionibacterium	0	0	0	no	no	no	no	yes	-0.838[-1.077;-0.57]	-0.876[-1.083;-0.695]	-0.804[-1.005;-0.587]	0.412781814472393	0.138526306076649	0.561177616939836	0.0803025152329987
Bacteria; G_Proteus	0	0	0	no	no	no	no	yes	-0.75[-0.972;-0.517]	-0.852[-1.081;-0.662]	-0.787[-0.986;-0.585]	0.112303358888941	0.000760785870305267	0.0709432617566467	0.0709432617566467
Bacteria; G_Pseudobutyrivibrio	-1	0	0	no	no	no	no	no	5.049[-0.517;6.464]	5.593[-0.416;6.838]	4.992[-0.557;6.225]	0.0674203842178532	0.205990858168457	0.584099372622733	0.013310399034808
Bacteria; G_Pseudoflavonifractor	0	1	-1	no	no	no	no	no	-0.747[-0.961;-0.512]	-0.828[-1.049;-0.626]	-0.757[-0.986;-0.557]	0.0796629557412573	0.00521485510906451	0.00923160491126914	0.371376976972082
Bacteria; G_Pseudomonas	1	1	0	yes	no	yes	no	no	-0.697[-0.901;1.595]	-0.834[-1.059;-0.676]	-0.624[-0.907;1.89]	9.20712182793815e-06	3.89824314720754e-07	0.253564638725449	2.7215460928741e-09
Bacteria; G_Pseudoramibacter	0	0	0	no	no	no	no	yes	-0.775[-0.972;-0.543]	-0.852[-1.081;-0.676]	-0.787[-0.992;-0.581]	0.112303358888941	0.00273043596827248	0.0971030380415552	0.0758703868186715
Bacteria; G_Pyramidobacter	0	0	0	no	no	no	no	yes	-0.733[-0.916;-0.478]	-0.802[-1.027;-0.476]	-0.734[-0.977;-0.525]	0.846979820268996	0.974086495841932	0.825549293648082	0.974086495841932
Bacteria; G_Raoultella	0	0	0	no	no	no	no	yes	-0.775[-0.972;-0.543]	-0.828[-1.072;-0.626]	-0.787[-0.992;-0.585]	0.244586453002404	0.0310610137685707	0.0767263803695035	0.436333087640467
Bacteria; G_Rikenellaceae RC9 gut group	0	0	0	no	no	no	no	yes	-0.714[-0.911;-0.418]	-0.709[-0.931;-0.354]	-0.708[-0.904;-0.494]	0.289743330778199	0.0597391434280759	0.554709406139313	0.116969897518028
Bacteria; G_Romboutsia	1	1	-1	yes	no	yes	no	no	-0.689[-0.9;-0.317]	-0.834[-1.078;-0.619]	-0.722[-0.948;-0.494]	0.0140374046511677	3.63223274819765e-05	0.0327212047714828	0.00374965651653755
Bacteria; G_Roseburia	0	0	0	no	no	no	no	yes	5.863[5.056;6.726]	5.879[4.813;6.796]	6.091[4.682;6.938]	0.843684831152992	0.989441097990524	0.884064038652477	0.989441097990524
Bacteria; G_Rothia	0	0	0	no	no	no	no	yes	-0.775[-0.986;-0.527]	-0.833[-1.039;-0.626]	-0.723[-0.948;-0.446]	0.103494378339497	0.0685205097854553	0.0783869553707665	0.00292467710363983
Bacteria; G_Ruminiclostridium	0	0	0	no	no	no	no	yes	-0.319[-0.744;3.45]	2.883[-0.684;3.802]	-0.467[-0.804;3.575]	0.320463611110257	0.0966538514334821	0.487566922226872	0.0966538514334821
Bacteria; G_Ruminiclostridium 1	0	0	0	no	no	no	no	yes	-0.731[-0.915;-0.51]	-0.747[-0.968;-0.449]	-0.726[-0.958;-0.528]	0.545685461524044	0.859622707793049	0.267328270445763	0.267328270445763
Bacteria; G_Ruminiclostridium 5	-1	-1	0	no	no	no	yes	no	3.263[-0.064;4.163]	4.099[2.901;5.042]	3.655[1.98;4.454]	0.000171609380353859	1.1857976471895e-05	0.166863575265927	0.00127410446977534
Bacteria; G_Ruminiclostridium 6	-1	-1	0	no	no	no	yes	no	-0.464[-0.722;3.224]	2.879[-0.622;5.106]	-0.492[-0.725;3.341]	6.90739642863306e-05	2.86047612356812e-06	0.195899211587373	1.60581714201897e-07
Bacteria; G_Ruminiclostridium 9	0	0	0	no	no	no	no	yes	3.694[2.525;4.776]	4.044[3.159;4.845]	3.585[-0.113;4.824]	0.151226946178003	0.124468979504353	0.27097117401739	0.0251688726604171
Bacteria; G_Ruminococcaceae NK4A214 group	-1	-1	0	no	no	no	yes	no	-0.302[-0.739;3.445]	3.558[-0.349;4.791]	1.634[-0.672;3.633]	1.40197735230432e-09	4.47114126996474e-12	0.380457435059528	1.28175465234051e-10
Bacteria; G_Ruminococcaceae UCG-002	-1	-1	0	no	no	no	yes	no	4.434[-0.184;5.617]	6.018[3.219;6.989]	4.592[2.876;5.607]	2.01335874197709e-10	4.0667350275643e-11	0.153965488504678	2.99270792663286e-08
Bacteria; G_Ruminococcaceae UCG-003	-1	-1	0	no	no	no	yes	no	2.922[-0.519;3.719]	4.156[-0.358;4.737]	2.646[-0.587;3.625]	2.06391700935288e-07	1.18745938848396e-09	0.172850124715395	4.91107450050541e-10
Bacteria; G_Ruminococcaceae UCG-004	0	1	-1	no	no	no	no	no	-0.723[-0.916;-0.418]	-0.817[-1.049;-0.578]	-0.734[-0.977;-0.525]	0.055558197691052	0.000463499230906949	0.0900738081072006	0.27097117401739
Bacteria; G_Ruminococcaceae UCG-005	-1	-1	0	no	no	no	yes	no	2.803[-0.57;4.555]	4.361[-0.423;5.776]	2.61[-0.64;4.713]	5.97703702685442e-07	3.89328249177573e-06	0.191772207871344	9.35604184036474e-09
Bacteria; G_Ruminococcaceae UCG-007	0	0	0	no	no	no	no	yes	-0.75[-0.966;-0.555]	-0.828[-1.059;-0.626]	-0.787[-0.986;-0.601]	0.335882204508507	0.0833239917383651	0.157666649149846	0.538700150727717
Bacteria; G_Ruminococcaceae UCG-009	0	0	0	no	no	no	no	yes	-0.713[-0.893;-0.478]	-0.791[-0.997;-0.484]	-0.726[-0.945;-0.528]	0.359652238948499	0.333050683696682	0.333050683696682	0.782926000954208
Bacteria; G_Ruminococcaceae UCG-010	-1	-1	0	no	no	no	yes	no	-0.56[-0.867;2.596]	2.464[-0.713;4.738]	-0.588[-0.818;2.09]	4.44680525276364e-06	7.4034351234873e-08	0.865296476822747	2.32736079477574e-08
Bacteria; G_Ruminococcaceae UCG-011	0	0	0	no	no	no	no	yes	-0.839[-1.039;-0.632]	-0.728[-0.959;-0.423]	-0.804[-0.992;-0.585]	0.163951558296	0.00796591402947504	0.522925961614836	0.00796591402947504
Bacteria; G_Ruminococcaceae UCG-013	-1	-1	-1	no	no	no	yes	no	-0.52[-0.747;2.271]	2.786[-0.533;3.843]	-0.64[-0.826;1.678]	9.49446304744465e-09	2.2336646839861e-07	0.035994581395099	2.48288322195111e-10
Bacteria; G_Ruminococcaceae UCG-014	-1	-1	0	no	no	no	yes	no	-0.279[-0.688;4.618]	4.546[-0.577;6.105]	-0.15[-0.669;4.631]	2.7687220165524e-05	3.75795986167331e-06	0.18055734680747	2.78035606486618e-07
Bacteria; G_Ruminococcaceae V9D2013 group	0	1	-1	no	no	no	no	no	-0.748[-0.961;-0.528]	-0.852[-1.081;-0.676]	-0.804[-0.992;-0.587]	0.0603919462988113	0.000578142013890783	0.0289245924958114	0.109307190147772
Bacteria; G_Ruminococcus 1	-1	-1	0	no	no	no	yes	no	-0.793[-1.428;2.914]	3.072[-0.95;4.398]	-0.745[-1.319;2.865]	0.000110145430823578	3.89824314720754e-07	0.814516990036733	3.89824314720754e-07
Bacteria; G_Ruminococcus 2	-1	-1	0	no	no	no	yes	no	1.911[-0.64;4.799]	5.221[-0.449;6.309]	2.873[-0.696;4.913]	3.11560065790844e-07	1.60927832789361e-10	0.453540198608856	1.61397991018142e-08
Bacteria; G_Selenomonas	1	1	-1	yes	no	yes	no	no	-0.629[-0.869;-0.136]	-0.805[-1.027;-0.56]	-0.64[-0.948;2.36]	0.00431218681118903	2.63420849651212e-05	0.0630588246186776	4.4477416165474e-06
Bacteria; G_Selenomonas 3	1	1	1	yes	yes	yes	no	no	-0.747[-0.941;-0.463]	-0.846[-1.081;-0.638]	-0.646[-0.948;1.616]	0.000735496074496081	0.000478387456225561	0.000192652380635556	4.40930253926709e-07
Bacteria; G_Selenomonas 4	1	1	0	yes	no	yes	no	no	-0.713[-0.904;-0.434]	-0.805[-1.039;-0.578]	-0.667[-0.958;-0.383]	0.0204449316371665	0.000132341769979545	0.318588380370804	7.92303593191258e-05
Bacteria; G_Senegalimassilia	1	1	0	yes	no	yes	no	no	-0.623[-0.844;1.572]	-0.709[-0.942;-0.232]	-0.64[-0.867;2.202]	0.0942717485040373	0.0784626376195647	0.720853605613675	0.0102634451275017
Bacteria; G_Shewanella	1	1	0	yes	no	yes	no	no	-0.747[-0.966;-0.506]	-0.846[-1.078;-0.662]	-0.745[-0.977;-0.542]	0.0650082529486284	0.000272726314631537	0.346182035815299	0.0173404649227393
Bacteria; G_Shuttleworthia	0	0	0	no	no	no	no	yes	-0.838[-1.039;-0.627]	-0.828[-1.049;-0.638]	-0.813[-1.005;-0.628]	0.923695611404449	0.878561808730004	0.878561808730004	0.878561808730004
Bacteria; G_Slackia	1	0	1	yes	yes	no	no	no	-0.549[-0.818;2.48]	-0.624[-0.91;2.181]	-0.524[-0.814;2.884]	0.0650082529486284	0.282661010474494	0.0729371681424039	0.00139685651159561
Bacteria; G_Solobacterium	1	0	1	yes	yes	no	no	no	-0.687[-0.915;2.594]	-0.719[-0.93;-0.27]	-0.524[-0.812;3.041]	0.0201566256002374	0.446324462393904	0.00173381405954582	0.00103395292568906
Bacteria; G_Staphylococcus	0	0	0	no	no	no	no	yes	-0.747[-0.916;-0.517]	-0.834[-1.072;-0.638]	-0.746[-0.971;-0.542]	0.307781292799896	0.0105855879915749	0.278371219348903	0.101437813610674
Bacteria; G_Stomatobaculum	1	1	-1	yes	no	yes	no	no	-0.75[-0.966;-0.539]	-0.852[-1.081;-0.676]	-0.787[-0.986;-0.585]	0.0872051497916466	0.00134726473662546	0.0661920564359783	0.0661920564359783
Bacteria; G_Streptococcus	1	0	1	yes	yes	no	no	no	3.839[2.315;4.802]	3.574[-0.375;4.807]	4.366[2.671;5.478]	0.055558197691052	0.235999571124552	0.0133167061230757	0.0133167061230757
Bacteria; G_Subdoligranulum	-1	-1	0	no	no	no	yes	no	5.036[3.643;6.229]	5.368[4.656;6.342]	4.992[3.303;6.028]	0.0911240782660206	0.0224085119073786	0.527633199563655	0.00743989479104415
Bacteria; G_Succiniclasticum	0	0	0	no	no	no	no	yes	-0.797[-0.972;-0.587]	-0.833[-1.059;-0.619]	-0.804[-0.986;-0.585]	0.992156903108892	0.803329872578063	0.803329872578063	0.803329872578063
Bacteria; G_Succinivibrio	0	0	0	no	no	no	no	yes	-0.801[-0.983;-0.57]	-0.834[-1.078;-0.626]	-0.809[-1.005;-0.637]	0.923695611404449	0.445366582434187	0.445366582434187	0.857733045912772
Bacteria; G_Sutterella	1	1	0	yes	no	yes	no	no	5.949[2.917;7.379]	5.501[0.71;6.678]	6.05[3.821;7.213]	0.0537082978129552	0.00316921418683947	0.788476546506536	0.00316921418683947
Bacteria; G_Synergistes	0	0	0	no	no	no	no	yes	-0.748[-0.961;-0.528]	-0.828[-1.049;-0.626]	-0.787[-0.986;-0.581]	0.266702902412361	0.0437523806327786	0.0437523806327786	0.557938952121885
Bacteria; G_Tannerella	0	0	0	no	no	no	no	yes	-0.775[-0.972;-0.539]	-0.846[-1.078;-0.662]	-0.787[-0.992;-0.581]	0.176119233465111	0.0050051619924461	0.132306704408559	0.132306704408559
Bacteria; G_Tatumella	1	1	0	yes	no	yes	no	no	-0.748[-0.972;-0.519]	-0.846[-1.078;-0.662]	-0.746[-0.982;-0.543]	0.0683030235009428	0.000875278708596664	0.182128959213305	0.030841391475195
Bacteria; G_Thalassospira	0	0	0	no	no	no	no	yes	4.263[-0.761;5.794]	3.197[-0.73;5.429]	4.066[-0.715;5.782]	0.980132642321749	0.735884290213728	0.991360814993844	0.735884290213728
Bacteria; G_Treponema 2	1	1	0	yes	no	yes	no	no	-0.723[-0.916;-0.498]	-0.834[-1.078;-0.647]	-0.724[-0.967;-0.492]	0.0454705250345976	0.000463499230906949	0.418123749067867	0.000556392344986383
Bacteria; G_Turicibacter	0	0	0	no	no	no	no	yes	-0.723[-0.905;-0.463]	-0.696[-0.93;-0.232]	-0.723[-0.926;-0.494]	0.412781814472393	0.267328270445763	0.487566922226872	0.267328270445763
Bacteria; G_Tyzzerella	1	1	-1	yes	no	yes	no	no	-0.623[-0.869;1.654]	-0.731[-1.027;-0.388]	-0.646[-0.907;2.053]	0.0683030235009428	0.014137236547502	0.0419084739705263	0.0377384184514544
Bacteria; G_Tyzzerella 3	0	0	0	no	no	no	no	yes	-1.561[-2.118;-0.975]	-1.624[-1.965;-0.941]	-1.493[-1.95;-0.996]	0.335882204508507	0.260690377150118	0.501247495671955	0.493814317849835
Bacteria; G_Tyzzerella 4	1	1	0	yes	no	yes	no	no	-0.542[-0.85;3.545]	-0.725[-0.973;1.087]	-0.583[-0.892;2.938]	0.0154849055308547	0.00282601091391761	0.340057509570125	0.0115534738539608
Bacteria; G_Veillonella	1	1	0	yes	no	yes	no	no	3.452[-0.292;4.934]	2.392[-0.826;3.962]	3.459[-0.286;5.177]	2.80864081983536e-06	7.8151348277139e-05	0.148482325621848	6.75709315902784e-06
Bacteria; G_Victivallis	-1	-1	0	no	no	no	yes	no	-0.549[-0.944;3.035]	1.78[-0.736;3.758]	-0.578[-0.811;2.676]	0.00249607308190301	0.000234001450394173	0.968330689344706	0.000234001450394173
Bacteria; G_Weissella	0	0	0	no	no	no	no	yes	-0.775[-0.972;-0.543]	-0.833[-1.072;-0.626]	-0.787[-0.992;-0.585]	0.45411037888841	0.145874336284808	0.229907690920741	0.566052603621199
Bacteria; O_Bacteroidales; F_uncultured; G_uncultured bacterium	0	0	0	no	no	no	no	yes	-0.747[-0.978;-0.512]	-0.709[-0.921;-0.286]	-0.723[-0.912;-0.497]	0.176119233465111	0.00949675870365528	0.255571082765546	0.0209618719635595
Bacteria; O_Burkholderiales	0	0	0	no	no	no	no	yes	-0.75[-0.966;-0.519]	-0.846[-1.078;-0.662]	-0.771[-0.982;-0.581]	0.112303358888941	0.00349707948320275	0.103570924151373	0.0857395160623119
Bacteria; O_Clostridiales	0	1	-1	no	no	no	no	no	-0.449[-0.763;5.754]	-0.491[-0.84;5.564]	-0.561[-0.815;5.387]	0.0345305352858551	0.0300617687913297	0.0300617687913297	0.662312793976777
Bacteria; O_Mollicutes RF9; F_uncultured bacterium; G_Unassigned	-1	-1	0	no	no	no	yes	no	-0.689[-0.916;1.933]	-0.575[-0.807;3.833]	-0.633[-0.866;2.197]	0.00249607308190301	1.73023734133527e-06	0.447762358889301	0.000106097318304921
Bacteria; O_NB1-n	0	0	0	no	no	no	no	yes	-0.777[-1.001;-0.519]	-0.696[-0.931;1.372]	-0.726[-0.958;-0.518]	0.112303358888941	0.00435698825795036	0.549882291809604	0.00435698825795036
Bacteria; O_NB1-n; F_uncultured bacterium; G_Unassigned	0	0	0	no	no	no	no	yes	-0.77[-0.966;-0.549]	-0.766[-0.997;-0.51]	-0.757[-0.982;-0.581]	0.406043774794771	0.285209153214842	0.493622175538809	0.215095350824227
Bacteria; O_Opitutae vadinHA64; F_uncultured bacterium; G_Unassigned	-1	-1	0	no	no	no	yes	no	-0.775[-0.998;-0.498]	-0.679[-0.865;0.952]	-0.721[-0.912;-0.494]	0.0942717485040373	0.00367869661916403	0.352376367571056	0.0403997130014346
Bacteria; O_Selenomonadales	0	0	0	no	no	no	no	yes	-0.731[-0.921;-0.5]	-0.801[-1.027;-0.538]	-0.723[-0.962;-0.524]	0.891436795295568	0.914729360288006	0.914729360288006	0.914729360288006
Bacteria; P_Saccharibacteria; C_uncultured bacterium	0	0	0	no	no	no	no	yes	-0.833[-1.052;-0.57]	-0.852[-1.072;-0.638]	-0.771[-0.996;-0.572]	0.843684831152992	0.62437573164893	0.600554658908199	0.600554658908199
